# Supplementary material for: The LATERAL ORGAN BOUNDARIES Domain gene family in grapevine: genome-wide characterization and expression analyses during developmental processes and stress responses
Source: Sci Rep. 2017 Nov 21;7:15968. doi: 10.1038/s41598-017-16240-5 (PMC5698300; doi:10.1038/s41598-017-16240-5)
Supplement: Supplementary file 2 — Supplementary Table S1 [file 41598_2017_16240_MOESM2_ESM.xls]

## Sheet: Title Page
The LATERAL ORGAN BOUNDARIES Domain gene family in grapevine: genome-wide characterization and expression analyses during developmental processes and stress responses
Jérôme Grimplet1+, Diana Pimentel2+, Patricia Agudelo-Romero2#, Jose Miguel Martinez-Zapater1, Ana Margarida Fortes2 *
1Instituto de Ciencias de la Vid y del Vino (CSIC-Universidad de La Rioja-Gobierno de La Rioja), 26006 Logroño, Spain; 2Universidade de Lisboa, Faculdade de Ciências de Lisboa, BioISI, Campo Grande, 1749-016 Lisboa, Portugal;
+ co-authorship
*Correspondence:
Ana Margarida Fortes, Universidade de Lisboa, Faculdade de Ciências de Lisboa, BioISI, Campo Grande 1749-016 Lisboa, Portugal. Telephone number: +351 21 7500382; Fax number: +351 217500048. E-mail: amfortes@fc.ul.pt
#Present address: The UWA Institute of Agriculture, The University of Western Australia, M082 Perth, 6009, Australia and the ARC Centre of Excellence in Plant Energy Biology, The University of Western Australia, M316 Perth, 6009, Australia
Additional emails: JG (jerome.grimplet@icvv.es), DP (dianalpoim@gmail.com), PA-R (p.agudeloromero@gmail.com), JMM-Z (zapater@icvv.es)

## Sheet: annotation
V1	v1 chr	v1 start	v1 stop	Vcost	vcost chr	vost start	vcost stop	Refseq	Refseq chr	Refseq start	Refseq stop	best chr	best start	best stop	best	final name	Symbol	Plant Ontology	Nimblegene probeset	affymetrix probeset	ID in Cao et al., 2016	ID in Cao et al., 2016
VIT_00s0340g00090	chr00	11326973	11329225	Vitvi00g00480	chr00	11328570	11329220	LOC100262280	chr00	11326893	11330106	chr00	11326893	11330106	LOC100262280	Vitvi00g00480	LBDIc4 LBD6	PO:0025034, leaf; PO:0025034, leaf; PO:0025034, leaf; PO:0009047, stem; PO:0009047, stem; PO:0025365, stem apex tendril; PO:0025365, stem apex tendril; PO:0025365, stem apex tendril; PO:0009001, fruit; PO:0009001, fruit; PO:0009001, fruit; PO:0009001, fruit; PO:0009001, fruit; PO:0009001, fruit; PO:0009001, fruit; PO:0009001, fruit; PO:0009087, mesocarp; PO:0009087, mesocarp; PO:0009087, mesocarp…	VIT_00s0340g00090		VvLBD39	>GSVIVT01006269001|PACid:17819812	ok
VIT_00s1247g00010	chr00	22493178	22495116	Vitvi00g01060	chr00	22493101	22493851	LOC100854040	chr00	22493114	22495111	chr00	22493178	22495116	VIT_00s1247g00010	Vitvi00g01060	LBDIc5	PO:0009001, fruit; PO:0009087, mesocarp; PO:0009087, mesocarp; PO:0009085, exocarp; PO:0009085, exocarp; PO:0009029, stamen; PO:0025281, pollen; PO:0009005, root.	VIT_00s1247g00010		VvLBD40	>GSVIVT01004323001|PACid:17818991	corrected
VIT_01s0011g03530	chr01	3204646	3205573	Vitvi01g00290	chr01	3204649	3205452	LOC100259299	chr01	3204504	3205665	chr01	3204504	3205665	LOC100259299	Vitvi01g00290	LBDIIa4	PO:0025034, leaf; PO:0025034, leaf; PO:0025034, leaf; PO:0009047, stem; PO:0009047, stem; PO:0025365, stem apex tendril; PO:0025365, stem apex tendril; PO:0025365, stem apex tendril; PO:0009001, fruit; PO:0009001, fruit; PO:0009001, fruit; PO:0009001, fruit; PO:0009001, fruit; PO:0009001, fruit; PO:0009001, fruit; PO:0009001, fruit; PO:0009087, mesocarp; PO:0009087, mesocarp; PO:0009087, mesocarp…	VIT_01s0011g03530		VvLBD01	>GSVIVT01011896001|PACid:17823651	ok
VIT_01s0011g03540	chr01	3210273	3211389	Vitvi01g00291	chr01	3210505	3211373	LOC100254184	chr01	3210258	3211492	chr01	3210258	3211492	LOC100254184	Vitvi01g00291	LBDIIa3	PO:0025034, leaf; PO:0025034, leaf; PO:0025034, leaf; PO:0009047, stem; PO:0009047, stem; PO:0025365, stem apex tendril; PO:0025365, stem apex tendril; PO:0025365, stem apex tendril; PO:0009001, fruit; PO:0009001, fruit; PO:0009001, fruit; PO:0009001, fruit; PO:0009001, fruit; PO:0009001, fruit; PO:0009001, fruit; PO:0009001, fruit; PO:0009087, mesocarp; PO:0009087, mesocarp; PO:0009087, mesocarp…	VIT_01s0011g03540	1621210_at	VvLBD02	>GSVIVT01011895001|PACid:17823650	corrected
VIT_03s0091g00670	chr03	7099015	7099742	Vitvi03g00628	chr03	7099073	7099739	LOC100265159	chr03	7098961	7099834	chr03	7098961	7099834	LOC100265159	Vitvi03g00628	LBDIIc1	PO:0025034, leaf; PO:0025034, leaf; PO:0025034, leaf; PO:0009047, stem; PO:0009047, stem; PO:0025365, stem apex tendril; PO:0025365, stem apex tendril; PO:0025365, stem apex tendril; PO:0009001, fruit; PO:0009001, fruit; PO:0009001, fruit; PO:0009001, fruit; PO:0009001, fruit; PO:0009001, fruit; PO:0009001, fruit; PO:0009001, fruit; PO:0009087, mesocarp; PO:0009087, mesocarp; PO:0009087, mesocarp…	VIT_03s0091g00670		VvLBD03	>GSVIVT01037853001|PACid:17842355	corrected
VIT_204s0008g01215								LOC104878984	chr04	996279	997019	chr04	996279	997019	LOC104878984	Vitvi04g01768	LBDIi3						new
VIT_06s0004g03330	chr06	4180916	4182149	Vitvi06g00336	chr06	4181109	4182076	LOC100251969	chr06	4180846	4182157	chr06	4180846	4182157	LOC100251969	Vitvi06g00336	LBDIf12	PO:0025034, leaf; PO:0025034, leaf; PO:0025034, leaf; PO:0009047, stem; PO:0009047, stem; PO:0025365, stem apex tendril; PO:0025365, stem apex tendril; PO:0025365, stem apex tendril; PO:0009001, fruit; PO:0009001, fruit; PO:0009001, fruit; PO:0009001, fruit; PO:0009001, fruit; PO:0009001, fruit; PO:0009001, fruit; PO:0009001, fruit; PO:0009087, mesocarp; PO:0009087, mesocarp; PO:0009087, mesocarp…	VIT_06s0004g03330		VvLBD04	>GSVIVT01025128001|PACid:17833181	ok
VIT_06s0004g03350	chr06	4201646	4202347	Vitvi06g00338	chr06	4201646	4202347	LOC104879565	chr06	4201430	4202390	chr06	4201430	4202390	LOC104879565	Vitvi06g00338	LBDIf13	PO:0025034, leaf; PO:0025034, leaf; PO:0009047, stem; PO:0009047, stem; PO:0025365, stem apex tendril; PO:0009001, fruit; PO:0009001, fruit; PO:0009001, fruit; PO:0009001, fruit; PO:0009001, fruit; PO:0009001, fruit; PO:0009087, mesocarp; PO:0009087, mesocarp; PO:0009087, mesocarp; PO:0009087, mesocarp; PO:0009087, mesocarp; PO:0009085, exocarp; PO:0009085, exocarp; PO:0009085, exocarp; PO:000908…	VIT_06s0004g03350		VvLBD05	>GSVIVT01025126001|PACid:17833179	ok
VIT_06s0004g07200	chr06	7971884	7972497	Vitvi06g00706	chr06	7970413	7972497	LOC100251897	chr06	7971694	7972539	chr06	7971884	7972497	VIT_06s0004g07200	Vitvi06g00706	LBDId3	PO:0025034, leaf; PO:0025034, leaf; PO:0025034, leaf; PO:0009047, stem; PO:0009047, stem; PO:0025365, stem apex tendril; PO:0025365, stem apex tendril; PO:0025365, stem apex tendril; PO:0009001, fruit; PO:0009001, fruit; PO:0009001, fruit; PO:0009001, fruit; PO:0009001, fruit; PO:0009001, fruit; PO:0009001, fruit; PO:0009087, mesocarp; PO:0009087, mesocarp; PO:0009087, mesocarp; PO:0009087, mesoc…	VIT_06s0004g07200		VvLBD06	>GSVIVT01024662001|PACid:17832811	ok
VIT_06s0004g07790	chr06	8584641	8585814	Vitvi06g00772	chr06	8584865	8585757	LOC100262112	chr06	8584220	8586134	chr06	8584220	8586134	LOC100262112	Vitvi06g00772	LBDId6 LBD13	PO:0025034, leaf; PO:0025034, leaf; PO:0025034, leaf; PO:0009047, stem; PO:0025365, stem apex tendril; PO:0025365, stem apex tendril; PO:0025365, stem apex tendril; PO:0009001, fruit; PO:0009001, fruit; PO:0009001, fruit; PO:0009001, fruit; PO:0009001, fruit; PO:0009001, fruit; PO:0009001, fruit; PO:0009001, fruit; PO:0009087, mesocarp; PO:0009087, mesocarp; PO:0009087, mesocarp; PO:0009087, meso…	VIT_06s0004g07790		VvLBD07	>GSVIVT01024592001|PACid:17832759	ok
VIT_07s0005g03020	chr07	6219957	6220810	Vitvi07g00572	chr07	6220008	6220810	LOC100266975	chr07	6220003	6220810	chr07	6220003	6220810	LOC100266975	Vitvi07g00572	LBDIa6	PO:0025034, leaf; PO:0025034, leaf; PO:0025034, leaf; PO:0009047, stem; PO:0025365, stem apex tendril; PO:0025365, stem apex tendril; PO:0025365, stem apex tendril; PO:0009001, fruit; PO:0009001, fruit; PO:0009001, fruit; PO:0009001, fruit; PO:0009001, fruit; PO:0009001, fruit; PO:0009087, mesocarp; PO:0009085, exocarp; PO:0009010, seed; PO:0009010, seed; PO:0000055, bud; PO:0000055, bud; PO:0009…	VIT_07s0005g03020		VvLBD08	>GSVIVT01028294001|PACid:17835473	ok
VIT_07s0005g03030	chr07	6228541	6229569	Vitvi07g00573	chr07	6228707	6229516	LOC100261792	chr07	6228524	6229895	chr07	6228524	6229895	LOC100261792	Vitvi07g00573	LBDIa4 LBD16	PO:0025034, leaf; PO:0025034, leaf; PO:0025034, leaf; PO:0009047, stem; PO:0009047, stem; PO:0025365, stem apex tendril; PO:0025365, stem apex tendril; PO:0025365, stem apex tendril; PO:0009001, fruit; PO:0009001, fruit; PO:0009001, fruit; PO:0009001, fruit; PO:0009001, fruit; PO:0009001, fruit; PO:0009001, fruit; PO:0009001, fruit; PO:0009087, mesocarp; PO:0009087, mesocarp; PO:0009087, mesocarp…	VIT_07s0005g03030		VvLBD09	>GSVIVT01028295001|PACid:17835474	ok
VIT_07s0197g00040	chr07	18700971	18702003	Vitvi07g01326	chr07	18701246	18701891	LOC100246034	chr07	18699491	18702938	chr07	18699491	18702938	LOC100246034	Vitvi07g01326	LBDIc7	PO:0025034, leaf; PO:0025034, leaf; PO:0025034, leaf; PO:0009047, stem; PO:0009047, stem; PO:0025365, stem apex tendril; PO:0025365, stem apex tendril; PO:0025365, stem apex tendril; PO:0009001, fruit; PO:0009001, fruit; PO:0009001, fruit; PO:0009001, fruit; PO:0009001, fruit; PO:0009001, fruit; PO:0009001, fruit; PO:0009001, fruit; PO:0009087, mesocarp; PO:0009087, mesocarp; PO:0009087, mesocarp…	VIT_07s0197g00040		VvLBD11	>GSVIVT01003548001|PACid:17818553	corrected
VIT_07s0197g00030	chr07	18708158	18708895	Vitvi07g01327	chr07	18708313	18708845	LOC100263088	chr07	18708083	18709964	chr07	18708083	18709964	LOC100263088	Vitvi07g01327	LBDIc8	PO:0025034, leaf; PO:0025034, leaf; PO:0025034, leaf; PO:0009047, stem; PO:0009047, stem; PO:0025365, stem apex tendril; PO:0025365, stem apex tendril; PO:0025365, stem apex tendril; PO:0009001, fruit; PO:0009001, fruit; PO:0009001, fruit; PO:0009001, fruit; PO:0009001, fruit; PO:0009001, fruit; PO:0009001, fruit; PO:0009001, fruit; PO:0009087, mesocarp; PO:0009087, mesocarp; PO:0009087, mesocarp…	VIT_07s0197g00030				GSVIVT01003547001
VIT_07s0197g00020	chr07	18720421	18721305	Vitvi07g01328	chr07	18720711	18721299	LOC100240825	chr07	18720228	18722222	chr07	18720228	18722222	LOC100240825	Vitvi07g01328	LBDIc6	PO:0025034, leaf; PO:0025034, leaf; PO:0025034, leaf; PO:0009047, stem; PO:0009047, stem; PO:0025365, stem apex tendril; PO:0025365, stem apex tendril; PO:0025365, stem apex tendril; PO:0009001, fruit; PO:0009001, fruit; PO:0009001, fruit; PO:0009001, fruit; PO:0009001, fruit; PO:0009001, fruit; PO:0009001, fruit; PO:0009001, fruit; PO:0009087, mesocarp; PO:0009087, mesocarp; PO:0009087, mesocarp…	VIT_07s0197g00020		VvLBD10	>GSVIVT01003546001|PACid:17818551	corrected
VIT_07s0129g00330	chr07	21897782	21899041	Vitvi07g01610	chr07	21897899	21898707	LOC100261250	chr07	21897655	21899042	chr07	21897655	21899042	LOC100261250	Vitvi07g01610	LBDIIb2 LBD39	PO:0025034, leaf; PO:0025034, leaf; PO:0025034, leaf; PO:0009047, stem; PO:0009047, stem; PO:0025365, stem apex tendril; PO:0025365, stem apex tendril; PO:0025365, stem apex tendril; PO:0009001, fruit; PO:0009001, fruit; PO:0009001, fruit; PO:0009001, fruit; PO:0009001, fruit; PO:0009001, fruit; PO:0009001, fruit; PO:0009001, fruit; PO:0009087, mesocarp; PO:0009087, mesocarp; PO:0009087, mesocarp…	VIT_07s0129g00330	1610679_at	VvLBD12	>GSVIVT01000141001|PACid:17816743	ok
VIT_08s0056g01650	chr08	2648151	2649186	Vitvi08g00144	chr08	2648162	2649017	LOC100241627	chr08	2648143	2649181	chr08	2648151	2649186	VIT_08s0056g01650	Vitvi08g00144	LBDIa1 LBD20	PO:0025034, leaf; PO:0025034, leaf; PO:0025034, leaf; PO:0009047, stem; PO:0025365, stem apex tendril; PO:0025365, stem apex tendril; PO:0009001, fruit; PO:0009001, fruit; PO:0009001, fruit; PO:0009001, fruit; PO:0009001, fruit; PO:0009001, fruit; PO:0009087, mesocarp; PO:0009087, mesocarp; PO:0009087, mesocarp; PO:0009085, exocarp; PO:0009085, exocarp; PO:0009085, exocarp; PO:0009010, seed; PO:0…	VIT_08s0056g01650		VvLBD13	>GSVIVT01029979001|PACid:17836609	corrected
VIT_209s0002g02255				Vitvi09g00188	chr9	2067183	2067729	LOC104880219	chr09	2066342	2067873	chr09	2066342	2067873	LOC104880219	Vitvi09g00188	LBDIi6 LBD22						new
VIT_00s0125g00290	chr10	17047348	17048794	Vitvi10g01237	chr10	17047348	17048794	LOC100261516	chr10	17045919	17049036	chr10	17047348	17048794	VIT_00s0125g00290	Vitvi10g01237	LBDId2 LBD4	PO:0025034, leaf; PO:0025034, leaf; PO:0025034, leaf; PO:0009047, stem; PO:0009047, stem; PO:0025365, stem apex tendril; PO:0025365, stem apex tendril; PO:0025365, stem apex tendril; PO:0009001, fruit; PO:0009001, fruit; PO:0009001, fruit; PO:0009001, fruit; PO:0009001, fruit; PO:0009001, fruit; PO:0009001, fruit; PO:0009001, fruit; PO:0009087, mesocarp; PO:0009087, mesocarp; PO:0009087, mesocarp…	VIT_00s0125g00290		VvLBD38	>GSVIVT01013631001|PACid:17824848	moved, sequence is ok
VIT_211s0016g02123				Vitvi11g00169	chr11	1720827	1721398	LOC104880631	chr11	1720665	1722595	chr11	1720665	1722595	LOC104880631	Vitvi11g00169	LBDIi8						new
VIT_212s0028g02623				Vitvi12g00230	chr12	3392281	3394534					chr12	3392281	3394534	Vitvi12g00230	Vitvi12g00230	LBDIi7 LBD2						new
VIT_13s0067g01450	chr13	817035	817722	Vitvi13g00085	chr13	817194	817754	LOC100243201	chr13	817035	817745	chr13	817035	817745	LOC100243201	Vitvi13g00085	LBDIc3 LBD21	PO:0025034, leaf; PO:0025034, leaf; PO:0025034, leaf; PO:0009047, stem; PO:0009047, stem; PO:0025365, stem apex tendril; PO:0025365, stem apex tendril; PO:0025365, stem apex tendril; PO:0009001, fruit; PO:0009001, fruit; PO:0009001, fruit; PO:0009001, fruit; PO:0009001, fruit; PO:0009001, fruit; PO:0009001, fruit; PO:0009001, fruit; PO:0009087, mesocarp; PO:0009087, mesocarp; PO:0009087, mesocarp…	VIT_13s0067g01450	1618774_at	VvLBD14	>GSVIVT01032779001|PACid:17838665	ok
VIT_13s0067g01880	chr13	1022072	1022675	Vitvi13g00109	chr13	1022072	1022675	LOC100243391	chr13	1021965	1022901	chr13	1022072	1022675	VIT_13s0067g01880	Vitvi13g00109	LBDId4	PO:0025034, leaf; PO:0025034, leaf; PO:0025034, leaf; PO:0009047, stem; PO:0009047, stem; PO:0025365, stem apex tendril; PO:0025365, stem apex tendril; PO:0025365, stem apex tendril; PO:0009001, fruit; PO:0009001, fruit; PO:0009001, fruit; PO:0009001, fruit; PO:0009001, fruit; PO:0009001, fruit; PO:0009001, fruit; PO:0009001, fruit; PO:0009087, mesocarp; PO:0009087, mesocarp; PO:0009087, mesocarp…	VIT_13s0067g01880		VvLBD15	>GSVIVT01032752001|PACid:17838641	corrected
VIT_13s0067g02380	chr13	1310004	1311298	Vitvi13g00144	chr13	1310149	1311165	LOC100251929	chr13	1309999	1311255	chr13	1309999	1311255	LOC100251929	Vitvi13g00144	LBDId5	PO:0025034, leaf; PO:0025034, leaf; PO:0025034, leaf; PO:0009047, stem; PO:0009047, stem; PO:0025365, stem apex tendril; PO:0025365, stem apex tendril; PO:0025365, stem apex tendril; PO:0009001, fruit; PO:0009001, fruit; PO:0009001, fruit; PO:0009001, fruit; PO:0009001, fruit; PO:0009001, fruit; PO:0009001, fruit; PO:0009001, fruit; PO:0009087, mesocarp; PO:0009087, mesocarp; PO:0009087, mesocarp…	VIT_13s0067g02380	1618714_at	VvLBD16	>GSVIVT01032714001|PACid:17838608	ok
VIT_13s0019g02060	chr13	3457144	3457909	Vitvi13g00333	chr13	3457144	3457909	LOC100241046	chr13	3457062	3457909	chr13	3457062	3457909	LOC100241046	Vitvi13g00333	LBDIa5 LBD33	PO:0009047, stem; PO:0009001, fruit; PO:0009001, fruit; PO:0009001, fruit; PO:0009001, fruit; PO:0009087, mesocarp; PO:0009087, mesocarp; PO:0009087, mesocarp; PO:0009085, exocarp; PO:0009085, exocarp; PO:0009085, exocarp; PO:0000055, bud.	VIT_13s0019g02060		VvLBD17	>GSVIVT01016500001|PACid:17826917	ok
VIT_13s0019g03700	chr13	4954719	4955974	Vitvi13g00543	chr13	4954719	4955974	LOC100259896	chr13	4954628	4956343	chr13	4954628	4956343	LOC100259896	Vitvi13g00543	LBDIf11	PO:0025034, leaf; PO:0025034, leaf; PO:0025034, leaf; PO:0009047, stem; PO:0009047, stem; PO:0025365, stem apex tendril; PO:0025365, stem apex tendril; PO:0025365, stem apex tendril; PO:0009001, fruit; PO:0009001, fruit; PO:0009001, fruit; PO:0009001, fruit; PO:0009001, fruit; PO:0009001, fruit; PO:0009001, fruit; PO:0009001, fruit; PO:0009087, mesocarp; PO:0009087, mesocarp; PO:0009087, mesocarp…	VIT_13s0019g03700		VvLBD18	>GSVIVT01016335001|PACid:17826789	ok
VIT_13s0019g03710	chr13	4985620	4986382	Vitvi13g00545	chr13	4985620	4986382	LOC100242788	chr13	4985620	4986382	chr13	4985620	4986382	VIT_13s0019g03710	Vitvi13g00545	LBDIf8	PO:0025034, leaf; PO:0025034, leaf; PO:0025034, leaf; PO:0009047, stem; PO:0009047, stem; PO:0025365, stem apex tendril; PO:0025365, stem apex tendril; PO:0025365, stem apex tendril; PO:0009001, fruit; PO:0009001, fruit; PO:0009001, fruit; PO:0009001, fruit; PO:0009001, fruit; PO:0009001, fruit; PO:0009001, fruit; PO:0009087, mesocarp; PO:0009087, mesocarp; PO:0009087, mesocarp; PO:0009087, mesoc…	VIT_13s0019g03710		VvLBD19	>GSVIVT01016334001|PACid:17826788	corrected
VIT_13s0019g03720	chr13	5011150	5011845	Vitvi13g00546	chr13	5011150	5011845	LOC100247937	chr13	5011144	5011863	chr13	5011144	5011863	LOC100247937	Vitvi13g00546	LBDIf9	PO:0025034, leaf; PO:0025034, leaf; PO:0025034, leaf; PO:0009047, stem; PO:0009047, stem; PO:0025365, stem apex tendril; PO:0009001, fruit; PO:0009001, fruit; PO:0009001, fruit; PO:0009001, fruit; PO:0009001, fruit; PO:0009001, fruit; PO:0009001, fruit; PO:0009087, mesocarp; PO:0009087, mesocarp; PO:0009087, mesocarp; PO:0009087, mesocarp; PO:0009087, mesocarp; PO:0009087, mesocarp; PO:0009085, e…	VIT_13s0019g03720		VvLBD20	>GSVIVT01016333001|PACid:17826787	corrected
VIT_13s0019g03750	chr13	5039344	5040131	Vitvi13g00549	chr13	5039344	5040131	LOC100246173	chr13	5039284	5040392	chr13	5039284	5040392	LOC100246173	Vitvi13g00549	LBDIf7	PO:0025034, leaf; PO:0025034, leaf; PO:0009047, stem; PO:0009047, stem; PO:0025365, stem apex tendril; PO:0025365, stem apex tendril; PO:0025365, stem apex tendril; PO:0009001, fruit; PO:0009001, fruit; PO:0009001, fruit; PO:0009001, fruit; PO:0009001, fruit; PO:0009001, fruit; PO:0009001, fruit; PO:0009001, fruit; PO:0009087, mesocarp; PO:0009087, mesocarp; PO:0009087, mesocarp; PO:0009087, meso…	VIT_13s0019g03750				GSVIVT01016333001
VIT_13s0019g03760	chr13	5062136	5063097	Vitvi13g00551	chr13	5062263	5063097	LOC100251310	chr13	5061981	5063306	chr13	5061981	5063306	LOC100251310	Vitvi13g00551	LBDIf5	PO:0025034, leaf; PO:0025034, leaf; PO:0025034, leaf; PO:0009047, stem; PO:0009047, stem; PO:0025365, stem apex tendril; PO:0025365, stem apex tendril; PO:0025365, stem apex tendril; PO:0009001, fruit; PO:0009001, fruit; PO:0009001, fruit; PO:0009001, fruit; PO:0009001, fruit; PO:0009001, fruit; PO:0009001, fruit; PO:0009087, mesocarp; PO:0009087, mesocarp; PO:0009087, mesocarp; PO:0009087, mesoc…	VIT_13s0019g03760		VvLBD21	>GSVIVT01016332001|PACid:17826786	corrected
VIT_13s0019g03780	chr13	5073630	5074839	Vitvi13g00552	chr13	5072403	5076527	LOC100256462	chr13	5073512	5074867	chr13	5073630	5074839	VIT_13s0019g03780	Vitvi13g00552	LBDIf6	PO:0025034, leaf; PO:0025034, leaf; PO:0025034, leaf; PO:0009047, stem; PO:0009047, stem; PO:0025365, stem apex tendril; PO:0025365, stem apex tendril; PO:0009001, fruit; PO:0009001, fruit; PO:0009001, fruit; PO:0009001, fruit; PO:0009001, fruit; PO:0009001, fruit; PO:0009001, fruit; PO:0009001, fruit; PO:0009087, mesocarp; PO:0009087, mesocarp; PO:0009087, mesocarp; PO:0009087, mesocarp; PO:0009…	VIT_13s0019g03780		VvLBD22	>GSVIVT01016330001|PACid:17826784	ok
VIT_13s0019g03800	chr13	5100511	5101131									chr13	5100511	5101131	VIT_13s0019g03800	Vitvi13g01866	LBDIf1		VIT_13s0019g03800		VvLBD23	>GSVIVT01016329001|PACid:17826783	ok
VIT_13s0019g03810	chr13	5102377	5103440					LOC100249585	chr13	5102158	5103523	chr13	5102158	5103523	LOC100249585	Vitvi13g01867	LBDIf2	PO:0025034, leaf; PO:0025034, leaf; PO:0009047, stem; PO:0025365, stem apex tendril; PO:0009001, fruit; PO:0009001, fruit; PO:0009087, mesocarp; PO:0009087, mesocarp; PO:0009085, exocarp; PO:0009085, exocarp; PO:0009046, flower; PO:0025281, pollen; PO:0025244, first order infructescence axis; PO:0025244, first order infructescence axis; PO:0025244, first order infructescence axis; PO:0025244, fir…	VIT_13s0019g03810		VvLBD24	>GSVIVT01016328001|PACid:17826782	corrected
VIT_13s0019g03820	chr13	5130143	5136580	Vitvi13g00555	chr13	5135118	5136822	LOC100259810	chr13	5112320	5136580	chr13	5130143	5136580	VIT_13s0019g03820	Vitvi13g00555	LBDIf3	PO:0025034, leaf; PO:0025034, leaf; PO:0009001, fruit; PO:0009085, exocarp; PO:0025281, pollen.	VIT_13s0019g03820				GSVIVT01016327001
VIT_13s0019g03830	chr13	5145155	5146569	Vitvi13g00556	chr13	5145155	5146569	LOC100265000	chr13	5144789	5155693	chr13	5144789	5155693	Vitvi13g00556	Vitvi13g00556	LBDIf10	PO:0025034, leaf; PO:0025034, leaf; PO:0025034, leaf; PO:0009047, stem; PO:0009047, stem; PO:0025365, stem apex tendril; PO:0025365, stem apex tendril; PO:0025365, stem apex tendril; PO:0009001, fruit; PO:0009001, fruit; PO:0009001, fruit; PO:0009001, fruit; PO:0009001, fruit; PO:0009001, fruit; PO:0009001, fruit; PO:0009001, fruit; PO:0009087, mesocarp; PO:0009087, mesocarp; PO:0009087, mesocarp…	VIT_13s0019g03830				GSVIVT01016327001
VIT_13s0019g03840	chr13	5173575	5179644	Vitvi13g00559	chr13	5176958	5179644	LOC100242713	chr13	5178177	5179644	chr13	5173575	5179644	VIT_13s0019g03840	Vitvi13g00559	LBDIf4	PO:0025034, leaf; PO:0009001, fruit.	VIT_13s0019g03840				GSVIVT01016326001
VIT_14s0006g02950	chr14	21211129	21212319	Vitvi14g01193	chr14	21211166	21212144	LOC100261743	chr14	21211055	21212346	chr14	21211055	21212346	LOC100261743	Vitvi14g01193	LBDIIa1	PO:0025034, leaf; PO:0025034, leaf; PO:0025034, leaf; PO:0009047, stem; PO:0009047, stem; PO:0025365, stem apex tendril; PO:0025365, stem apex tendril; PO:0025365, stem apex tendril; PO:0009001, fruit; PO:0009001, fruit; PO:0009001, fruit; PO:0009001, fruit; PO:0009001, fruit; PO:0009001, fruit; PO:0009001, fruit; PO:0009001, fruit; PO:0009087, mesocarp; PO:0009087, mesocarp; PO:0009087, mesocarp…	VIT_14s0006g02950		VvLBD25	>GSVIVT01031035001|PACid:17837325	corrected
VIT_14s0066g00680	chr14	27156014	27157701	Vitvi14g01707	chr14	27157189	27157836	LOC100243933	chr14	27155871	27157919	chr14	27155871	27157919	LOC100243933	Vitvi14g01707	LBDIc2	PO:0025034, leaf; PO:0025034, leaf; PO:0025034, leaf; PO:0009047, stem; PO:0009047, stem; PO:0025365, stem apex tendril; PO:0025365, stem apex tendril; PO:0025365, stem apex tendril; PO:0009001, fruit; PO:0009001, fruit; PO:0009001, fruit; PO:0009001, fruit; PO:0009001, fruit; PO:0009001, fruit; PO:0009001, fruit; PO:0009001, fruit; PO:0009087, mesocarp; PO:0009087, mesocarp; PO:0009087, mesocarp…	VIT_14s0066g00680		VvLBD26	>GSVIVT01032415001|PACid:17838346	corrected
VIT_14s0066g02460	chr14	28646091	28646822	Vitvi14g01878	chr14	28645886	28646927	LOC104881687	chr14	28646091	28646927	chr14	28646091	28646927	LOC104881687	Vitvi14g01878	LBDIi4 LBD27	PO:0025034, leaf; PO:0025034, leaf; PO:0009001, fruit; PO:0009001, fruit; PO:0009001, fruit; PO:0009001, fruit; PO:0009001, fruit; PO:0009001, fruit; PO:0009001, fruit; PO:0009087, mesocarp; PO:0009087, mesocarp; PO:0009087, mesocarp; PO:0009085, exocarp; PO:0009085, exocarp; PO:0009085, exocarp; PO:0000055, bud; PO:0000055, bud; PO:0009049, inflorescence; PO:0009029, stamen; PO:0009032, petal; 0	VIT_14s0066g02460		VvLBD27	>GSVIVT01032592001|PACid:17838499	corrected
VIT_15s0048g00830	chr15	14983081	14985200	Vitvi15g00735	chr15	14983291	14984837	LOC100255815	chr15	14983081	14985186	chr15	14983081	14985200	VIT_15s0048g00830	Vitvi15g00735	LBDIa3		VIT_15s0048g00830		VvLBD28	>GSVIVT01027621001|PACid:17834968	corrected
VIT_15s0048g00840	chr15	14992324	14994935	Vitvi15g00736	chr15	14992324	14994786	LOC100248994	chr15	14992229	14994929	chr15	14992229	14994929	LOC100248994	Vitvi15g00736	LBDIa2 LBD19	PO:0025034, leaf; PO:0025034, leaf; PO:0025034, leaf; PO:0009047, stem; PO:0009047, stem; PO:0025365, stem apex tendril; PO:0025365, stem apex tendril; PO:0009001, fruit; PO:0009001, fruit; PO:0009001, fruit; PO:0009001, fruit; PO:0009001, fruit; PO:0009001, fruit; PO:0009001, fruit; PO:0009001, fruit; PO:0009087, mesocarp; PO:0009087, mesocarp; PO:0009087, mesocarp; PO:0009087, mesocarp; PO:0009…	VIT_15s0048g00840		VvLBD29	>GSVIVT01027620001|PACid:17834967	ok
VIT_15s0046g00230	chr15	17253532	17254344					LOC104881937	chr15	17253363	17254344	chr15	17253530	17254344	LOC104881937	Vitvi15g01216	LBDIi1	PO:0025034, leaf; PO:0025034, leaf; PO:0009047, stem; PO:0009047, stem; PO:0025365, stem apex tendril; PO:0025365, stem apex tendril; PO:0025365, stem apex tendril; PO:0009001, fruit; PO:0009001, fruit; PO:0009001, fruit; PO:0009001, fruit; PO:0009001, fruit; PO:0009087, mesocarp; PO:0009087, mesocarp; PO:0009087, mesocarp; PO:0009087, mesocarp; PO:0009085, exocarp; PO:0009085, exocarp; PO:000908…	VIT_15s0046g00230		VvLBD30	>GSVIVT01027173001|PACid:17834669	corrected
VIT_15s0046g00240	chr15	17260104	17261006					LOC100251985	chr15	17259993	17261012	chr15	17259993	17261012	LOC100251985	Vitvi15g01217	LBDIi2	PO:0025034, leaf; PO:0025034, leaf; PO:0025034, leaf; PO:0009047, stem; PO:0009047, stem; PO:0025365, stem apex tendril; PO:0025365, stem apex tendril; PO:0025365, stem apex tendril; PO:0009001, fruit; PO:0009001, fruit; PO:0009001, fruit; PO:0009001, fruit; PO:0009001, fruit; PO:0009001, fruit; PO:0009001, fruit; PO:0009001, fruit; PO:0009087, mesocarp; PO:0009087, mesocarp; PO:0009087, mesocarp…	VIT_15s0046g00240	1612840_a_at	VvLBD31	>GSVIVT01027172001|PACid:17834668	ok
VIT_16s0022g02050	chr16	15931002	15931871	Vitvi16g00859	chr16	15931002	15931865	LOC100242948	chr16	15931002	15932161	chr16	15931002	15932161	LOC100242948	Vitvi16g00859	LBDIc9	PO:0025034, leaf; PO:0025034, leaf; PO:0009047, stem; PO:0009047, stem; PO:0025365, stem apex tendril; PO:0025365, stem apex tendril; PO:0009001, fruit; PO:0009001, fruit; PO:0009001, fruit; PO:0009001, fruit; PO:0009001, fruit; PO:0009001, fruit; PO:0009087, mesocarp; PO:0009087, mesocarp; PO:0009087, mesocarp; PO:0009087, mesocarp; PO:0009087, mesocarp; PO:0009087, mesocarp; PO:0009087, mesocar…	VIT_16s0022g02050		VvLBD32	>GSVIVT01018486001|PACid:17828419	corrected
VIT_16s0100g00440	chr16	17405415	17406086					LOC100243436	chr16	17405415	17406086	chr16	17405415	17406086	VIT_16s0100g00440	Vitvi16g01446	LBDIg1	PO:0025034, leaf; PO:0009001, fruit; PO:0009001, fruit; PO:0009001, fruit; PO:0009001, fruit; PO:0009001, fruit; PO:0009087, mesocarp; PO:0009087, mesocarp; PO:0009085, exocarp; PO:0009085, exocarp; PO:0009085, exocarp; PO:0009085, exocarp; PO:0009085, exocarp; PO:0000055, bud.	VIT_16s0100g00440		VvLBD33	>GSVIVT01010625001|PACid:17822735	ok
VIT_17s0000g03720	chr17	3791986	3793051	Vitvi17g00325	chr17	3792090	3793008	LOC100245622	chr17	3791838	3793171	chr17	3791838	3793171	LOC100245622	Vitvi17g00325	LBDIIa2	PO:0025034, leaf; PO:0025034, leaf; PO:0025034, leaf; PO:0009047, stem; PO:0009047, stem; PO:0025365, stem apex tendril; PO:0025365, stem apex tendril; PO:0025365, stem apex tendril; PO:0009001, fruit; PO:0009001, fruit; PO:0009001, fruit; PO:0009001, fruit; PO:0009001, fruit; PO:0009001, fruit; PO:0009001, fruit; PO:0009001, fruit; PO:0009087, mesocarp; PO:0009087, mesocarp; PO:0009087, mesocarp…	VIT_17s0000g03720		VvLBD34	>GSVIVT01008284001|PACid:17820911	corrected
VIT_17s0000g05490	chr17	6117662	6118846	Vitvi17g00520	chr17	6117841	6118843	LOC100262064	chr17	6117662	6119015	chr17	6117662	6119015	LOC100262064	Vitvi17g00520	LBDIi5	PO:0025034, leaf; PO:0025034, leaf; PO:0025034, leaf; PO:0009047, stem; PO:0009001, fruit; PO:0009001, fruit; PO:0009001, fruit; PO:0009001, fruit; PO:0009001, fruit; PO:0009001, fruit; PO:0009087, mesocarp; PO:0009087, mesocarp; PO:0009087, mesocarp; PO:0009085, exocarp; PO:0009085, exocarp; PO:0009085, exocarp; PO:0009085, exocarp; PO:0009085, exocarp; PO:0009010, seed; PO:0009010, seed; PO:000…	VIT_17s0000g05490		VvLBD35	>GSVIVT01008080001|PACid:17820753	ok
VIT_17s0000g09010	chr17	10710197	10712661	Vitvi17g00890	chr17	10710781	10711251	LOC100267218	chr17	10710469	10712731	chr17	10710469	10712731	LOC100267218	Vitvi17g00890	LBDIc1 LOB	PO:0025034, leaf; PO:0025034, leaf; PO:0025034, leaf; PO:0009047, stem; PO:0009047, stem; PO:0025365, stem apex tendril; PO:0025365, stem apex tendril; PO:0025365, stem apex tendril; PO:0009001, fruit; PO:0009001, fruit; PO:0009001, fruit; PO:0009001, fruit; PO:0009001, fruit; PO:0009085, exocarp; PO:0009010, seed; PO:0009010, seed; PO:0000055, bud; PO:0000055, bud; PO:0000055, bud; PO:0000055, b…	VIT_17s0000g09010	1619481_at 1619554_at			GSVIVT01007677001
VIT_18s0001g09250	chr18	7746353	7747276	Vitvi18g00677	chr18	7746357	7747144	LOC100255841	chr18	7746078	7747276	chr18	7746353	7747276	VIT_18s0001g09250	Vitvi18g00677	LBDIIb1	PO:0025034, leaf; PO:0025034, leaf; PO:0025034, leaf; PO:0009047, stem; PO:0009047, stem; PO:0025365, stem apex tendril; PO:0025365, stem apex tendril; PO:0025365, stem apex tendril; PO:0009001, fruit; PO:0009001, fruit; PO:0009001, fruit; PO:0009001, fruit; PO:0009001, fruit; PO:0009001, fruit; PO:0009001, fruit; PO:0009001, fruit; PO:0009087, mesocarp; PO:0009087, mesocarp; PO:0009087, mesocarp…	VIT_18s0001g09250		VvLBD36	>GSVIVT01009360001|PACid:17821790	ok
VIT_19s0027g01120	chr19	21536616	21539654	Vitvi19g01589	chr19	21536734	21539441	LOC100252484	chr19	21536622	21539654	chr19	21536622	21539654	LOC100252484	Vitvi19g01589	LBDId1 LBD3	PO:0025034, leaf; PO:0025034, leaf; PO:0009047, stem; PO:0009047, stem; PO:0025365, stem apex tendril; PO:0025365, stem apex tendril; PO:0025365, stem apex tendril; PO:0009001, fruit; PO:0009001, fruit; PO:0009001, fruit; PO:0009001, fruit; PO:0009001, fruit; PO:0009001, fruit; PO:0009001, fruit; PO:0009087, mesocarp; PO:0009087, mesocarp; PO:0009087, mesocarp; PO:0009087, mesocarp; PO:0009087, m…	VIT_19s0027g01120	1621852_at	VvLBD37	>GSVIVT01020353001|PACid:17829759	ok

## Sheet: ka  ks analysis
	Gene ID	Sequence						Node#	Ka/Ks Branch1	Ka Branch1	Ks Branch1	Ka/Ks Branch2	Ka Branch2	Ks Branch2
1	>Vitvi00g00480_LBDIc4_LBD6	ATGGCATCATCGTCCAATTCTCCATGTGCAGCATGTAAGTTTCTCCGGCGAAAGTGTCAGCCGGAGTGTGTGTTTGCGCCATACTTCCCACCGGACCAACCCCAGAAGTTTGCCAACGTGCACAAAGTGTTTGGTGCCAGCAACGTGACGAAGCTTCTCAACGAACTGCACCCACACCAGCGCGAAGACGCCGTCAACTCCCTGGCTTATGAGGCTGACATGCGGCTCCGAGACCCAGTTTACGGCTGCGTGGGCGTCATCTCTGTCCTCCAACACCAACTCCGCCAACTCCAGATGGATCTCAGCTGTGCCAAATCTGAGCTCTCCAAGTACCAGAACTTGGGAATCACCAGTCACGGCCTCATTGCGGCAGCAGCGGCCGCAGCCACGGCCACGGCC…						1	0.0245466	0.00471585	0.1921	0.0246311	0.0047732	0.1938
3	>At1g65620_LBD6AS2	ATGGCATCTTCTTCAACAAACTCACCATGCGCCGCTTGCAAATTCCTCCGGCGAAAATGTCAACCGGAATGTGTATTCGCGCCCTATTTCCCACCGGACCAGCCACAAAAATTCGCAAACGTTCACAAAGTGTTTGGAGCAAGTAACGTGACAAAGCTCCTCAACGAGCTTCACCCTTCACAACGTGAAGACGCAGTGAACTCTTTGGCCTATGAAGCCGACATGCGCCTCCGTGACCCTGTCTACGGCTGCGTCGGCGTCATCTCTCTCCTCCAACATCAGCTTCGTCAGCTTCAGATAGATCTCAGCTGTGCTAAATCTGAGCTCTCTAAGTACCAAAGCCTCGGTATCCTCGCCGCCACTCATCAGAGTCTTGGCATCAACTTACTCGCCGGAGCA…						2	0.136	0.0384329	0.2826	0.1197	0.0535687	0.4475
5	>Bra039733	ATGGCATCTTCATCAACAAACTCACCATGCGCAGCCTGCAAATTCCTCCGTCGAAAATGCCAACCGGAGTGTGTATTCGCTCCATATTTCCCACCTGACCAACCACAAAAATTCGCAAACGTTCACAAAGTCTTTGGAGCAAGCAACGTCACGAAGCTCCTCAACGAGCTTCACCCTTCGCAACGTGAAGACGCAGTGAACTCTTTAGCTTATGAAGCCGACATGCGTCTCCGTGATCCAGTCTACGGCTGCGTCGGAGTCATCTCTCTCCTCCAACATCAGCTTCGCCAGCTTCAGATCGATCTCAGCTGCGCCAAATCTGAGCTTTCCAAGTACCAAAGCCTCGGTATACTCGCCGCCACCCATCAGAGCCTTGGAATCAACTTACTCGCAGGCGCC…						3	0.1336	0.0563828	0.4221	0.1529	0.0486456	0.3182
7	>evm.model.supercontig_39.110	ATGGCATCGTCTTCAAATTCCCCATGCGCGGCGTGCAAGTTTCTCCGGCGGAAATGCCAACCGGAGTGCGTGTTCGCGCCATATTTCCCACCGGACCAACCGCAAAAATTCGCCAACGTCCACAAGGTTTTCGGCGCCAGCAACGTCACCAAGCTACTCAACGAGCTACACCCTTCACAGCGCGAAGATGCCGTCAATTCACTCGCCTACGAGGCTGACATGCGCCTCCGTGACCCGGTCTACGGCTGCGTTGGTGTTATCTCTCTTCTCCAGCATCAGCTCCGCCAACTCCAGATGGACCTCAGCTGCGCCAAGTCCGAGCTCTCCAAGTACCAAAACCTCGGGATCACTAGCCACGCTGGACTCATTGCTGCAGCCGCAGCCGCTTCCCACAACCAC…						4	0.0591267	0.0182545	0.3087	0.0411195	0.00969717	0.2358
9	>Thecc1EG024217t1	ATGGATTCCCTTGCGAGAAAAAGGTGGAATATGGCATCATCATCCAATTCCCCATGTGCGGCATGTAAGTTCTTGAGGAGAAAATGCCAGCCAGAGTGCGTTTTTGCACCCTACTTCCCACCTGATCAGCCCCAAAAGTTTGCCAACGTCCACAAGGTATTCGGCGCAAGCAACGTCACAAAACTGCTCAACGAGTTGCACCCATCCCAGCGTGAGGACGCTGTCAATTCACTAGCATACGAGGCAGATATGCGCCTCCGTGACCCTGTCTATGGCTGCGTTGGAGTCATATCTCTCCTTCAGCACCAGCTCCGCCAGCTGCAAATGGATCTGAGCTGTGCCAAGTCTGAACTTTCCAAGTACCAGAGCTTGGGCATCACCGGCCACGCTGGCCTCATT…						5	0.4321	0.0764632	0.1769	0.4698	0.178	0.3789
11	>Gorai.007G350300.1	ATGGCTTCATCTTCTTCATCGTTGTCGAATTCTCCGTGTGCGGCTTGTAAGTTTTTAAGACGGAAATGTCAGCCGGAGTGTGTTTTCGCGCCGTATTTTCCGCCAGACCAGCCACAAAAGTTCGTGAATGTTCACAAGGTGTTCGGTGCTAGCAACGTTACGAAGCTACTCAACGAGCTGCACCCGTCGCAACGGGAGGACGCGGTTAATTCGCTGGCGTATGAGGCGGATATGCGGCTGAGAGACCCCGTTTACGGTTGCGTTGGGGTTATATCCCTCCTCCAGCACCAACTCCGGCAACTGCAAATGGATCTCAGCTGTGCTAAGTCCGAACTGTCAAAGTACCAGAGCTTGGGTATAACGGGACACGCTGGTCTCATAGCGGCAGCAGCGGCTGCT…						6	0.1113	0.00879606	0.0790284	0.2856	0.0292042	0.1023
13	>Eucgr.C02148.1	ATGGCGTCGTCATCCACGTCCCCGTGCGCCGCCTGCAAGTTCCTCCGCCGCAAGTGCCAGCCCGAGTGCGTGTTTGCGCCCTACTTCCCACCAGACCAGCCACAGAAGTTTGCCAATGTCCACAAGGTTTTCGGGGCAAGCAACGTGACGAAGCTTCTCAACGAGCTCCACCCCCACCAGCGTGAGGATGCGGTCAATTCACTCGCCTACGAGGCCGACATGCGCCTGCGGGATCCGGTCTATGGCTGCGTTGGGGTCATCTCCCTCCTCCAGCACCAGCTCCGCCAGCTCCAGATGGACCTCACCTGCGCCAAGTCTGAGCTCTCCAAGTACCAGAGCCTTGGCCTCGCCGCTGGCCACGGCCTCATCGCCGCTGCCGCGGCCGCGGCCACCACCCAC…						7	0.1816	0.0326941	0.18	0.3322	0.0323396	0.0973364
15	>Ciclev10017910m	ATGGCTTCGTCGTCATCGAATTCGAATTCACCATGTGCGGCGTGTAAATTACTAAGGAGAAAGTGTCAGCCGGAGTGCGTGTTCGCTCCGTACTTCCCACCGGACCAGCCTCAGAAATTTGCCAACGTCCACAAAGTGTTCGGAGCAAGCAACGTCACCAAGTTACTCAACGAATTGCAGCCGTCGCAGAGAGAGGACGCAGTGAATTCGCTCGCCTACGAGGCCGAGATGCGTCTGCGGGACCCGGTCTACGGCTGCGTGGGAGTCATATCCTTTCTCCAGCACAGGCTCCGCCAGCTCCAAATGGATCTCAGCTGCGCTAAATCCGAGCTCTCCAAGTATCAAAACCTGGGACACGCTGGCCTCATCGCGGCCGCTCATCACCACCACCACCACCAG…						8	0.485	0.0906791	0.187	0.3422	0.149	0.4355
17	>cassava4.1_015729m	ATGGCATCGTCATCGAATTCTCCATGTGCAGCCTGCAAGTTTCTGAGGAGAAAATGCCAACCAGAATGCGTCTTCGCTCCCTATTTTCCACCGGATCAGCCACAAAAATTTGCCAACGTGCACAAGGTATTTGGGGCAAGCAATGTCACAAAACTACTAAACGAGTTGCATCCCTCCCAACGCGAGGATGCTGTGAACTCTTTGGCATATGAAGCAGATATGCGTCTTCGCGACCCAGTCTACGGCTGCGTTGGGGTCATCTCTCTCTTGCAGCACCAACTTCGCCAGCTGCAAATGGATCTAAGCTGTGCCAAATCTGAACTTTCCAAATATCAGAACCTAGGCATCACAGGTCATGCCGGTATATTTGCTGCTGCGGCTGCTGCAGCCACTGCTACC…						9	0.216	0.0409901	0.1898	0.3246	0.056359	0.1736
19	>29929.m004500	ATGGCGTCATCATCAAATTCTCCATGTGCAGCCTGCAAATTTCTCAGGCGAAAATGCCAACCGGAATGTGTATTTGCTCCCTATTTTCCACCGGATCAGCCCCAGAAATTCGCCAACGTACACAAAGTTTTCGGGGCCAGCAACGTCACCAAATTGCTAAACGAGTTGCACCCCTCCCAGCGAGAGGATGCAGTGAATTCCTTGGCGTATGAGGCAGATATGCGTCTTAGGGACCCAGTGTACGGCTGCGTTGGTGTAATATCTCTCCTTCAGCACCAACTTCGCCAACTGCAGATGGATCTCAGTTGTGCGAAATCTGAGCTATCCAAATATCAGAACCTAGGCATCACTGGCCATGCTGGTCTATTTGCAGCTGCGGCTGCTGCTGCCACAGCCACC…						10	0.0947993	0.0190267	0.2007	0.7849	0.2636	0.3358
21	>Potri.008G079800.2	ATGGCTTCTTCATCAAATTCTCCATGTGCAGCCTGCAAATTTCTGCGGCGCAAATGCCAACCTGAATGCGTATTTGCCCCTTACTTCCCACCTGACCAGCCACAAAAATTTTCCAATGTCCATAAAGTTTTCGGGGCAAGCAATGTCACAAAACTTCTCAACGAATTGCACCCTTCTCAGCGTGAAGATGCTGTCAATTCCTTGGCCTACGAGGCCGACATGCGCCTCCGTGACCCGGTTTATGGCTGTGTTGGGGTCATTTCACTCCTTCAGCACCAACTTCGCCAGCTGCAGATGGATCTTAGCTGTGCAAAATCTGAACTCTCCAAATATCAGAACTTGGGCATCAATGGCCATGCTGGATCACTAATTGCGGCCGCAGCCGCTGCAGCTACAGCC…						11	0.345	0.022323	0.0646977	0.107	0.00543436	0.0507766
23	>Lus10013610	ATGTCACATAATTCCTTGTCAACAATATCAACGACAACATCTTCAACATCATCGTCATCGTCACCATGCGCGGCGTGCAAGTTCCTGAGGCGAAAATGCCAGCCGGAATGTGTATTCTCGGCCTACTTCCCGCCAGACCAGCCCCAAAAGTTCGCAAACGTACACAAAGTGTTCGGTGCCAGCAACGTGACCAAGCTGCTAAACGAGCTCCACCCTTCGCAGCGAGAGGACGCCGTCAATTCCCTGGCCTACGAGGCCGACATGCGGCTTCGCGACCCGGTCTACGGCTGCGTCGGAGTCATTTCCTTACTGCAGCACCAGCTCCGCCAGCTGCAGCTCGACCTCAGCTGTGCAAAGTCCCAGCTCTGCCGTTATCACCAGAGCTTGGGGCTCCCTCCG…						12	0.1467	0.0164004	0.1118	0.3642	0.1167	0.3204
25	>MDP0000273432	ATGGCCTGGACGGAATTTGTTGTTTTTTCCTTTCCATTTTTAACACTTGGTTCAACGTTTTACGTTTTTATTGGACATTATTATAGCATGTTACTACTTACTACAGGTCAAAATTATTTACAGAGGAGGAAGAGGTGGAAGATGGCATCATCGTCGACGAATTCACCATGCGCCGCGTGTAAGTTCCTGCGACGCAAGTGCCAGCCAGAGTGCGTATTTGCGCCGTACTTCCCACCGGACCAGCCGCAGAAGTTTGCTAATGTTCACAAAGTTTTTGGGGCCAGCAACGTCACTAAACTGCTCAACGAGTTGCACCCCCACCAGCGTGAGGACGCCGTCAACTCTCTCGCCTACGAGGCCGACATGCGCCTCCGCGATCCCGTCTACGGCTGCGTTGGA…						13	0.1199	0.0176121	0.1468	0.1114	0.013441	0.1207
27	>Pbr026842.1	ATGGCATCGTTGTCGACGAATTCGCCATGCGCGGCGTGTAAGTTCCTGCGACGCAAGTGCCAGGCAGAGTGCGTATTTGCGCCATACTTCCCACCGGACCAGCCGCATAAGTTTGCTAATGTTCACAAAGTTTTTGGGGCCAGCAACGTCACTAAACTGCTCAATGAGTTGCACCCACACCAGCGTGAGGACGCCGTCAACTCGCTCGCCTACGAGGCCGATATGCGCCTCCGCGATCCCGTCTACGGCTGCGTTGGAGTCATCTCTCTCCTCCAAAACCAACTCCGCCAACTTCAGATGGATCTGACCTTTGCTAAATCCGAACTCTCCAAATATCAAAATCTGCAGGGTCTCACTGCCAGTCACGGACTCATAGCCGCCGCCGCTGCTGCCGCCGCA…						14	0.0274863	0.00798826	0.2906	0.051292	0.0125895	0.2454
29	>ppa027059m	ATGATGGCATCATCATCGTCGTCGTCGAATTCGCCATGCGCGGCGTGCAAATTCCTGCGACGCAAGTGCCAGCCAGAGTGTGTATTTGCACCCTACTTCCCACCGGACCAGCCGCAGAAGTTTGCAAACGTTCACAAAGTGTTCGGGGCAAGCAACGTCACCAAATTGCTTAACGAGTTGCACCCCCACCAGCGTGAGGACGCCGTCAACTCTCTTGCCTACGAGGCTGACATGCGCCTCCGCGATCCCGTCTACGGCTGCGTTGGAGTCATCTCTCTCCTCCAACACCAACTCCGCCAGCTTCAGATGGATCTTACCTGTGCCAAATCCGAACTCTCCAAATATCAGAACCTGCAGCACGGCCTCACTGCCAGCCACGGTCTCATAGCCGCCGCCGCC…						15	0.0465132	0.0160299	0.3446	0.0685225	0.0235826	0.3442
31	>mrna21541.1v1.0hybrid	ATGGCGTCGTCGTCGTCAAATTCGCCTTGCGCAGCATGTAAGTTCCTGCGTCGCAAGTGCCAGCCAGAGTGCGTATTTGCTCCGTACTTCCCACCGGACCAGCCCCAGAAGTTTGCAAATGTTCACAAAGTTTTTGGGGCGAGCAACGTGACCAAGCTGCTGAACGAGTTGCACCCCCATCAGCGTGAGGACGCCGTCAACTCTCTTGCCTACGAGGCTGACATGCGCCTCCGCGATCCCGTCTACGGTTGCGTTGGAGTCATCTCTCTCCTCCAACACCAACTCCGCCAGCTTCAGATGGATCTAACCTGCGCCAAATCTGAGCTCTCCAAATACCAAAACCTCCAGGGAATCACTAGCCACGGACTCATAGCCGCCGCTGCCGCCGCTGCCGCAGCC…						16	0.020792	0.00603796	0.2904	0.020349	0.00509063	0.2502
33	>XP_004511084	ATGGCATCCTCAAATTCACCATGTGCAGCATGCAAGTTTCTACGCCGCAAATGTCAACCAGAATGTGCATTTGCACCTTATTTCCCACCTGATCAGCCTCAAAAATTTGCAAATGTTCATAGAATTTTCGGTGCAAGTAATGTTACAAAGCTTCTCAACGATTTACACCCTCACCAACGTGAAGATGCTGTTAATTCACTCGCTTATGAAGCCGAAATGAGACTCCGTGATCCAGTTTACGGTTGTGTAGGTGTTATTTCTCTTCTTCAACATCAACTTCGTCAGCTTCAAATGGATCTTTATTGCGCGAAATCGGAACTCTCTAGGTACCAAAATTTAAGCATAGCGGCCACGACAGGTCATGGTCTGATGACTAATGAATCTGTCGCGGCCGTTAAT…						17	0.2283	0.0622421	0.2727	0.069046	0.0238631	0.3456
35	>Glyma13g26020.2	ATGGCATCTTCAAATTCACCATGTGCAGCATGCAAGTTCTTGCGTCGCAAATGCCAACCTGAGTGTGCATTTGCACCATATTTTCCCCCTGACCAGCCTCAAAAGTTTGCAAATGTTCATAGAATTTTTGGGGCAAGCAATGTCACAAAGCTTCTCAACGACTTGCACCCTCACCAACGTGAAGATGCTGTCAATTCCCTTGCTTATGAAGCTGAGATGAGGCTCCGTGACCCTGTCTATGGTTGTGTAGGAGTCATATCACTCTTACAACACCAACTTCGCCAGCTTCAAATGGACCTCTATTGTGCGAAATCCGAGCTCTCGAGGTACCAAAACTTGAGCATCACCACCAATTTGAGCTCTCTAGCTTCCGAGTCCGCGACCACGGCCTATCATCAC…						18	0.4466	0.1964	0.4397	0.29	0.2083	0.7183
37	>Cla005759	ATGGCATCGACTTCCTCGAATTCGCCCTGTGCAGCTTGCAAATTTCTCCGGCGAAAATGCCAACCGGAATGTGTTTTTGCGCCTTATTTTCCGCCGGATCAGCCACAGAAATTCGCCAATGTTCATAAGGTATTCGGAGCCAGCAATGTCACAAAACTTCTCAATGAATTGCATCCTCACCAGAGAGAAGACGCCGTCAATTCGCTCGCCTATGAAGCCGATATGCGTCTTCGAGACCCTGTCTATGGCTGTGTTGGCGTAATTTCTCTGCTCCAACACCAACTCTGTAAACTCCAAATGGATCTCACCTGCGCCAAATCCGAACTCTCCAAATATCAAAACCTAGGCATCGGAAACCACGCCGCCCTGATTTCGCCGCCCTCCACTGTTTCCACCGTC…						19	0.0792498	0.0473409	0.5974	0.1144	0.0518587	0.4532
39	>Cucsa.178830.1	AGGAGGAATTGGAAGATGGCTTCGAGTTCCTCGAATTCGCCCTGTGCAGCCTGCAAATTTCTCCGGCGAAAATGCCAGCCGGAATGTGTTTTTGCGCCGTATTTTCCACCGGATCAGCCTCAGAAATTCGCAAATGTTCACAAGGTATTCGGAGCTAGTAATGTAACAAAACTTCTCAACGAATTACATCCTCACCAGAGAGAAGACGCTGTCAATTCCCTCGCTTACGAAGCCGATATGCGCCTTCGTGACCCTGTCTACGGCTGTGTTGGCGTAATTTCTCTGCTTCAACACCAACTCTGTAAACTCCAAATGGATCTCACTTGCGCAAAATCTGAACTCTCCAAATATCAAAACTTAGGGATTGGTAACCACGCTACCCTGATTTCGCCGCCTTCC…						20	0.377	0.1752	0.4646	0.0410833	0.0150103	0.3654
41	>Solyc11g008830.1.1	ATGTCATCTTCATCATCATTATCGTCGAATTCACCATGTGCAGCGTGCAAATTCCTCAGAAGGAAATGCCAACCAGAATGTGTATTTGCACCATACTTCCCTCCTGATCAACCACAGAAATTCGCGAACGTTCATAAGGTGTTTGGGGCGAGTAATGTGACTAAATTGCTTAACGAATTACAGCCTCATCAACGCGAAGATGCTGTAAATTCGTTAGCATATGAAGCTGATATGCGTCTTCGTGATCCTGTTTATGGTTGTGTTGGTGTTATTTCACTGCTCCAACATCAACTTAGGCAACTGCAAATGGATCTTAGTTGTGCTAAATCTGAACTTTCAAAGTATCAAAACCTAGGAGGTATTGCTAGTACTACGACTCATGGACTTTTAGCAGCTGCA…						21	0.2378	0.1126	0.4733	0.3372	0.0899022	0.2666
43	>Tae007185	ATGGCCTCGTCGTCGGCGTCGTCGTTGCCGGCGCCGGGAGGATCGGTGATCACCTTGGCCGTCTCATCGGCGGGGGGCAACGGCGCCGGCGGGGTGTGCGGCACGGGATCCCCGTGCGCGGCGTGCAAGTTCCTCCGCCGCAAGTGCCAGCCTGACTGCGTGTTCGCGCCCTACTTCCCGCCGGACAACCCCCAGAAGTTCGTGCACGTGCATCGCGTCTTCGGCGCCAGCAACGTGACCAAGCTTCTGAACGAGCTCCACCCGTACCAGCGCGAGGACGCCGTGAACTCCCTCGCCTACGAGGCCGACATGCGCCTCCGCGACCCCGTCTACGGCTGCGTCGCCGTCATCTCCATCCTCCAGCGCAACCTCCGCCAGCTCCAGCAGGACCTCGCCCGC…						22	0.3477	0.0615526	0.177	0.1282	0.051019	0.3979
45	>BGIOSGA004955PA	ATGGCGTCATCGTCAGCGTCGTCCGTGCCGGCGCCGTCGGGGTCGGTGATCACCATAGCGTCGGCGTCGGCGTCGGCGGCGGCGAACACGGCGGCGTGCGGCACGGGGTCGCCGTGCGCGGCGTGCAAGTTCCTCCGCCGCAAGTGCCAGCCCGACTGCGTGTTCGCGCCCTACTTCCCGCCGGACAACCCGCAGAAGTTCGTCCACGTGCACCGCGTCTTCGGCGCGAGCAACGTGACCAAGCTGCTGAACGAGCTGCACCCCTACCAGCGCGAGGACGCCGTGAACTCGCTCGCCTACGAGGCCGACATGCGCCTCCGCGACCCCGTCTACGGCTGCGTCGCCATCATCTCCATCCTCCAGCGCAACCTCCGCCAGCTCCAGCAGGACCTCGCCCGC…						23	0.0753423	0.00938549	0.1246	0.0211342	0.00273894	0.1296
47	>PH01000071G1510	ATGGCTTCGTCGTCGGTGCCGGCGCCGTTGGGTTCGGTGATCGCCATATCTTCGTCGGCGGAGAACTCGGCGGTGTGCGGCACAGGTTCTCCGTGCGCAGCGTGCAAGTTCCTGCGCCGCAAGTGCCAGCCGGACTGCGTGTTCGCGCCCTACTTCCCGCCGGACAACCCGCAGAAGTTCGTGCACGTGCACCGCGTCTTCGGCGCGAGCAACGTGACCAAGCTGCTGAACGAGCTCCACCCGTACCAGCGCGAAGACGCCGTGAACTCTCTCGCCTACGAGGCCGACATGCGCCTCCGCGACCCCGTCTACGGCTGCGTCGCCGTCATCTCCATCCTCCAGCGCAACCTCCGCCAGCTCCAGCAGGATCTCGCCCGCGCCAAGTACGAGCTCTCCAAG…						24	0.1485	0.0699022	0.4708	0.2332	0.0989589	0.4243
49	>Sobic.003G383700.1.p	ATGGTCCTACACAAGGCCCCGGTCAGCAAGGGCCTTTTCTTCTTCCTTTGCCCCCCCAGATTGCGCGCTCTCTCCCTCAGAGCCTCACAACTCGGCGACGACTACGCCAAGTGCCCAGGTCTTCTCCAGGCCCGGTCGCTGCTGCTCTACACCAGTTTCCCGGGTCTTCTTCGGAGTTCGGACTCGTCTTCGCCGGCGACGAGCACCGCCAGCAGACGGATGGCTTCGTCGGTGCCGGCGCCATCGGGGTCGGTGATCACCGTGGCATCGTCTTCTTCCTCAGCAGCCGCGGCCGCGGTGTGTGGCACGGGCTCGCCATGCGCTGCGTGCAAGTTCCTGCGCCGCAAGTGCCAGCCGGACTGCGTGTTCGCACCCTACTTCCCACCGGACAACCCGCAG…						25	0.0400501	0.0154697	0.3863	0.1153	0.0493605	0.428
51	>GRMZM2G118250_P06	ATGGCTTCGTCGGTGCCGGCGCCATCGGGGTCGGTGATCACCGTGGCGTCGTCTTCTTCCTCAGCAGCCGCGGCCGCGGTGTGCGGCACGGGCTCCCCATGCGCTGCGTGCAAGTTCCTGCGTCGCAAGTGCCAGCCGGACTGCGTGTTCGCGCCCTACTTCCCACCGGACAACCCGCAGAAGTTCGTGCACGTGCACCGCGTCTTCGGCGCGAGCAACGTGACCAAGCTGCTGAACGAGCTCCACCCCTTCCAGCGCGAGGACGCCGTGAACTCCCTCGCCTACGAGGCCGACATGCGCCTCCGCGACCCCGTCTACGGCTGCGTCGGCGTCATCTCCATCCTCCAGCACAACCTACGACAGCTCCAGCAGGACCTCGCCCGCGCCAAGTACGAACTC…						26	0.0667358	0.0144843	0.217	0.0161182	0.004996	0.31
53	>PDK_30s1119031g004	ATGGCGTCGTCGTCAGCCCCGGTCCCGGCGTCATCGGCTGCGGCATCATCTTCGACGGCCGCGTCGGCCAGCTCGCCATGCGCGGCCTGCAAGTTCCTCCGCCGCAAGTGCCAGCCGGACTGCGTCTTCGCGCCCTACTTCCCGCCGGACCAGCCGCAGAAGTTCGTGCACGTGCACCGCGTCTTCGGCGCGAGCAACGTCACGAAGCTGCTCAACGAGCTGCACCCGTACCAGCGGGAGGATGCCGTCAACTCGCTCGCCTACGAGGCCGACATGCGCCTCCGGGACCCCGTCTATGGCTGCGTCGGCGTCATCTCCATCCTCCAGCACCAGCTCCGCCAGCTACAGATGGACCTCTCCTGCGCCAAGTCCGAGCTCTCCAAGTACAAGTCCGCCGCT…						27	0.0383107	0.00791962	0.2067	0.0469874	0.00997167	0.2122
55	>MA_10434782g0020	ATGATTGACAGCTTCAGTAGGTTTAAGGACTATGAACGGTTTTTAAGTCCGCTGGACGAACGATTTGACTGGACGGGAATCGAACCTGACATTTTCAATTATATTTTTTCCTGCGATATAATGGCGTCCTCTTCAAATTCACCTTGCGCCGCTTGTAAGTTCCTGAGAAGGAAGTGCACTCCGGAATGCGTTTTTGCTCCATATTTTCCGCCAGATCAACCTCAGAAATTTGCAAATGTCCATAAAGTATTCGGAGCCAGCAACGTGACGAAGCTTTTGAACGAATTGCATCCACACCAGCGTGAAGATGCGGTAAACTCCTTAGCATATGAGGCAGATGCTCGGCTGCGGGATCCAGTCTACGGATGCGTGGGAGTTATTTCCATCTTACAACACCAG…
57
58								Node#	Ka/Ks Branch1	Ka Branch1	Ks Branch1	Ka/Ks Branch2	Ka Branch2	Ks Branch2
59	>Vitvi08g00144_LBDIa1_LBD20	ATGGCTGATCCGCAAGGCGACGGCACCTTGGAAAGTCGCCGGAAGGGCGTGGGGAAGCGGCCTACCGGGATGGTGGAGGACGTGGTTGAGGCGGTCGCCGTCACATCTCTGTCGCCTGCGGCCCCTTGTGGGGCTTGCAAGTTCTTGAGGAGGAAGTGTGTTAGTGGGTGCATATTTGCACCCCACTTTGGATCCGACCAGGGCGCAGCCAGGTTTGCGGCCGTGCACAAGGTGTTCGGCGCCAGCAATGTGTCCAAGCTCTTATTACACATTCCCGTGAACCGGCGCCATGATGCCGTTGTTACCATATCTTATGAGGCTCAGGCGAGGCTGTCGGACCCGGTTTATGGCTGTGTCTCCACCATACTTGCTTTACAACAACAGGTGGCGTCGCTACAA…						1	0.7352	0.3047	0.4145	0.5702	0.259	0.4543
61	>At3G03760_LBD20	ATGGCTGATCAGCAGCGAGGCCACAACACCTCAGATTCTCGCCGGAAATCTCTAGCCGGAAAAAGAACCTCACAGCAAACTCCGACGTCATCACTTAGTTCCGGCGGAGTATCCATGGCAGCTGCAACGACGGGGACAGGGACGGCTTCGCCTTGTGGGGCTTGCAAGTTCTTGAGAAGGAAGTGTGTGAGTGGATGCATTTTCGCTCCACATTTTGGGTCAGACCAAGGAGCGGCTAGGTTCGCGGCGGTTCATAAGGTTTTCGGAGCCAGCAACGTGTCGAAACTGTTGCATCATATTCCGGTGAACCGTCGTCATGATGCGGTGGTTACGATCTCATACGAGGCTCAAGCTAGGCTCTCTGATCCTGTCTATGGCTGCGTCTCAACCATCCTTGCT…						2	0.2783	0.0300684	0.1081	0.3554	0.0380813	0.1072
63	>Bra036436	ATGGCTGATCAGCAGCGATCTGGCCACAACACCTCAGATTCTCGCCGGAAATCAGCAGCCGGGAGACGAACCTCACAACACACTACGACGTCATCATTATCTTCCGGTGGAGGAGCTATGGCGGCAGCTGCAACGACGGGGACAGGAACGGTCTCGCCTTGTGGGGCTTGCAAGTTCTTGAGAAGGAAGTGTGTGAGTGGATGCATTTTCGCTCCACATTTCGGGTCGGACCAAGGAGCGGCTAGGTTCGCGGCGGTCCATAAGGTATTTGGAGCCAGCAACGTGTCGAAACTGTTGCATCATATTCCGGTGAACCGTCGTCATGACGCTGTAGTTACGATTTCATATGAGGCTCAAGCTAGGCTCTCTGATCCTGTGTATGGCTGCGTCTCAACTATC…						3	0.37	0.1867	0.5046	0.3803	0.1506	0.3959
65	>Thecc1EG025849t1	ATGGCCGAGCCACAATGCCATGGCATGTCTGAAACTCGTAGGAAGGGCACCAGCAAGCATGCGACCATGCTGGTCGAGGCTGATGAGCCGGTGGTGGCGGCACCTGCCCCAGTCCCAGCAGCACCATGTGGGGCATGCAAGTTCTTGAGGAGGAAGTGTATTAGTGGGTGCATATTTGCACCCCACTTTGGCTCAGACCAGGGTGCAGCCAGGTTTGCTGCCGTGCACAAGGTGTTCGGAGCTAGTAACGTGTCGAAGCTCTTGCTTCACATTCCGGTGAACCGGAGACACGATGCTGTGGTCACGATATCGTATGAAGCTCAGGCCAGGCTATCGGACCCGGTTTATGGTTGTGTCTCAACCATACTTTCTTTACAACAACAGGTAGCTTCTCTACAA…						4	0.162	0.0582308	0.3595	0.3013	0.1695	0.5626
67	>Gorai.007G346200.1	ATGGCCGACCCGCAATGCCACGGCTTGTCCGAAACTTGTAGGAAGGGAGCCGGCAAACGCACCACCATGCCAGTCGAGGCCAAGCCGGTGGTGGCGTCGGAAGTTGCCCCAATCCCAACAGCGCCGTGCGGTGCATGCAAGTTCTTAAGGAGGAAGTGCGTTAGTGGGTGCATTTTTGCACCCCACTTTGGCTCGGACCAGGGTGCAGCCAAGTTTGCCGCCGTTCACAAGGTTTTTGGTGCTAGCAATGTTTCCAAGCTCTTGCTTCACATCCCGATGAACCGACGACATGATGCGGTGGTCACAATATCGTATGAAGCTCAAGCCAGGCTATCAGACCCGGTTTATGGTTGTGTTTCAACCATACTTTCTTTACAACAACAGGTTAATTAA						5	0.1181	0.0264262	0.2239	0.3454	0.1569	0.4542
69	>Eucgr.K01522.1	ATGACAGCGCCTCCTCCTGGGGCTCCATGTGGGGCGTGCAAGTTCTTGAGGAGGAAGTGCATCCATGGGTGCATATTCGCGCCCTATTTCGGGTCAGATCAGGGTGCGGCTAAATTCGCCGCCGTGCACATGGTGTTTGGTGCAAGTAATGTGTCCAAGCTGCTCCTTCACATTCCCGTCAACAAGAGGCAGGATGCGGTCGTGACGATCACATATGAAGCCCAGGCAAGGCTGGCAGATCCTGTTTATGGCTGCGTATCGACCATCCTTGCATTGCAACAACAGGTGGCGACCCTCCAAGCGGAGCTCTCGCTGGTGCAGACGCAGCTGATGAGCACCCGGTACGCGGTGGCGAGCGCCTTCCAGGCCCCGGAGATGCAGCAGCCCCAGCCGGCGGCG…						6	0.2628	0.1049	0.399	0.108	0.0230825	0.2138
71	>Ciclev10021843m	ATGGCTGAGCAACAGCCCGACCCCATATCCGAACCCCGTCGAAGGGGCGCTGGAAAACGTGCCACCACCGCGCCCTCGCCAGAGGCCGAGCCCATGTCAGCACCTGCACCAGCAGCTCCATGTGGGGCATGCAAGTTCTTGAGGAGAAAGTGCGTTAGTGGGTGCATCTTTGCACCCCACTTTGGCTCAGACCAGGGAGCCGCCCGGTTCGCTGCCGTGCACAAAGTCTTTGGTGCTAGCAATGTATCCAAGCTCTTGCTACACATTCCGGTGAACCGGCGGCAAGATGCTGTGGTTACTATATCTTACGAGGCCCAGGCCCGCCTCTCCGACCCGGTTTACGGTTGTGTTTCCACCATTCTTGCTCTGCAGCAACAGGTGGCCTCCCTGCAAGCAGAG…						7	0.2191	0.0787419	0.3595	0.1559	0.0591883	0.3797
73	>cassava4.1_028764m	ATGGCTGATCCTCAATGTGACACTCGAAGGAAGGCCATCGGCAAGCGTGCTTCAGCCATGCAGGTCGAGACCAAGTCGGTTGCCGTGGCTCCATGCGGTGCATGCAAGTTCTTGAGAAGGAAATGCATTAGTGGGTGCATTTTTGCACCACACTTTGGTTCGGACCAGGGTGCAGCTCGGTTTGCAGCTGTGCATAAGGTCTTTGGTGCTAGTAATGTGTCTAAGCTGTTGCTTCACATTCCGGTTAACCGGAGACATGAAGCTGTTGTTACAATATCTTATGAGGCTCAGGCAAGGTTATCTGATCCGGTTTACGGTTGTGTGTCCACCATACTTGCTCTGCAACAACAGGTTGCATCTTTGCAAGCAGAGCTTGCAATGGTCCAAACTCAATTGATA…						8	0.1978	0.064731	0.3272	0.1228	0.0210871	0.1717
75	>30072.m000955	ATGGCTGAGCCAGGACGTGATGCCTCCTCCGACACTCGAAGGAAGGGCATCGGGAAGCGTTCTTCGGTCGAGTGCCAGTCGGTTGCTGAACCAGCTCCACAGGTAACAGTTGCCGCTGCAGCTCCATGCGGTGCATGCAAGTTCTTGAGGAGGAAATGTATTAATGGCTGCATTTTTGCACCTCACTTCGGTTCAGACCAGGGTGCAGCCAGGTTCGCAGCGGTGCACAAGGTATTTGGTGCTAGTAATGTGTCTAAGCTATTGCTTCACATTCCGGTTAATAGGAGACATGAAGCTGTTGTTACAATATCTTATGAAGCTCAGGCAAGGCTATCTGATCCAGTTTATGGCTGTGTCTCCACCATTCTTGCGTTGCAACAACAGGTAGCATCTTTGCAA…						9	0.1539	0.054443	0.3538	0.1945	0.0448351	0.2305
77	>Potri.013G064500.1	ATGACTGAGCCACTCGGCGATGCCATGTCCGAAACTCGAAGAAAGGGAATCGGTAAGCGTGCCACTCCCATGTCAGATGAGTCCCAGCCGGTGTCTGAACTGGCACCGACCCCGGCATCTCCTTGTGGCGCATGCAAATTTCTGAGGAGGAAATGCATTAGTGGGTGCATATTTGCACCTCACTTTGGTTCCGACCAAGGAGCAGCTCGGTTCGCGGCAGTTCACAAGGTTTTTGGTGCTAGCAATGTGTCCAAGCTCTTGCTGCATATTCCTCTGAACCGAAGGCATGAGGCGATCGTCACGATATCTTATGAGGCTCAAGCAAGGCTATCCGACCCGGTTTACGGTTGTGTCTCGACCATTCTCGCTTTGCAACAGCAGGTTTTACAATAA						10	0.1878	0.0312622	0.1665	0.1286	0.0198564	0.1544
79	>MDP0000322059	ATGGCAAAACGCTCTCTCTGTTCTCTGCCTTTGGTTCTTGCTATCATTATATTTTCAGTTCATGATTCCGAACAGCACCAATCCTCCGAAGCTCAGACCCTTTTGAGAATTACGCGACTCCTAAACCTTCCAACCGTCTTGAAAAGCTTGAATAACTACACAGATTTTTGCAACTTTGAAGTGAATTCTTCTTTTGCGGTCTCATGCTACGAAGGGAACATAACCCAGCTGCATATAATCGGCAAAAAACCTGCTCCTTTGTTGCCCCGAAACTTTTCAATTGATTCCTTTGTAACAACTCTGGTTAAGCTTCCGAGCTTGAAGGTCCTCACATTGGTCTCTCTTGGTTTATGGGGAAACTTGCCTGGTAAAATCGCGCGTTTATCATCACTCGAAATA…						11	0.1617	0.046603	0.2881	0.0819901	0.0181837	0.2218
81	>Pbr016876.1	ATGGCTGATCAGCCAGAACAAGGAGATCATGGCACGTCTGAGGGTCGAAGGAAGGGCACATCCAGCAGAGGGGGAGGAAAGCGCGCTTCTATGGAGGCGGCAGTCAGAACGACAACAACAACTAGTAATGTAGTAGGTTCAGGTAGTGGTGCAGCTCCATGTGGGGCGTGCAAGTTTTTGAGGAGGAAGTGCATAAGTGGGTGCATATTCGCACCCCATTTCGGTTCAGACCAAGGAGCTGCACGCTTTGCCGCGGTGCACAAGGTGTTTGGGGCAAGTAATGTGTCGAAGCTTTTGTTGCACATTCCCTTGAACCGCCGGCATGACGCTGTCGTTACCATCACCTACGAGGCTCAAGCTAGGCTCTCCGACCCGGTTTACGGTTGTGTCTCCACCGTA…						12	0.1018	0.0153055	0.1504	0.1617	0.0273625	0.1693
83	>ppa024802m	ATGGCTGACCAGCCAGCACAAGGAGATCATTGCACCTCCGAAAGCAGAAGAAAGGGCACATCCGGCCGCGCTGGAAGGCCTGCTTCTAACACCGAGGCGGCGGCAACGACAAACAATACTAGTACAAGCAGTACAGTAGTAGTAAGTGGCGCAGCTCCATGTGGAGCCTGCAAGTTTCTGAGGAGGAAGTGCATTAGTGGGTGCATATTTGCACCCCATTTTGGTTCAGACCAAGGAGCTGCACGCTTTGCAGCGGTGCACAAGGTGTTTGGGGCAAGTAATGTGTCAAAGCTTTTGTTGCACATTCCCTTGAACCGCCGCCAAGATGCCGTCGTCACCATTTCTTATGAGGCTCAAGCTAGGCTCGCTGATCCCGTCTATGGTTGTGTCTCAACCATT…						13	0.3307	0.00927604	0.02805	0.4607	0.0172408	0.0374195
85	>mrna24461.1v1.0hybrid	ATGGCTGATCAGCCACAAGGGAATCATCGTGGCACTTCTGGAAGCTGCCTTCGAAAGGCCACGTCTGCTGGCACTGGAAAACAACAACAGCGAACAGAGCTAGATCATTATCATCATAAAACCTGTAGTACTGTGGCTTCAGCTCCGTGTGGGGCATGCAAGTTTTTGAGAAGGAAGTGTATTAATGATTGCATCTTTGCTCCCCATTTTGGTTCAGACCAGGGAGCCGCGCGGTTTGCTGCAGTACACAAGGTGTTTGGCGCAAGTAATGTCTCAAAGCTTCTGCTGCACTTACCTTTGAACCGCAGGCATGATGCTGTCGTTACTGTATCCTACGAGGCTCAAGCTCGCCTCTCTGACCCGGTTTATGGTTGTGTATCCACCATACTTGCTTTACAA…						14	0.1758	0.0367473	0.209	0.24	0.0470434	0.196
87	>Glyma10g11031.1	ATGGCGGAGTCCCAAGGTGAAGGTGGTGGTGACAGTGGCGCTTCTGGAAGCAGGCGTAGAGGCATTGCTTCCAGGCGCGCCATGGCAGCACAAACACAAGATGAAGCAATGGTGGAATCTTCACCCGCAACACCATGTGGGGCATGCAAGTTCTTGAGGAGGAGGTGCATTGAAGGGTGCATCTTTGCACCCCACTTTGGTAATGACCAGGGTGCAGCCAAGTTTGCAGCTGTGCACAAGGTGTTTGGTGCTAGCAATGTGTCAAAGCTCTTGTCCAACATTTCGGTGAACCGCCGCAATGAAGCAGTGACAACAATATCATATGAGGCTCAGGCAAGGTTGTCTGATCCAGTTTATGGTTGTGTCTCCACCATCCTTGCTCTGCAACAGCAGGTGGCA…						15	0.2526	0.1451	0.5744	0.2089	0.0648304	0.3104
89	>Cla002917	ATGGCCGACGCCGACCAATTCCCTCGCCGGAAACCCCTTGGAAATAAGCGAGCCTCCGCAGCCAATAGAAACCCCGACTCCGCCACTGCCACCGTCACCGCCCTGGCTCCTTGTGGCGCATGCAAGTTTCTCAGAAGAAAATGTGTCAGTGGATGTATCTTTGCACCACATTTCGCCTCCGATCAAGGCGCCGCCCGATTCGCTGCCGTGCATAAGGTCTTTGGAGCTAGCAACGTGTCGAAGCTGCTGCTTCATATTCCGGTCAGTCGTCGAAATGACGCTGTTGTTACCATTTCTTATGAGGCTCAGGCCAGATTATCCGACCCTGTCTATGGATGTGTCTCTACTGTCCTTGCCTTACAACAACAGGTGGCATCTCTGCAGGCAGAGCTAGCCGCG…						16	0.5897	0.3264	0.5534	0.3025	0.1207	0.3992
91	>Cucsa.338130.1	ATGGCCGACGCCGACCAACTCCCTCGCCGGAAACCCCTTGGGAATAAGCGTGCCAATAGAGACCCCGACTCCGCCACCGTCACTGCTCCTTGTGGAGCATGCAAGTTTCTCAGGAGAAAATGTGTCAATGGTTGTATCTTTGCGCCACATTTTGCCTCGGATCAGGGTGCTGCACGTTTCGCTGCTGTGCACAAGATCTTTGGAGCTAGCAACGTGTCAAAGCTGCTGCTGCATATTCCGGTCAGCCGTCGAAACGATGCTGTCGTTACTATCTCCTATGAGGCTCAGGCCAGACTGTCCGACCCTGTCTATGGCTGTGTCTCTACTGTTCTTGCCCTACAACAACAGGTAGCATCTCTTCAGGCGGAGCTTGCGGCGGTTCAAGCTCAATTGATAAGC…						17	0.3864	0.1325	0.343	0.2671	0.1175	0.4399
93	>Solyc01g098220.1.1	ATGGATGAGCGATCAAGTGATGGCGCCGACCGGCGTAAGGGCCCTGGAAAGCATGTTTCAGGGGCCGTGGAGCAGCAAGCCTCGGGCGTTCTTCCAGCTTCCACGGCCCCTTGTGGTGCATGCAAGTTCTTGAGAAGAAAATGCATCAATGGCTGCGTTTTCGCTCCCTACTTTGGTTCAGACCAAGGCGCGGCTCGGTTTGCAGCCGTGCACAAGGTGTTTGGAGCCAGCAATGTGTCTAAGCTATTGTTGCACATTCCGGCTAACCGGCGGCAAGACGCGGTGGTTACTATTACTTATGAAGCTCAAGCTAGGCTCTCGGATCCTGTCTTTGGTTGTGTCTCAACCATTCTTGCTCTGCAACAACAGGTGGCATCGTTACAATCAGAGCTAGCAATA…						18	0.3366	0.1212	0.36	0.1794	0.0473737	0.264
95	>BGIOSGA000736PA	ATGCATGCAGCGCAGCCACCCGGCAGCAGCAAGCGCCGGGGCGCCGTGGAGCGGCCAGCTAGCGGCGCGGGCCTGCAGGCGGAGGAGGCGTCGTCGGCGGGGCCCGGGGCGCCGTGCGGGGCGTGCAAGTTCCTGCGGCGCCGGTGCGTCCCGGGGTGCGTGTTCGCGCCGCACTTCAGCGGATGCGGCGGCAGCGGGGTGGGGGCGGGCGTAGGAGGGAGAGGGAGGGAGCGCGGCGCGGCGGAGTTCGCCGCCGTGCACAGGGTGTTCGGCGCCAGCAACGTGGCGAAGCTGCTGTCCCGGGTGCCCGCCGCGCTGCGCCGGGAAGCGGCGCGCACGGTCTGCTACGAGGCCCAGGCCCGCATCGCCGACCCCGTCTACGGCAGCGTCGGCACCATC…						19	0.1279	0.0298526	0.2334	0.2027	0.0596675	0.2943
97	>GSMUA_Achr9P10530_001	ATGGCTGTTGGAAGCTACCCTTGTTGTTTGCTCATCTTATCCATGATCTTGATCCTTACTCCGTGCGCATACCAATTGCAACCAGCAGAAGTTTTGTCCCTCCTCCGAATCAAGCGGCTCTTGAACTACCCAGCTATCTTAAGTAGGTGGAATGTTGATACAGACTTCTGCAGCTACGAAGCAAACCCATATGTAACTATAATTTGCTACGAAGAGAGCATAACCCAATTGCATATAACCGGCAATAAGAGTGCTCCACCTCTTCCTCGAAGCTTCTCTATGACTCTCTTATTTGCTACTCTGTATCGGCTCCCTAATTTGAAGGTCCTCTCTCTGACATCCCTGGGTTTGTGGGGTCCCCTGACCGGGAAGATTTCTCGTTTATCTTCTCTAGAGATA…						20	0.1116	0.0257502	0.2308	0.131	0.0308676	0.2356
99	>MA_126761g0010	ATGCTCAACGCATCTAGTAGCAATGGTAACAATAGCAATAACGGTAATCATTCTAACAATGGGGTCGACGGTGATAGTAATTGTGAGCAGAGAATTCCCCAAAGAGAGGTGGTGGAGATTGTAGGAGGGAATAGTAGGAGAAACGGGAGGTCGAGGGAGGAGGGTGCGAGCAGCGGTGCCCCATGCGGAGCCTGTAAATTTCTGAGAAGGAAATGCATTAGCGGCTGTATATTTGCGCCTTATTTCGGTTCCGACCAGGGAGCGGCCCGTTTTGCTGCTGTGCATAAGGTTTTTGGTGCCAGCAATGTCTCCAAGCTTCTGTTGCATATTCCCCAGAACAGACGCCATGAGGCTGTCGTTACCATCTGTTACGAGGCTCAGGCAAGGCTCTCGGATCCT…
101
102
103	>Vitvi13g00556_LBDIf10	ATGGAATACGCTGATATTGATAAAACTACAAGACCACTTGCAGTTTCCTGTATTCCTTTCTCATCATCTTCTCCTTCTTCATCAATGTTTTCGCCTCCTTCAACTGCCTTTCAAGGTCCTTGTGCTGCCTGCAGGTTCCTCAGACGTCGATGCAATGAGAGTTGTATCCTAGCTCCATATTTTCCACCAAATGAACCACTCAAATTCATCAATGCCCATAAAGTCTTTGGAGCTAGCAACATCGTCAAGGCCTTGCAGGAACTTCCCCAGCCCAAGAGAGTAGATGCTGTGAGCAGCATGGTTTATGAGGCAAATGCGAGAATTCGTGATCCAGTCTATGGTTGTGCAGGTACAATTAGCCAGCTTCACAAACAGGTTAACGACCTGAAAGCAGAATTG…
105
106
107	>Vitvi06g00772_LBDId6_LBD13	ATGTCCAGAGAAAGGGAGAGATTATTTGATGAAGTAGGAAAGAAGATCAAGAGAGAAACTGATCATAAATCTTCTCATATGGGAAGGAGACAGTTGCTGGGGCCTCCTGGGACCTTGAACACTATCACCCCTTGTGCTGCATGTAAGCTTCTGAGAAGAAGATGTGCTGAAGAGTGCCCTTTCTCCCCCTATTTCTCCCCCCATGAACCTCACAAGTTTGCTGCTGTCCACAAAGTTTTTGGTGCCAGCAACGTCTCCAAGATGCTCATGGATGTTGCAGAGAACCAAAGAGCAGATGCCGTGAACAGCCTGGTTTTTGAAGCAAACTTGAGGCTCAGAGATCCAGTCTATGGATGCATGGGTGCAATCTCAGCTTTACAACATCAAGTTCATTCTCTA…
109
110
111	>Vitvi13g00543_LBDIf11	ATGGAAAGCGCTGAGAACAACAAAGCACCGGGGACTACTGTTTCAACTCCTCTTCCGTTTTCTCCAACTTCTTCTTCTAATTCAGGTCTCCCCCGGTCTCCTCCTGCCCTTGTCGTTCTCAGCCCTTGTGCTGCCTGCAAGATCCTCCGCCGGCGATGCGCCGATAAATGTGTTTTGGCTCCATACTTTCCTCCCACCGAGCCCCTCAAATTCACCATTGCCCACAGAGTCTTCGGAGCTAGCAACATTATCAAGCTCTTGCAGGATCTCCCGGAATCCCAGAGAGCGGATGCTGTGAGCAGCATGGTGTATGAAGCAAATGCGAGAATTCGGGACCCCGTGTATGGATGTGCTGGCGCAATTTGTCACCTTCAGAAACAAGTGAGTGAGCTGCAGGCA…
113	>Lus10040373	ATGGGCATCAACGTCATTTCCGATCATGATTACGATCACCAAATGATGATCAAGGCCTCTTCTTCTCCAATCACAGTGCCCATCAATGGCTATTCTTCTCCACCTCCTTCCACTCCCCCTTATAACTCCCACCATTCCTCCACTTCCACTTCTCCCACCCCCGCCGCCAACATTAGCAACATGAATTCCATGTCGCCGCCGCCGCCGGCAGCGCCGGTGATAATGAGCCCATGCGCCGCCTGCAAGATCCTCCGCCGGCGGTGCGTCGACAAGTGTGTGTTGGCTCCTTACTTCCCTCCCACCGACCCCTTGAAGTTCACCATTGCCCACCGCGTCTTTGGTGCTAGCAACATTATCAAGTTCTTGCAGGAGCTGCCGGAATCGCAAAGGGCGGACGCA…
115
116								Node#	Ka/Ks Branch1	Ka Branch1	Ks Branch1	Ka/Ks Branch2	Ka Branch2	Ks Branch2
117	>Vitvi15g01216_LBDIi1	ATGGAGACATCGACTATGGCTGCCCAAGTTCCACCCCGAGCCAGGACCCATCAGCCTTGCGCTGCTTGTAGGATGCTGAGGAGGAGGTGTGATAGAGACTGCATATTAGCACCATACTTTCCAAGCTATGAGGCTGAGAAATTCGCTGGTGTGCATAGAGTGTTTGGTGCTAGCAATGTTATCAGAATGATTCAGATGGTGGAGGAATCGAGGAGGGAGGATGCTGTCAAAGCCATAATTTATGAAGCAACAGCAAGGCTTAGAGACCCTGTGTATGGCAGTGCTGGAGCAATTTTCCACTTGCAGAAGATGATTCAAGACCTCAAAACACAACTGGACTCGATAAGAACTCAAACACTGGTGCTTCAAGAACAAAGAGATCAGTTGTTAGGGATTCTA…						1	0.4178	0.1673	0.4005	0.4577	0.1415	0.3092
119	>Thecc1EG005120t1	ATGGGTTTAGAAGCTCTGGCGAGGGCCAGGACCCATCAACCCTGCGCTGCTTGTAAGATGCTACGCAGGAGATGTGACGGTAAGTGCATTCTTGCCCCATATTTTCCCAGTGATGAGATTGAGAAGTTCGCCGGGGTGCATAAGGTTTTTGGTGCTAGCAATGTTATCAAAATGATTCAGATGGTGGAGGAAACAAACAGGGAGGACGCTGCAAAAGCGCTTGTCTATGAAGCAACAGCCAGGATCAGAGACCCTGTTTATGGTAGCACTGGAGCTATTTTCCAACTGCAAAAGATGGTGCAAGAACTTACCATGCAGCTTGAATCAACAAAAGCTCTAGTGTTGGAGTTGCAGCACCAAAAAGATCAGTTGTTGGGCATTCTTCTGAATGTTAATCAT…						2	0.3264	0.1344	0.4118	0.6246	0.5616	0.8991
121	>Gorai.007G110000.1	ATGCTACGCAGGAGATGCGACAGTAATTGCATTCTGGCCCCCTATTTCCCATGTGATGAGATGGACAAGTTTGCCAAGGTGCACAAGGTTTTTGGAGCCAGCAACGTAATCAAAATGATTCAGATGGTGGAGGAAACAAACAGGGAGGATGCTGTGAAAGCACTGGTCTATGAAGCAACAGCCAGGATGAGAGACCCTGTTTATGGCAGCACTGGAGCTATTTGCCAACTGCAGAAGATGGTGCAAGAACTCAAGATGCAGCTTGAATCAACAAAAGCTCGAGTGTTGGAGCTGCAACAGCAAAAAGATCAGCTTTGGAGCGTTCTTATGAATGTTAATCATCTTGATCTTCTTTCTCCCATTAATGGCGGTGACAACTTTTGTTTAGGTTACGATGAT…						3	0.4039	0.1813	0.4489	0.2093	0.0855331	0.4087
123	>Potri.014G167100.1	ATGAGTTCTCAAGCACAGACACGAACCAGGGCTCACCAACCATGTGCTGCTTGTAGAATGCTACGAAGGAGATGCGACAGCAATTGCATGCTCGCCCCATATTTTCCAGGTGATGAAGCTGAGAAATTTTTTGGGGTTCATAAGGTGTTTGGTGCCAGCAATGTTATCAGAATGATTCAGATGGTGGACGAATCAAAAAAAGAAGATGCTGTTAAAGCAATCATCTATGAAGCAACATCAAGGCTCAGAGACCCTGTATATGGAAGTGCTGGAACAATATTCCACCTGCAAAGGATGGTTGAAGAACTCAAGATGCAGGTGGAGTCCATGAGAGCTCAAGTAGTTCAGCTGCAAGAACAAAGAAACCAGTTGTTGGGCATTCTGATGAACGTCCGCCAC…						4	0.3534	0.0994379	0.2814	0.3306	0.0844132	0.2554
125	>MDP0000223109	ATGGACGGCCAAATAACGCCAATGCGCACTAGGGTTCATCAACCGTGTGCAGCCTGCCGGATGCTACGCCGAAGATGTGACATCAACTGCTCACTTGCACCATATTTCCCAATTGAGGAGATTGATAAGTTTGCTGGTGTCCATAGAGTTTTTGGTGCTAGCAATGTTATCAAAATGATTCAGATGGTGGAAGAGACAAGAAGGGAAGATGCAGTAAAAGCTATAGTGTATGAAGCAACAGCAAGAATTAGAGACCCCGTCTATGGCAGCACTGCAGCTATTTTTCATTTGCAGAAGATGATTGAAGAACTCAGATCCCAATTGGAAACAATAAAATCTCAAGTCTTGGAGTTGCAACAACACAGAGACCAGTTGCTGGGCATTCTTATGAACAATGTT…						5	0.5587	0.0147209	0.0263493	0.3911	0.00619277	0.0158359
127	>Pbr024486.1	ATGGACGCCCGAATAACGCCAATGCACGCTAGGGTTCATCAACCGTGTGCAGCCTGCCGGATGCTACGCCGAAGATGTGACATCAACTGCTCACTTGCACCATATTTCCCAATTGAGGAGATTGACAAGTTTGCTGGTGTCCATAGAGTTTTTGGTGCTAGCAATGTTATCAAGATGATTCAGATGGTGGAAGAGACAAGAAGGGAAGATGCAGTAAAATCCATAGTTTACGAAGCAACAGCAAGAATTAGAGATCCCGTCTATGGCAGCACTGCAGCTATTTTTCATTTGCAGAAGATGATTGAAGAACTCAGATCCCAATTGCAAACAATAAAATCTCAAGTCTTGGAGTTGCAACAACACAGAGACCAGTTGCTGGGCATTCTTATGAACAATGTT…						6	0.2017	0.0536836	0.2662	0.4507	0.1711	0.3797
129	>ppa025888m	ATGGCTGGTTCTGGTTCTCCTTGTGGAGCCTGCAAGTTCTTGAGAAGAAAATGTGTGAGAGGGTGTATTTTTGCTCCTTATTTCTGCCATGAACAGGGAGCTACCCATTTTTCTGCCATCCACAAGGTTTTTGGCGCAAGCAATGTGTCGAAGCTTTTAGCTCACCTTCCGTTGAGCGATCGTTGCGAAGCCGCGGTGACAATATCATATGAAGCTCAAGCCAGACTTCAAGATCCCATATATGGCTGTGTTTCACATATTTTTGCTCTCCAACAGCAGGTGGTCAACTTACAAGCACAGTTAGCTTCCCTCAAGGATCAAGCAGCTCAAAGCTTTGTCAATGGCTCTGCTGTAGCAAACCCTAATGAGAAATTTTATGGGAAACTTCCTTCTCACACT…						7	0.3357	0.0528768	0.1575	0.2511	0.0339008	0.135
131	>Glyma19g44645.1	ATGGGTTTCCATTGTGAGGAAAAGGATAGCATACATCTGCAACCTTGCGCAGCTTGCAGGATGTTACGCCGCAGATGTGACAGTAAGTGCGTACTTGCTCCATATTTCCCAACCAATGAGGTTGATAAATTTGCTGGAGTGCATAGAGTGTTCGGTGCTAGCAACGTTATCAAAATGATTCAGATGGTCGAGGAAACAAAGAGAGAGGATGCTGTTAAAGCGATGGTGTACGAGGCGACGGCAAGGCTCAGAGACCCAGTTTATGGCAGTGCTGGAGCTATTTATCAGTTACAAAAGATGATTGAGGAACTGAAGGCACAGCTGGAGTCCATAAAAACTCGTGTGTCAGAACAAAAAGACCAGTTGTTGAGTATTCGTAATAACAACGTTAACGCTTGT…						8	0.1694	0.0427382	0.2522	0.212	0.0426991	0.2014
133	>GSMUA_Achr2P06260_001	ATGTACATGGAGCAGAAGGTGGTGATGGAACGGGCGAGGCTGGATCTTCCCTGCGCTGCTTGTCGAACGCTGCACCGGAAGTGCGACCACGGATGCCTGCTTGCGCCGTACTTTCCGGCCGACGAGCCCGACAAGTTCGCCAGCGTGCACAAGGTGTTCGGAGCCAGCAACGTCGTCAAGATGCTTCAAGTGGTGAAGGAAGGGATGAAGGAGGACGCAATCAAGAGCATGGTGTACGAAGCTCATGCAAGGCTGCAGGACCCCGTGTATGGATGCGCTGGAATCGTTCTGTGCCTGCAGAGGTGCGTGGAGGAGCTGCAGGGCCAACTGAGAGCGGTGCAAGAGCAGGTTTTGGAGGCGCACTTGCAGAGAGATCAGCTGGCGAGTGCTCTAATGGGG…						9	0.3767	0.0984795	0.2614	0.3923	0.0895057	0.2282
135	>PDK_30s966651g001	ATGGATCCACATTTGCGGGCGATCGCAAAGACGGATATCCCCTGCGCGGCCTGCCGGATACTTCACCGGAAATGCAGTCGGGACTGCATGCTCTCGCCGTACTTCCCTGCCGACGAGCCTGAGAAATTCGGGGTCGTGCACAAGGTCTTTGGAGCTAGCAATGTGAGCAAAATGCTTCAGATGCTGGAGGAAAGCAGAAGGGAAGATGCTGTGAAGAGCATGGTGTACGAAGCCCAAGCTAGGCTTAAACACCCTGTCTATGGATGTACGGGTGCCATCTTTTACTTGCAGAAGTCCGTGGAAGATCTTGAAGGGCGACTCAGAGCAACCCGAGAGCAACTCCTTGATGAACGAGAGCGAAGAGATCAGCTATTGAGGGTTCTAACGGACACTTCCCAC…
137
138								Node#	Ka/Ks Branch1	Ka Branch1	Ks Branch1	Ka/Ks Branch2	Ka Branch2	Ks Branch2
139	>Vitvi06g00338_LBDIf13	ATGGCGTGCAGTGACCCTACATCCGCCCCCAACCCCACCACCACCTCTCCGTCGTCTCCTCACTCACTCTCTCCACCCTCATCCTCTACTCCTCCCCCTCCCACCGTCGTCCTCAGCCCTTGTGCCGCCTGCAAGATTCTCAGGCGGCGCTGCGCCGAAAAATGTGTGTTAGCTCCCTACTTTCCTCCCACCGACCCCGCCAAATTCACCACCGCTCATCGCGTCTTCGGCGCCAGCAACATCATCAAGTTCCTACAGGAACTTCCAGAGTATCAGCGCGCCGATGCTGTGAGTAGCATGGTTTATGAAGCTCAAGCCAGGATTAGAGACCCAGTCTATGGGTGTACGGGAGCGATCTGTCAGCTGCAAAAACAAGTCAGCGAGCTTCAAGCGCAATTA…						1	0.1241	0.0218354	0.176	0.1349	0.0216981	0.1608
141	>At2G28500_LBD11	ATGCTAAAGATGGAGATTAACGGTGGGGTCGCTACACCTACTGCTTCCGCCGTCGCCAAGGTGACAGAAACCACCACTCCCGTTAACTCTCCTTCTCCCACTTCTTCACCTCCGCCGCCTCCTTCGCCGCAACAGCCGCCACAACCACCGGTTGTACTAAGCCCTTGTGCGGCTTGCAAGATTTTGCGGCGGCGGTGCGCCGATAAATGTGTTTTGGCACCGTACTTTCCTCCTACGGACCCGGCGAAGTTCACAATCGCTCACCGTGTCTTTGGAGCTAGCAACATTATTAAGTTCTTGCAGGAACTTCCAGAATCGCAAAGAACAGATGCTGTTAATAGCATGGTCTATGAAGCCGGAGCTAGGATGAGAGATCCGGTTTACGGATGTGCGGGTGCA…						2	0.3141	0.1948	0.6204	0.3538	0.1632	0.4614
143	>Bra035698	ATGGAGATCAATGGTGGCACTTCGGCTGCTACACCTACTGTCTCGGCCGTGGCTGTCGCCACCGTGAAAGAAACCACCACTCCCATCAACTCTCCTTCTCCCACTTCTTCACCTCCGCCGCCGCCTCTTTCGCCTCAGCAGACGGTGGTGCTAAGTCCTTGTGCGGCTTGCAAGATACTGCGGCGGAGGTGCGCTGAGAAATGCGTTTTGGCGCCGTATTTTCCTCCGACGGATCCGGCGAAGTTCACAATCGCCCACCGTGTCTTCGGAGCTAGCAACATTATTAAGTTCTTGCAGGAACTTCCAGAATCTCAAAGAACAGATGCGGTTAATAGCATGGTTTATGAAGCAGGAGCTAGGATGAGAGATCCAGTTTACGGTTGCGCGGGTGCGATATAC…						3	0.366	0.1802	0.4924	0.2464	0.0908831	0.3689
145	>evm.model.supercontig_53.26	ATGTTGCCACCGACAAACTTCTCGTACTCTCCATCTTCCTCTTCCTCTCCACCTCATCAGTCTTCTCTGATCAGTTTCCCCTCTCCGTCCAAATCCTCACCAACTCTCCCTCCTGCGCCGCCGTCCTCACCCCCTCCTCCGGTGGTTCTCAGTCCGTGTGCCGCCTGCAAGATTCTTCGCCGACGATGTGTGGACAAATGCGTGTTGGCTCCTTACTTTCCGCCGACTGAACCCTATAAGTTCACCATTGCTCACAGAGTCTTTGGAGCCAGCAATATCATTAAGTTCTTGCAGGAAATTCCAGAATGTCAGAGAACAGATGCTGTAAGCAGTATGGTGTACGAAGCGAGTGCGAGAATTAGAGACCCGGTTTATGGATGTGCGGGCGCAATTTGTCAA…						4	0.607	0.293	0.4827	0.3358	0.1561	0.4649
147	>Ciclev10029283m	ATGCTAAAAATGGAGAACTATGAGGCCGCTGCCACAAGAAATCCTAGCAAAGTTACCAGTAGCCGTGCTGGTTCGTCATCTCCTCCTCCAATATCAGCTAATTCTTCTGCTCCGCCGCCAGTTATCATGAGCCCTTGTGCTGCATGCAAGATTCTGAGACGTCGATGTGCTGACAAATGTGTTTTGGCTCCTTATTTTCCTCCAACCGAGCCTGCCAAGTTCACTATTGCTCATCGTGTTTTCGGTGCCAGCAATATCATCAAGTTTCTTCAGGAACTTCCAGAGTCTCAGAGAGCAGATGCTGTGAGCAGCATGGTTTACGAAGCAAGTGCAAGAATCCGGGACCCAGTTTACGGATGTGCGGGAGCAATTTGTCAGCTACAGAAGCAAGTGAGTGAG…						5	0.2856	0.1005	0.3518	0.2418	0.1027	0.4247
149	>Potri.008G043900.1	ATGGATATGCTTCAGAAACCTGCAGCAATATCACCAGTCAAAGCTCCCTCACAATTCTCCTGCTCTCCGTCTTCTTCTTCTTCACCACCTTCTTGTCATCATTCTTGTCCAAGTACTTTTCATTCTCCTTCGAAGTCTAATTCACCAGGTCTTACTTCACCTTCAGCTGCCACTCTCCCTCCTCCTCCAGTTGTTATTACCCCTTGTGCTGCCTGCAAAATCCTTCGCCGGCGATGCGTTGACAAGTGTGTTTTAGCTCCTTATTTCCCTCCTTCTGAGCCATATAAGTTCACCATTGCTCATAGGGTCTTTGGAGCTAGCAACATCATCAAGTTTTTGCAGGAGCTGCCAGAGTCTCAGAGAGCAGATGCAGTAAGCAGCATGGTTTATGAGGCTAGT…						6	0.2083	0.0622394	0.2988	0.2291	0.1274	0.5561
151	>Lus10011645	ATGGAGTTTAGCGAGGCAAAGGCAGCTACTACTACTGGAAATAGTACTCCTTCCTCCACAACCACTAACTCCTCTACGTCACCTCTACTGCCGCCGTCGCCTGATTCTACTTCATCTCCTCCACCGCCGCCGCCGGTGGTAATTGTAAGCCCATGCGCTGCCTGCAAGATTCTGAGGAGGAGGTGTGCTGATAAATGCGTGCTTGCTCCTTATTTCCCTCCATCTCAACCTGCCAAGTTTTCCATTGCTCATCGCGTTTTCGGTGCCAGCAATATTATTAAGTTCTTGCAGGAGCTGCCTGAAGAGCAGAGAGCAGATGCTGTGAGCAGCATGGTCTACGAGGCCACCGCTAGGATAAGGGACCCTGTCTACGGCTGCGCTGGTGCTATTTCTCACCTC…						7	0.587	0.00915022	0.015587	0.3153	0.010605	0.033637
153	>MDP0000879799	ATGGAGTTCGATGCCAAAACTGCTACCACTACTACAAGTACGGCATCACTTCCACCTCCATTCTCCTACTCTCCATCCTCTACTTCTTCTCCCAGTACTGCATCATTTCCCTTTCCTAACTCTCAGCACTTATCTAATTATCTTTCTCCTCATGCTTCTAATAGTAATATTGCTACAAATCCATTTCCGACCTCTCCTTCACCGCCACCGGCACCTGTGATTCTCAGCCCATGCGCCGCCTGCAAGATTCTTCGCCGCAAGTGTGCGGAGAAGTGCGTTTTAGCTCCATACTTCCCTCCYACTGAGCCCCTCAAGTTCACTATTGCCCACAGAGTCTTTGGAGCTAGCAACATCATCAAGCTCTTGCAGGAGATTCCGGAGTCTCATAGAGCAGATGCA…						8	0.17	0.0718449	0.4227	0.371	0.1076	0.29
155	>Pbr022067.1	ATGGAGTTCAATGCCAAAACTACTACCACTACTACAAGTACTGCATCACTTCCACCTCCATTCTCCTACTCTCCATCCTCTACTTCTTCTCCCAGTACTTCATCATTTCCCTCTCCTAACTCTCAGCACTTATCTAATTATCCTTCTCCTCATGCTTCTAATAGTAATATTGCTACAAATCCATCTCCGACCTCTCCTTCACCGCCACCGCCAACTGTGATTCTCAGCCCATGCGCCGCCTGCAAGATTCTTCGCCGCCGGTGTGCAGAGAAGTGCGTTTTAGCTCCATACTTCCCTCCTACTGAGCCCCTCAAGTTCACTATTGCCCACAAAGTCTTTGGAGCTAGCAACATCATCAAGCTCTTGCAGGAAATTCCAGAGTCTCACAGAGCAGATGCA…						9	0.2852	0.1395	0.4892	0.164	0.0654407	0.3991
157	>ppa011528m	ATGGAATGCAGTAATGAGACAATGAACACAAACTACACAACCACCTCCTCAACCCCTCTGTCTCAGTCTCCTTCTTCTTCACCATCCTCTCCTCCTCCTCCTCTGCCTCCTACTCCAACTCCAAACCCACCTGTGGTTATAAGTCCTTGTGCTGCATGCAAGATCTTGAGGAGAAGATGTGCAGAAAAATGTGTCTTGGCACCTTACTTTCCTCCCACTGAGCCAGCCAAGTTCACTATTGCTCATCGTGTCTTTGGGGCTAGTAATATCATAAAGTTCTTGCAGGAACTTCCAGAATCTCAAAGAGCTGATGCAGTGAGCAGCATGGTTTATGAGGCCAGTGCAAGAATTAGAGACCCAGTTTATGGGTGTGCCGGGGCAATCTGCCACCTCCAGAAA…						10	0.2781	0.0651821	0.2344	0.1327	0.0448735	0.338
159	>mrna23226.1v1.0hybrid	ATGGAATGCAATGGCAACACTGCTGCTACTGCTACTACTACCACACCACATTCAAGTTTCACTTGCTCTCCATTGACATCTTCATCTTCTTCTTCTCCACTGATATCTTCTTCTTCTCCTGCTACCTCTCCTATGCCGCCGCCAGCTGTCGTTGTTAGCCCATGCGCTGCCTGCAAGATCCTTCGACGCCGATGTGTGGAGAGGTGTGTTTTAGCTCCATATTTCCCTCCTTCGGATCCTATCAAGTTCATTATTGCCCATAGAGTCTTTGGGGCCAGCAACATAATCAAGTTCTTGCAGGACCTTCCAGAATCTCAGAGAGCAGATGCAGTGAGCAGCATGGTTTATGAAGCCAATGCCAGGCTTCGAGACCCGGTGTACGGCTGTGCCGGAGCAATT…						11	0.0878799	0.020668	0.2352	0.3384	0.0498086	0.1472
161	>XP_004505954	ATGGAGTGTAGTGACACTACTAATTCCTCTGCTCCATTTTTTCATTATTCTCCTACTTCCTCATCTTCTTCACCAATACCTCAAGTTGTTATGAGTCCTTGTGCTGCTTGCAAGATTTTGAGGAGAAGATGTGCTGATAAATGTGTTTTAGCTCCTTATTTTCCTCCCACTGAACCTGCTAAGTTTACCATTGCTCATAGAGTATTTGGTGCTAGTAACATCATCAAGTTCCTACAGGAACTTCCAGAGGATCAAAGAGCTGATGCAGTGACAAGCATGGTTTATGAGGCTAGTGCAAGAATAAGAGACCCTGTTTATGGTTGTGCAGGAGCAATTTGCCAACTCCAAAAACAAGTCATAGAGCTTCAAGCACAATTAGCCAAAGCACAAGCAGAGGTT…						12	0.2022	0.032366	0.16	0.1886	0.0350806	0.186
163	>Glyma11g15810.1	ATGGAGAGCAGCGACACATACACCCCCACTTCCTCTGCCCCACTTTCTCACTCCCCCTCTAATTCCTCTTCTTCCTCACCACCACCACCTCCCACTGTTGTGATGAGTCCTTGTGCTGCATGCAAGATTTTGAGGAGAAAATGTGCAGAGAAATGTGTGTTGGCACCTTATTTCCCTCCAACTGAACCTGCCAAGTTTACTATTGCACACCGTGTATTTGGTGCTAGCAACATCATCAAGTTCCTTCAGGAGCTTCCAGAGTCTCAGAGGGCTGATGCAGTGACCAGCATGGTGTATGAGGCTAGTGCAAGAATAAGAGACCCTGTATATGGTTGTGCAGGGGCAATTTGCCAGCTCCAAAAGCAGGTCAATGAACTTCAAGCACAATTGGCCAAGGCA…						13	0.1299	0.0369904	0.2847	0.201	0.0720159	0.3583
165	>MEDTR2G111250.1	ATGGAGAATGACACAAACACTCAAATTTCCTCCCTTCCATTTTCTCAATCTCCAACATCTTCACAACCACCTATGGCTCCTCAAGTAGTCATGAGTCCTTGTGCTGCTTGCAAGATTTTAAGAAGAAGATGTGCTGAGAAATGTGTTTTGGCACCTTATTTCCCTCCCACGGAACCTTCCAAATTTACCACTGCTCACCGTGTATTTGGTGCTAGCAACATCATCAAGTTCTTACAGGAACTTCCTGAGTCTCAAAGAGCTGATGCAGTTAGTAGCATGGTTTATGAAGCCAGTGCAAGGATAAGAGACCCTGTTTATGGATGTGCAGGTGCAATTTGTCACCTCCAAAAGGAAGTCAATGAGCTTCAAGCACAACTAGCTAAGTCACAAGCTGAGCTT…						14	0.1626	0.0553376	0.3404	0.1375	0.0515691	0.3751
167	>Cla020073	ATGGCTTACGTGGCCAAATGTAGTAATTCTCCTCCAACTCCCATCACTGTTCCTAACCCCTTATCTTTCTCTCCAATGTCTTCTTCCTCCACCGCCACCAATTTTGCTTCCCCACCCACTTCTCAGCCCTCCTCTCCTCCTCCGCCTGCCGTCGTCCTCAGCCCCTGCGCCGCCTGTAAAATCCTCCGCCGCCGCTGCGTCGAGAAATGTGTTTTGGCTCCATATTTCCCTCCCACTGAGCCTCTTAAGTTCACCATTGCCCATAGAGTTTTTGGTGCTAGCAATATCATCAAGTTCTTGCAAGAGCTTCCAGAGTCTCAAAGAACAGATGCAGTGAGCAGTATGGTATACGAAGCAAATGCTCGACTACGAGATCCAGTTTATGGTAGTGCGGGTGCG…						15	0.080963	0.0133808	0.1653	0.0669635	0.00923769	0.138
169	>Cucsa.166030.1	ATGGCTTACGTGGCCAAATGTACTAATAATTCTCCTCCAACTCCCATCAGTGTTAATAATAATCCAAATAATCCTTTATCTTTCTCCCCAATGTCTTCTTCCCCACCCACTTCTCAACCATCCTCCCCTCCGCCCCCTGCGGTGGTTCTCAGCCCCTGCGCTGCCTGTAAGATCCTCCGTCGCCGCTGCGTCGAGAAATGCGTTTTGGCTCCTTATTTCCCTCCCACTGACCCTCTTAAGTTCACCATTGCCCATAGAGTTTTTGGAGCTAGCAATATCATCAAGTTCCTGCAAGAGCTTCCCGAGTGCCAAAGAACGGATGCAGTGAGCAGTATGGTATACGAAGCAAATGCTCGTCTGAGAGATCCAGTTTACGGTAGTGCAGGCGCAATTTGCCAA…						16	0.2763	0.0744512	0.2694	0.2344	0.091235	0.3892
171	>BGIOSGA010952PA	ATGGATCACGCTGGCAACACGGTCGCGAACGTGACGGTGGCGCAGCAGCCGCATTACGGGCGGTCCGTGTCGCCGCCGTCGAGGGTGTCGTCGTGCTCGCCGCCACCACCTCCTGTCGGCACCGCCTCCTTGCTGGTGGGCAACACGTCGTCGTCGTCGTCACCGACGACGACCGTCGTGCTGAGCCCGTGCGCCGCGTGCAAGGTGCTCCGCCGCCGGTGCGCCGACGGCTGCGTGCTGGCTCCTTACTTCCCTCCTACCGAACCGACCAAGTTCACTACCGCGCACCGCGTGTTCGGCGCCAGCAACATCATCAAGCTCCTCCAGGAATTGCCGGAGAGCGCGCGGGCGGACGCGGTGAGCAGCATGGTGTACGAGGCGGAGGCGAGGCTGCGGGAC…						17	0.1489	0.0427502	0.2872	0.2728	0.0717631	0.263
173	>GSMUA_Achr8P09700_001	ATGGACTCCAGCGACACAACCACCACCGGCTTCCATCACGTTTCTTCCTCCCCAGAAACTTCTCCCTTCTCAGCGACTCCGTCCCTCCCCGCCACTCCGACGACAGTAGTCATCCACAGCCCCTGTGCCGCCTGCAAGATCCTCCGCCGGCGATGCGCCGACAACTGCGTTCTCGCGCCTTATTTCCCGCCGACAGAGCCGCTCAAGTTCACCACCGCGCATCGCGTGTTCGGTGCCAGCAACATCATCAAACTGTTGCAGGATCTCCCGGAAAACCAGAGGGCGGACACCGTGAGCAGCATGGTGTACGAGGCGAAGGCGCGGATCCGAGATCCGGTGTACGGGTGCACCGGTGCCGTATGCCAGCTTCAGAAGCAGGTGGATGAGCTCCAAGCGCAG…						18	0.1817	0.0606513	0.3338	0.1595	0.0515164	0.3229
175	>MA_55357g0010	ATGAGGCAGGGTTGGAAGATGGCGTTGGATGTGCAGAAAGGCTTTGATGCAGCAAGCACACGGTCTCATGCACACAACACACATATCATACACTCTTATGATGAGATAACCTTCAATGATTTGGCCAACATAAGGCGCCTACAGATTTACAAGATGAGCGAGGGCAATCCCAGAACGAAAGTGGCAACCCCCTGTGCGGCTTGCAGGACGCTGAGAAGGCGGTGTGGAGACAAGTGTGTGCTGGCTCCTTATTTCCCCCCAAATGATCCTCAGAAGTTTGCAACTGTGCACAGAGTATTTGGAGCAAGCAACATCATTAGGATTCTTCAGGATGTTGATACTGAGCACAGAGATGACACAGTGAGTAGTATGGTATATGAAGCGAGGGCGAGGCTGCGG…
177
178								Node#	Ka/Ks Branch1	Ka Branch1	Ks Branch1	Ka/Ks Branch2	Ka Branch2	Ks Branch2
179	>Vitvi13g00144_LBDId5	ATGTCAAGAGAAAGGGAGAGATTTGATGAGATAGGCAAGAAGATCAAGAGAGAAACCGATGCCTTTACTCAGATGGGAAGAAGACACATGTTGGGGCCTCCCGGAACCCTAAACTCCATCACCCCTTGCGCTGCTTGTAAGCTCTTGAGAAGGAGGTGTGCCCAAGAATGCCCCTTTTCTCCCTACTTCTCTCCCCATGAACCCCAGAAGTTTGCTTCCGTTCACAAAGTCTTCGGCGCCAGCAACGTCTCCAAGATGCTCATGGAAGTCCCGGAAAGCCAAAGAGCCGACGCCGCCAATAGTCTGGTTTATGAGGCCAATGTGCGGCTAAGAGATCCGGTCTATGGTTGCATGGGTGCAATTTCAGCTTTACAACAGCAAGTCCAATCTCTACAAGCT…						1	0.1479	0.019091	0.129	0.212	0.06181	0.2916
181	>At2G40470_LBD15	ATGTCAAGAGAAAGGGAGAGATTTGAAGAGATAGGGAAGAAGATCAAAAGAGAAGCAGATGCTTGGCCTCATCAAATGGCTGGAATTAGAAGACCAATGTCGGGTCCTCCCGGAACCCTCAATACCATTACGCCTTGTGCTGCCTGCAAGCTTTTGCGCCGTAGATGTGCTCAAGAATGTCCCTTTTCGCCATATTTCTCCCCACACGAGCCTCATAAGTTCGCTTCCGTCCACAAAGTCTTTGGAGCTAGTAACGTCTCCAAGATGCTAATGGAAGTACCTGAGAGCCAGAGAGCAGATGCCGCGAATAGCCTTGTGTATGAAGCAAACGTGAGGCTAAGAGATCCGGTGTACGGATGCATGGGAGCCATCTCAGCTCTACAACAACAAGTCCAAGCT…						2	0.1279	0.018011	0.1408	0.0364498	0.00436938	0.1199
183	>Bra004572	ATGTCAAGAGAAAGGGAGAGACTTGAAGAGATAGGGAAGAAGATCAAAAGAGAAGCAGATGCTTGGCCTAATCAAATGGCAGGAATTAGAAGACATATATCTGGTCCTCCTGGAGCCCTCAATACCATTACTCCTTGTGCGGCATGTAAACTTCTGCGCAGACGATGCGCTCAAGAATGTCCATTTTCGCCTTATTTCTCCCCATATGAGCCTCTTAAGTTCGCGTCGGTCCACAAAGTCTTTGGAGCTAGCAACGTCTCCAAGATGCTAATGGAGGTACCGGAAGGCCAGAGAGCAGACGCGGCAAATAGCCTCGTGTATGAAGCAAACGTGAGGTTAAGAGATCCAGTGTACGGTTGCATGGGAGCAATCTCAGCTCTACAACAACAAGTTCAAGCT…						3	0.3675	0.0551515	0.1501	0.5152	0.0595107	0.1155
185	>evm.model.supercontig_19.92	ATGTCATCAAGAGAAAGGGAGAGATTTGATGAAATAGGGAAGAAGATCAAGAGAGAAGCAGACCATGCAAGTCAATTAATGGGAAGAAGACACATGTTGGGTCCTCCTGGAACCCTAAACACAGTAACTCCATGTGCAGCCTGCAAGCTTTTGAGACGCAGGTGTGCTCAAGAATGTCCCTTCTCTCCCTATTTCTCTCCTCATGAACCCCACAAGTTTGCTTCCGTCCATAAAGTCTTCGGCGCCAGCAACGTCTCCAAGATGCTAATGGAGGTACCAGAAAGTCAGAGAGCAGACACGGCGAATAGTCTAGTGTACGAGGCTAACGTGAGGCTAAGAGATCCGGTTTACGGATGCATGGGTGCAATTTCAGCTTTGCAGCAGCAAGTTCAATCTTTA…						4	0.0988002	0.0107164	0.1085	0.1285	0.0149749	0.1166
187	>Thecc1EG045438t1	ATGTCCAGAGAAAGGGAGAGATTTGATGAGATAGGAAAGAAGATCAAGAGAGAAGCAGATGTTTCTTCTCATCACATGGGAAGAAGACACATGCTGGGTCCTCCTGGAACCCTAAATACTATCACACCTTGTGCAGCCTGCAAACTCTTGAGGCGTAGGTGTGCACAAGAATGCCCTTTTTCTCCATATTTCTCACCCCATGAACCCCAAAAATTTGCTTCGGTTCACAAAGTGTTTGGTGCTAGCAATGTCTCAAAGATGCTAATGGAGGTACCGGAGAGCCAAAGAGCCGACGCAGCGAATAGTCTTGTTTATGAGGCTAATGTGAGGCTAAGAGATCCTGTTTACGGGTGCATGGGTGCAATTTCAGCTTTGCAGCAGCAAGTTCAATCTTTACAA…						5	0.0433085	0.00969504	0.2239	0.1634	0.030984	0.1896
189	>Gorai.009G295000.2	ATGTCCAGAGAAAGGGAGAGATTTGATGAGATAGGCAAGAAGATCAAGAGAGAAGCAGATGTTTCAGCCAATTATCAGATGGGAAGAAGGCATATGTTGGGTCCTCCTGGAACCCTAAATACGATTACACCATGCGCCGCCTGCAAACTCTTGAGGCGTAGGTGTGCTCAAGAATGCCCATTTTCTCCATATTTCTCCCCTCATGAACCCCAGAAGTTTGCTTCTGTTCACAAGGTGTTTGGTGCTAGCAATGTCTCAAAGATGCTAATGGAAGTACCGGAAAGCCAACGAGCCGACGCGGCCAACAGTCTTGTTTATGAGGCGAATGTGAGGTTAAGAGATCCAGTTTATGGGTGCATGGGTGCAATTTCAGCTTTACAACAGCAAGTTCAATCTTTA…						6	0.1411	0.0746177	0.5289	0.2546	0.0728055	0.2859
191	>Eucgr.G03121.1	ATGTCCAGAGAAAGTAGGGAGAGATTTGATGAGATAGGCAAGAAGATCAAAAGAGACGGAGATGCTTCGCATCATCATCTTATGGGAAGGAGACACATGCTGGGTCCTCCAGGAACCCTAAACACCATCACTCCCTGTGCAGCCTGCAAGCTCTTGAGAAGGAGGTGTGCTCAAGAATGTCCTTTCTCTCCTTATTTCTCTCCCCATGAACCCCAGAAATTCGCTTCTGTTCATAAAGTCTTCGGCGCCAGCAATGTCTCCAAGATGCTCATGGAGGTACCTGAGAGCCAAAGAGCTGACGCAGCGAACAGTCTCGTCTACGAAGCGAATGTGAGGCTGCGAGACCCAGTTTACGGGTGCATGGGTGCGATTTCGGCTTTACAACAGCAAATTCAGTCC…						7	0.1746	0.0558878	0.3202	0.1396	0.037374	0.2677
193	>Ciclev10032684m	ATGTCCAGAGAAAGGGAGAGATTCGATGAGATAGGAAAAAAGATCAAGAGAGAAGCAGATGCCTCTTCTCATATGGGAAGAAGACACATGTTGGGTCCTCCTGGAACCCTAAACACGATAACACCATGCGCTGCCTGCAAGCTCTTGAGACGCCGCTGTGCTCAAGAATGCCCTTTTTCTCCTTATTTCTCCCCTCACGAACCCCAGAAGTTTGCCTCTGTTCACAAAGTCTTTGGCGCCAGCAACGTCTCCAAGATGCTAAATGATGTACCCGAAAGCCAGAGAGCTGACGCCGCAAATAGTCTTGTTTATGAGGCTAATGTGAGGCTTAGAGACCCAGTTTATGGATGCATGGGAGCAATTTCAACTTTGCAACAACAAGTTCAGTGTTTACAAGCA…						8	0.0592511	0.0136832	0.2309	0.0767208	0.0133834	0.1744
195	>cassava4.1_031813m	ATGTCCAGAGAAAGGGAGAGATTTGAGGAGATAGGCAAAAAGATCAAGAGAGAAACAGATGCCTCATCTCAAATGGGAAGAAGACACATGCTGGGTCCTCCTGGAACCCTAAATACAATTACTCCTTGTGCTGCCTGCAAGCTCTTGAGGAGAAGGTGTGCACAAGAATGCCCTTTTTCTCCATATTTCTCCCCACATGAACCCCAGAAGTTTGCATCTGTTCACAAAGTTTTTGGTGCCAGCAATGTCTCAAAGATGCTTATGGAGGTTCCTGAGAGCCAAAGAGCTGATGCAGCTAATAGTCTTGTATATGAAGCTAATGTAAGGCTGAGAGATCCAGTTTATGGTTGCATGGGTGCAATTTCAGCTTTGCAACAACAAGTTCAATCTTTACAAGCT…						9	0.2169	0.0729258	0.3363	0.2656	0.0605467	0.228
197	>29729.m002335	ATGTCCAGAGAAAGGGAGAGATTTGATGAGATAGGCAAGAAGATCAAAAGAGAAATAGATGCCTCATCTCAAATGGGAAGAAGACACATGTTGGGTCCTCCTGGAACCCTAAACACAATTACTCCTTGTGCTGCTTGTAAGCTCTTGAGAAGAAGGTGTGCTCAGGAATGCCCTTTTTCTCCTTATTTCTCCCCCCATGAACCTCAGAAGTTTGCATCCGTTCACAAAGTTTTTGGTGCCAGCAATGTCTCCAAGATGCTAATGGAGGTGCCAGAAAGCCAAAGAGCAGACGCAGCCAATAGTCTTGTTTATGAGGCAAATGTAAGGCTAAGAGATCCAGTTTATGGATGCATGGGTGCAATTTCAGCTTTACAACAGCAAATTCAAACATTACAAGCT…						10	0.1872	0.0226109	0.1208	0.1783	0.0267446	0.15
199	>Potri.013G081200.1	ATGTCCAGAGAAAGGAAGAGATTTGATGAGCTAAGCAAGAAGATCAAAAGAGAATCAGATGCCACTTATCAAATGGGAAGAAGACACATGCTGGGTCCTCCTGGAACCCTAAATACAATTACTCCTTGCGCTGCCTGTAAGCTCTTAAGAAGGAGGTGTGCACAAGAATGCCCATTTTCTCCATATTTCTCTCCACATGAACCTCAGAAGTTTGCTTCTGTTCACAAAGTTTTTGGTGCAAGTAATGTCTCAAAGATGCTGATGGAGGTGCCACAGAACCAAAGAGCTGATGCAGCTAATAGTCTTGTTTATGAGGCTAATGTGAGGCTAAGAGATCCAGTTTATGGGTGCATGGGTGCAATTTCAGCTTTACAACAGCAAGTTCAATCGTTGGAAGCC…						11	0.1365	0.0279664	0.2049	0.1013	0.0103714	0.1023
201	>Lus10009930	ATGGGGAGGAGATCAGTAGTGATGATGAACATGATTTCTCCTCCAGGAGTATTGAACACCGTCACTCCCTGCGCCGCCTGTAAGCTCCTCCGCCGTCGCTGCGCCGAGGAGTGCCCTTTCTCCCCTTACTTCTCCCCTCACGAGCCCCACAAGTTCGCCGCCGTCCATAAGGTCTTCGGCGCCAGCAACGTCTCCAAGATGCTCCTCGAGGTGCCGGAGAGCCAGCGGGCGGACGCGGCGAACAGCCTGGTATACGAAGCGAACCTGAGGCTGAGGGATCCGGTGTACGGATGCATGGGAGCAATCTCAGCACTGCAGCAGGAGATTCAGTCCCTTCAGACGGAACTTAACGCCGTCAGGTCTGAGATCCTAAAGTACAAGTACAGAGAGGCCACCACT…						12	0.1526	0.0347113	0.2274	0.0842074	0.016337	0.194
203	>MDP0000278334	ATGAAAAGAATTAAAAGAGAACCGAGGAACGGAAATAAAAAGGAGTGCTGTGCGGAAATCACCTTCCTATCTATAGTTGTATTATATGTGTCATCACAATTTTGTTTATGCATTTCTGCTTCTAGGGAGAGATTTGATGAGGTAGGCAAGAAGTTTAMAAGAGAAACTGATGCTTCCCATTATCAAATGGGAAGAAGACACATGTTGGGCCCTCCTGGAACCCTAAACACCATCACTCCTTGTGCTGCCTGTAAACTCCTCAGACGAAGGTGTTCACAGGAATGCCCCTTCTCTCCTTACTTCTCTCCCCACGAACCCCAGAAGTTTGCCTCGGTCCATAAGGTCTTTGGTGCCAGCAACGTCTCGAAGATGCTCATGGAGGTGCCGGAGACTCAAAGA…						13	0.0173074	0.00231228	0.1336	0.0503178	0.010203	0.2028
205	>Pbr002958.1	ATGGTGACTGAAAACGAGTGCGTTTCCTCTAACATTGTCTCCAAGGAAGCATCCGTGGCCAACTCTTCTTGCAGGGTTTACTATGGAGAAGCTGGTGTTATCCCATTCAAGTGGGAGTCACAGCCGGGTACACCCAAGCACAAGTTTTCAGAGTCTTCTCTTCCTCCTCTCACACCTCCTCCTTCCTATTCCACTACCCGTCCAAGCAGCTTTAAACACACCCAGCAAAACCCTAGCTCCAAAACAAAGTTTTTAGGCACCATTCTTTCCAGGCTTAGGGAGAGAGTTGATGAGATAGGCAAGAAGTTTAAGAGAGAAACTGATGCTTCTTCCCATTATCAAATGGGAAGAAGACACATGTTGGGCCCTCCAGGAACCCTAAACACCATCACTCCTTGT…						14	0.1353	0.0158612	0.1172	0.0157793	0.00191107	0.1211
207	>ppa011757m	ATGTCCAGAGAAAGGGAGATATCTGATGAGATAGGCAAGAAGATTAAGAGAGAAACTGATGCTTCTTCTCATCATCGAATGGGAAGAAGACACATGTTGGGCCCTCCAGGAACCCTAAACACCATCACCCCTTGTGCTGCCTGTAAGCTCCTCAGACGAAGGTGTGCTCAGGAATGCCCCTTTTCTCCTTACTTCTCTCCCCACGAACCCCAAAAGTTCGCCTCCGTCCACAAGGTCTTTGGTGCCAGCAACGTCTCCAAGATGCTCATGGAAGTGCCGGAGAGTCAACGAGCAGATGCTGCAAATAGTCTTGTTTATGAAGCAAATGTGAGGCTAAGAGATCCAGTTTATGGATGCATGGGTGCGATTTCAGCTTTGCAACAACAGGTTCAATCTTTA…						15	0.311	0.0248119	0.0797886	0.2575	0.0162987	0.0632846
209	>mrna21311.1v1.0hybrid	ATGTCCAGGGATAGGGAGAGATTTGATTTTGATGAGATAGGGAAGAAGCTGAAGAGAGAAATAGATGCTTCTAATTCTTCTTCTGCTCATCTCCATCATCAGATGGGAAGAAGACACATGTTGGGTCCTCCCGGAACCCTAAACACGATCACGCCTTGTGCAGCCTGCAAGCTCTTGAGAAGAAGATGCGCACAAGAATGCCCCTTCTCTCCCTACTTCTCTCCCCACGAACCCCAGAAGTTCGCCTCCGTCCACAAAGTGTTCGGCGCCAGCAACGTTTCCAAGATGCTTATGGAGGTGCCGGAGAGCCAAAGAGCAGACGCAGCTAATAGTCTTGTGTATGAGGCCAACGTGAGGCTAAGAGATCCGGTGTACGGTTGCATGGGAGCGATTTCGGCT…						16	0.4247	0.0749899	0.1766	0.6596	0.0692681	0.105
211	>XP_004502856	ATGTCCAGAGAAAGGGAGAGATTTGAAGAGATAGGAAAGAAGATAAAGAGGGAAGGAGATGTTTCTTCTCAGATGGGAAGAAGACATATGTTAGGTCCTCCTGGAACCCTAAATACTATCACCCCTTGTGCAGCATGTAAGCTTTTAAGAAGAAGATGTGCTCAAGAGTGTCCCTTTTCTCCATATTTCTCCCCCCATGAGCCTCACAAGTTTGCTTCTGTTCACAAAGTTTTTGGTGCTAGCAATGTCTCAAAGATGCTAATGGAAGTAGCAGAGTGTCAAAGAGCAGATGCAGCAAATAGTCTTGTTTATGAAGCAAATGTGAGGCTAAGAGATCCAGTGTATGGATGCATGGGTGCAATTTCAGCATTACAACAACAGGTTCAATCTTTACAAGCT…						17	0.357	0.0607735	0.1702	0.2726	0.0588955	0.2161
213	>Glyma04g39830.1	ATGTCCAGAGAAAGGGAGAGATTTGATGAGATAGGGAAGAAGATCAAGAGGGAAGGAGATGTTTCATCTCAAATGGGAAGAAGACACATGTTAGGCCCTCCAGGAACCCTAAATACTATCACCCCTTGTGCGGCATGTAAGTTGTTGAGAAGAAGATGTGCCCAAGAATGTCCCTTTTCTCCATATTTCTCTCCCCATGAGCCCCAAAAATTTGCTTCTGTCCACAAAGTTTTTGGTGCCAGCAACGTCTCAAAGATGCTCATGGAAGTACCAGAGTGTCAAAGAGCTGATGCAGCAAATAGTCTAGTATATGAGGCTAATGTGAGGCTAAGAGATCCTGTGTATGGATGCATGGGTGCAATTTCTGCTTTGCAACAGCAAGTTCAATCTTTACAAGCT…						18	0.4767	0.1638	0.3436	0.2883	0.1444	0.501
215	>Cla007276	ATGGGGAGAAGAACCTCATTGCAAGCTCCTCCTGGGACACTTAACACCATTACTCCATGTGCAGCCTGCAAGCTCTTAAGAAGAAGATGTGCTCAAGAATGCCCCTTCTCCCCATACTTCTCCCCTCATGAGCCTCATAAATTTGCCTCTGTCCACAAGGTTTTCGGCGCTAGCAACGTCTCCAAGATGCTCATGGAAGTTTCGGAGAATCAGAGAGCGGATGCTGCAAATAGCTTAGTTTATGAAGCTAATGTGAGGTTAAGAGATCCTGTTTATGGCTGTATGGGCGCCATTTCAGCCCTACAACACCAAATTCAAGCCTTACAAGCTGAGCTCAATGCAGTGAGAGCTGAGATTTTAAGACACAAATTTAGAGAAGCTAATAATATGATTCACTCT…						19	0.1812	0.0730775	0.4033	0.3083	0.132	0.4282
217	>Cucsa.144080.1	ATGTCCAAAGAAAGAGAGAGATTCGATGAGATAGCGAAGAAGATAAAGAGAGAGACAGATGTATCATCAAATATTCCTCCACAACAAATTATGGGGAGAAGACACTCATTGCAGGGTCCTCCTGGAGCTCTCAACACCATTACTCCATGCGCAGCCTGCAAACTTTTAAGACGAAGATGTGCTCAAGAGTGTCCCTTCTCCCCATACTTCTCTCCCCATGAGCCTCATAAATTTGCCTCAGTCCACAAGGTTTTTGGCGCAAGCAACGTCTCGAAGATGCTCATGGAAGTTTCCGACAATCAAAGAGCGGATGCCGCAAACAGCTTAGTTTATGAAGCTAATGTGAGGTTAAGAGATCCTGTTTATGGTTGTATGGGTGCCATTTCAGCCCTACAACAC…						20	0.4289	0.19	0.4429	0.122	0.0408868	0.3353
219	>Solyc06g050430.2.1	ATGTCAAGAGAAAGGGAGCGATATGAGGAGATAGGTAAAAAAATAAAGAGGGAAGCAGATGACTACTCGCAGATGGGAAGAAGATATATGTTGGTGCCTCCAGGAAACACAACGTTAAACACTGTAACGCCTTGTGCTGCTTGTAAGCTTTTGAGACGTCGTTGTGCTCAAGAATGTCCATTTTCTCCCTATTTTTCCCCTCACGAACCTCAAAAGTTTGCTTCTGTTCACAAGGTTTTTGGTGCTAGTAATGTTTCCAAGATGCTAATGGAAGTACCTGAGAGCCAAAGAGCCGATACAGCTAATAGCTTAGTTTATGAAGCAAATGTACGGTTAAGAGATCCGGTGTACGGGTGCATGGGAGCGATTTCTTCTCTACAACAGCAAGTTCAAGCATTA…						21	0.188	0.0251693	0.1339	0.0995626	0.0126061	0.1266
221	>MLOC_16076.3	atgccttgccttttaagcactctttccttcctcgcaattccaaactttacacttctctaccacgtacctgtccgtctctcttcccctcgctctcaattgttcctgtgtcattctccgtctcccaagcgaggagagcatgcctctatgtccacagagagggagagactcgacgagatcggtaagaagatcaagcgagagccggaccccgccgccatcgcgggcgtcgtagtcgccgtctcaccgaccgagcaccacgtccaccgccgcctaggcccgggcatcggcggcgccgtgaacatcgcgaccccgtgcgccgcgtgcaagctcctccgccgccggtgcgcgcacgagtgccccttcgcgccctacttctccccccacgaaccccacaagttcgcc…						22	0.313	0.09592	0.3064	0.3263	0.1454	0.4456
223	>BGIOSGA004719PA	ATGTCCACAGAGAGGGAAAGACTCGATGAGATCGGCAAGAAGATCAAGCGAGAGCCGGACACCGCCGGCGTCGTAGTCGCCGCCGTCGCAGGCACCGGCACCGGTACAGCCACGCCGATCGAGCACCGCGTCCCCCATCGCCTCGGCCTCGGCGGCGCCGTGAACACCGTGACCCCGTGCGCCGCGTGCAAGCTCCTCCGCCGGCGCTGCGCGCAGGAGTGCCCCTTCGCCCCCTACTTCTCGCCGCACGAGCCCCACAAGTTCGCCGCCGTCCACAAGGTCTTCGGCGCCAGCAACGTCTCCAAGATGCTCCTGGAGGTCGGCGAGGCGGAGAGAGCCGACGCGGCGAGCAGCCTGGTGTACGAGGCGAATCTGCGGCTGCGCGACCCCGTGTACGGC…						23	0.2127	0.0456061	0.2144	0.2248	0.1617	0.7192
225	>PH01001110G0360	ATGGTTCATAATATCCATGTTCCAAGTAAAGTTACATTTTGTCCTCAAAGATATATGTCAGTGCAAAATAGTGTAACTAGAGAAACACCACTCCAAGCTGCCCACTCTATTGAGGATGACCTCTACTCTGGCTACTCCCTACTAGCCGCTGGTGGCAACTGCATGCACTGTGACTGGCAAGACCATGAGCTAGGGAAGAAGATCAAGAGGGAATCGGCAGCGGCGGCAGCGGATGCGTTGGCGGACCGGATGATGGCGTGGAGGAGCAGCCTGCCATCGGCAGGTGCCGGGCCGGGGTCAGCGATCAACACGATCACGCCGTGCGCGGCGTGCAAGCTGCTCCGGCGGCGGTGCGCGCAGGAGTGCCCCTTCTCGCCGTACTTCTCGCCGCTGGAGCCG…						24	0.1541	0.0211247	0.1371	0.3464	0.0328804	0.0949235
227	>Sobic.003G340100.1.p	ATGTCCACAGAGAGGGAGAGAGTCGATGAGATCGGGAAGAAGATCAAGCGAGAGCCGGATACAGCCGCCCTCGCCGTCGCTGTCGCCTCCGCCTCCACTGTACCGGCCGACAACCACATCCCACACCGCCTCGGCCTCGGCCTCGGCGGTGTCCTCAACACCTTGACACCGTGCGCCGCGTGCAAGCTCCTCCGCCGCCGCTGCGCGCAGGAGTGCCCCTTCGCCCCCTACTTCTCGCCGCACGAACCCCACAAGTTCGCCGCCGTCCACAAGGTCTTCGGCGCCAGCAACGTCTCCAAGTTGCTCTTGGAGGTGGCGGAAGGGGAGAGGGCGGACGCAGCGAGCAGCCTGGTGTACGAGGCGAACCTCCGGCTGCGGGATCCGGTGTACGGCTGCATG…						25	0.1423	0.0441243	0.3101	0.2607	0.0752864	0.2888
229	>GRMZM2G092517_P01	ATGTCCACGGAGAGGGAGAGACTCGATGAGATCGGGAAGATCAAGCGAGAGCCGGATACAGCCGCCCTCGCTGTCGCTGCCGCATCCGCCTCCACCGTGCCGGCCGACAACCACATCCCACGCCGCCTCGGCCACGGCGGTGCCCTCAACACCTTGACGCCGTGCGCCGCGTGCAAGCTCCTCCGCCGCCGCTGCGCGCAGGAATGCCCCTTCGCCCCTTACTTCTCGCCGCATGAGCCCCACAAATTCGCCGCCGTCCACAAGGTCTTCGGCGCTAGCAACGTCTCCAAGATGCTCTTGGAGGTGGTGGAGGGGGAGAGGGCGGACACAGCGAGCAGCCTGGTGTACGAAGCGAACCTCCGGTTGCGGGATCCGGTGTACGGATGCATGGGCGCCATC…						26	0.1407	0.0844901	0.6003	0.0643937	0.0169212	0.2628
231	>GSMUA_Achr5P07460_001	ATGTTGTGCCACAGGGAGAAGCTTGATGAGGTAGGGAAGAAGATCAAGAGGGAGGTTGATGTCTCCGACCACATGGCACGGCCAGGCCCGGTTGGGACCCTGAACAAGACAACTCCATGCGCCGCTTGTAAGCTCTTGCGGCGGCGATGTGCTCAGGAGTGCCCCTTCTCTCCTTATTTCTCCCCACACGAGCCCCAGAAGTTCGCATCGGCCCATAAAGTCTTCGGTGCAAGCAACGTCTCCAAGATGTTAATGGAGGTTTCTGAGAGCCAGAGAGCTGATGCAGCAAACAGTCTCGTCTATGAAGCAGACATAAGGCTCAGAGATCCTGTCTACGGTTGTATGGGAGTCATCTCAGCCTTACAGCAGCAAGTCCAAGCCTTGGAGGCAGAACTTGCA…						27	0.0634946	0.0155826	0.2454	0.0616368	0.0171321	0.278
233	>MA_9412105g0010	ATGTCCAGAGAAAGGGAAAACTTTGAGAACTTCTCCAGGAGAGCAAGTTTTAAACAATTAGCAGATGCAGATCGCATGGGGCGGAGGCAAATCCTTGGTCCCCCGGGGACTTTAAACACCATCACTCCATGCGCGGCCTGCAAGCTCCTGAGGAGGCGCTGTGCTCAGGAGTGCCCATTCTCGCCATATTTTTCCCCTCACGAGCCTCAAAAATTCGCGTCTGTTCACAAGGTTTTCGGTGCAAGCAACGTGTCCAAGATGCTCCTGGAAGTCCCCGAGAGCCAGCGAGCAGATGCAGCGAACAGCCTTGTTTATGAAGCCAACGTTCGTCTAAGAGATCCAGTGTATGGATGTATGGGAGCCATATCCTCACTGCAACAGCAAGCACAGTCCCTACAG…
235
236								Node#	Ka/Ks Branch1	Ka Branch1	Ks Branch1	Ka/Ks Branch2	Ka Branch2	Ks Branch2
237	>Vitvi15g00735_LBDIa3	ATGAGTGCAAACACTAGTAGCAGCGGTGGCGGTGGTGGTGGCGGTGGCGGTGGAAGCACCAGCGGCGGAGGCGGTGGTGGTGGGCCTTGTGGGGCTTGCAAGTTTCTAAGGAGAAAGTGTGTGGTGGGATGCATATTTGCACCTTATTTTGATCCGGAGCAAGGAGCAGCCCACTTTGCGGCCGTGCACAAGGTGTTCGGAGCCAGCAATGTTTCCAAGCTGCTTGGCCATATCCCCGTCCACAAACGCCTCGATGCGGTGGTCACTATCTGCTACGAGGCTCAAGCTCGGCTCAGAGACCCTGTCTACGGCTGTGTTGCCCACATATTTGCCCTCCAGCAACAGGTGGTGAATTTACAAGCGGAGCTTTCGTATTTACAAGCCCATCTGGCAACCTTG…						1	0.3106	0.1402	0.4515	0.3716	0.1617	0.4351
239	>At2G45420_LBD18	ATGAGCGGTGGTGGGAACACAATCACTGCCGTGGGAGGCGGAGGTGGTGGTTGTGGTGGAGGAGGCAGCAGTGGGGGAGGAGGAAGTAGTGGCGGTGGTGGTGGTGGGCCATGTGGTGCTTGTAAGTTTCTAAGGAGGAAGTGTGTGCCGGGATGTATATTTGCACCGTACTTTGACTCCGAGCAAGGATCGGCTTATTTTGCGGCGGTGCATAAAGTGTTCGGAGCCAGTAACGTCTCGAAGCTTCTATTACACATACCGGTTCATCGAAGGTCCGATGCTGTCGTAACAATTTGCTATGAAGCTCAGGCTAGGATAAGGGATCCTATCTACGGTTGCGTCGCTCACATCTTTGCTCTTCAGCAACAGGTGGTGAATCTACAGGCAGAAGTTTCTTAC…						2	0.4957	0.0745654	0.1504	0.2011	0.0520247	0.2588
241	>Bra040311	ATGAGCGGCGGTGGAAACACAATCACCCCCATGGGAGGTGGTGGTTGTGGTGGAAGAAGTAGCGGCAGTGGAGGAACTAGTGGCGGTGGTGGTGGTGGGCCATGTGGTGCTTGTAAGTTTCTAAGGAGAAAGTGTGTTCCAGGTTGTATATTCGCACCGTACTTCGACTCTGAGCAAGGTTCGGCTTATTTTGCGGCGGTGCATAAAGTTTTCGGAGCCAGCAACGTCTCAAAACTTCTATTACACATACCGGTTCATCGACGGTCCGATGCAGTTGTAACCATTTGCTATGAAGCTCAGGCTCGGATAAGGGACCCTATCTATGGTTGCGTCGCTCACATCTTTGCTCTTCAGCAACAGGTGGTGAATCTACAGGCAGAAGTCTCTTACGTACAAGCC…						3	0.4583	0.0407397	0.0888906	0.1503	0.0243188	0.1618
243	>Thecc1EG005496t1	ATGAGTGCAAACCCTAGCAGCAGCGGTGGTAGTGTAGGCGGTGGTGCTGGCAGTTGCAGTAGTGGTGGTGGTGGACCTTGTGGCGCGTGCAAGTTTTTGAGAAGGAAATGTGTGCCTGGTTGTATCTTTGCCCCTTATTTTGACTCGGAGCAAGGTGCAGCCCATTTTGCAGCGGTTCATAAGGTTTTTGGGGCGAGCAATGTGTCGAAGCTGCTTCTTCATATCCCTGTTCACAAACGGCTTGATGCGGTGGTTACCATATGTTACGAGGCTCAGGCTCGGCTTAGAGATCCTGTTTATGGCTGTGTTGCTCACATCTTTGCCCTTCAACAACAGGTGGTGAATTTGCAAGCAGAGCTATCGTACTTACAAGCCCATTTAGCTACGCTAGAGCTTCCA…						4	0.1903	0.1207	0.6341	0.2568	0.0457589	0.1782
245	>Gorai.004G161100.1	ATGAGTTCAAATCCTAGTAACAGCGGTGGCAGTGTAGGCGGTGGTTCTGGCAGTTGCAGTGGTAGTGCTGGTGGTAGTGGTGGCGGCGGCAGTGGAGGAGGGCCTTGTGGTGCTTGCAAGTTTTTGAGGAGGAAATGTGTGCCTGGTTGTATATTCGCACCTTATTTCGACTCGGAGCAAGGTGCAGCCCATTTCGCAGCGGTTCATAAGGTTTTCGGTGCAAGCAATGTATCGAAGCTGCTTCTTCATATCCCGGTTCACAAACGACTCGATGCGGTGGTCACCATATGTTTCGAGGCTCAAGCTCGGCTTCGAGATCCGGTTTATGGCTGCGTTGCTCACATCTTTGCTCTTCAACAACAGGTGGTGAATTTGCAAGCAGAACTGTCCTACTTACAA…						5	0.2031	0.0245816	0.121	0.1736	0.0257192	0.1482
247	>Eucgr.E01414.1	ATGAGTTCTAACCCCAGCTCTAGCGGCGGAGGCGGAGGCGGCGGAGGGGGGAGTGGCAGCGGCGGGGGCAGTGGGAGCGGGAGCGGGAGCGGAGGGCCATGCGGCGCGTGCAAGTTCCTGAGGAGGAAGTGCGTGCCCGGGTGCATATTCGCGCCCTACTTCGACTCGGAGCAAGGGGCGGCGCACTTCGCGGCAGTGCACAAGGTGTTCGGCGCGAGCAACGTGTCGAAGCTCCTCCTCCACATCCCCGTCCACAGGCGGCTCGACGCGGTGGTCACCATATGCTACGAGGCGCAGGCCCGCCTCCGGGACCCCGTCTACGGCTGCGTGGCCCACATCTTCGCCCTCCAGCAGCAGGTGGTTAACCTCCAAGCCGAGCTCTCTTACTTACAAGCCCAC…						6	0.2324	0.0291253	0.1253	0.3204	0.0503249	0.1571
249	>Ciclev10021992m	ATGAGTGCGAACCCTAGCATCAGCGGCAGTGTTGGCGGTGGCGGTGGAGGTGGAGGTAGCAGCAGCGGTTGTGGTGGTGGTAGTGGTGGCAGTAGCGGGCCATGTGGCGCGTGCAAGTTTTTGAGAAGGAAATGTGTGCCGGGGTGCATATTTGCGCCTTATTTCGACTCGGAACAAGGAGCTGCTCATTTCGCTGCTGTGCACAAAGTTTTCGGGGCAAGTAATGTGTCCAAGCTTCTCCTTCATATTCCGGTGCACAAACGCCTTGATGCGGTGGTTACCATTTGTTACGAGGCTCAGGCTCGTCTGAGAGATCCTGTTTATGGCTGTGTCGCTCACATCTTTGCTCTTCAGCAACAGGTGGTGAACTTGCAAGCTGAGCTTTCATACTTACAAGCT…						7	0.2491	0.0879696	0.3532	0.2783	0.1141	0.4101
251	>cassava4.1_014974m	ATGAATGCAACAGCAAATCCCAGCAGTAGTGGCGGCAGCGGCGGTGGTGGTGGGAGCAGTAGCAGTTGCGCTAGCGGGCCATGTGGCGCGTGCAAATTTTTGAGGAGGAAATGTGTGCCGGGGTGCATATTTGCTCCTTACTTTGATTCTGAACAAGGTGCAGCCCATTTTGCAGCGGTTCATAAGGTTTTTGGTGCAAGTAATGTGTCAAAACTTCTGCTGCATATTCCAGTCCACAAGCGGTTGGATGCTGTAGTTACTATTTGCTATGAGGCTCAGGCTCGTCTAAGAGATCCAGTCTATGGCTGCGTCGCTCACATCTTTGCTCTGCAGCAACAGGTGGTGAATCTACAAGCAGAGCTGTCATACTTGCAAGCCCATTTAGCAACATTGGAGCTT…						8	0.1896	0.0587425	0.3098	0.1627	0.0491796	0.3023
253	>30174.m008898	ATGAGTGCATCAGCAAATCCTAGCTGTAGCGGTGGCAGTGGCGGAGTCGGTGGTGGTGGGAGCAGTAGTAGTGGTGGACCATGTGGCGCGTGCAAATTCTTGAGGAGGAAGTGTGTGCCAGGATGTATATTTGCTCCTTATTTTGACTCAGAGCAAGGTGCTGCCCATTTCGCAGCGGTGCATAAGGTTTTTGGTGCAAGTAATGTTTCTAAACTTCTTTTACATATTCCAGTCCATAAACGGCTCGATGCCGTGGTCACAATTTGCTACGAAGCTCAAGCACGTCTAAGAGATCCAGTCTATGGCTGTGTTGCTCACATCTTTGCTCTTCAACAGCAGGTAGTGAATTTACAGGCAGAGCTCTCATACTTGCAAGCCCACCTAGCAACATTAGAGCTA…						9	0.4072	0.3895	0.9564	0.1344	0.0298674	0.2223
255	>Potri.002G149000.1	ATGAGTACTACAACAACAAACCCTATAAATAGCGGTGTTGGTGGTGGGAGCAGTGGTGGTGGAGGTGCAGGTGGAAGTAGTGGTGGTGGAGGTGGGCCATGTGGTGCTTGTAAATTCTTGAGGAGGAAGTGTGTGCCAGGCTGTATATTTGCACCTTATTTTGACTCGGAGCAAGGTGCGGCACATTTTGCAGCGGTGCATAAGGTTTTTGGTGCGAGTAATGTGTCAAAGCTTTTATTACACATACCTGCCCACAAAAGACCTGATGCTGTGGTCACAATTTGCTATGAGGCTCAAGCTCGTTTAAGAGATCCAGTTTATGGATGTGTTGCTCACATCTTTGCTCTTCAACAACAGGTGGTAAATTTACAAGCAGAACTCTCATACTTACAAGCCCAT…						10	0.1494	0.0292106	0.1955	0.1613	0.0353558	0.2192
257	>MDP0000254224	ATGAATCCAACAAACCCTAATGGTGGTGATGGTAGTGGTGGAGGGAGCAGTAGTAGTGGTGGTGGCGGTACCGGCAGCGGCAGTCCATGTGGCGCGTGCAAATTTTTGAGGAGGAAGTGTGTGCCTGGGTGCATATTTGCACCCTACTTTGATTCGGAGCAAGGCGCGGCTCATTTTGCGGCGGTGCACAAGGTTTTCGGAGCCAGCAATGTCTCCAAGCTTCTTCTTCATATTCCAGTACATAAGCGGCTCGACGCCGTTGTCACCATATGTTACGAGGCTCAAGCCCGCCTTAGAGATCCAGTCTACGGCTGTGTTGCTCACATATTCGCTCTCCAACAACAGGTCTGTGCCATCTTACTGTGCAAATTGTGGTTCTTTGCTGGGATTAAGGAGGAA…						11	0.0465916	0.00836911	0.1796	0.0347001	0.00287099	0.0827372
259	>Pbr041832.1	ATGAATCCAACAAACCCTAATGGTGGTGATGGTAGTGGTGGAGGGAGCAGTAGTAGTGGTGGTGGCGGTACCGGCAGCGGCAGTCCATGTGGCGCGTGCAAATTTTTGAGGAGGAAGTGTGTGCCAGGGTGCATATTTGCACCCTACTTTGATTCGGAGCAAGGCGCAGCTCATTTTGCGGCGGTGCACAAGGTTTTCGGAGCCAGCAATGTCTCCAAGCTTCTTCTTCATATTCCAGTACATAAGCGGCTCGACGCCGTTGTCACCATATGTTACGAGGCTCAAGCCCGCCTTAGAGATCCAGTCTACGGCTGTGTTGCTCACATATTCGCTCTACAACAACAGGTGGTGAATCTGCAAGCTGAGCTCTCATACTTACAAGCCCACCTAGCGACAATG…						12	0.3358	0.1777	0.5293	0.1502	0.0586377	0.3904
261	>ppa010383m	ATGAATGCAACAAACCCTAGTGGCTCCGGGGGAGGCGGCGGAGGAAGTAGTAGCAGCGGCGGAGGAGGAGGAGGAGGCCCATGTGGCGCGTGCAAGTTTTTGAGGAGGAAGTGCGTGCTGGGTTGCATATTTGCACCCTACTTCGACTCGGAGCAAGGCGCTGCTCATTTTGCTGCGGTGCACAAGGTCTTCGGAGCCAGCAATGTCTCCAAGCTTCTTCTTCACATCCCGGTCCACAAGCGCCTCGACGCTGTCGTCACCATATGCTACGAGGCTCAAGCCCGGCTTAGAGATCCGGTCTACGGCTGCGTTGCTCACATATTTGCTCTTCAACAACAGGTGGTGAGTCTACAGGCCGAGCTCTCATACTTACAAGCCCACTTAGCAACATTGGAGCTT…						13	0.0862175	0.0287256	0.3332	0.1133	0.034881	0.3079
263	>mrna19355.1v1.0hybrid	ATGAATGCGACAACAAACCCTAGTGGTGGCTGTGGCGGTGGAGGAGGCAGCAGCAGTGGAGGCAGTGCCGGAGGAGGAGGAAACGCCGGACCTTGTGGGGCGTGTAAGTTCTTGAGGAGGAAGTGTGTTGCAGGATGCATATTTGCACCCTACTTCGATTCAGAGCAAGGAGCAGCTCACTTTGCAGCGGTGCACAAGGTGTTCGGAGCTAGCAATGTCTCCAAGCTTCTTCATCATATTCCGGCACACAAGCGCCCCGACGCCGTCCTCACTGTTTGCTTTGAGGCTCAAGCTAGGCTCAAAGATCCAGTCTACGGCTGTGTTGCTCACATCTTTGCTCTTCAACAACAGGTGGTGAATCTACAAGCTGAGATCTCATACTTGCAAGCCCACCTAGCA…						14	0.1679	0.117	0.6969	0.0337597	0.0105326	0.312
265	>Glyma03g02620.1	ATGAGTATAAACTCTAGTTGTAGCATAAGTGGTGGAAGCAGTAGTGGTGGAAACAATAACGGTGCCGGTGGTAGTGGCGGTAACAATGGTGGTGGTAGTCCTTGTGGTGCATGCAAATTTTTGAGGCGAAAGTGCGTGCCCGGTTGCATCTTTGCTCCGTACTTTGATTCGGAGCAAGGTGCCACGCACTTTGCCGCTGTGCACAAGGTTTTTGGTGCCAGTAACGTTTCCAAGTTGCTCCTCAACATTCCGGTGTATAAGAGGCTTGATGCGGTGGTCACAATTTGCTATGAAGCTCAAGCAAGGCTTAGAGATCCCGTGTATGGTTGTGTTGCTCATATCTTTGCTCTTCAGCAACAGGTGGTGAGTTTACAAGCAGAACTCTCCTACTTACAAGGC…						15	0.2111	0.0602413	0.2853	0.143	0.0605776	0.4237
267	>Cla006955	ATGAGTGCCAACCCTAGTACTAGCGGCGGCGGTGGGCCGGGAACTGCCAGCGCCGGCGGTGGCGTCGGTGGCGGCGGAGGGGGGCCATGTGGAGCTTGCAAGTTTTTGAGAAGAAAGTGTGTTCCCGGTTGCATATTTGCCCCTTATTTCGACTCCGAGCAAGGCGCAGCCCATTTCGCAGCTGTGCACAAGGTGTTCGGAGCCAGCAACGTCTCGAAGCTCCTCCTTCATATTCCGGTCCACAAACGTCTCGATGCTGTCGTCACGATTTGTTACGAGGCTCAAGCACGCCTCCGAGACCCTGTCTACGGTTGCGTCGCTCACATCTTCGCTCTTCAACAACAGGTGGTGAGTTTACAAGCCGAGCTGACTTACCTTCAAGCCCATCTAGCAACACTG…						16	0	0	0.0116924	0.2664	0.00502395	0.0188571
269	>Cucsa.362840.1	ATGAGTGCCAACCCTAGTACAAGCGGCGGCGGAGGGCCGGGAACTGCCAGTACCGGCGGGAGTGTCGGTGCCGGCGGAGGAGGTCCATGTGGGGCTTGCAAGTTTTTGAGAAGAAAGTGTGTTCCCGGTTGCATATTTGCTCCTTATTTTGACTCCGAGCAAGGGGCAGCTCATTTCGCAGCTGTACACAAGGTGTTTGGAGCTAGCAACGTCTCCAAGCTCCTCCTTCATATTCCCGTCCACAAACGTCTGGATGCCGTCGTCACTATTTGTTACGAGGCTCAAGCCCGCCTCCGAGACCCCGTATACGGTTGCGTTGCTCATATTTTCGCTCTTCAACAACAGGTGGTGAGTTTACAAGCCGAGCTGACGTACCTTCAAGCCCATCTAGCAACACTA…						17	0.1469	0.0273188	0.1859	0.1974	0.0415963	0.2108
271	>Solyc01g091420.1.1	ATGAGCTCAAATAACCATAGTAGTAGCACCGGTGGTGTCTCCGCCCCAGGCGGAGGAGTGACTAGTGGAAGTACTAGTAGTGGAGGCGGCAGCGGTGGTGGTGGTGGAGGAGGAGGGCCATGTGGTGCTTGTAAATTTTTGAGAAGAAAGTGTGTTGCCGGTTGCATATTTGCACCTTATTTTGATTCAGAACAAGGTGCAGCACATTTTGCAGCTGTACACAAAGTGTTTGGAGCTAGTAATGTTTCTAAACTTCTCCTTCATATTCCTGTCCACAAAAGGCTTGATGCGGTTCTCACCATTTGTTTTGAAGCTCAAGCAAGACTCCGAGACCCCGTCTACGGTTGCGTTGCTCATATCTTTGCTCTTCAACATCAGGTAGCAAATTTACAAGCAGAA…						18	0.0886712	0.0229552	0.2589	0.2347	0.0454774	0.1938
273	>MLOC_55239.1	atgagctcgggcgtcggcagcagcacgcttggtggctgcggcgggccgagcgggagcggcagcggaggaggaggaggaggccttggcggcggtggcggcgggccgtgcggcgcgtgcaagttcctccggcgcaagtgcgtgagcgagtgcatcttcgcgccctacttcgactcggagcaaggcgcggcgcacttcgcggcggtgcacaaggtgttcggcgccagcaacgtgtccaagctcctcctccagatccccgcgcacaagcgcctcgacgccgtcgtcaccatctgctacgaggcccaggcccgcctccgcgaccccgtctacggctgcgtcgcccacatcttcgcgctccagcagcaggtggtgaatctccaggccgagctgacctacctgcag…						19	0.1627	0.0344907	0.212	0.0905714	0.0120937	0.1335
275	>BGIOSGA011118PA	ATGAGCTCGGGAGGCGGAGCCAGCAGCGCGCTCGGCGGCGGCGGCGGCGGCGGCGGAAGCGGAGGAGGAGGAGGAGGGCCGAGCGGCGGCGGCGGTGGAGGAGGCGGGCCGTGCGGGGCGTGCAAGTTCCTGCGGCGCAAGTGCGTGAGCGGGTGCATCTTCGCGCCCTACTTCGACTCGGAGCAGGGCGCGGCGCACTTCGCGGCGGTGCACAAGGTGTTCGGCGCCAGCAACGTGTCCAAGCTGCTCCTCCAGATCCCGGCGCACAAGCGCCCCGACGCCGTCGTCACCATCTGCTACGAGGCCCAGGCCCGCCTCCGCGACCCCGTCTACGGCTGCGTCGCCCACATCTTCGCCCTCCAGCAGCAGGTGGTGAATCTCCAGGCCGAGCTGACCTAC…						20	0.0895353	0.0280283	0.313	0.119	0.0284316	0.239
277	>PH01001363G0470	ATGAGCTCGGGAGGCAGCACTAGCACGCTTGGCGGCGGCGGTGCCGGGGGGCCGAGCGGCAGCGGCAGTGGCGGAGGCGGCGGCGGGCCGTGCGGCGCGTGCAAGTTCCTGCGGCGCAAGTGCGTGAGCGGGTGCATCTTCGCGCCCTACTTCGACTCGGAGGAGGGCGCGGCGCACTTCGCGGCGGTGCACAAGGTGTTCGGCGCCAGCAACGTGTCCAAGCTGCTCCTCCAGATCCCGGCGCACAAGCGCCTCGACGCCGTCATCACCATCTGCTACGAGGCCCAGGCCCGCCTCCGCGACCCCGTCTACGGCTGCGTCGCCCACATCTTCGCGCTCCAACAGCAGGTGGCGAATCTCCAGGCGGAGCTGACCTACCTGCAAGCCCACCTGGCGACG…						21	0.0864452	0.0268471	0.3106	0.1487	0.0353661	0.2379
279	>Sobic.001G261700.1.p	ATGAGCTCTTCGGTCCTTGGGGCGAGTGCAGGCGCTGGCGGCGGCGGCAGCTCATCAAGCGTGCCGAGTGGGGGCGTTGGATGTGGCGGTGGTGGGCCACCATGCGGTGCGTGCAAGTTCCTGCGGCGCAAGTGCGTGACCGGGTGCATCTTCGCCCCCTACTTTGACTCGGAGCAGGGCGCGGCACACTTCGCGGCGGTGCACAAGGTGTTCGGCGCCAGCAACGTGTCCAAGCTGCTGCTCCAGATCCCGCCTCACAAGCGCCTGGACGCCGTGGTCACCGTGTGCTATGAGGCTCAGGCGCGCATCCGCGACCCCGTCTACGGCTGCGTCTCCCATGTCTTCGCCCTACAGCAACAGGTAGTGAACCTCCAGACCGAGCTCACGTACCTGCAAGGC…						22	0.1243	0.0277902	0.2236	0.0793883	0.0180443	0.2273
281	>GRMZM2G110913_P01	ATGAGCGCTGGCGGAGGCGGCGGCGGCACCAGCACGCTTGGCGGCGGGGGCCCGAGCGGCAGCGGCAGCGGAGGCCCTGGAGGAAGCGGCGGCGGCGGGCCTTGCGGCGCGTGCAAGTTCCTCCGGCGCAAGTGCGTCAGCGGCTGCATCTTCGCGCCCTACTTCGACTCGGAGCAGGGCGCGGCGCACTTCGCGGCCGTGCACAAGGTGTTCGGCGCCAGCAACGTGTCCAAGCTGCTGCTCCAGATCCCGGCGCACAAGCGCCTCGACGCCGTCGTCACCATCTGCTACGAGGCCCAGGCGCGGCTCCGCGACCCCGTCTACGGCTGCGTCGCCCACATCTTCGCGCTCCAGCAGCAGGTGGTGAATCTCCAGGCCGAGCTGACCTACCTGCAAGCA…						23	0.1148	0.0327087	0.2849	0.0524917	0.015061	0.2869
283	>GSMUA_Achr5P11330_001	ATGAGTGGCAAAAGCCCTAGTGTGGGAGTATTGGGGGGAGGAAGTGGGGGCGCCGGTGGCGGCGGCGGCGGCGGATCAGGGGGAGGTGGAAGTGCGGGTGGTGGCACCGGACCCTGCGGGGCGTGTAAGTTCCTGAGGAGGAAGTGTGTGACGGGGTGCATATTTGCGCCTTACTTCGACTCCGAGCAAGGCGCCGCCCACTTTGCGGCGGTGCACAAGGTGTTCGGCGCCAGCAACGTGTCGAAGCTCCTTCTCCACATCCCCGCCCACAAGAGGCTCGATGCCGTCGTTACCATCTGCTACGAGGCCCAGGCGCGCCTCCGCGACCCCGTCTACGGCTGCGTCGCTCACATCTTCGCCCTCCAACAACAGGTAGTCAACCTGCAGGCAGAGCTGTCC…						24	0.0585334	0.0143338	0.2449	0.0604655	0.0147653	0.2442
285	>MA_101817g0010	ATGAGTAGCGGAGGAGCGCCTTGCGGGGCCTGCAAGTTTCTGAGAAGGAAATGCGTAAAAGGCTGCGTGTTCGCTCCCTACTTCGACTCCGATGAAGGCGCCAAGAATTTCGCCGCAGTTCATAAGATCTTCGGGGCGAGCAACGTATCCAAGCTTTTACAGCATATCCCCATACCCGAGCGCTGCGAGGCAGTTGTCACCATATCCTACGAGGCACAGGCTCGACTACGAGATCCCGTCTATGGCTGCGTTGCACACATTTTTGCCTTGCAGCAACAGGTTGCGAGTTTGCAGGCCGAGCTGACATTCGTGCAAGCACAGCTGGCGAGCCGTGTGGCATCCGGATCAGCATCGACCTCCATGAATTTTCCTGTCATGTCTTCTTCGTCGTACAATCAG…
287
288								Node#	Ka/Ks Branch1	Ka Branch1	Ks Branch1	Ka/Ks Branch2	Ka Branch2	Ks Branch2
289	>Vitvi18g00677_LBDIIb1	ATGAGTTGCAACGGGTGCCGCGTTCTTCGAAAGGGATGCAGCGACTCATGCATTCTGAGGACGTGCCTCCAATGGATCGAGAACCCTGAGGCTCAAGGCTACGCCACCTTGTTCGTCTCTAAGTTCTTCGGCCGCAGCGATCTCATGTCCTTCATTTCTGCGGTGCCCGAGAACAAGAGGCCTGCTCTGTTTCAGTCTCTTTTGTTCGAAGCCTGTGGGCGCACTGTGAATCCAGTGAACGGCGCCGTCGGTCTTCTCTGGACTGGTAATTGGCACGTGTGCCAGGCAGCGGTGGACACAGTTCTCGCCGGAGGCACCTTGCGGCCGATTCCCGGAATTCTGGCCGGACCGATCAAACCAGGTTTCGATGAAGCTTCTGCGACGTTCTGTACCGACGCG…						1	0.5021	0.2014	0.401	0.3649	0.1425	0.3905
291	>cassava4.1_016184m	ATGAGCTGCAATGGATGCCGAGTTCTGCGCAAGGGTTGCAGCGAGACTTGTATTCTGAGGTCGTGCCTCCACTGGATCAGTTCCCCCGAAGCACAAGGCAACGCTACTTTATTTCTCGCCAAATTCTTCGGCCGCAGTGATCTCATGTCTCTCATCTCCGCTGTTCCAGAATCCCAACGGCCAGCTTTGTTTCAATCGCTGCTGTTTGAGGCTTGCGGGCGTACGGTGAATCCGGTAAACGGAGCGGTGGGACTGTTGTGGAGCGGCAACTGGCACGTATGCCAGGCGGCGGTGGAGACAGTTCTCTCTGGCGGAACACTTCGTCCGATACCGGGAATTCTCACAGGATTCATCGCGCCAAATTACGATGAGTCATCTGATAGTTTCTCTGCGGAGGCA…						2	0.2788	0.1101	0.3949	0.4322	0.0680704	0.1575
293	>30170.m013752	ATGAGCTGCAACGGTTGCCGAGTTTTGAGAAAGGGGTGCAGTGAGACTTGTATACTGAGGTCGTGTTTGCACTGGATCACTCCCCCTGAAGCTCAAGGTCACGCCACCTTATTTCTCGCCAAATTTTTCGGCCGTAGCGATCTCATGTCTCTCATCTCCGCAGTACCGGAATCTCAACGGCCTGCCTTGTTTCAATCGCTGCTTTTTGAAGCGTGTGGACGAACCGTGAATCCCGTAAACGGAGCTGTTGGACTGTTGTGGAGCGGAAACTGGCACGTGTGTCAGGTGGCGGTGGAGACAGTTCTTTCTGGCGGAATTCTACGGCCGCTACCGGGATTACTTTCCGGAGTTTTAGCACAGAATCATGACGAGTCATCTGATAGATTCTCTGCGGAGGGA…						3	0.2531	0.0557121	0.2201	0.1618	0.0364816	0.2254
295	>Potri.014G017400.1	ATGAGCTGCAATGGTTGCCGAGTGCTGCGAAAGGGGTGCAGCGAGACATGCGTATTGAGGTCGTGTCTGCATTGGATCCCCACCCCTGAAGCCCAAGGTAACGCTACCCTGTTTCTAGCTAAGTTTTTTGGCCGCAGTGATCTCATCTCTCTCATCTCCGCCGTTCCCGAGTCCCAACGCCCTGTTTTGTTTCAATCGCTGTTATTTGAGGCGTGCGGGAGAACAGTGAATCCGGTGAACGGAGCGGTGGGGCTGTTGTGGAGCGGTAACTGGCACGTGTGTCAGGCGGCTGTGGAGTCAGTGCTTGCCGGTGAAACCTTACGGCCGTTACCTGGAATTCTCACCGGAGTCTTAGCGCCGAATTGTGATGAATCATCTGACAGTTTCTCTGCGGCTGCG…						4	0.1836	0.033153	0.1805	0.1823	0.0321237	0.1762
297	>ppa014964m	ATGAGCTGCAACGGATGCCGCGTTCTCCGAAAGGGGTGCAGCGAGACGTGCATACTGAGGTCGTGCCTGCAGGCGATCGACTCCCCCGAAGCCCAAGGCAACGCCACTCTCTTCCTCGCCAAGTTCTTTGGCCGCAGCGACCTCCTTTCCTTCATCTCCGCCGTCCCCGAACCTCAGCGCCCCGCTCTCTTTCAGTCTCTGCTGTTCGAAGCGTGCGGTCGTACGGTCAACCCGGTCAACGGAGCCGTGGGGCTTCTATCGAGCGGGAACTGGCACGTTTGCCAATCCGCGGTCGAGACGGTCTTGTCCGGCGGCGTTTTAAGGCCGTTGACGGCGGTTTTGACGCCGAGCCTCCACAAATCTTCCGAGACGTCCAGTAGAGGCGCATGCACGCTGCAA…
299
300								Node#	Ka/Ks Branch1	Ka Branch1	Ks Branch1	Ka/Ks Branch2	Ka Branch2	Ks Branch2
301	>Vitvi01g00291_LBDIIa3	ATGAGGATGAGCTGCAATGGCTGTAGGGTTCTTCGCAAAGGTTGTAGTGATGACTGCAGTCTCAGACCCTGTCTTGAATGGATCAAAACTCCTGAATCCCAAGCCAATGCCACCGTCTTCCTAGCCAAGTTCTATGGCCGTGCCGGTCTCATGAACCTCCTCAATGCGGGGCCTGAGCACCTCCGTCCCGCCATATTCAGATCACTGCTTTACGAGGCCTGTGGACGAATCGTCAATCCTATATATGGATCGGTGGGGTTGCTATGGTCCGGGAACTGGAACCACTGCCAAAACGCGGTTGATGCAGTGCTTGGAGGATCGCAGATCATGGAAGTCCCTTGCGATACCGCTGCGATCCGCCCTATCCTTCCGCTCAAGGCGTATGACATACGCCACCTA…						1	0.361	0.107	0.2965	0.4818	0.1393	0.2891
303	>27524.m000293	ATGAGGATGAGCTGCAACGGCTGTAGGGTTTTGCGCAAAGGTTGCGGCGATGACTGTGCTATTAGACCTTGCCTTCAATGGATCAGATCTCCTGATGCTCAGGCCAATGCCACCCTCTTCTTGGCCAAATTTTATGGCCGTGCTGGCCTTATCAACCTCATCGAAGCTGGACCCCAACACCTTCGTCCTGCTGTTTTTAGGTCACTGTTATATGAGGCTTGTGGAAGGATAGTGAATCCAGTGTATGGATCAGTTGGCTTGCTTTGGTCCGGGAATTGGGCTCATTGCCAATCAGCTGTTGATTCAGTGCTAAGAGGAACACCTATCGTGCAAATGCCTTCATCTGGTTCTGATACACCCCAACTACCACCACAATTGATCGATCCTCTCAAAACCTAT…						2	0.4089	0.1126	0.2753	0.3417	0.1174	0.3434
305	>Potri.008G120600.1	ATGAGAATGAGCTGCAATGGCTGCAGGGTCCTCCGTAAAGGTTGCAGTGATAACTGCACCATTAGACCTTGCCTTCAATGGATCAAAACCCCTGATTCTCAAGCGAATGCCACTTTATTCTTGGCCAAGTTCTATGGTCGTGCTGGCCTCGTCAATCTCATTGAAGCCGGCCCCCCAAAACTCCGCCCAGCTATATTTAGGTCATTGCTATATGAGGCGTGTGGCCGGATAGTGAATCCGGTCTATGGTTCAGTAGGCATGCTTTGGTCAGGTAATTGGGCCCAATGCCAAGCAGCCGTTGATGCGGTGCTCAAAGGGTCACCCATCATGTCACTGCCTTCCTCTTCTGAGGTTCCAGCACCACACTTGATCTCTTCTCTCAACACCTACGACATACGC…
307
308								Node#	Ka/Ks Branch1	Ka Branch1	Ks Branch1	Ka/Ks Branch2	Ka Branch2	Ks Branch2
309	>Vitvi11g00169_LBDIi8	ATGAAAAATTGTGGAAAAAAAAAAATGAACAGAGAGGGCGGTGGTCAAGGAAATCCTCAAGCCCAAGCAGCTTGTGCTTCATGTAAGCACCAGAGAAAGAGATGCGATAGCACATGTGAGTTAGCCCCATACTTTCCTGCTAGCAAGTACAGGGAATTTCAGAATGCTCATAAGCTCTTTGGAGTGAGCAACATACAAAAGATCCTCAATGCCGTCGAGCCGGAGCAGAGAACCGCGGCGGCCGAATCCCTTCTCCTTGAGGGCACCTTCAGGAGAGAAGATCCGGTGTACGGGAGCTTCGGGATTGTATGTAAATTGGAATCAGAACTAGACCTCTGTAAGCAGGAGCTCTATGCTGTAAACCGTCAATTGGCCTATTTTAAGGAGCGGGAGCAACTC…						1	0.2909	0.2063	0.7092	0.5468	0.2676	0.4894
311	>evm.model.supercontig_61.32	ATGAACAATAGAGATGAAAACCAACAAGATCGACAAAAACAACAACAACAACCAACATGTGCATCATGCAAACACCAACGCAGAAGGTGCTATGAAAGATGCGAAATGGCACCATATTTTCCAATAAGTAGGTTTTCTGAATTTCAAAATGCTCAAAAGCTATTTGGGATTAGTAACATCCACAGGCTTATTCACTCATTTGAGTCGAGTAAGAGACAAGAGGCTGCAGATTCATTACTGATGGAAGGCAACATGAGGTACAATGATCCAATGCATGGTTGCTTAGGCGTGGTGTGTGAGCTCATAGCCAACATAGAACTGTTTGAGAAGGAACTTGCATTGGTGAATCAACAGTTTCATCATTTCAGATCATAA						2	0.5348	0.1485	0.2777	0.3318	0.2247	0.6771
313	>Thecc1EG037650t1	ATGAATGGAGAGGGTCGTGGGGGAAATCCTCCTGCCTGTGCTGCTTGCAGGCATCATAGAAGAAGGTGCCACCAGAGCTGCGAGTTGGCACCCTACTTCCCAGCAAGCAAATATGATGAGTTCAAAAATGCTTTGAAGCACTTTGGGTTAAGCAACATTGTAAAAATCATGAGTACGGTCCGACCCGATCAAAGACAAGCAGCTGCGGAGTCGATACTGATGGAGGGCAATGCGAGATTGGATCACCCTGCGCATGGATGTCTAGGCATCATTCGGAACCTCCACAGTCTCCTGGAAATTTATGAATCCGAGCTCGCTGCTGTGAACCAACAGCTAGCTGTCTTCAAGGCAAGCTCGTCTTCAACACCACAGCCATCGCAGCCTGAAATTGACCCCCTT…						3	0.3392	0.1122	0.3307	0.4532	0.1376	0.3036
315	>Ciclev10010373m	GCTTGTGCTTCATGTAAACACCAGAGAAAAAAATGTGAAGAAACCTGTGAATTAGCTCCATTTTTCCCAGCAAGCAGGTATCGTGAATTCCAAAATGCCCACAAACTTTTTGGTGTAAGCAACATACAGAAAATTATAAACTCAGTTGATCCAAGTCAAAGAAAAGAAGCTGCTGAATCAATTCTAATTGAGGGTAACATCAGAAGCAATGATCCTGTTCATGGCTGTCTTGGTGTTGTCCGCAATCTGAAATCCCAGATTGAGTATTACGAAAAAGAACTCGGTGCTGTGAATCAACAACTGCCATTTTTCCGCGACAAAGAGAAGCAACATCAACATCATGCAGCGCCAAGAGCCTCGCGAAAGCAGCCACTGGAATTTGGCAGCGATGAAGAGGAA…						4	0.739	0.114	0.1543	0.3775	0.1649	0.4369
317	>MDP0000281973	ATGGAGCGTGGCATGAAAGGTCGCATCGGGGAGGATATGGTATGGTTATACGTGATTGGGTGGGCAGTTTTATTGTTGCAGTTTCTGGGCATTTTTGCCATGTTATATTCACCCGTACATGCTGAGTTGCTTGCGGCTGCTGAGTTGCTTGCGGCTAGAAGAGCAGCAGAGCTCCTAATGGAATTCCAAAGTGCTATTTCAAATTTGGTTTTGGAGGGAGGCTCAACAAAGAACTCTGCCTGCAAATACCAAAGAAGAAAATGTAACCAAACCTGTGGGCTGGCTGCATACTTCCCGGCCAGCAGGTTCGTAGAGTTTGTAAACGCGCACCATATGTTCGGTATGAGCAATGTTGAAAAGATTATAGCCACAGTCGAGCCGGATCAAAGACCAGCAGCG…						5	0.9326	0.0417063	0.0447202	0.763	0.0430276	0.0563908
319	>Pbr015613.1	ATGGCAAATTCTAAAGCTTGTGCTGCCTGCAAATACCAAAGGAGAAAATGTACCCAAACCTGTGAATTGGCCTCATACTTCCCGGCCAGCAGGTTTGTAGAGTTTGTAAATGCGCAGCATACGTTCGGTATGAGCAACATTGAAAAGATTCTGGCTACGGTCGAGCCGGATCAAAGACCAGCAGCGGCTGAGACTATACTCTTTGAAGGGAATATATGGAGGAATAATCCTTCTGTTGGTTGCCTTGGTGTTACCAGATTCCTCCGCGAACAAGTAGATTTCCACGAGAAAGAACTTGAGATGACAAATCTATATCTAGCATTTTACAGGGAATTAAAACAGCAGCTTGATTCGCTCAAAATACAATCAGCACGAGAAGCACCGGTCGTCCCTGATCAA…						6	0.3041	0.0687452	0.2261	0.6266	0.1772	0.2828
321	>ppa025018m	ATGGAAAATAGGGATCAGGTTGCAGCTCAAAACTATGCTTGTGCTTCCTGCAAGCATCAGAGGAGAAAATGTGACGAGACCTGTGAAATGGCCCCATACTTTCCAGCCAGCAGGTACAGTGAGTTCCAAAATGCTCAAAAGATCTTTGGTGTGAGCAACATCCAAAAGATCATGGCCATGGCTGCACCTGATCAAAGACAGGCAGCTGCTGAAAGCATTCTCACGGAAGGGAATGCAAGGAAAAATGATCCTGTGCATGGTTGTCTTGGCATTATCAGAGGTCTCAATGCCCAAATTCAGGGACTTGAAAGAGAACTCCATATTATGAAACAGCACCTAGAACTTTGCAAGGAGAAGGAAGAACTTGATGGGAAAAAAAACCAATCAAAAGAAGAAGAC…						7	0.3061	0.0980876	0.3204	0.2874	0.0948053	0.3298
323	>mrna12646.1v1.0hybrid	ATGGATACGGAGAGTTCACCATCACCTGTAAATCATGCTTGTGCTTCTTGCAAGCACCAGAGAAAGAAGTGCGACTCCAACTGTGAATTGGCTCCATACTTTCCGGGGAGCAAGTACAATGAGTTTCAGAACGCTCACAAACTTTTCGGTGTGAGCAACATAGTGAAGATCATGTCCTGGATTGAACCACATCAAAGACAAGCTGCTGCTGATTCCATACTCATTGAAGGGAACGCTTGGAAGAATGATCCTGTGCATGGTTGCTATGGTGTGATCAAAGATCTAGCAGCCCAGGTTGCGTTTCAGGAAAAACAACTCAGTGTTGTGAATCAACACCTAGCTTTTCATAAACAGCAGCAAAAGATAAAGCTAGAACAAGATCAATCTGATTATTTCAGT…
325
326
327	>Vitvi13g01867_LBDIf2	ATGGAGGAATACAATTACAAAACTTCTAATACTCCTTTCTCTTCTTCTTCTTCTTCAAGGGTCTCTCCTCTTCTAAGTGGGAGTGCTGTTCAAGGTCCTTGTGGCGCCTGCAAGGTTCTTCGTCGCCGATGCACTAAGAGTTGTCTTCTTGCTCCATATTTTCCACCAACCGAACCAATGAAGTTCATTAATGCCCATAAAATCTATGGAGCTAGCAACATCGTCAAGTGCTTGCAGGAACTTCCCGAGTCCAAGAGAGCAGATGCTGTAAGCAGCATGGTTTACGAAGCAAATGCAAGAATTCGTGATCCAGTTTACGGTTGTGCTGGTGCAATTAGTCATCTTCTGAAACGGCTTAATGATGTGCAGGCAGAATTGGCAATGACACAAGCTGAGATA…
329
330
331	>Vitvi07g01326_LBDIc7	ATGAGGAAGGATTTCTGGTTAGAAATGTCTTCGTCTAATTCTCCGTGTGCGGCGTGCAAGATTCGCCGGCAAAAGTGTACGCAAGAGTGTGTACTCGCACCCTATTTCCCACCAGATCAGCCTCAGAAATTCGTTAATGTCCACAAGGTCTTCGGTGCAAGCAATGTTACAAAGCTTCTCAACGAACTAAATGCTGCAAATCGAGAAGATGCCGTGAATTCCCTGGCTTATGAAGCCGAGGCTCGTCTTCGTGATCCCGTCTATGGCTGTGTTGGTCTGATTTCAGTTCTTCAACAAAGACTTAAGCAAGTTCAGAGTGACCTTTTGGCTGCCAAAAAGGAACTAGCTGCATATATTGGTCCATCAGCGATGTTACCTTTTATCCAACATGTCGAGTAT…
333
334
335	>Vitvi13g00549_LBDIf7	ATGGAATACACACACAGAACTACCGCAACACTCGGAGTTTCAACTACTATTTTATCTGCTTCCTCATCTAATTCTTCTCCTTCTCCTTCTCCTTCTTCTCTTCCAACTACTGTTCAGGGTCCCTGTGCTGCCTGCAAAATCCTTCGTCGTCGATGCACTGAGAGATGTGTGTTAGCTCCATATTTTCCACCGACTGAACCACTCAAATTTGTCATTGCCCATAAGGTCTTTGGAGCTAGCAACATCGTCAAGGCCTTGCAGGAACTTCCCGAGTCCAAGAGAGCGGATGCAGTAAGCAGCATGGTATATGAAGCCTATGCGAGAAATCGTGATCCAGTCTATGGTTGTGCTGGTGCAATTAGTCACCTTCAGAAACAACTTAATGATCTCCAAGCAGAA…
337
340								Node#	Ka/Ks Branch1	Ka Branch1	Ks Branch1	Ka/Ks Branch2	Ka Branch2	Ks Branch2
341	>Vitvi16g01446_LBDIg1	ATGAATTCAAGATGTGCAGCTTGCAAATATCTGAGAAGAAGGTGTCCTCCAGATTGTATTTTCTCTTCATATTTTCCTTCAAACGATCCTCAAAGATTTGCTTCTGTCCATAGAATTTATGGTGCCAGCAATATTGGAAAGATGCTACAGCAAATTCCACCACATTTGAGGGCAGAAGCAACGGAGTCAATGTATTATGAGGCACAATGTCGAGTTGCAGACCCAGTGTACGGGATTGTGAAGACCATATCTCTACTAAATCAGGAGATACACCATGCCCAAAGCCAATTAGCAAAGGTTCAAGCTCAGATTGCATTCTACAATGCTCAAGTGCATGGTAACAACAAAATTCAAAATGTTGAGCTCCCTTCTTCCAACTTCAACAACTCCTTGGCAAAC…						1	0.3608	0.1584	0.4392	0.3439	0.15	0.4363
343	>At3G26660_LBD24	ATGAATCCAAAAAGATGTGCAGCTTGCAAGTATCTGAGAAGAAGATGTCCAAAAGATTGCGTATTCTCACCATATTTCCCTCCAAACGATCCTCAAAAATTTGCATGTGTCCACAGAATCTATGGTGCTGGAAACGTTTCCAAAATGCTTCAGCAACTTCCTGATCAGACAAGAGCTGAAGCAGTGGAATCTTTGTGCTTTGAAGCAAAATGCAGAGTAGATGACCCTGTTTATGGTTGTGTTGGCATTATTCATTTACTTAAAACTCAGATTCAGAAAACTCAGAATGAATTAGCCAAAACTCAAGCTGAGATTGCTGTTGCTCAAACCAAACTTAGCCAAACCCAAAATTCTGATTTTATGTAA						2	0.4033	0.087722	0.2175	0.2433	0.0348924	0.1434
345	>evm.model.supercontig_1.335	ATGGCTTCTGGTCGTTGTGCAGCTTGTAAATATTTGAGAAGAAGATGTCCTCAAGATTGTATTTTCTCTCCTTATTTTCCTTCAAATAATCCTCAAAGATTTGCTTTTGTCCACAAAATTTATGGTGCCAGCAATGTTGCAAAGATGCTTCAGCAACTGCCAAGTCATCTAAGAGGTCAAGCAGTAGATTCATTGTATTTTGAGGCACAATGTAGGATTGAAGATCCTGTGTACGGCTGTGTTGGGATCATCTCTGTATTACATAACCAGATCCAGAAGGCAGAGAATCAGCTTGCCAGGACTCAGGCTGAGATTGCTGTGTACAGCTCCCGTGCAAATCCACTTCAACTTCCTCAACAACAACAATTTGAAGCAAACCCAATTTTCATCAACAGTTCC…						3	0.3318	0.09177	0.2766	0.3007	0.0612032	0.2035
347	>Thecc1EG035123t1	ATGAATTCTGGTCGTTGTGCGGCTTGCAGATATTTAAGAAGAAGATGCCCTCCCGATTGCATTTTCTCCCCTTATTTTCCATCCAATAATCCCCAGAGATTTGCTTCTATTCACAGAATCTATGGCGCCAGCAATGTTGCAAAATTACTTCAGCAACTCCCAACCCATTTGCGAGCTGAAGCAGCAGACTCTTTATACTTCGAGGCACAATGTCGTGTCGAAGACCCTGTGTATGGCTGCGTTGGGCTCATTTTTCTGCTGCAGCAACAGATACACAATGCAGTGAGCCAGCTAGCCAAGACCCAGGCTGAGATTGCAGTTCTGAAATCTCAAGCCCAACATCCCCAAGCTCAACAAGTTGAAGTCGAACCTGAATTCAACAATTTCTTGCAACAACAG…						4	0.433	0.2339	0.5402	0.6204	0.0934876	0.1507
349	>Gorai.009G123600.1	ATGAGTTCTGGTCGTTGTGCTGCTTGTAGATATTTGAGGAGAAGATGCACCCAAGATTGCATTCTCTCACCTTATTTTCCCTCTAATAATCCCCAAAGATTTGCTTCTGTTCATAGAATCTATGGTGCAAGTAATGTCACAAAACTACTTCAGCGACTTCCAACCCATTTGCGAGCTGAAGCAGCAGATTCCTTATATTTCGAGGCACAATGTCGGCTTGAAGACCCTGTCTATGGCTGCGTTGGCCTCATATTTCTGTTGCAGCAACAGATACATAGTGCAGAGAGTCAGCTAATTAAGACTCAAGCCGAGATTGCAGTTATGAAATCCCAGACCCAACACCCCCGAACTCAACCATTCCCAGCAATATCCGGTTCCAACAATTTGTTGCTACAACAG…						5	0.2376	0.0307772	0.1295	0.4792	0.0542939	0.1133
351	>Eucgr.A02814.1	ATGTCAACCATTTCATCTCGATGTGCAGCTTGCAAATATTTGAGAAGAAGATGCCCTCCAGATTGCATTTTCTCTCCTTATTTCCCATCCAATGACCCCCAAAGATTTGCTTGTGTTCACAGGATCTATGGTGCGAGCAATGTTGGCAAAATGATCCAGCAAACTCCGACCCAAATGAGAGCTCAAGTTGCGGATTCGCTGTACTTCGAGTCACGATGCCGGATTCAAGACCCGGTGTACGGATGTGTCGGGATCATCTCCCTGCTGCATTTACAAATACATAATGCCGAAAGCGAATTGGCTAAAGTAAAAGCACAAATCGCGTTTCTTAATTCTGATGCTAATCGGGAACCGAGTTTCCGACCACAGCTCGAGGGTGCTTCCAATGTTAACAATTTA…						6	0.4346	0.0580813	0.1336	0.3998	0.0705483	0.1765
353	>Ciclev10006868m	ATGTCAACTTCTAGTCGCTGTGCAGCTTGCAGACATCTGAGAAGAAGATGCCCGTCAGATTGCATTTTCGCTCCTTATTTCCCTGCCAATGACCCTCATAGATTCGCTTGCGTTCACAAAATCTATGGCTCCAGCAAAGTTGGAAATATGCTTCAGGACCTGCCAGTGGAGCTACGAGCTGAAGCAGCAGATGCCATTTGCATTGAGGCAGAGTGTCGAGTTCAAGATCCAGTTTACGGATGTGTTAGAATGATCAGCCTTCTGCAACAACAGATACACAATGCGGAGAGCCAGCTGGTAAAGGCCAGAGCTGAAATTGCTGTTCTCGGTTCTCATGCACAAGAGCTTCGTCATCACGGTCAAGATATTTAA						7	0.2487	0.0611276	0.2458	0.6703	0.155	0.2313
355	>cassava4.1_026224m	ATGAATTCCGATCGTTGTGCTGCTTGCAAATACTTGAGAAGAAGATGCCCTTCAGATTGCATTTTCTCTCCTTATTTTCCTTCCAACGATCCTCAAAGATTTGCATGCGTTCACAAAATCTATGGTGCCAGCAATGTGGGAAAAATGCTCCAGCAACTCCCAACTCACCAACGAGTCCAAGCAGCAAACTCCTTATTTTACGAGGCACAGTGCAGAATACAAGACCCTGTCTATGGGTGTGTTGGGATAATCTCTCTGCTACATCAACAAATACACATTGCACAAAACCAGCTGGCCAAAACCCAAGCGGAAATCGCAGTCCTCAGCACTTCTCACGCACCTGATTCTCAATTTCAACCAAATTTGGCTGCAACAAGGCCACTTTAG						8	0.5665	0.1631	0.2879	0.5018	0.1421	0.2831
357	>29613.m000372	ATGATTTGTGGTCGTTGTGCAGCTTGCAAGTATTTGAGAAGAAGATGCCCTTCAGATTGCATTTTCTCACCTTATTTTCCTTCCAGTGATCCTCAAAGATTTGCCTGCGTTCACAAAATCTATGGTGCCAGCAATGTTGGGAAGTTGCTCCAGCAACTCCCTGCTTATTTAAGAGCTTCAGCAGCAGATTCATTGTATTATGAGGCACAATGCAGAATTCAGGACCCTGTCTATGGCTGTGTTGGAGTAATCTCCCTGTTGCACCAACAAATACATAATGCAGAAAATCAGTTGGCTAAAACCAGAGCAGAAATTGCAGTCCTTTCTTCTTTTGCTCAAGACATAACAAAATGA						9	0.3779	0.1636	0.433	0.5108	0.0741045	0.1451
359	>Potri.012G133700.1	ATGATTTCTGGTCGTTGTGCAGCTTGCAAGTATTTGAGAAGGAGATGTCCTTCAGATTGCATTTTCTCTCCTTACTTTCCTTCTAATAATCCTCAAAGATTTGCTTGCGTTCACAGAATCTATGGCGCCAGTAATGTTGCAAAAATGCTCCAGCAACTCCCAGCACATTTAAGAGCTGAAGCAGCAAACTCTTTGTATTATGAGGCACAAAGCAGAACTCAGGACCCTGTCTATGGTTGTGTAGGGATTATCTCTTTACTACACCAACAAATTCACGGTGTAGAGAGCCAACTAGCTAAAACAAAAGCTGAAATTGCAGTCCTCAATTCTCTTGCACAAGAACCTGCTCAAATTCAAGAAAATGAAGTAGAAGCTAGCTTCAACCATTTCTTGCTGGAA…						10	0.7499	0.0890068	0.1187	0.5135	0.0833062	0.1622
361	>MDP0000288452	ATGGATGCTACAGATAGTGCTGAGTTTAGGCAATCTTCTTCCAATTCCAAAGTCTCTTTCGCAGATACGATCAACATCTTGGTTGTAGACGACGATGCCACCACTCTAACTATTGTTTCAGCAATGCTCAAAACATGGAACTATAAAGTTGTCCCTGTTAAGAATCCTATAGATGCTTTGGCTACCCTTCGAGAGCAGAAAGGCGCATTTGATCTTGTTGTCACCGACCTCCATATGCCTGAGATGGATGGATTTGAATTGCAAAAGCATGTTCGTGACGAGTTTAAGCTACCAGTTATTATGATGTCCGCAGATGACAACGAGAGTGTGATACTAAAGAGTTTAGAGGGTGGAGTTGCTTACTATATAGTAAAGCCTGTGAGCAAAGATGACATTAAA…						11	0.4422	0.152	0.3438	0.3455	0.0814986	0.2359
363	>Pbr032759.1	ATGAACAATTTTGGATCAAGTGGAGGCATGTCTTCTAATGCTGCCAATACTACTGGACTTACCACCAATAATATTATTACAAATAATTTGATCCAAATTTTCCAACAAGCAAGGCAGCATGGCATTTTCACCAATAACAACCCATTCAGCTACAACTTTGGCACACCTGGAATTCAGAACAATGTTACTAATCAGCAGCTGATTGGTAATTTTTCAGGAACCCAAATGATGAGCCCTAATGGCAGATCTGAGCTACTGGGAATACTCAATAATTTCAATGGGACTGGTGGATTTTCATCAAATGGGTTTAACTTCAACAATGAGACTATCAATGGCTTGACCAATAGGGTTCGAAACGTGAGTCTGAGTGGTACTACTCCACCAATGGCTACCTTAGGA…						12	0.3106	0.0519027	0.1671	0.2541	0.0505961	0.1991
365	>ppa024504m	ATGATCTCTGGTCGTTGTGCAGCTTGCAAGTATCTGAGAAGGAGATGTCCTTCAGATTGCATATTCTTTCCCTATTTTCCTCCCAATAATCCTGAAAGATTTGCCTCTGTTCATAGAATCTATGGTGCCAGCAATGTTGCCAAAATGCTCCAGCAACTACCACACCATTTGAGAGGTGAAGCAGCCGATACTTTGTGTTATGAAGCTGAATGTAGAACACAAGATTGTGTGTATGGTTGTGTTAAGACTATTTCACAATTACATCAAGAAATAAACAAGGCAGAATGCCAACTAGCTAAAACACGAGCTGAGATTGCCTTCATTAGCTCTAGTGGTGGACAAGGAAGGACTACAACAACCTCAACCTCAACCTCATTACCAATTACAAGTTCAACCCAA…						13	0.4035	0.0756983	0.1876	0.4982	0.0868602	0.1743
367	>mrna26806.1v1.0hybrid	ATGATTTCTGGTCGTTGTGCTGCTTGCCGGTATTTGAGAAGGAGATGCCCTTCAGATTGTATATTCGCTCCATATTTTCCACCAAATAATCCTCAAAGATTTGCTTCTGTTCATAGAATCTATGGTGCCAGCAATGTTGCAAGAATGCTCCAGCAACTCCCACCTGATCTTCGAGCTCAAGCTGCAGACACTCTGTATTATGAGGCTGAATGCAGAGTAGAAAATCCTGTATATGGCTGTGTTGGGGTTCTTTCCCGATTACATGAACAAATAGAAGAAGCCGAAAGTGAATTAGCTAAGACACGAGCTAACATTGTCCTTAACTCTGATGTTGGACAACAATCTCAAGTTCAGCAAATTGATGATGAAGTTGAAGACAACTCAAGTCTTTTACAAGCG…						14	0.4337	0.1562	0.3601	0.3332	0.0791934	0.2377
369	>XP_004502131	ATGATTTATGGTAGGTGTGCAGCTTGTAAGAGTCAAAGAAGAAGATGCCCTTCTGATTGCATTTTCTCTCCTTATTTCCCTGCCAATGATCCTCAAAGATTTGCATATGTTCACAGAATCTATGGTGGTAGCAATGTTGGAAAAATGCTGCAGCAACTCCCTCACTATGTAAGAGAACAAGCTGCAAATACATTGTATTTAGAAGCACAATGTAGAATTCAAGATCCTGTTTATGGATGTGTTGGAATTATCTCTAAATTGTATCAACAAATCCATGATACAGAAGTTGAGCTGGCCAAAATTCAAACTCAAATTGCTTGTCATAAGAACAAAAATTCACGAGTTGAAGTTCAATCAAATTTCAATATTTTGTCAACTATTGATGCTGAATCAAACTTG…						15	0.2248	0.0430011	0.1913	0.3295	0.058606	0.1779
371	>Glyma14g02440.2	ATGTCTGGTAGGTGTGCAGCTTGCAAGAATCAAAGAAGAAGATGCCCTTCAGATTGCATTTTCTCTCCATATTTTCCTGCCAATGATCCTGAAAGATTTGCTCGTGTTCACAGAATCTATGGTGGCAGCAATGTTGGAAAAATGCTTCAGCAAATACCATCATACTTACGGGAACAAGCTGCAAATTCTTTGTATTTTGAAGCACAATGTAGGATTCAAGACCCTGTTTATGGATGTGCTGGGATTATCTCTAAATTATATGAACAAATCAACAGTACAGAAATTGCACTTGCCCATGTCCAAACTCAAATTGCTTGTCAAAAGCTTCAAGTCCCACAGGCAAAAGCTGAATCAAACTTCAATGTCTTTCCAGCACAAAACAGTAGCACAGCAGAATTT…						16	0.0688178	0.0110321	0.1603	0.3685	0.0298018	0.0808743
373	>MEDTR5G100360.1	ATGATTTATGGTAGGTGTGCTGCTTGCAAGAGTCAAAGAAGAAGGTGCCCTTCTGATTGCATTTTCTCTCCATATTTTCCAGCCAATAATCCTCAAAGATTTGCTTCTGTCCACAAAATCTATGGTGGTGGCAATGTTGGAAAAATGCTTCAGCAATTACCTCACTATGTAAGAGAACAAGCTGCAAATACTCTATATTTAGAAGCACAATGTAGGATTCAAAATCCAGTTTATGGATGTGTTGGGATTATCTCTAAATTGTATCAACAAATTCATGATACAGAAGCTGAGCTGGCCAAAATCCAAACTCAGATTGCTTGTCATAAGCTCCAAAATCAACAATATGAAGCTGGATCAAACTTCAACCTTTTGCCTCCACAAAGTAGCAGCATGGAGCAG…						17	0.2028	0.043998	0.217	0.1398	0.0175502	0.1255
375	>Cucsa.250990.1	ATGATTTCTGGTCGTTGTGCAGCTTGTAAGTATTTAAGAAGAAGATGCCCTTCCGATTGTATTTTTTCCCCTTTCTTTCCTTCCAATAATCCTCAAAGATTCACCATTGTTCATCGAATTTATGGTGCTAGTAATGTTGCTAAATTCCTCCATCAACTTCCTACACATTTAAGAGCAGAAGCAGCAGAAACTTTAATTTTTGAGGCAAAATGCAGAATTGAAGATCCAGTTTATGGATGTGTAGGGATTATTTCCCAATTACAACATGAATTACACGTGGCAGAAACCCAGTTGGCCAAAACTCGGGCTGAGATTGCTTGTGTGGCTTCCAATGTCCAAGAACAGCCTCAACCCCAAGATTTTGCATTTGAGCCCATCCAAGGCCCAAATTCTGTTGGG…						18	0.3092	0.0498596	0.1613	0.1261	0.0166092	0.1317
377	>Solyc06g064540.1.1	ATGGTAGATTTACAAAATGTACTGATGAATTCGAGACGTTGTGCTGCTTGCAAACAATTGAGACGAAGATGTCCTTCAGATTGTATTTTTTTGCCATATTTTCCTCCAAATAATCCTCAAAGATTTTCTTTTGTTCACAGAATCTATGGCGCTAGCAATGTTGGAAAATTGCTCCAGCAAGTTCAAGAGCATCAAAGAGCGGATGTAGCGGATTCCTTGTACTACGAAGCTTATTGTCGAATTAAGAGTCCAGTTTATGGGTGTGTTGGAATTATTACTATTTTACATCAAGAAATTGATCGTTTAGAACGGGAGTTAGTAAAAGTACAAGCTGAAATTAGCCTTGTTAAAGGCCAGACACAAATAGAAGGACAATTAGCACAAGGGCAACAAGTTCAA…
379
380
381	>Vitvi01g00290_LBDIIa4	ATGAGAACAAGCTGCAATGGGTGTAGGGTTCTTCGCAAGGCATGCAGCCAAGACTGCATCATCAAACCTTGCCTTGAGTGGATCAAAAATCCTGATTTCCAAGCCAATGCTACTCTCTTCCTTGCCAAATTCTATGGCCGTGCAGGTCTCATAAACCTCATCAATGCCGGACCCCAACAACTTCGCCCCGCCATATTCAGATCGCTGCTTTGGGAAGCTTGTGGACGGGTAGTGAATCCAATATATGGGTCCGTCGGATTGCTCTGGTCCGGTGACTGGAACCGCTGCCTCGATGCCGTGGATGCAGTGCTCAGAGGTGTTCCCATCGCCAGAAAACCATCTGAAGCTACCTCAAGCAGCCCGAGCGACCATCCTGTAAAGGCCTATGACATACGTCAT…
383
384								Node#	Ka/Ks Branch1	Ka Branch1	Ks Branch1	Ka/Ks Branch2	Ka Branch2	Ks Branch2
385	>Vitvi10g01237_LBDId2_LBD4	ATGAAGGAGAGTAGTAGGAAGCAAGGTGCAGCCTCTCCATGTGCAGCTTGCAAGCTTCTTAGGAGAAGATGTGCTCAGGACTGTGTTTTTGCTCCTTATTTTCCTGCAGATGAGCCCCAAAAGTTTGCTAATGTCCACAAGGTTTTTGGTGCTAGCAATGTCAACAAGATGTTACAGGAGCTGCCGGTTGAGCAGAGAGGAGATGCAGTGAGTAGCATGGTGTATGAAGCAAATGCAAGGGTTCGGGATCCGGTTTATGGATGCGTTGGGGCCATTTCATCACTGCAACAACAAATTGACTTGCTCCAAACTCAACTGGCCTTAGCTCAAGCTGAGGTGGTGCACTTGAGGGTGCGGCAGGCAGCCTCTTTATCCACTACTCGTCATCCCATTAGCCCT…						1	0.2715	0.0320146	0.1179	0.1038	0.0217161	0.2092
387	>At1G31320_LBD4	ATGAAAGAAAGTAGCCGGAAGCAAGGAGCTGCGTCACCGTGTGCTGCGTGTAAGCTTTTGCGGCGGCGGTGCGCTCAAGATTGCGTTTTCTCGCCGTATTTTCCGGCCGATGAGCCTCAGAAATTTGCTAATGTTCATAGAGTGTTCGGTGCTAGCAACGTCAACAAGATGCTTCAGGAATTACCAATCCACCAGCGAGGGGACGCTGTGAGCAGCATGGTTTACGAGGCTAATGCAAGAGTGCGGGATCCGGTTTACGGTTGCGTTGGGGCAATTTCGTCCCTCCAGCAACAGATAGATGTGTTGCAAGCTCAGCTAGCTCTAGCTCAAGCTGAGGTGGTGCATCTACGTGTACGCCAGTCGACTAATTTCCCAGGGCACGGACTATGCCCGGATAGT…						2	0.1777	0.047953	0.2698	0.1412	0.0636373	0.4506
389	>Bra014907	ATGAAAGAAAGTAGCCGAAAGCAAGGAGCGGCGTCGCCATGCGCGGCCTGCAAGCTTTTACGGCGGCGGTGCGCTCAAGATTGCGTTTTTTCGCCGTATTTTCCGGCGGATGAGCCTCAGAAATTTGCTAATGTTCATAGAGTATTCGGAGCTAGCAACGTCAACAAGATGCTCCAGGAGTTACCGATCCATCAGCGGGGAGACGCAGTGAGCAGCATGGTCTACGAGGCTAATGCAAGAGTGCGGGATCCTGTCTATGGTTGCGTAGGTGCGATTTCCTCCCTGCAGCAACAAATTGATGTGTTGCAAGGCCAACTAGCTCTGGCTCAAGCTGAAGTGGTGCACCTCCGTGTGCGCCATTCAACTAATTTTCCGGGAAATGGACTGTGCCCGGATAGC…						3	0.1058	0.0269201	0.2544	0.0350678	0.0154176	0.4397
391	>evm.model.supercontig_192.6	ATGAAGGAAAGTGGGAGAAAACAGGGTGCAGCTTCACCTTGTGCAGCATGCAAGCTTCTCAGAAGAAGATGTGCACAGGACTGTGTGTTTGCTCCTTATTTTCCTGCAGATGAGCCTCACAAATTTGCTAATGTTCATAAAGTTTTTGGGGCTAGCAATGTCAACAAGATGCTTCAGGAGTTGCCAGAGCACCAGCGGGGAGATGCCGTTAGCAGCATGGTGTACGAGGCAAATGCAAGAGTCCGAGACCCAGTTTATGGCTGTGTCGGAGCCATATCGTCCCTGCAACATCAGATCGACATTCTTCAAACCCAGTTGGCTTTGGCCCAGGCTGAGGTGGTGCAGCTGCGGCTGAGGCAGACTGCCTCCTTCTCAGCTCATGGGCTCAGCCCAACTAGC…						4	0.0984987	0.0450401	0.4573	0.2604	0.0693959	0.2665
393	>Thecc1EG029315t1	ATGAAGGAGAGTGGCAGGAAGCAGGGCGCAGCGTCACCATGTGCAGCATGCAAACTTCTTAGGAGAAGGTGTGCCCAAGACTGTGTTTTTGCTCCTTATTTCCCTGCTGATGAGCCCCAGAAGTTTGCGAACGTGCACAAGGTGTTTGGGGCTAGCAATGTCAACAAGATGCTACAGGAGTTGCCAGTGCACCAGCGGGGCGACGCGGTTAGTAGCATGGTCTATGAGGCCAACGCCAGGGTCCGTGATCCCGTTTACGGGTGTGTCGGAGCCATATCATCGCTACAGCAGCAGATAGACGCCCTTCAAACCCAACTGGCGCTGGCACAGGCAGAGGTGGTGCACCTCCGGGTGAGGCAGACCGCATCCTTTTCACATCATGGTTTTGGCCCAGCAAGC…						5	0.113	0.0218178	0.1931	0.318	0.0481482	0.1514
395	>Gorai.010G170700.1	ATGAAGGAGAGTGGGAGGAAGCAAGGGGCAGCCTCACCATGTGCAGCATGCAAACTTCTAAGGAGAAGGTGTGCCCAAGACTGTGTTTTTGCTCCTTATTTCCCTGCTGATGAGCCCCAGAAGTTTGCTAATGTGCACAAGGTGTTCGGTGCTAGCAATGTCAACAAGATGCTTCAGGAGTTACCCGTCCACCAACGAGGCGACGCAGTTAGTAGCATTGTCTATGAGGCCAACGCCAGGGTGCGTGACCCGGTTTACGGCTGTGTCGGAGCCATATCATCACTACAGCAGCAGATAGACGCCCTTCAAACCCAGTTGGCCCTGACACAAGCAGAGGTGGTGCACCTCCGGGTGAGACAGACTGCATCCTTTCCACATGGGTTCTGCCCGACAAGCCCA…						6	0.0321753	0.00958202	0.2978	0.1258	0.0368597	0.293
397	>Eucgr.E02016.1	ATGAAGGAAAGCGGTGGGAGCCGGAAGCAAGGAACACCATCGCCGTGTGCGGCGTGCAAGCTGCTGCGAAGGAGGTGCGCGCAGGACTGCGTGTTTGCCCCATATTTCCCGGCTGACGAGCCCCACAAGTTCGCCAACGTCCACAAGGTCTTCGGCGCCAGCAATGTCAACAAGATGTTACAGGACCTACCAGTGCACCAGCGTGGGGACGCCGTGAGTAGCATGGTCTATGAAGCCAACGCCCGCGTACGGGACCCGGTCTATGGCTGCGTCGGGGCCATCTCGTCTCTCCAGCAACAAATCGACATGCTTCAGAGCCAGCTCGCCCAGGCCAGGGCTGAGGTGGTGCACCTCCGTGTCTGGCAAAACGCGACCATGTCTAACCATGGCCCGAGCCCA…						7	0.3058	0.1591	0.5203	0.2217	0.1031	0.465
399	>Ciclev10016993m	ATGAAGGAGAGTGGTAGAAAACAAGGTGCACCATCACCATGTGCAGCATGCAAGCTTCTAAGGAGAAGGTGTGCCCAGGATTGTGTTTTCGCTCCTTATTTTCCAGCTGATGAGCCCCAGAAATTTGCTAATGTGCACAAGGTTTTTGGTGCTAGCAATGTCAACAAGATGCTACAGGAATTGCCAGTGCACCAAAGAGGAGATGCTGTGAGCAGCATGGTGTATGAAGCGAACGCAAGAGTTCGTGATCCAGTGTACGGTTGCGTTGGAGCCATTTCGTCTCTGCAAAATCAAATAGACGTGCTACAGACCCAATTGGCCCTGGCTCAAGCCGAGGTGGTGCACTTGCGGGTTCGCCAAACCGCGTCCTTGTCGAGCCACGGGTTCGGCCCGGCTAGC…						8	0.3745	0.1171	0.3126	0.183	0.0615851	0.3365
401	>cassava4.1_023995m	ATGAAAGAGAGTGGGAGAAAACAAGGTGCAGCATCACCTTGCGCAGCTTGCAAGCTATTGAGGAGAAGGTGTGCCCAAGATTGTGTATTTGCTCCTTATTTCCCAGCAGATGAGCCCCAGAAGTTTGCTAATGTCCACAAGGTCTTTGGTGCTAGTAATGTGAATAAGATGTTACAGGAACTACCAGAGTATCAGAGAGGAGATGCAGTGAGCAGCATGGTGTATGAAGCGAATGCGAGAGTGCGAGACCCTGTGTACGGCTGCGTCGGTGCTATATCATCTCTACAGCAACAGATTGATGCACTCCAAACCCAGCTGGCGCTGGCTCAGGCGGAGGTGGTGCACCTTCGGGTCCGGCAGACTACCATATCACATCATCAATTTCAATCTGTGCTGAGC…						9	0.4015	0.1349	0.3359	0.2366	0.0893707	0.3777
403	>Potri.003G149000.1	ATGAAGGAGGGTAGCAGGAAACAAGGTGCACCCTCACCATGTGCAGCATGCAAGCTTCTAAGGAGAAGATGTGCCCAGGATTGTGTGTTTGCCCCTTATTTTCCAGCAGATGAGCCCCAGAAGTTTGCTAATGTGCACAAGGTTTTCGGTGCTAGTAATGTCAACAAGATGTTACAGGAACTACCAGTGCACCAACGAGGAGATGCGGTTAGCAGCATGGTGTATGAGGCGAATGCCAGGGTGCGCGACCCAGTCTATGGGTGTGTGGGTGCTATATCGTCTTTACAGCAACAAATTGATGTCCTGCAGACCCAGTTGGCACTGGCTCAGGCAGAGGTGGTGCACCTCCGAGTGAGGCAGACAGCAACTCTATCAAACCATGGGCCACCTCCTGCTAGC…						10	0.0342989	0.00626555	0.1827	0.0053371	0.00116128	0.2176
405	>Lus10018275	ATGAAGGAGAATAATGGGAGGAAGCAAGGTGGTGCGGCGGCGTCGCCATGCGCGGCGTGCAAGCTGTTGAGGAGGAGGTGCGCACAGGACTGCGTGTTCTCTCCGTATTTCCCGGCAGACCAGCCTCATAAGTTCGCCAATGTCCACAAGGTCTTCGGCGCCAGCAATGTCAACAAGATGCTTCAGGAACTACCGGTGCACCAACGAGGCGACGCGGTGAGCAGCATGGTGTACGAAGCCAACGCCCGGGTGCGCGACCCGGTCTATGGCTGCGTCGGAGCGATCTCATCGCTCCAGCAGCAGATTGACGTGCTGCAAACCCAGCTAGCTCTGGCCCAAGCTGAGGTGGTCCACCTCCGGGTCCGACAGACTGCAGGCTTATCCGGTCATGGGCTGAGC…						11	0.1872	0.0988871	0.5283	0.2709	0.0942046	0.3477
407	>MDP0000121203	ATGAAAATAAGAGAGCAAACAATCCACCTCCATAGTATGTTACCTAATGAGAAAAAGGCTTCGTCCTTCTCTTTCAAGGAAAAATTGTGTTACCCTACACAACTAGGGTTACTGCCTACTGTTGGGGATTGTGTTCGTCCAACGAAGATCAGACACGCGGCAAGCATGAAGGAGAACGGCGGCAGCAGGAAACAAGGTGCACCCTCGCCCTGTGCAGCATGCAAGCTTCTCAGAAGGAGGTGCGCCCAGGATTGTGTGTTTGCTCCCTATTTTCCTGCGGATGAGCCCCAAAAGTTTGCTAATGTTCACAAAGTGTTTGGTGCCAGCAATGTCAACAAGATGTTGCAGGAGCTGCCAGAGCACCAAAGAGGAGATGCAGTAAGTAGCATGGTGTATGAA…						12	0.2655	0.1257	0.4735	0.0887112	0.0215466	0.2429
409	>Pbr021389.1	ATGAAGGAGAACGGAAGCAGCAGGAAACAAGGTGCACCCTCGCCCTGTGCAGCATGCAAGCTTCTCAGAAGGAGGTGCGCTCAGGATTGTGTGTTTGCTCCCTATTTTCCTGCGGATGAGCCCCAAAAGTTTGCTAATGTTCACAAAGTGTTTGGTGCCAGCAATGTCAACAAGATGTTGCAGGAGCTGCCAGAGCACCAAAGAGGAGATGCAGTAAGTAGCATGGTGTATGAAGCAAATGCCAGGGTGCGAGACCCAGTTTATGGTTGTGTTGGGGCAATTTCGTCCTTACAACAACAGATTGATGTGCTTCAAACCCAACTGGCTCTAGCTCAGGCAGAGGTGGTGCACCTCAGGGTGCGTCAGACTGCATCATTCTCTAACCATGGGTTAAGTCCG…						13	0.0571963	0.0154812	0.2707	0.1921	0.0567212	0.2953
411	>ppa012322m	ATGAAGGAGAATGGCAGCAGGAAACAGGGCGCCCCCTCACCCTGTGCAGCATGCAAGCTTCTTAGGAGGAGGTGTGCGCAGGATTGTGTGTTTGCTCCCTATTTCCCTGCTGATGAACCCCAGAAGTTTGCCAATGTTCACAAAGTGTTTGGTGCGAGCAATGTCAACAAGATGTTACAGGAGCTGCCAGAGCACCAGCGTGGAGATGCAGTCAGCAGCATGGTGTATGAAGCAAATGCCAGGGTGCGAGACCCAGTTTATGGGTGTGTAGGGGCAATTTCGTCTTTACAGCAACAAATTGATGTGCTCCAGACCCAACTGGCTCTGGCTCAGGCAGAGGTGGTGCACCTTAGGGTTAGGCAGACTGCATCTTTCTCCAACCATGGGCTGAGCCCGGCT…						14	0.0857228	0.0297507	0.3471	0.1041	0.0330096	0.317
413	>mrna20083.1v1.0hybrid	ATGAAGGAGAATGGTTGCAGCAGGAAACAGGGTGCAGCTTCACCATGCGCAGCTTGCAAGCTACTGAGGAGGAGGTGTGCGCAGGACTGTGTTTTTGCTCCTTACTTTCCCGCAGATGAGCCCCAGAAGTTCGCTAATGTTCACAAAGTCTTTGGTGCCAGTAATGTCAACAAAATGCTGCAGGAGCTACCGGAGCACCAGAGAGGTGATGCGGTGAGCAGCATGGTGTATGAAGCAAATGCAAGAGTCCGGGACCCGGTTTACGGCTGCGTCGGGGCGATTTCATCTCTGCAGCAACAGATTGATGTGCTTCAGACCCAACTGGCTCTGGCTCAGGCTGAGGTGGTGCACCTTAGGGTTAGGCAGACTGCATCCATCTCCAACCATGGGCTGAGCCCC…						15	0.0689669	0.0191701	0.278	0.0922734	0.0231584	0.251
415	>XP_004505337	ATGAAAGAGGTTAGTGGAGGAGGAGGTAGGAAACAAGGTGCAGCCTCACCATGTGCTGCATGCAAGCTTCTAAGAAGAAGATGTGCTCAAGATTGTGTTTTTGCTCCTTATTTCCCTGCAGATGAGCCTCACAAATTTGCTAATGTTCACAAAGTCTTTGGTGCTAGCAATGTTAACAAGATGCTTCAGGACTTACCTGAACATCAAAGAGGGGATGCAGTGAGTAGCATGGTGTATGAGGCAAATGCAAGAGTGAGAGATCCTGTGTATGGGTGTGTAGGTGCCATTTCATCACTTCAGCAACAAATTGATGTGTTACAAACCCAATTGGCTGTGGCACAAGCTGAAGCAGTGCACCTAAGGGTGCGCCAAACTGCATCATTTTGGAACAACTCAGGA…						16	0.3066	0.00790393	0.025778	0.7656	0.00738566	0.00964717
417	>Glyma20g02850.1	ATGAAAGATGGTGGTAGGAAGCAGGGTGCACCCTCACCCTGTGCTGCATGCAAGCTTCTTAGGAGAAGGTGTGCTCAAGATTGTGTTTTTGCTCCTTATTTTCCTGCTGATGAGCCTCAGAAGTTTGCAAATGTGCACAAAGTCTTTGGTGCCAGCAATGTCAACAAGATGCTTCAGGACTTACCAGAGCATCAGCGAGGAGATGCAGTGAGCAGCATGGTGTATGAAGCAAATGCAAGAGTGAGAGACCCTGTCTATGGCTGTGTAGGGGCCATCTCATCTCTTCAGCAACAAATTGATGTGTTGCAGACCCAATTGGCAGTGGCACAGGCTGAGGCTGTGCACCTCAGAGTGCGCCAAGCTGCATCACTCTACAGCCCCACTAGCCCAACCAACAGT…						17	0.0135529	0.00247958	0.183	0.014591	0.00296444	0.2032
419	>PH01002188G0200	ATGAGGGACGTGGTGGCGGCCGACGGGAGGGCGAGCAGGCAGGGCCAGGGCGGTGTCGGGGGAGGGGCGTCGGTGCCGTGCGCGGCGTGCAAGCTGCTGCGGCGGCGATGCGCTGCGGGGTGCGTCTTCGCGCCCTACTTCCCGCCGGGGGAGCCGCACAAGTTCGCCAACGTGCACAAGGTCTTCGGCGCCAGCAATGTCAGCAAGCTCCTCCAGGAGATGCCAGTCCAGCACCGTGGGGACGCAGTGAGCAGCCTGGTGTACGAGGCGAACGCTCGCGTGAGGGATCCGATCTACGGGTGTGTCGGCGCGATATCATCGCTGCAGCAGCAGGTGGAGGCCCTCCAGGCTCAGTTAGCGCTGGCGCAGGCCGAGATGGTTAGGCTGAAGATGAGCAAT…						18	0.0526732	0.0121627	0.2309	0.0388893	0.00969747	0.2494
421	>GSMUA_Achr4P32000_001	ATGAAAGGGGAAGGGAGGAAGCACACCACGGCTTCGCCCTGCGCGGCATGCAAGCTCTTACGGCGCCGGTGCACGCAGGGTTGCGTCTTTGCTCCTCACTTCCCCGCCGACGAGCCGCAGAAGTTCGCCAGCGTGCACAAGGTGTTCGGCGCTAGCAATGTCAGCAAACTCTTGCGGGAGATAGCGGCGCAGCACCGAGGAGACGCTGTGAGCAGCCTGGTGTACGAGGCGAACGCCCGGGTGCGAGATCCAGTCTACGGGTGTGTGGGCGCCATCACCTCCCTCCACTGCCAAATCCAGGCTCTCCAGGCACAACTGGCCGTGGCCCGAGCCAAGATGCTGCACTTGCGCATGAGTCACGCCGCCTACCTCGCCCGCTTCAGCCACACCGCCATGGCC…						19	0.1165	0.0387223	0.3323	0.0992738	0.0194681	0.1961
423	>PDK_30s929081g002	ATGAGGGAGTTGGGGAGGAAACAGGGGACGGTGTCGCCCTGCGCCGCGTGCAAGCTGCTACGGCGACGGTGTGCGCAGGACTGCATCTTCGCGCCGTACTTCCCGGCCGACGAGCCGCAGAAGTTTGCCAACGTGCACAAGGTCTTTGGAGCTAGCAATGTCAGCAAGCTCCTGCAGGAGCTGCCGGCGCACCACCGGAGCGACGCCGTGAGCAGCTTGGTTTATGAAGCAAATGCTCGTGTCCGAGATCCAGTTTACGGATGTGTTGGAGCCATCTCCTCCCTCCAGCGCCAGATCGAGGCCCTCCAGACCCAATTGGCCATTGCACAGGCTGAGATGGTCCACCTCCGAACGCGCCACGCCGCCTACCTCGCCCACCTCAGCTCCCGGAGTCCCATG…						20	0.0843635	0.0134945	0.16	0.0656056	0.00979427	0.1493
425	>MA_127139g0010	ATGAGAGAAACCATCAGCAAATCCAGCAATGGCATGTCACCGTGCGCTGCTTGTAAGCTGCTGAGACGACGCTGTGCCAAGGATTGCATATTTGCACCATATTTTCCATCAGATGACCCTCACAAGTTCGCCAGTGTTCACAGGGTCTTCGGAGCCAGCAACGTGAATAAGATGCTTCAGGATCTTCCAGAAGAGCAGAGAGGGGATGCAGTGAGCAGCATGGTATATGAAGCAAATGCAAGGGTGAGAGATCCCATTTATGGATGTGTGGGTGCCATTTCCTCTCTTCAGCAACAAGTCGCCATTCTCAAATCTCAGTTGGCCCTCGCTCAGGCAGAAATTGTTCACCTCAAAATGCGCCAAAGCCAAACATCTCTTTCTGCTCTCTTCACCAACACC…
427
428
429	>Vitvi13g01866_LBDIf1	ATGGAATACACTGACCACACTACCAGGCCTTTTAGAGCTTCCGCACATTTCTCCTCTTCATCGACATTATTATCATATTCTTCAGCGCTTCCTCCTTCTCTTCCAAGAACTGCTGTTCAGAGTCCATGTGCTGCCTGCAGGGTCCTTCGCCGTCGATGCACTGACAGATGCATGTTAGCTCCATATTTTCCATCCAGTGAACCCCTCAATTTCATCATCGCTCATAGAGTCTTTGGAGCCAGCAACATCATCAAGTTCTTGCAGGAACTTCCCGAGTCAAAGAGAGCAGATGCAGCAAGAAGCATGGTTTATGAAGCAAATATGAGAATTCGTGATCCAGTCTATGGTTGTGCTGGTGCAATTAGTCATCTTCAGAATCAAGTTAATGGTCTGAAAGCA…
431
432								Node#	Ka/Ks Branch1	Ka Branch1	Ks Branch1	Ka/Ks Branch2	Ka Branch2	Ks Branch2
433	>Vitvi07g00573_LBDIa4_LBD16	ATGGCCTCTGCAAGTGGCTCCCCTTGTGGTGCATGCAAGTTCCTGCGGAGGAAGTGTGCAGCTGACTGCGTTTTTGCGCCTTATTTCTGCTCGGAGCAAGGCCCGGCTCGGTTTGCCGCAATTCACAAGGTGTTTGGTGCCAGCAATGTGTCCAAGCTGTTGTTGCATGTGCCGGTGGCTGATCGCTGTGAGGCCGTCGTCACCATCGCTTATGAAGCTCAAGCCCGGATTAGAGATCCCGTCTATGGCTGCGTCGCCCACATCTTCGCCTTGCAGCAGCAGGTAGCATGCTTGCAAGCTCAGCTGATGCAGCTGAAGGCTCAACTGGCCAACAACACGGGGAATTTAGAGAATCAATGGCAGGGAAATGTTTCAGGAGCGCCTTCCTTTCAGAATTTT…						1	0.3037	0.0552963	0.1821	0.2136	0.043957	0.2057
435	>At2G42430_LBD16	ATGGCATCTTCCGGTAACGGTACAACGGCGGGGACAGGTTCACCATGCGGTGCATGCAAGTTCTTGAGGAGGAAGTGCGCATCCGATTGTATATTTGCACCGTACTTCTCATCGGAGCAAGGAGCAGCAAGATTCGCAGCTATTCACAAGGTGTTTGGAGCAAGCAACGTTTCTAAGCTCTTGCTTAATGTTCCAATCCATGATCGATGTGAAGCTGTCGTCACCATCGCCTACGAAGCTCAGGCTCGTCTTCATGACCCTGTTTATGGATGTGTCTCTCATATCTTTGCCCTCCAACAACAGGTGGCTTTCTTGCAATCACAAGTCATGCAAATGAAGGCACAGATAGCTGGCCACCAGACGTCAGCCGCCGGAGATCTAAGACACAGCTCGGAAAGT…						2	0.3193	0.0698219	0.2187	0.2999	0.3019	1.0065
437	>Bra016877	ATGGCAACTTCCGGCAACGATACAACGACAGGGACAGGTTCACCATGCGGAGCGTGCAAGTTCCTGAGGCGTAAGTGTGCTTCGGATTGTATATTCGCACCTTACTTCTCTTCGGAGCAAGGAGCAGCAAGATTCGCAGCTATTCACAAGGTCTTTGGAGCCAGCAACGTCTCTAAGCTCTTGCTCAATGTCCCAATCCATGATCGATGTGAAGCTGTCGTCACCATCGCCTACGAAGCTCAGGCCCGTCGTCATGATCCTGTGTATGGCTGTGTCTCTCACATCTTCGCTCTCCAACAACAGGTGGCTTACTTGCAAGCACAAGTCATGCAAATGAAGGCACAGATCGCCGGCCACCAGACGTCAGCCGCCGGAGATCTAAGAAACAGCTCGGAAAGT…						3	0.2467	0.0381135	0.1545	0.1896	0.0397924	0.2099
439	>evm.model.supercontig_50.43	ATGGCATCATCCGGAAGTGGTTCTCCGTGCGGTGCATGCAAATTCTTGAGAAGAAAATGTGCGTCTGATTGCATATTTGCTCCATACTTCAGCTCAGAGCAAGGAGCTGCAAGATTTGCAGCCATACATAAAGTTTTTGGAGCTAGCAATGTCTCAAAATTGCTGCTTCATGTCCCTGTTCATGACCGCTGTGAGGCTGTTGTTACTATTGCTTATGAAGCTCAAGCTAGGATTAGAGACCCTGTTTATGGCTGTGTTTCCCACATTTTTGCCTTGCAGCAACAGGTGGCTTGTCTTCAAGCACAACTGATGCAAGTAAAGGCTCAACTGGCACAAAACATGGATCATCATCATCATCATAATCAGTGGAGTAGTAACAATATATGTGGATTGAGTTCA…						4	0.1992	0.0632407	0.3175	0.4748	0.1623	0.3419
441	>Thecc1EG004106t1	ATGGCATCATCTGGCTCTGCCACTGCCACTGGCTCCCCTTGTGGTGCATGCAAGTTTCTGAGACGAAAATGCGCCTCTGACTGTATTTTTGCGCCTTATTTTTGTTCGGAACAAGGCCCTGCAAGGTTTGCAGCCATTCATAAAGTTTTTGGTGCTAGCAATGTGTCCAAGTTATTGTTGCATATCCCAGCTCATGATCGTTGTGAGGCGGTTGTCACCATTGCTTATGAGGCTCAAGCAAGGATTAGAGATCCTGTTTATGGTTGCGTTGCTCATATTTTCGCCTTGCAACAACAGGTGGCATGCTTGCAAGCTCAATTAATGCAAGTCAAAGCTCAACTGGCTCAAAATGCTATGAATTCACATAACATAGAGAGTCAGTGGCAAGGAAACCTTTCT…						5	0.5864	0.00818217	0.0139535	0.5465	0.0043954	0.00804253
443	>Gorai.007G144400.1	ATGGCATCCTCTGGCACTGGCTCCCCTTGTGGTGCATGCAAGTTTCTGAGACGAAAATGCGCCTCTGACTGTATATTTGCGCCTTATTTCTGCTCGGAACAAGGCCCTGCAAGGTTTGCAGCCATCCACAAAGTTTTTGGTGCTAGCAATGCCTCCAAATTGTTGTTGCATATCCCAGCTCATGATCGATGTGAGGCGGTTGTCACCATTGCTTATGAGGCCCAAGCAAGGATTAGAGACCCGGTCTATGGTTGTGTTGCTCATATTTTCGCCTTGCAGCAACAGGTGGCATACCTCCAAGGTCAATTAATGCAAATGAAAGCACAACTAGCTCAAAATGCTATGAATTCACATAACATGGAGAGTCAATGGCAAGGCAATCTTTCTGGTGGTCCTTCC…						6	0.221	0.0222221	0.1005	0.2126	0.0502215	0.2362
445	>Eucgr.K03284.1	CGGGGCGGGGCGTGCAAGTTCCTGAGGCGGAAGTGCGCGGCGGACTGCGTGTTCGCGCCCTACTTCAGGACGGAGCAAGGGCCGGCGCGGTTCGCGGCGATCCACAAGGTGTTCGGGGCGAGCAACGTGGCGAAGCTGCTGCTCCACGTCCCCGTCGCGGAGCGCTGCGAGGCGGTGTTCACCATCGCCTACGAGGCCCAGGCCCGCCTCCGCGACCCCGTCTACGGCTGCGTCTCCCACATCTTCGCCCTCCAGCAGCAGGTCGTATATCTACAAGCACAGCTGATGCAAGTGAAGGCCCAACTGGCTCAGAATCTGATGACGAACTCCATAAACAACAGCGTCGCAATGCCAAACCCTCATCAACAATTGGGAGGTGATGGTAGTAATAATAACATG…						7	0.1414	0.0182462	0.1291	0.1049	0.0105278	0.1004
447	>Ciclev10024416m	ATGGCATCATCTGGGAGCACTGCAGGCACAGGGTCACCTTGCGGTGCATGCAAGTTTCTCCGGCGAAAATGTGCCTCCGATTGCATATTCGCCCCGTATTTCTGCTCGGAGCAAGGCCCTGCCCGGTTTGCTGCCATTCATAAAGTCTTTGGTGCAAGTAATGTGTCAAAACTTTTGTTGCATGTCCCAGTTGCCGATCGTTGTGAGGCGGTTGTCACTATTGCTTATGAAGCTCAAGCTCGGATCAGAGATCCTGTTTATGGCTGTGTTGCTCATATTTTTGCCTTGCAACAGCAGGTGGCGTGCTTGCAAGCGCAATTGATGCAAGTGAAAGCACAGCTAGCACACAACATGATGGATACAAGAAGCATTGAGAATCATCATCAGTGGCAAGGCAAT…						8	0.1736	0.0495908	0.2857	0.216	0.0619797	0.287
449	>cassava4.1_023367m	ATGTCCCTCTGTCCCAAAACCCACTTAGCCTATTTTCCTGCACCATTTCCTAGTCTGCTCGTGTGCCTAAAATTAAATTCCAAGATTCTCCCATCTCCATATCTCTCTCCTATATTTTTATTGTTTTGCACCGCCATGGCTTCATCTGGAAGTGGCACCGGCTCTCCCTGCGGAGCATGCAAGTTTCTCCGGCGAAAATGTGCATCCGATTGTATTTTTGCACCTTATTTTTGCTCGGAGCAAGGCCCTGCTAGATTTGCAGCTATTCACAAAGTTTTTGGTGCTAGTAATGTGTCTAAGCTTCTTTTGCATGTACCAGTAGCTGATCGCTGCGAGGCTGTGGTCACTATCGCCTATGAAGCTCAAGCTAGGATTCGAGACCCCGTTTATGGCTGCGTT…						9	0.2898	0.114	0.3934	0.3647	0.1391	0.3813
451	>29883.m002035	ATGGCATCATCAGGAAGCGGAACTGGCTCTCCTTGTGGAGCATGCAAGTTTCTCCGCAGAAAATGCGCTTCGGACTGTATTTTCGCCCCCTATTTCTGCTCGGAACAAGGGCCTGCAAGATTTGCCGCCATTCACAAGGTTTTTGGTGCTAGTAACGTGTCTAAGTTGTTGTTGCATGTACCTGTTGCTGATCGTTGCGAAGCTGTTGTTACAATTGCCTATGAAGCTCAAGCTAGGATTAGAGACCCTGTTTATGGGTGTGTTGCTCATATTTTTTCTTTGCAACAGCAGGTGGCATGCTTACAAGCTCAACTGATGCAAGTGAAGGCTCAACTGGCACAAAGCATGGTGGATTCATCGCGCAATATGGAGAACCAATGGCAAGGAAATAATATTTGT…						10	0.1135	0.0165819	0.1461	0.1425	0.0171014	0.12
453	>Potri.005G221900.1	ATGGCATCATCAGGGACAGGCACTGGCTCCCCTTGTGGAGCATGCAAGTTTCTCCGGAGAAAATGTGCGTCCGATTGTATTTTTGCGCCTTACTTTTGCTCTGAACAAGGGCCTGCTCGATTTGCAGCCATTCATAAGGTTTTTGGTGCTAGCAATGTATCGAAGTTGTTGTTGCATGTCCCGGTTGCTGAACGCTGTGAGGCGGTTGTCACTATCGCCTATGAAGCTCAAGCAAGGATCAGAGACCCCGTTTATGGATGTGTTGCCCATATTTTTGCCTTGCAACAACAGGTTGCATGTTTGCAAGCACAGTTGATGCAAGTGAAGGCTCAACTAGCACAAAATCTAATCGATTCACCACGCATTAATGCAGAGAATATTCACCATCAGTGGCAAGGA…						11	0.2052	0.0764623	0.3726	0.3558	0.1631	0.4584
455	>Lus10024877	ATGGCATCTTCCGGCGCCAGTGGAACCAGTTCCTCCGGCGGAGGAGGAGGAGCGGGGACGCCCTGCGGGGCGTGCAAGTTCCTCCGCAGGAAATGCGCGGCCGACTGCATCTTCGCACCTTACTTCTGCTCCGAACAGGGGCCCGCACGCTTCGCCGCCATCCACAAGGTGTTCGGAGCTAGCAACGTCTCCAAGCTGCTCCTCCACCTCCCGGCCGCCGACCGCTGCGAGGCGGTCGTGACCATCGCGTATGAAGCTCAGGCTAGGCTCCGGGACCCTGTCTACGGCTGCGTCGCCCATGTCTTCGCCCTCCAACACCAGGTGGCATACTTACAAGCGCAAGTCGTGCAAATGAAAGCCCACCTGGCGCAGAATAACTACGTCATGGACCCGCCCCGT…						12	0.6264	0.1578	0.252	0.5596	0.2265	0.4047
457	>MDP0000145761	ATGGCTTCTGGGGGTGCTGGCAGCGCTGGGACTGGCACTGGGTCTCCTTGTGGGGCATGCAAGTTTCTGAGGAGAAAGTGTGCTTCTGATTGCATATTTGCRCCTTATTTTTGCTCCGAGCAAGGACCTGCTCGTTTTGCTGCCATTCACAAAGTGTTTGGCGCCAGCAATGTGTCCAAGTTATTGTTGCATGTTCCTGCTCATGATCGTTGTGAAGCTGTTGTCACAATTGCCTATGAAGCTCAAGCAAGAATTCGAGACCCCGTTTATGGATGCGTGGCTCACATTTTTTCCTTGCAACAACAGGTGGCATGTTTGCAAGCACAATTGATGCAAGTAAAGGCTCARCTGGCTCACCAAAACCTCGTTGATTCAAGGAACATGGAGAGTACTCAGTGG…						13	0.4785	0.1132	0.2366	0.6901	0.1758	0.2547
459	>Pbr025333.1	ATGGCTTCTGGGGGTGCTGGCAGCGCTGGGACTGGCACTGGGTCTCCTTGTGGGGCATGCAAGTTTCTGAGGAGAAAGTGTGCTTCTGATTGCATATTTGCACCTTATTTTTGCTCCGAGCAAGGACCTGCTCGTTTTGCTGCCATTCACAAAGTGTTTGGCGCCAGCAATGTGTCCAAGTTGTTGTTGCATGTTCCTGCTCATGATCGTTGTGAAGCTGTTGTCACAATTGCCTATGAAGCTCAAGCAAGAATTCGGGACCCCGTTTATGGATGCGTGGCTCACATTTTTTCCTTGCAACAACAGGTGGCATGTTTGCAAGCACAATTGATGCAAGTAAAGGCTCAACTGGCTCACCAAAACCTCATTGATTCAAGGAACATGGAGAGTACTCAGTGG…						14	0.4408	0.1717	0.3895	0.1697	0.0726937	0.4283
461	>ppa025349m	ATGGCTTCTGGGGCTGGCAGTAATGGCTCTGGCACTGGCTCTCCTTGTGGGGCATGCAAGTTTCTGAGGAGAAAGTGTGCCTCTGACTGTATCTTTGCACCTTATTTTTGCTCTGAGCAAGGGCCTGCTCGATTTGCTGCCATTCACAAAGTGTTTGGTGCTAGCAATGTGTCCAAATTGTTGTTGCATGTCCCTGTTCATGATCGTTGTGAAGCTGTTGTCACAATTGCCTATGAAGCTCAAGCAAGAATCAGAGATCCTGTTTATGGATGTGTGGCTCACATTTTTGCCCTGCAACAACAGGTGGCATGTTTGCAAGCACAATTGATGCAAGTAAGGGCTCAACTGGCTCACCAGAGCCTTGTTGATTCAAGGAACATAGAGAGCACTCAGTGGCCA…						15	0.241	0.1042	0.4322	0.3089	0.0869248	0.2814
463	>mrna08250.1v1.0hybrid	ATGGCTTCTGGGAGTACTGGTAGCAGTGGCACTACTACTGGAACTGGCTCTCCTTGTGGAGCATGCAAGTTTCTGAGGAGGAAGTGCGCATCTGATTGCATATTTGCTCCTTACTTTTGCTCCGAACAAGGGCCGGCTCGATTTGCTGCCATTCACAAAGTGTTTGGGGCTAGCAATGTTTCCAAGTTGTTGCTTCATGTCCCTGTCCATGATCGATGTGAAGCTGTTGTCACTATTGCCTATGAAGCTCAGGCAAGGATTCGAGACCCCGTATATGGATGTGTTGCTCACATTTTTGCCTTGCAGCAACAGGTGGCATGCTTACAAGCACAATTGATGCAAGTGAAGGCACAAGTGGCTCATCAAAACCTTATGGATTCAAGGACCATGGAGAGCCAA…						16	0.1488	0.0515243	0.3463	0.1439	0.0759673	0.5278
465	>XP_004493763	ATGGCTAATTCTACAAGTGGAAGTGGTTCACCTTGTGGAGCATGCAAATTCCTAAGAAGAAAATGTGCATCTGACTGCATTTTTGCACCTTACTTTTGCTCAGAACAAGGACCTGCAAGATTTGCAGCCATACATAAAGTATTTGGTGCTAGCAATGTTTCAAAGTTACTTTTGCATATACCAGCTCATGAACGTTGTGAAGCTGTTGTCACTATTGCTTATGAGGCTCAAGCTCGTATTAGAGACCCTGTTTATGGTTGTGTCTCACACATTTTTGCCTTACAACAACAGGTAGCATGCTTGCAGGCACAGTTGATGCAAGTGAAATCTCAGCTGTCACAGAACATGAACACAGAGAATAATCAGTGGACAGGGAATAATAATAATAATAATAATATT…						17	0.1922	0.051429	0.2676	0.2004	0.0549553	0.2743
467	>Glyma19g34590.1	ATGGCTTCTGCTAGTGGAAATGGTGGCTCTAATGGCACTGGCTCTCCTTGCGGGGCATGCAAGTTCCTCAGAAGAAAGTGTGCTGCTGATTGCATCTTTGCACCTTACTTTTGCTCAGAACAAGGTCCTGCTAGATTTGCAGCCATACACAAGGTCTTTGGTGCCAGCAACGTTTCCAAGTTGCTTTTGCATATACCAGCTCATGATCGTTGTGAAGCCGTTGTCACAATCGCTTATGAGGCTCAGGCTCGTATCAGAGACCCTGTCTATGGCTGTGTCTCTCACATTTTTGCCTTACAACAACAGGTGGCATGCTTGCAGGCACAGCTGATGCAGGTGAAGGCTCAGCTGGCTCAGAACCTGGTGGAGTCCAGGAACATAGAGAGCAATCATCAGTGG…						18	0.1817	0.0600796	0.3307	0.1802	0.0454195	0.252
469	>Cla005993	ATGGCTTCTTCTTCTTCCTCTTCCTCTGCAAATACTAGTGTGTCAGGCAGTGGCGGTGGCGGTGGCAGTGGCTCGCCTTGTGGAGCATGCAAGTTTCTAAGGAGAAAATGTGTGGCTGATTGTATTTTTGCTCCTTACTTTTGCTCAGAGCAAGGGGCTGCAAGATTTGCTGCCATTCATAAAGTGTTTGGTGCAAGTAATGTTTCAAAGTTGTTGCTTCATGTTCCTGTTCATGATCGTTGTGAAGCTGTTGTTACTATTGCTTATGAAGCTCAAGCAAGGATTCATGATCCTGTTTATGGATGTGTTGCTCATATTTTTGCGCTCCAACAACAGGTGGCATATTTACAAACACAGCTAATGCAAGCCAAGGCTCAACTTGCACAAACCCTGATGGAT…						19	0.128	0.0242444	0.1894	0.1385	0.00972289	0.0701811
471	>Cucsa.053440.1	ATGGCTTCTTCTTCTTCTACATCCACCAACACAAGCATGTCGGGGGGAGGTGGCGGCAGTGGCAGTGGCGGTGGCGGTGGTTCCCCGTGTGGAGCATGCAAGTTTCTAAGGAGAAAATGTGTGGCTGATTGTATATTTGCTCCTTATTTTTGTTCAGAACAAGGGGCTGCACGATTTGCTGCCATTCATAAGGTCTTTGGAGCAAGTAATGTCTCAAAGTTGTTGCTTCATGTTCCTGTTCATGATCGTTGTGAAGCTGTTGTTACTATTGCCTATGAAGCTCAAGCAAGGATTCACGATCCTGTTTATGGTTGTGTTGCTCATATTTTTGCTCTTCAACAACAGGTGGCATACTTGCAAACACAGCTGATGCATGCCAAGGCTCAACTTGCAGAAACC…						20	0.1477	0.0507105	0.3433	0.1988	0.0544789	0.2741
473	>Solyc09g066260.2.1	ATGTCTACTACTGGGACAGGTTCATCACCTTGCGGCGCATGTAAATTTTTGCGCCGCAAGTGTGCTGTTGATTGTATTTTTGCTCCCTATTTTTGTTCAGAACAAGGTCCTGCTAGATTTGCAGCCATACATAAGGTGTTTGGGGCTAGTAACGTTTCCAAATTGTTGTTACACGTTCCTGTCCCCGATCGATGTGAGGCTGTTTTTACTATTGCTTATGAAGCTCAAGCTAGGATCAAAGATCCTGTCTATGGTTGTGTTGCACATATTTACTCCTTACAACAACAGGTAGCATATCTTCAAGCTCAACTTATGCAAGTGAAGACTCAGCTGGCACAAAGTTTACTCAACACTTCAAGAAATTCAGAAAATTTTTATCCTCATCAATGGTCCAACAAC…						21	0.235	0.0352143	0.1499	0.1221	0.0210847	0.1727
475	>Tae012756	ATGGCCGGCGCGGGCGTGACGACGACGGGGTCGCCGTGCGGGGCGTGCAAGTTCCTGCGGCGCAGGTGCGCGGCGGAGTGCGTGTTCGCGCCCTACTTCTGCGCCGAGGACGGCGCGTCGCAGTTCGCGGCCATCCACAAGGTGTTCGGCGCCAGCAACGCGGCCAAGCTGCTGCAGCAGGTGGCCCCGGGGGACCGGAGCGAGGCGGCCGCCACGGTGACCTACGAGGCGCAGGCCCGGCTGCGCGACCCCGTCTACGGCTGCGTCGCCCACATCTTCGCGCTGCAGCAGCAGGTGGCGGCGCTGCAGGCGCAGGTGGCGCACGCCCGGACGCAGGCGCACCTGGGGCCGGCGGCGACGGCGATGCACCCGCTGCTCCAGCAGCAGCTGCAGCAGCAG…						22	0.1126	0.0245244	0.2177	0.1289	0.0224847	0.1745
477	>BGIOSGA005344PA	ATGGCTGGTGCTACGGCTGCCGGCGCTGCCGCTGCCGCGGCGGGGACGGGAGCCGGGTCGCCGTGCGGCGCGTGCAAGTTCTTGCGGCGGCGGTGCGTGCCGGAGTGCGTGTTCGCGCCCTACTTCAGCTCGGAGCAAGGGGCGGCGAGGTTCGCGGCGATCCACAAGGTGTTCGGCGCCAGCAACGCCTCCAAGCTCCTCTCCCACCTCCCCGTCGCCGACCGCTGCGAGGCCGTCGTCACCATCACCTACGAGGCCCAGGCCAGGCTCCGCGACCCCGTCTATGGCTGCGTCGCCCAAATCTTCGCCCTCCAGCAGCAGGTCGCGATCCTGCAAGCGCAGCTGATGCAGGCGAGGGCGCAGCTGGCGTGCGGCATCCAGAGCAGCTCGCACTCTCCG…						23	0.1499	0.0586619	0.3913	0.1214	0.0278611	0.2295
479	>GSMUA_Achr5P13230_001	ATGGCTTCCGGCGGCGTCTCACCGTGCGGGGCGTGCAAGTTCCTGCGGCGGAAGTGCGCGAGGGACTGCGTCTTCGCGCCCTACTTCAGCTCCGAGCAGGGGGCGGCGCGGTTCGCCGCCATCCACAAGGTGTTCGGCGCCAGCAACGCGTCGAAGCTGCTGCTGCACGTGCCGCAGGCCGCCCGGTGCGAGGCGGTCGTCGCCATCGCTTACGAGGCCCAGGCCAGGCTGAGGGACCCTGTCTACGGTTGCGTAGGCCGCATCCTCGCGCTGCAACATCAGGTTTCTAGCTTGCAGCTGCAGTTGCTGCAGATGAAGGCTCAGCTAGCTCAGTGCATGCTTTCTCCACAATCCACAGGGAACCAATGGCAAGGGAATGATGGGAGCTCTTTGTTCCGA…						24	0.0975249	0.0237066	0.2431	0.0790559	0.0186532	0.236
481	>PDK_30s683631g005	ATGGCCTCTGGAGCTGGCTCTCCCTGCGGTGCATGCAAGTTCCTCCGCCGGAAGTGTGCATCAGACTGCATCTTTGCTCCATATTTCAACTCTGACCAAGGCCCGGCCCGGTTTGCAGCAATCCACAAGATATTCGGTGCCAGCAATGTGTCCAAGCTCTTGTTGCATGTACCTCTGCTTGACCGATGTGAAGCTGTTGTTACTATCGCTTATGAGGCCCAGGCCAGGATCAGAGACCCTGTCTATGGTTGTGTTGCGCACATCTTTGCTCTCCAACAACAGGTAGCAATCTTGCAAGCACAGCTAATGCAACTGAAAGCTCAGTTGGCTCATAGCATTGCAGGGTCACAATTGTCAGGTGATCAGTGGCAAGGGAACATCGCCGATCCACTTCTCCAA…
483
484
485	>Vitvi13g00546_LBDIf9	ATGGAATACACCGACCCAACTACAACTGGGTCAACCATTCCCTCTTCTTCTTCAAGCCTTGCTCCTTCTCTTCCAACAGCTGTTCAACGTCCATGTGCTGCCTGCAAGATCCTTCGGCGTCGGTGCACCGACAGATGTGTGTTAGCTCCATATTTTCCACCCACTGAACCCTTCAATTTCATCATTGCTCATAGGGTTTTTGGAGCTAGCAACATCATCAAGTCCGTGCAGGACCTCCCGGAGTCGAGAAGAGCAGATGCAGTGAGCAGCATGATTTATGAAGCAAATGTTAGAATGTGTGATCCGGTCTATGGGTGTGCTGGTGCAATTAGTCAGCTCCATAAACAACTGTGTGATCTCCAAACAGAATTGGCTGCCACACAAGCCGAGCTCGCTATC…
487
488
489	>Vitvi16g00859_LBDIc9	ATGTCATCATCTAATTCTCCATGTGCGGCGTGCAAGCTTCAAAGGCGGAAATGTACACAAGAGTGTATATACGCACCCTATTTCCCACCAGATCAGCCTCAAAAATTCGCTAACGTCCACAAGGTCTTCGGTGCAAGCAATGTTGCAAAGCTTCTCAACGAAATAAATGCTGCAAATCGAGAAGATGCCGTGAATTCCCTAGCTTATGAAGCGGAGGCTCGTCTTCACGATCCCGTCTATGGCTGTGTTGGTATGATTTCAATTCTTCAACAACAACTTAAGCATCTTCAGAATGACCTTTTGGCTGCCAAAAAGGAACTAGCTGCATATATTGGTCCGTCAGCGATGGCACATGTCGGGTATATGCCACAACAATACATGAGCGATCCTTCTTCATCG…
491
492
493	>Vitvi04g01768_LBDIi3	ATGAAAGTGAGCGAAAGCGAACCGTCCGCCGCCGCCGGCCGTCACGGTTCCCAAGCTTGCGCTGCATGCAAGTATCAACGTAGAAAATGTAAACCCGAATGCCCATTAGCCCCGTTTTTTCCTTCGCATGATAAGGAGAGATTCCGTAACGTTCACAAGCTTTTTGGGGTGGCCAACGTCACCAAAATCCTCCAAGAAATTCCCCCCAGTTTCAGAGAAATCGCCATGAAATGTATTATCTATGATTCTTCTGCGCGTGCAATTGCACCAGTGGGTGGGCTGGGGGAGGTGGGTTTGGGTTTGGAGCAGTTGATTGCAGTTCACATGGCGGAATTGGAGGCGGTTCGTGGGCAACTCGAGGCATTTCGGGCCATGGAGAGAGCGAATGGGGAGGGGGGT…
495
496								Node#	Ka/Ks Branch1	Ka Branch1	Ks Branch1	Ka/Ks Branch2	Ka Branch2	Ks Branch2
497	>Vitvi13g00085_LBDIc3_LBD21	ATGAAGGGTCATGAGCCCCGTTCAAGTTCCTCCTGTGCAGCTTGCAAGTTCTTGAAAAGGAGATGCACTCCCAATTGTATATTCGCACCTTACTTCCGGTCCGATGAGCCCAAGAAATTCGCCAAAGTTCACAAGGTGTTTGGTGCCAGCAATGTGAGCAAGATCCTGGTTGAAGTCCCTGAGGAGCAACGTGAGGACACTGTCAATTCTCTTGCCTATGAGGCTGAGGCCAGGCTTAGAGACCCTGTATATGGTTGCATTGGCGCCATAGCTTTGCTCCAAAGAAAGATGGTTGAGCTCCAACATGATCTCGCCATTGCCAGAGCCCGTCTCGCCCGCTATACCATGCCCGCTTCCTCCACCTCTTCCATCTTCCATGGCAGCCTGGCCATGGCCGGT…						1	0.3784	0.0973218	0.2572	0.4218	0.1956	0.4636
499	>At3G11090_LBD21	ATGAGAGGGCATGAGCCACGATCAAGCTCATCTTGTGCAGCCTGCAAGCTCTTGAAGAGACGATGCACACCCACTTGCATTTTCGCTCCTTATTTCCGCTCAAGTGACTTGATAACTTTCGCCAAAGTCCATAAAGTCTTTGGAGCCAGCAACGTCAGTAAGCTTCTCGGTGAAGTTCCTGAAGAACAGAGACAAGAAACCGTTAACTCCTTGGCTTATGAAGCTGAGGTTCGTCTCAAGGATCCTGTTTACGGTTGCATTGGAGCCATAGCGTCTCTGCAGAAGAAGATGCTCGAGCTTCAACACGATCTAGCTGTTGCTCGCACTCGACTACTTGCCCATTCTGGGGTCAACAACAGCCAAGTGTCCCCTTTGGATGATTCTCCTGAGCTTGCTGCT…						2	0.348	0.0976556	0.2806	0.1426	0.0951068	0.6667
501	>Bra034867	ATGAGAGGGCATGAACCAAGATCAAGCTCCTCATGTGCAGCCTGCAAGCTCTTGAAGAGAAGATGCACGCCCACTTGCATCTTCGCTCCTCATTTCCGCTCAAGCGACCAGATAACTTTCGCCAAAGTCCATAAAGTCTTTGGAGCCAGCAACGTCAGTAAGCTACTCAGCGAGGTTCCTGAAGAGCAGAGACAAGAAACAGTTAACTCCTTGGCTTATGAAGCTGACGTTCGTCTCAAGGATCCTGTGTACGGTTGTATTGGAGCCATAGCTTCTCTGCAGAAGAAGATGCTTGAGCTTCAACATGATATAGCCGTTGCTCGCAATCGGCTACTTGCCCATAATGCTGCTGGTGGTGTCAACAACAACAACAGCCACCTGTTGGTGTCTCCATTGGTT…						3	0.2386	0.0523745	0.2195	0.4587	0.0989698	0.2158
503	>evm.model.supercontig_19.151	ATGAAAGCTATGAGAGGACACGAGCCACGTTCGAGTTCCTCTTGTGCTGCCTGCAAGTTCTTGAAGAGAAGATGTTCACCCAACTGTATTTTCGCTCCATATTTTCGTTCCGACGAGCCAAAGAAATTTGCTAAAGTCCACAAGGTTTTTGGTGCAAGCAACGTGAGCAAGATCCTCATTGAGGTTCCAGAAGAGCAACGAGAAGACACTGTGAATTCTCTGGCTTACGAGGCTGAGGCAAGGCTCAGAGATCCAGTTTATGGTTGCATTGGCGCCATTGCATTGTTGCAAAGAAAGATGGTTGAGCTTCAGCATGATTTGGCCATTGCCCGTGCTCGACTTGCTAGATACTCTGCAAATCCTTCTTCTTCTTCTTCTTATATTTCTGTCTTCAACAAT…						4	0.1135	0.0022466	0.0197954	0.2556	0.00535328	0.0209416
505	>Thecc1EG042466t1	ATGAGGAGCCAGGAGCCACGTTCAAGGGCTTCTTGTGCAGCTTGCAAGCTATTGAAAAGGAGGTGCACTCCCAACTGTATTTTCGCACCATATTTTCGATCCGATGAACCGAAGAAATTCGCCAAGGTCCACAAGGTTTTTGGTGCCAGCAATGTGAGCAAGATCCTGATCGAAGTGCCCGAAGAGCAGCGAGAGGAGACGGTGAATTCCCTGGCTTACGAGGCTGAAGCAAGGCTTAGGGACCCTGTCTATGGTTGCATTGGTGCCATAGCCTTGTTGCAGAGGAAGATGATCGAGCTGCAACATGACTTGGCCCTTGCCAGAGAACGTCTGGCTCGGTATGCTGCAACCACTTCCTCTGCTATCATCAGCAGTGACCGGGTTAGCATGGGTCCATTC…						5	0.2303	0.1083	0.4702	0.2806	0.0684257	0.2439
507	>Gorai.013G016900.1	ATGAGGGGTCACGAACCACGTTCCACTTCTTCTTGTGCAGCTTGCAAGCTCTTGAAAAGGAGGTGCAGTCCCAACTGTATCTTCGCACCCTATTTCCGATCCGGCGAGCCGAAGAAATTCGCCAATGTCCACAAGGTTTTTGGTGCTAGCAATGTAAGCAAGATCTTGGTTGAAGTGCCTGAAGAACAGCGCGAAGACACGGTGAACTCCTTGGCGTATGAGGCTGAGGCAAGGCTTAGAGACCCTGTCTATGGTTGCATTGGTGCCATAGCTTTGTTGCAAAGGAAGATGATCCAACTGCAACACGATTTAGCCCTTGCTAGAGCATGTTTGGCTCGGTATGTCGCAACTCCTTCCGTTATCGTCAGTTCCGATGATCATCATCGGGTTATCACCGGA…						6	0.2687	0.0703852	0.262	0.1173	0.0220231	0.1878
509	>Ciclev10032862m	ATGGAAGATATGAAGAAGTGGATGTGTTATAAAGCCATGAGGGGACACGAACCTCGGTCAAGCTCATCTTGTGCAGCCTGCAAGTTACTGAAAAGAAAATGCATTCCCACCTGTATTTTTGCACCTTATTTTCGGTCCGATGAGCCGAAGAAATTCGCCAAAGTACACAAGGTGTTTGGAGCAAGCAATGTGAGCAAGATCCTGACGGAAGTTCCTGAAGAGCAACGCGAGGACACCGTGAACTCGCTTGCGTATGAAGCTGAGGCTCGGCTTAGAGACCCCGTTTATGGGTGCATTGGTGCCATAGCTTTGCTGCAAAGAAAGATGATTGAGCTTCAGCAGGATTTGGCCGTTGCAAGAGCAAGGCTTGCTCGCTATACTACTCCTGCTGCTAGCTCT…						7	0.1638	0.0313646	0.1915	0.1686	0.0438488	0.2601
511	>cassava4.1_017642m	ATGAGAAGCCATGAACCTCGTTCAAGCTCCTCATGTGCAGCCTGCAAGTTCTTGAAAAGAAGATGCATACCCAATTGCATATTTGCACCATATTTTAGATCTGATGAGCCCAAAAAGTTTGCCAAAGTACACAAGGTCTTTGGTGCAAGCAATGTGAGCAAGATCCTGACTGAAGTTCCTGAAGAGCAACGAGAAGACACGGTTAATTCTCTGGCTTATGAGGCTGAAGCAAGGCTAAGAGATCCTGTCTACGGTTGCATTGGAGCTATAGCTTTGCTGCAAAGAAAGATGGTTGAGCTTCAGTTTGATCTTGCCATTGCTAGAGCTCGTCTAGCTCGATATACTGCAAATTCTTCTTCTTCTGCTGCTATCTTGAATGATCGCAGTGGCTTGACAACT…						8	0.3481	0.0638196	0.1833	0.2471	0.1065	0.4311
513	>29814.m000742	ATGAGGAGTAACGAGCCACGTTCAAGTTCATCATGCGCAGCCTGCAAGTTCTTGAAAAGAAGATGCATACCGAATTGTATATTTGCACCCTATTTCAGATCCGATGAGCCCAAAAAGTTTGCAAGAGTACACAAGATTTTTGGTGCTAGCAATGTCAGCAAGATCCTGATAGAAGTTCCTGAAGAGCAACGTGAAGACACTGTCAATTCTTTAGCTTATGAAGCTGAAGCAAGGCTTAGAGATCCTGTCTATGGTTGCATTGGTGCTATAGCTTTGTTGCAGAGAAAAATGGTTGAGCTACAAGTTGATCTTGCCATTGCCAAAGCTCGTCTAGCTCGATATACTGCTATTTCTTCTTCTTTTTCTTCTGCTAGTACTGCTTCTATCTTGAGTGATCGC…						9	0.1905	0.0260083	0.1366	0.3177	0.0434798	0.1368
515	>Potri.010G186000.1	ATGAGGAACCACGAGCCTCGTGCAAGCTCTTCATGTGCAGCTTGTAAGTTTCTGAAAAGAAGATGCACTCCTAATTGCATATTTGCTCCATATTTTCGCTCAGATGAGCCTAAGAAGTTTGCCAAAGTACACAAGGTTTTTGGTGCAAGCAATGTGAGCAAGATCTTGATTGAAGTGCCTGAAGAGCAACGTGAAGACACGGTGAATTCTCTTGCTTATGAAGCTGAGGCAAGGCTCAGAGATCCTGTCTATGGTTGCATTGGTGCTATAGCTTTGTTGCAAAGAAAGATGGTTGAGCTGCAGGTTGATCTTGCCATTGCTAGAGCTCGTCTAGCTCGCTACGCTGCCAATTCTCCTCCTCTCTTGAATGATCATGGTAGCATGATACCAACTTTCGCT…						10	0.2698	0.0348232	0.1291	0.1986	0.0131827	0.0663897
517	>Lus10028986	ATGAAAAGCCACCACGAGCCAAGATCAAGCTCTTCATGCGCAGCCTGCAAGTTCCTCAAGAGAAGATGCACTTCTAACTGCATCTTCGCCCCTTACTTCCGGTCCGACGAGCCCAAAAAGTTTGCCAAAGTCCACAAAGTCTTCGGCGCAAGCAACGTGAGCAAGATCCTGACAGAGGTCCCCGAAGAGCAGCGAGAAGACACCGTGAATTCCCTGGCCTACGAGGCCGAGGCCAGGCTAGTGGACCCTGTCTACGGCTGCATTGGCGCCATAGCCATGCTCCAGCGAAAGATGGTCGAGCTCCAGGTTGATCTCGCCATTGCCAGAGCTCGCCTCCTTCGCTGTACTTCCGCTCCCACTGGTGAGATCGGTACTACATTCGGCGAGTTCCCCTCAATG…						11	0.2273	0.0613662	0.27	0.396	0.1457	0.3679
519	>MDP0000943252	ATGAAGGGAAGTCATGAGCCCCGTTCAAGCTCCTCTTGCGCAGCTTGCAAGACACTGAAGAGAAGATGCAGTCCCACCTGCATTTTCGCACCCTATTTCCACTCCGACGATCCCAAAAAATTCGCCCAAGTTCACAAAGTGTTCGGGGCGAGCAATGTGAGCAAGATCCTAACCGAAGTCCCCGAGGATCAGCGCGAGGACACGGTGAATTCGCTTGCCTACGAGGCAGAAGCGAGGCTGAGAGACCCTGTTTACGGCTGCATTGGCGCCATATCGATGTTGCAAAGGAAGATGATTCAGTTGCAGCATGATCTGGCCGTTGCTCGAGCTCGTCTCGCTTGCTATGCTCCGAAGAATTCGCCCTCGTTGTCGTCGTGCTCTTCTTCTTGTTGTGCCATG…						12	0.1554	0.0378846	0.2438	0.2171	0.087742	0.4042
521	>Pbr010928.1	ATGAAGGGAAGTCATGAGCCCCGTTCAAGCTCCTCTTGCGCAGCTTGCAAGACACTGAAGAGAAGATGCAGCCCCACCTGCATTTTCGCACCCTATTTCCACTCCGACGATGCCAAAAAATTCGCCCAAGTTCACAAAGTGTTCGGGGCGAGCAATGTGAGCAAGATCCTAACCGAAGTCCCCGAGGATCAGCGCGAGGACACGGTGAATTCGCTGGCCTACGAGGCAGAAGCGAGGCTGAGAGACCCCGTTTACGGCTGCATTGGCGCCATATCGATGTTGCAAAGGAAGATGATTCAGTTGCAGCATGATCTGGCTGTTGCTCGAGCTCGTCTCGCTTGCTATGCTCCGAAGAATTCGCCCTCCTTGTCGTCGTGCTCTTCTTCTTGTTGTGCCATG…						13	0.2302	0.0523992	0.2277	0.2184	0.0810143	0.371
523	>ppa012284m	ATGAACATGAAGGGAAGTCATGAGCCTCGTTCAAGCTCATCCTGTGCAGCTTGCAAGTTACTGAAAAGAAAGTGCAGCCCCACCTGCATTTTCGCACCATATTTTCTCCCCGACGAGCCCAAAAAGTTTGCCAAAGTTCATAAAGTGTTTGGAGCAAGCAATGTGAGCAAGATCCTAACTGAAGTGCCGGAGGAACAACGCGAGGACACGGTGAATTCGCTGGCTTATGAGGCAGAGGCAAGGCTGAGAGATCCGGTTTATGGTTGCATTGGTGCCATAGCTATGTTGCAGAGGAAGATGATTGAGCTGCAACATGATCTGGCTATTGCTAGAGCCCGTCTTGCTTGTTATGCTTCCAATTCTTTATCATCATCATCAACAACAGCTTCTGCTTCTTCT…						14	0.2654	0.0415058	0.1564	0.1872	0.0259932	0.1389
525	>mrna21008.1v1.0hybrid	ATGAAAGGAACTCATGCGCCTCGCTCAAGCTCATCCTGTGCAGCTTGCAAGTTGTTGAAGAGGAGATGCGTCCCAACCTGCATATTTGCACCGCATTTTCGCTCCGACGAGCCGTTGAAGTTTGCCAAAGTTCACAAAGTGTTTGGGGCAAGCAATGTGAGCAAGATCCTTAGTGAAGTGCCTGAGGAGCAGAGGGAGGACACCGTAAGTTCACTCGCGTATGAGGCCGAGGTGAGGCTCAGAGACCCTGTTTATGGTTGCATTGGCGCCATAGCTATGCTGCAGGGAAAGATGGTGGAGCTTCAACATGATCTTGCCATTGCTAGAGCTCGTCTCTCTTCTTATGGCCATCCAACTTCATCAGTTTCTTCTACTTCTGCGTCTTCTTATGCAATGTTA…						15	0.1949	0.0346773	0.1779	0.2291	0.0258116	0.1127
527	>Glyma14g06270.1	ATGAAGGGTTATGAGCCACGTTCAAGCTCTTCTTGTGCAGCTTGCAAGTTCTTGAAGAGAAGGTGCATACCCAATTGCATATTTGCACCTTACTTTCGCTCTGACGAGTGCAAGAAATTCGCCAAGGTGCACAAGGTGTTCGGGGCAAGCAATGTGAGCAAGATCCTCGTTGAGGTTCCTGAGGAACAGAGAGAGGATACGGTGAATTCGCTTGCTTATGAGGCGGAAGCACGGCTTCGGGACCCGGTTTATGGATGCATTGGTGCCATAGCTCTGCTGCAAAGGAAGATGGTGGAGCTTCAACATGACCTTGCCATTGCTAAGGACCGTCTTGCTCGTTATACTGCTGCTGCTACTACTGCTACTGCTACTACCACCACTTCTGATGCCTTGATTAAT…						16	0.1924	0.0398132	0.2069	0.2184	0.0428939	0.1964
529	>Cucsa.136740.1	TGCAAATTGTTGAAAAGAAGATGTATTCCCACTTGTATTTTTGCTCCTTATTTTAGGTCTGATGAGCCAAAGAAATTTGCCAAAGTTCATAAGGTTTTTGGGGCAAGTAATGTTAGTAAGATTTTGACTGAAGTTCCTGAAGAACAGAGAGAAGATACTGTTAATTCTTTGGCTTATGAAGCTGAGGCCAGGCTTAGAGATCCTGTTTACGGCTGCATTGGTGCTATAGCTTTGTTGCAGACTAAAATGGTGGAGCTTCAACATGATCTTGCTCTTGCTAAAGCTCGTCTCGCTCGTTACGCTAATAATAACACTTCCTCTTCTTCTTCTTCTTCTTCTTGTAGCATCTTCAAGGCTTTGTGGTGA						17	0.1229	0.0218414	0.1777	0.1378	0.0253767	0.1842
531	>Solyc03g095940.1.1	ATGAAAAATAATGAACCTCGTTCAAGTTCTTCTTGTGCAGCTTGTAAGTTCTTGAAGAGAAGATGCACTACCACATGCCAATTTGCACCATATTTCCGATCGGACGAGCCGAAGAAGTTTGCTAATGTACACAAGGTGTTTGGAGCTAGCAACGTGATCAAGATCCTGAATGAAGTGCCACAAGACCAGCGAGAGGACACTGTCAACTCGCTAGTCTACGAGGCTGAGGTGAGACTAAGAGACCCGGTTTACGGTTGCATTGGAGCTATAGCATCTTTGCAGAGGAAGATGGTGGAGCTACAACATGATCTGATGGTTACTAAAGCACATCTTGCTTACTATGAAACTAAGCCCAGTACCACAACTTCTAATTGTTCACTCTTGGATTATGATCCTAAC…
533
534								Node#	Ka/Ks Branch1	Ka Branch1	Ks Branch1	Ka/Ks Branch2	Ka Branch2	Ks Branch2
535	>Vitvi14g01707_LBDIc2	ATGGCTTCTTCCAGCTACTCCAACTCACCTTGCGCTGCCTGCAAGCTCTTAAGGAGAAAATGCATGCCGGGTTGTATTTTTGCACCATATTTCCCACCTGAAGAGCCTCAGAAATTCATCAATGTTCACAAGATATTCGGTGCAAGCAATGTCAGTAAACTTCTCAATGAAATTCTCCCCCATCAGAGGGAAGATGCAGTGAACTCTCTTGCCTATGAAGCTGAGGCAAGGATGAAAGACCCAGTCTACGGCTGTGTTGGAGCAATCTCAGTCCTCCAAAGACAAGTTCTTCGTCTCCAAAAGGAACTAGATGCCACCAATGCTGACCTGATCCGCTTCACCTGCAATGACATGTCTTCTTCACTGTCAGGGCCAGGTTCTTCCCAGTTTGGAAGACGA…						1	0.1254	0.0439898	0.3509	0.211	0.0449908	0.2132
537	>Thecc1EG016952t1	ATGCATGTTAATATGGCTTCCTCCAGCTATTCCAATTCTCCATGTGCTGCCTGTAAGTTCTTGAGGAGAAAATGCATGCCAGATTGTATTTTTGCACCATATTTTCCGCCTGAAGAGCCGCAGAAATTTGCCAATGTCCACAAGATATTTGGTGCAAGCAACGTCAGCAAGCTGCTTAATGAGGTGCCACCACATCAGAGGGAAGATGCAGTGAACTCTCTTGCCTATGAAGCTGAGGCACGGATGAAAGATCCTGTTTATGGCTGTGTTGGAGCCATTTCGGTCCTCCAAAGACAGGTGATGAGACTCCAAAGGGAATTGGATGCTACTAACGCTGATCTAATTCGCTTCGCCTGCAATGAAATGCCACCAGCCTCGATATCCCAGTATGGAAGAAGA…						2	0.1591	0.0722578	0.4542	0.1862	0.0552215	0.2966
539	>Gorai.012G063800.2	ATGGCATCTTCAAGCTATTCAAACCCACCATGTGCAGCCTGCAAATGTTTGAGAAGGAAATGCATGCCAGATTGTATATTTGCACCCTATTTCCCACCAGAAGAGCCTCAAAAATTCATCAACGTTCACAAGATATTCGGTGCAAGCAATGTTAGCAAATTGCTAAATGATGTGCCGCCCCATCAAAGGGAAGATGCAGTCAACTCCCTCGCCTATGAAGCTGAGGCAAGGATGAAAGATCCTGTTTATGGCTGCGTTGGAGCCATTTCAGTCCTTCAAAGACAAGTTATGAGACTCCAAAAGGAATTGGATGCAACAAATGCTGATATAATCCGCTATGCCTACAACGAAATGCCACAGCCGCCGCAGCCACCAGCAGCATCCCAGTATGGAGGAAGG…						3	0.2802	0.0289525	0.1033	0.1845	0.0291156	0.1578
541	>Eucgr.I01750.1	ATGGCTTCTTCGAGCTATTCCAATCCGCCATGTGCAGCCTGCAAATTCCTCAGGCGGAAATGCCTGCCTGACTGCGTGTTCGCCCCTTACTTCCCGCCTGAGGAGCCCCAGAAGTTTGCCAACGTCCACAAGATCTTCGGTGCGAGCAATGTGAGCAAGCTCCTCAACGAAGTCCTCCCCCACCAGAGGGAAGACGCCGTCAACTCTCTCGCCTATGAGGCCGAGGCCCGCATGAAGGACCCGGTTTACGGCTGCGTGGGGGCGATCTCAGTGCTCCAGCGACAGGTCATCAGGCTACAGAAGGAGCTGGATGCGACGAACGCTGACCTGATGCGCCACGCGTGCAACGAGATGGCGGGTAACACCTCGCTCCCAGGGCCTAATCCCGGCCACAACTAT…						4	0.2351	0.0805051	0.3425	0.1931	0.0474493	0.2457
543	>Ciclev10017006m	ATGGCTTCTTCAAGCTACTCAAATGCTCCATGTGCCGCCTGCAAGTGCTTAAGGAGAAAATGCATGCCTGATTGTGTTTTTGCTCCATATTTTCCACCTGAAGAGCCTCAAAAGTTTGTGAATGTTCACAAAATATTTGGTGCAAGCAATGTAAGCAAACTCTTAAACGAAGTTCTGCCTCATCAGAGGGAAGATGCAGTGAACTCTCTAGCTTATGAAGCCGAGGCACGGCTTAAAGATCCAGTGTATGGCTGTGTTGGAGCCATTTCTGTCCTTCAAAGACAAGTCATGAGGCTGCAAAGAGAGTTAGATGCCACAAATGCTGATTTGATCCGTTATGCTTGCAATGAAATGCCACCTCAGTTTGGAGCAAGAAGTGACACTAATGAACAAAATTCA…						5	0.1837	0.1279	0.6963	0.2772	0.1005	0.3626
545	>cassava4.1_017634m	ATGGCATCTTCTAGCTACTCCAATTCACCATGTGCTGCTTGCAAGTTCTTGAGGAGAAAATGCTTGCCAGATTGCATATTTGCACCATATTTTCCACCAGAAGAGCCTCAGAAATTTGCCAATGTTCACAAAATATTTGGTGCAAGCAATGTAAGCAAGCTGCTGAATGAAGTCCTCCCTCATCAGAGAGAAGATGCAGTCAACTCTCTAGCCTATGAAGCTGAGGCAAGGATGAAAGATCCAGTGTATGGCTGTGTTGGTGCCATTTCTGTTCTCCAAAGACAAGTCATTAGACTCCAAAAAGAATTAGATGCTACAAATGCTGATTTGATAAGGTATGCATGTAATGAAATGCCACCAACATCATTTGGAAGATCAACAAGGATGGGCCATGGAGGA…						6	0.2401	0.0391406	0.163	0.1111	0.044188	0.3977
547	>29917.m001993	ATGATGGCTTCTTCCAGTGCCTATTCAAATTCTCCATGTGCTGCTTGCAAATTCTTGAGGAGAAAATGCTTGCCAGATTGCATATTTGCACCCTACTTCCCACCAGAAGAGCCACAAAAATTTGCAAATGTTCATAAGATATTTGGTGCAAGCAATGTGAGTAAGTTACTGAATGAAGTGCTTCCTCATCAAAGAGAAGATGCAGTGAATTCTCTTGCCTATGAAGCTGAGGCGCGAATGAAAGATCCTGTCTATGGTTGCGTTGGTGCCATTTCTGTCCTGCAAAGACAAGTTATTAGGCTCCAAAAAGAGTTAGATGCTACTAATGCCGATTTAATTAGGTACGCTTGCAATGATCAGATGCCTCCACCACCACCAACTATCACATCATCATCATCA…						7	0.1909	0.0381981	0.2001	0.0512531	0.0164462	0.3209
549	>Potri.001G345700.1	ATGGCTTCTTCAAGCTATTCCAATTCTCCTTGTGCTGCTTGCAAGTTCCTACGGAGAAAATGCATGCCAGATTGCATCTTTGCACCATACTTCCCACCTGAAGAGCCTCAGAAGTTTGCCAATGTTCACAAGATATTTGGTGCAAGCAATGTCAGTAAGCTCCTCAATGAGGTCCTTCCTCATCAGAGAGAAGATGCTGTCAACTCTCTTGCCTACGAAGCTGAGGCACGGATGAAAGATCCAGTCTATGGCTGTGTTGGTGCTATTTCAGTCCTCCAGAGGCAAGTTATTAGACTCCAAAAGGAATTAGATGCTACAAATGCTGATTTGATCCGATATGCCTGCAATGAAATGCCAGCAGCAAACCCCCAATTTGGAAGAAGAATGGGTCATGGAGGG…						8	0.1974	0.0330263	0.1673	0.1316	0.0204463	0.1554
551	>Glyma19g12650.3	ATGTTGTTACCAAAAAAGGAAGTAGCAGGATGTGTTTTAGAGAAGATCATGGCCTCATCTAGCTACTCTAACTCTCCCTGTGCTGCCTGCAAGTTCTTGAGAAGAAAATGCATGCCGGATTGCATTTTCTCCCCGTATTTCCCTCCAGAAGAGCCTCAGAAGTTCGCCAATGTGCACAAGATATTTGGAGCAAGCAACGTGAGCAAGCTTCTAAATGAGGTGCAGCCCCACCAGAGGGAGGATGCAGTGAACTCACTGGCCTATGAAGCCGAGGCACGGATAAAGGATCCGGTTTATGGCTGTGTTGGGGCAATCTCAGTGCTCCAAAGGCAAGTGATTAGGCTCCAGAAGGAACTTGATGCCACAAATGCTGATTTGATCCGTTATACCTGCAATGAA…						9	0.0989364	0.0149826	0.1514	0.0865951	0.0145508	0.168
553	>Cucsa.339980.1	ATGTTGAAACAACAGCTTACAGAAAGGAGAGAAAGGGGAAAAAATTATTGGAAGATGTCTTCTTCCACCTACTCTAATTCTCCTTGTGCAGCCTGCAAGTTCCTACGTCGAAAATGCCTACCAGATTGTGTTTTTGCGCCATATTTTCCGCCCGAAGAGCCTCAAAAGTTTGCTAATGTTCACAAGATCTTTGGTGCCAGTAATGTCAGCAAACTGTTGAATGAAGTCCAGCCGCATCAGCGGGAGGATGCTGTGAACTCGCTCGCTTACGAGGCCGAGGCAAGGATGAAAGACCCTGTGTATGGCTGCGTTGGCGCCATCTCTATACTCCAAAGGCAAGTCATCAAGCTCCAAAAAGAGCTCGATGCTACTAACGCCGACCTCATTCGCTATGCCTGC…
555
556								Node#	Ka/Ks Branch1	Ka Branch1	Ks Branch1	Ka/Ks Branch2	Ka Branch2	Ks Branch2
557	>Vitvi07g01328_LBDIc6	ATGTCATCATCTAATTCTCCTTGCGCGGCGTGCAAGCTTCTCAGACGGAAATGTACGCAAGAGTGTGTATTCGCACCCTATTTCCCACCAGATCAGCCTCAAAAATTCGCTAATGTCCACAAGGTCTTCGGTGCAAGCAATGTTTCAAAGCTACTCAACGAACTAAATGCCGCCCATCGAGAAGATGCCGTGAATTCCCTAGCTTATGAAGCGGAGGCTCGTCTTCGTGATCCCGTCTATGGCTGCGTCGGTCTGATTTCAATTCTTCAACAAAGACTCAAGCAAGTTCAGAATGACCTTTTCACTGCCAAAAAGGAACTATCTGCATATATTGGTCCCTCAGCGATGCTACCTATTCCTCAACCTGCCGGCTGTTTGCCACAACAACACATGAGTAAT…						1	0.2188	0.0934102	0.427	0.2046	0.0665379	0.3252
559	>At5G66870_LBD36	ATGGCGTCTTCAAGCTCTCCTTGCGCAGCTTGTAAATTCTTGAGAAGAAAATGCACACAAGAATGTGTATTCGCTCCATATTTCCCACCAGACCAACCTCAAAAATTCGCATTCGTTCACAAAGTCTTTGGAGCAAGTAACGTCGCTAAGCTTCTCAACGAGCTTGCCTCTAACCAAAGAGAAGACGCAGTGAACTCTCTTTTCTACGAAGCTGAAGCTAGGTTACGTGATCCGGTTTACGGTTGCGTCGGTTTAATCTCAATCCTTCAACATCGTCTTAAACAAGTTAACCACGATCTTGAAAACGCTAAGAAAGAGCTCGCTACGTACGTTGGTCCTCAAGCTATGCTCCCAATTCTTCAACCGCATTTCATGTCTCTACCACCTCAACCGCAACGA…						2	0.3208	0.1409	0.4391	0.1367	0.0449044	0.3284
561	>Bra012112	ATGGCGTCTTCAAGCTCTCCATGCGCAGCTTGTAAGTTCCTAAGGAGAAAATGCACACAAGAGTGTGTATTCGCTCCATATTTCCCTCCAGATAACCCTCAAAAATTCTCTTATGTTCACAAAGTCTTCGGTGCAAGTAATGTCGCTAAGCTTCTCAACGAGATTGCCGCTAACCAAAGAGAAGACGCGGTTAACTCTCTTTTCTACGAAGCCGAAGCTCGACTCCGCGACCCTGTGTATGGTTGCGTAGGTTTAATCTCGATCCTTCAACATCGGCATAAACAGCTTCAACAAGATCTTGAAAACGCCAAGAAAGAACTCGCTGCTTACGTTGGTCCTCAAGCTATGCTTCCTATTCTCCAAACGCAGCATCATCCTCAACCGCATTCCATGTCTCTA…						3	0.072121	0.0164437	0.228	0.1613	0.0213155	0.1321
563	>evm.model.supercontig_6.423	ATGTCATCGTCCTCGTCCAACTCGCCATGCGCTGCGTGCAAGTTTCTACGACGAAAATGTACGCAAGAATGTGTGTTTGCGCCATATTTCCCACCGGATCAGCCTCAGAAATTTGCCTACGTCCACAAAGTATTTGGGGCAAGCAATGTCGCCAAGATCCTCAACGAACTCAATACCGCCCACCGAGAAGATGCCGTCAATTCTCTTTTTTACGAGGCCGAGGCAAGGCTCCGAGACCCTGTCTACGGTTGTGTCGGTCTCATCTCTATTCTCCAACACAGGCTTAAACAAATTCAGAACAATCTATTGATTGCCAAGAAAGACTTGTCTAATTACATTGGTCTACCGGCCATGCTTCCTACTATCCAAGCTCCTCCGGGAGCAGCATTTCGGCCGCAA…						4	0.3894	0.1144	0.2939	0.2484	0.0845761	0.3405
565	>Thecc1EG000560t1	ATGTCATCGTCAAACTCTCCTTGCGCGGCGTGCAAGTTTCTTCGTCGAAAATGCACTCAAGAATGCGTCTTTGCACCTTATTTCCCACCAGACAATCCTCAAAAATTCGCCAACGTTCACAAGGTATTCGGCGCCAGTAATGTAGCCAAGCTCTTAAACGAACTCAACGCTTCCCAACGTGAAGACGCTGTCAACTCTTTAGCCTATGAGGCTGAGGCTCGTCTCCGAGACCCAGTCTATGGCTGTGTTGGCCTGATCTCCATCTTGCAACACAGGCTTAAACAAATGCAACACGATCTTTACAATGCTAAGAAGGAACTGTCTACTTTTATTGGTCCTCAAGCTATGCTTCCTATTTTACAACCGCCAGCTTTTTTGCCACAACATGTTGGGAACCCT…						5	0.5616	0.2853	0.5079	0.3532	0.1502	0.4253
567	>Gorai.011G104600.2	ATGTCATCATCGAACTCTCCTTGCGCGGCGTGCAAGTTTCTTCGTCGAAAATGCACCCAAGAGTGCGTGTTTGCACCCTATTTCCCACCCGACAATCCTCAAAAATTCGCCAATGTTCATAAAGTATTCGGCGCCAGCAACGTTGCCAAGCTTTTAAACGAATTGAATACGTCCCAACGTGAAGATGCCGTCAACTCGTTAGCCTACGAAGCCGAGGCTCGTCTCCGGGATCCCGTCTACGGCTGTGTCGGTCTCATCTCCATCTTACAGCATAAGCTTAAACAAATGCAACATGATCTTAACAATGCCAAGAAAGAGTTGTCTACTTATATTGGTCCTCAAGCAATGCTTCCTATATTACAACCGTCGGTTTTCTTGCAGCAACATGTTGGCAACCCT…						6	0.1903	0.0570293	0.2996	0.5725	0.1303	0.2276
569	>Ciclev10027275m	ATGTCTTCTTCAAATTCGCCATGTGCAGCGTGCAAGTTTCTCCGTCGAAAATGCACGCAAGAATGCGTATTTGCACCATATTTTCCACCGGACCAGCCACAAAAATTTGCTAACGTACACAAGGTGTTTGGTGCTAGCAATGTTGCTAAGCTTCTAAACGAACTGGCTACCAACCTCCGAGAAGACGCCGTTAACTCATTGGCTTATGAGGCCGAGGCCCGCCTTCGTGACCCGGTTTATGGCTGCGTAGGTCTGATCTCGATCTTACAACATAGGCTGAAACAAGTGCAGAGCGATCTTTATAGCGCAAAGAAAGAGTTGGCAACGTATATTGGTCCTCAAGCCATGATGCCCATGTTGCAAGCTCAAGCTTTTATGCCACAACAACATTTGGGTAAC…						7	0.2512	0.0582756	0.232	0.6	0.1856	0.3093
571	>cassava4.1_027088m	ATGTCATCATCGAACTCGCCCTGTGCAGCGTGCAAGTTTCTCAGGCGAAAATGCATCCAAGAATGCGTTTTTGCACCGTATTTTCCACCGGATCAGCCTCAAAAGTTTTCCTGTGTCCACAAGGTATTTGGCGCCAGCAATGTCGCTAAGCTTCTCAACGAGCTTAACGCTTCCCAACGAGAAGATGCCGTCAATTCCCTCGCTTATGAAGCTGAGGAGCGTCTCCGTGATCCTGTCTACGGCTGTGTGGGTCTAATATCCATCCTTCAACATAGACTAAAGCAACTTCAGAATGATCTCTACATTGCCAAGAGAGAGCTGGCAGGGTATATTGGGCCCAGTGCAATGCTTCCCATCTTGCAAAATCCGACGTATATGCCCCAACAGCATCTGGGTAAT…						8	0.2238	0.0288068	0.1287	0.2161	0.031832	0.1473
573	>29676.m001633	ATGTCAACACCAATTTCACCATGTGCAGCTTGCAAACTTCAAAGGCGAAAATGCACTCAAGACTGCGTATTTGCACCATATTTCCCACCAGATCAGCCTCAAAAGTTTGCTAATTTACACAAAGTATTTGGGGCAAGCAATGTGGCTAAACTTCTCAATGAACTCAACACAGCACAACGCGAAGATGCTGTGAATTCTCTTGCTTATGAAGCAGAAGCTCGTCTTCGCGACCCGGTATATGGCTGTGTTGGTCTAATTTCAATCCTTCAACACAGGCTAAAAGAATTGCAAAGTGATCTTTATAATGCCAAGAAAGAACTTGCACAGTATATCGGTCCTCAAGCAATGCTTACTACACTTCCAGCCCCAACTTTTATGGGTCAACCGCATCTGGGTAAT…						9	0.1998	0.0686983	0.3439	0.6755	0.2977	0.4406
575	>Potri.007G039500.2	ATGTCTTCTTCCAACTCTCCATGTGCGGCATGCAAGTTCTTAAGGAGAAAATGCACGCAAGAATGTGTTTTCGCACCTTATTTTCCACCGGACCAGCCTCAAAAATTTGCAAGTGTCCATAAGGTATTTGGTGCTAGTAATGTTGCTAAACTTTTGAATGAGCTCAATGCTGCACAACGTGAAGATGCTGTTAATTCACTTGCCTATGAAGCTGAAGAACGGCTCCGTGATCCTGTTTATGGCTGTGTTGGGCTAATTTCAATTCTTCAACATAGACTGAAGCAACTCCAGAATGATCTTTATTGTGCTAAGAAAGAACTAGCTAATTATATAGGGCCTCAAGCAATGCTACCTATGGTGATGCAGCCACAACATATGGGTAATCCTTCTTCTTCAACT…						10	0.1999	0.0498939	0.2496	0.2625	0.1528	0.5822
577	>Lus10022463	ATGTCGTCGCAGAACTCGCCATGTGCGGCGTGCAAGTTCCTCCGGCGGAAGTGCACGCAGGAGTGCGTGTTCGCACCGTACTTTCCGCCGGAGCAGCCAGCCAAATTTGCCAGCGTCCACCGCGTGTTCGGCGCGAGTAACGTCGCGAAGCTCCTGAACGAAATCCCGGCGGGTCAACGGGAAGACGCGGTGAATTCACTGGCGTACGAGGCCGATGCTCGACTGCGGGACCCAGTGTACGGGTGCGTGGGCCTAATATCAATCCTCCAGCACAAGTTGAAGCAGCTCCACATCGATCTCGACACAGCCAAGCAGGAGCTGTCCAAGTACATCGGCCCTCAAGCGATGCTCCCAAATCTCGGATCCTCCCCGTATATTGCGGCCGGTATGAATATGATG…						11	0.1625	0.0377675	0.2324	0.102	0.018768	0.1841
579	>MDP0000310871	ATGCCCTGCTACTGCTCWGCCGAAATGCCTTGGCYGGGCCCGAGGCCGTATGAGTGTGTCCGGCGAGCTTGGCATAGCGATAGGCACCAACCCATGAGAGGTTCCATCATTCAGCAGATTTTCCGGCACTGGGTCCTCTTTGTTTCCATGGATTTCTTGGTAAAGGTGTCTGTTTTCACATTTTGCCGACCGCYCACCACCTGTTTGATTAGGGTCGTCAATGAGGTTCATAGCTCCGTAACGAAGAAGAACAAGGAGTGGCAAAAGAAGCTGCCTTTGGTGGTTTTAAGAGCAGAGGAAATTATGTATTCCAAAGCCAATTCTGAGCAAATGACGCGGTTAACACGATTATCCGGCGAGATAAGGGCACTAAAACCAAGGGAGCTTTTGTCGCCGTGT…						12	0.1771	0.080846	0.4564	0.4191	0.1913	0.4566
581	>Pbr042141.1	ATGTCGTCAAACACTCATTCACCGTGCGCTGCGTGCAAGTTTTTACGGCGAAAATGCACACAAGAATGCGTGTTCGCCCCCTATTTCCCACCCGACCAACCTCAAAAGTTCGCAAACGTTCACAAGGTTTACGGTGCGAGCAACGTCGCCAAGATCCTGAACGAACTCAATGTTGCACACCGTGAAGATGCGGTGACATCATTGGCCTATGAGGCGGAGGCTCGTCTTCGGGACCCGGTGTATGGGTGCGTTGGTTTCATCTCAATCCTCCAGAACAGGCTCAAGCAAGTCCAGACTGACCTCTACAACGCCAAGAAAGATCTGTCTGCCTATATTGGCCCTCAGGCAATGATGATCCCCGTTTTTCCTCCTCCCCAACAAACAGACATGAACGGGTCT…						13	0.1652	0.0618449	0.3744	0.1144	0.0509427	0.4453
583	>ppa026393m	ATGTCGTCGTCAAACTCACCGTGCGCAGCCTGTAAGTTTCTCAGGCGAAAATGCACTCAGGAGTGCGTGTTCGCGCCTTATTTCCCACCGGACCAGCCCCAGAAGTTCGCCAACGTCCACAAGGTATTCGGAGCCAGCAATGTCGCCAAGATCCTCAACGAGCTCAACGCTACGCAGCGTGAAGACGCCGTGAACTCGCTGGCCTACGAAGCTGAGGCCCGCCTCCGTGACCCGGTCTACGGATGCGTGGGCCTCATCTCCATCCTCCAGCAACGGCTCAAGCAAGTCCAGGCTGACCTCTACAACGCCAAGAAGGAACTCGCCACTTACATGGGTCCTCAAGCCATGCTCTCCATTCTTCAGCCACCACCAACTTACATGCCCCAACAGCTGCAAGGA…						14	0.1334	0.0368655	0.2764	0.1016	0.0313301	0.3082
585	>mrna24088.1v1.0hybrid	ATGTCGTCGTCAAATTCTCCGTGCGCAGCCTGCAAGTTTCTCAGGCGGAAATGCACCCAGGAGTGCGTGTTCGCGCCGTACTTCCCGCCGGACCAGCCCCAGAAATTCGCCAACGTTCACAAAGTGTTTGGCGCCAGCAATGTGGCCAAGATTCTTAACGAGTTGAGCGCCACGCAGCGCGAGGACGCGGTGAACTCCTTGGCCTACGAGGCCGAGGCTCGTCTCCGCGACCCCGTCTACGGCTGCGTGGGGCTCATTTCTATTCTTCAGCAGAGGCTGAAGCAAGTCCAGCTTGATCTCTACAATGCCAGGAAGGAGCTGGCTACTTACATGGGCCCGCAGGCCATGCTCTCCATTCTTCAGCCGGCTTCTTACATGGGCCCGCAGCAGATTCAGGGA…						15	0.0954566	0.0436299	0.4571	0.0882488	0.0225198	0.2552
587	>XP_004511965	ATGACGTCATCATCAAATTCGCCTTGTGCGGCGTGCAAGGCTCAACGGCGAAAATGCACGCAAGAGTGCGTGTTCGCACCGTATTTTCCACCGGACAATCCTCAAAGGTTCACATACGTTCACAAAGTTTTCGGTGCGAGCAATGTAACGAAGCTGCTCAACGAGCTTGACGCGACTCAGCGTGACGACGCCGTGAAGTCGTTGGCATATGAGGCTGAGGCTCGGCTTAGGGATCCTGTTTACGGTTGCGTTGGGGTTATCTCTGTTCTACAACATAAGCTAAGACAAATCCAAGGTGAACTCAACGATGCTAAAAAAGAACTTGCAACTTATATTGGTCCTCAAGCACTTCATGGTGTTCCCACAAACATTATTCAACAACAACAACCTAATAACCCT…						16	0.2033	0.0660292	0.3249	0.1783	0.0497965	0.2793
589	>Glyma11g06210.4	ATGTCATCATCATCGAATTCGCCGTGCGCGGCGTGCAAGTTTCTGAGGCGAAAGTGCACACAGGAGTGCGTGTTCGCGCCGTACTTTCCGCCGGACAATCCTCAGAGGTTCGCTTACGTACACAAGGTTTTCGGCGCCAGCAACGTGGCGAAGCTGCTCAACGAGCTCAGTGCGGCGCAGCGAGACGACGCCGTTAAGTCCCTCGCGTACGAGGCCGAGGCTCGTCTCCGGGACCCCGTCTACGGCTGCGTGGGCCTCATCTCCGTCCTCCAGCACAAGCTCCGGCAGATCCAGGTCGAACTCAGCAATGCAAAGAAAGAACTCGCAAATTATATTGGTCCCCAAGCACTACAAGGAATTCCCGCTCCCATGCTCCAACAACACCCTAACAACCCTTTT…						17	0.1932	0.0323593	0.1675	0.1449	0.0264548	0.1826
591	>Cla020132	ATGTCATCATCAAATTCACCATGTGCGGCGTGCAAAATCCAGAGAAGAAAATGCACACAAGAATGCGTATTTGCACCATACTTCCCACCGGATCAGCCACAGAAATTCGCCAACGTCCACAAAGTATTCGGTGCAAGTAACGTAGCCAAACTTTTAAACGAACTGAACGCAACACAACGTGAAGACGCGGTTAATTCATTAGCCTACGAAGCCGAGTTCCGTTTACGTGACCCAGTCTACGGTTGCGTTGGCTTAATCTCCGTCCTTCAACACAAACTCAAACAAATGCAAAGCGATCTCTACAATGCTAAAAAAGAACTGGCCTCTTATATTGGTCCTCAAGCCATGCTCCCAATTCTCCAACCACAACCACAACCACCCACACCAACCCCTTCCTCC…						18	0.277	0.1119	0.4041	0.5313	0.2281	0.4293
593	>Cucsa.250570.1	ATGTCGTCATCAAATTCACCATGTGCGGCTTGTAAATTCCTACGAAGAAAATGCACCCAAGAATGTGTATTCGCACCGTATTTCCCACCAGATCAGCCACAGAAATTTGCCAATGTCCACAAAGTCTTCGGCGCAAGCAACGTAGCCAAACTTCTAAACGAACTCAACGCTACACAACGTGAAGACGCCGTTAATTCCTTAGCCTACGAAGCCGAATTCCGTTTACGTGATCCCGTTTACGGTTGCGTTGGTTTAATCTCCGTTCTTCAACATAAACTCAAACAAATGCAAACCGATCTCTACAATGCTAAAAAAGAATTAGCTTCTTATATTGGTCCTCAAGCGATGCTTCCTATTCTCCAACCTCAAACCACTCCTTCCCCTTACAATCATCATCTC…						19	0.326	0.112	0.3435	0.3619	0.1204	0.3328
595	>Solyc02g065150.1.1	ATGTCATCGTCGAATTCTCCATGTGCAGCATGCAAATTCTTGCGTAGAAAATGCACACAAGAATGTGTTTTTGCGCCATATTTCCCACCAGATCAACCTCGAAAATTCGAGAACGTACACAAGGTGTTTGGGGCTAGTAACGTGGCTAAATTACTCAACGAATTAAACGCGACTCAACGGGAAGATGCTGTAAATTCCCTAGCTTATGAAGCGGAATATCGCCTCCGTGATCCGGTTTATGGTTGTGTTGGACTAATTTCAATACTTCAGCATAAGCTTaagcaagttCAAGATGATTTGTTGAATGCTAAGAAAGATTTAGCAACGTATATTGGTCCACAAGCAATGTTGCCAATGCTTCAACACTCTGGGTATATTCAACAGCATCCCAATAATCCC…						20	0.2648	0.0667628	0.2522	0.2883	0.1024	0.3553
597	>BGIOSGA013119PA	ATGTCGTCGTCGAGCTCGCCGTGCGCGGCGTGCAAGCTGCTGCGGCGGAAGTGCACGCAGGGGTGCGTGTTCGCGCCCTACTTCCCGCCGGACCAGCCGGCCAAGTTCGCCAACGTGCACAAGGTGTTCGGCGCGAGCAACGTGACGAAGCTGCTCAACGACCTGCAGCCGGAGCAGCGGGAGGACGCCGTGAACTCGCTGGCGTACGAGGCCGAGGCGCGCCTCCGCGACCCCGTCTACGGCTGCGTCGCCTACATCTCCATCCTCCAGCTCAGGATCAAGCAGGTGCGCGACCAGATCGTCGACGCGCGCAAGGAGCTCGCCGCCTACATCGGCCCCACCGCCTTCGCCCCCGTCGTCGCCGCCGCCGCGCCGCACACGCACTACCTCCCCCCCGCC…						21	0.3115	0.1177	0.3778	0.231	0.0653874	0.283
599	>Sobic.001G167600.1.p	ATGTCGTCGTCCAACTCGCCTTGCGCCGCGTGCAAGCTGCTGCGGCGCAAGTGCACGCAGGGGTGCGTCTTCGCGCCCTACTTCCCGCCCGACAACCCGGCCAAGTTCTCCAGCGTGCACCGCATCTTCGGCGCCAGCAACGTCTCCAAGCTCCTCAACGAGCTCCCCCAGGCGCAGCGGGAGGACGCCGTCAACTCGCTCGCGTACGAGGCCGAGGCGCGCCTCCGTGACCCCGTCTACGGCTGCGTCTCCTACATCTCCGTCCTGCAGCTCAGGATCAAGCAGGTCCGCGAGGAGCTCGCCGCCGCGCGCAAGGAGCTGGCGGGGTACATTGGGCCCGCGGCCTTCACGCCGTTCGTCGCCACGCCGCAGTACCACCACCACCAGTACGCCGCGGGC…						22	0.1349	0.0297068	0.2202	0.138	0.0323338	0.2344
601	>GRMZM2G362627_P01	ATGTCGTCCTCTAACTCTCCATGCGCCGCGTGTAAGCTGCTGCGGCGCAAGTGCACCCAGGGATGCGTCTTCGCGCCCTACTTCCCGCCAGACAACCCAGCGAAGTTTGCTAGTGTGCACCGTATCTTTGGTGCCAGCAACGTCTCCAAGCTGCTCAACGATCTTCCGGCGGTGCAGCGGGAGGACGCCGTCAACTCTCTCGCATACGAGGCGGAGGCGCGCATCCGCGACCCTGTCTACGGCTGCGTCTCCCACATCTCCGTCCTACAGGTCAGGATCAGGCAGGTGCGCGACGAGCTCGTCGCCGCGCGCAAGGAACTGGCCGCCTACATTGGGCCCGCCGCCTTTACGCCTTTCGTCGCGACGCCGCAGCAGTACCACCACCAGTATGCCGCAGGC…						23	0.2691	0.0648423	0.2409	0.1218	0.0261852	0.215
603	>GSMUA_Achr6P04670_001	ATGTCATCGAACTCTCCGTGCGCGGCGTGCAAGTTCCTGCGGCGGAAGTGCACGCCGGGATGCGTATTTGCACCATACTTTCCGCCGGACCAGCCTACCAAGTTCGCGTATGTGCATCGGGTGTTTGGGGCCAGCAACGTGTCCAAGATTCTCAGCGACCTGAACCCCGCACAGCGGGAGGACGCGGCCAATTCGCTGGCCTACGAAGCCGAGGCACGGCTTCGCGACCCGGTCTACGGCTGCGTAGGTTACATCTCGTTCCTCCAGCACAAGCTGAAGCAGCTCCAGCATGATCTCTACAACGCCAAGAAGGAGCTCTCGAGCTACATCGGCCCTGCTGCACTGGGGCCCTTCCTTCCCCATCACCACCACCAGCGTCAGCACCACCTCCTCCCTGGG…						24	0.0524872	0.0133518	0.2544	0.0760488	0.0192272	0.2528
605	>PDK_30s986411g001	ATGTCGTCATCGAACTCGCCGTGCGCGGCGTGCAAGTTCCTGCGGCGCAAGTGCACGCCGGGGTGCGTCTTTGCACCCTACTTCCCACCGGACCAGCCGCAGAAGTTCGCCAACGTGCACCGGGTCTTCGGAGCGAGCAACGTCGCCAAGCTCTTGAACGAGCTCCCGCCGGTTCAAAGAGAAGATGCTGTCAATTCTCTCGCCTACGAGGCCGAGGCGCGGTTGCGCGACCCAGTTTATGGCTGCGTTGGCTACATCTCCATCCTCCAGCACAAGCTCAGGCAGGTCCAGAACGACCTCTTCAATGCTAAAAAGGAGCTCTCGGCCTACATTGGCCCCGCCGCCCTAGGCCCATTCCTTCCCTACGCTGGCCCCGATCACCACCACCAGGCCGCTCCT…
607
608
609	>Vitvi13g00552_LBDIf6	ATGGAATACACTGAGAAAACTACAAAACCACTTAAAGTTTTCAATAGTATTCATTTATTCTCCTCCTCCTCCTCCTCATCATCATCATCTTCTTCTTCTTCTTCAAGGTCGTCTTCTTTTCCAGCTGCCAGCCAAGGTCCTTGTGCTGCCTGTAAAGTCCTTCGTCGCCGATGCACCGAGAGTTGTATTTTAGCCCCATATTTTCCATCAACTAAACCATTCCAGTTCATCACTGCTCATAAAGTCTTTGGAGCCAGCAACATAATCAAGTGGTTGAAGGAAGTTCCAGAGACCAATAGAGCAGATGCTGTGAGCAGCATGGTCTATGAAGCAAATGCCAGAATTCTTGATCCAGTCTACGGGTGTGCTGGTGCGATTAGCAAGCTTCAGAAACAACTT…
611
612								Node#	Ka/Ks Branch1	Ka Branch1	Ks Branch1	Ka/Ks Branch2	Ka Branch2	Ks Branch2
613	>Vitvi17g00520_LBDIi5	ATGACCCTTAAAGGTGGGACTAGCCAAGCATGCGCTGCCTGCAAGTACCAGAGGAGGAAGTGCTCCTCTGAGTGTCCTCTTGCCCCTTACTTCCCTCCTGATCAGCCCAAAATGTTTGCCGACGCTCACAGGCTCTTTGGTGTCAGCAACATCCTTAAAATTCTCAAGCAATTGGACCCCACCCAGAAACTCACCGCCATGCAGTCCATCATCTACCAGGCCACCATCCGTGAGCGCTATCCGGTTAGCGGCTGCTTGGGTTTGATTTGCCAACTCCATTACCAAATCCGCCAGACCGAGGACGAGCTTCATGTTGTCCTTTCACAGCTTGAAATCTGCCGCCAGCACCACCACCAACAGATACAGATGGCCTCTGCACCCAGTGATTCCTCCTCTTCC…						1	0.4848	0.2967	0.612	0.7815	0.4342	0.5556
615	>At3g47870_LBD27ASL29	ATGAGCAATACAAAACACATCCACAAAGGGTTACAGGAGAGGCTTTTAGATCTTCTCTTGATCGCTCTTATAGTTTACATGACTCTTAAAGGCGGCACGAGTGGGGCTTGTGCCGCGTGCAAGTACCAACGTAGACGCTGCGCCGCGGACTGCCCCCTCGCGCCTTACTTCCCAGCCGAACAACCGAAACTTTTCCAAAACGTTCACAGGCTATTCGGCGTAAGAAGTATCGTCAAGATCCTCGAAAAACTAGACGAAACTCAGAAACCAGAAGCAATGAAATCAATCATCTTCCAGTCTTATGTCCGTGACCGTTCTCCTGTCCACGGTTGCCTCGGCGTCACGCAACAACTTCAATACATGATCTGGTTTGCTGAAGAAGAACTCAAAGCTGTCAAT…						2	0.1626	0.0594621	0.3657	0.2903	0.0767313	0.2643
617	>Bra018102	ATGACATTGAAAGGAGGCACTAGTGGTGCTTGTGCTGCGTGCAAGTACCAACGCAGACGCTGCGCCGCGGACTGCCCACTCGCGCCGTACTTCCCGGCCGAACAACCAAAGCTCTTCCAAAACGTTCATAGGCTATTTGGCGTTAGAAGCATTGTTAAAATACTGGAGAACCTAGACGAGCTTCAGAGACCGGAAGCTATGAAATCAATTATATTTCAGTCTTATGTTCGTGATCGTAATCCTGTCCATGGTTGCCTTGGAATCACACAACAACTCCAATACATGATATGGGTAGCCGAAGAAGAGCTCAAAGCCGTCAATTCCCAATTACAGCTCTATCGTAATGGTCAAAATCATCCTAACCCTCATAATATGATGATTCACGAGCTTGGTGAAAAG…						3	0.6672	0.3684	0.5521	0.2931	0.143	0.4878
619	>evm.model.supercontig_17.185	ATGACCCTAAAGGGCGGCACCAGCCAGGCATGCGCTGCGTGTAAGTATCAACGAAGAAGGTGTTCTTCTGAGTGTCCTCTCGCTCCTTATTTCCCTCCTGATCAACCCAAAATGTTTCAGAATGCACACAAACTGTTCGGCGTAAGTAACATTTTGAAAATACTCAAAACTCTTGATTCCAACCAGAAAGCCGAAGCTATGCGATCCATTATTTACCAGTCTGATATACGTGACAAATCTCCTGTTCATGGATGTCTAGGAGTTACCCAACAGTTACAGTATCATATTTGGTTGGCTGAGGAGGAACTCCGTGCTGTTCATGCTCAACTTGAGATTTACAGACAACAACAACAACAACAGCATCATCAGATTTCTAATTCTTTACCCGAGCATCATCAT…						4	0.4485	0.2437	0.5434	0.3618	0.149	0.4119
621	>Thecc1EG030184t1	ATGACCCTTAAGGGTGGCACCGCCAGTGCCTGTGCCGCGTGCAAGTACCAGAGGCGGAAGTGCACTCCCGAATGTCCCCTTGCTCCTTATTTCCCAGCTGAGCAAGCCAGGGTTTTCCAAAACGCTCACAAATTATTTGGCGTAAGCAACATTCTTAAGATATTAAAGAACCTAAATCCTGCCCAACAGGCTGAGGCCATGCGTTCTATCAAATACCAATCCAATGTGCGCGACCAATTCCCTGTTTATGGATGCTTAGGGGTCATTCGTCAGTTACAGTATCAAATTCAGCTGGTTGAAGAGGAACTTCATGCAGTGCATGCACAGCTTGAAATGTACAGGCAACATCATCAGATATCTTCGATTGCTGATGATGTGCCTTCACAGCTAGAACTAGGC…						5	0.3364	0.1299	0.3862	0.3075	0.1326	0.4312
623	>Gorai.007G034800.1	ATGACCCTCAAAAGTGGCACCACCAGCGCCTGCGCCGCCTGCAAATACCAAAGGCGAAAATGCATCCCCGAATGTCTCCTCGCCCCTTATTTCCCTGCCGACCAAACCAAAGTCTTCCAAAACGCCCACAAATTATTCGGCGTTAGCAACATCGTTAAAATCCTTAAAAGTTTAGATCCTTCTCAACATGCCGAAGCCATGCGTTCTATTAAATACCAAGCTAATGTTCGTGACAAGTTCCCCGTTTACGGCTGTTTGGGTGTCATCCGTCAGCTTTATTACCAAATTCAGTTACTCGAAGAGGAATTCCACTCCGTGCTTTCACAACTCGAAGTGTATAGACAACATCACCACGAGGTGCCTTCGCAACTAGAGCTAGGCATGGCACCGCCTACGAAC…						6	0.269	0.1043	0.3876	0.2107	0.0790788	0.3754
625	>Ciclev10021399m	ATGACCCTTAAGGGCGGCACCAGCCAAGCCTGTGCTGTGTGCAAGTACCAAAGGAGGAGGTGCTCTGCTGAATGCCTTTTAGCACCATATTTTCCTCCCGATCAACCGAAAATGTTCCAAAATGCTCACAAGTTATTTGGTGTAAGCAACATTGTCAAGATTATCAAGAATTTGGATTCTGATGAACAGAAGGCTGAAGCAATGCGATCCATCATTTACCAAGCTAATATACGCGACAGGTTTCCTGTCCATGGTTGCTGGGGCATCATCTGTCAGTTACGGTATCAAATTTGGCAGGCGGAGGAAGAGCTACACGCCGTTCATGCACAACTTGAGATGTACAGGCAGCATTATCAACAACAGGTTTCGACCATGACTGATGATGTTCCTTCACAATTA…						7	0.3114	0.1523	0.4892	0.2004	0.0727845	0.3631
627	>cassava4.1_033210m	ATGACCCTTAAGGGCGGCACCAGCCAGGCCTGTGCTGCGTGCAAATACCGCAGGAGAAAATGCTCCTCTGAGTGTCCCTTAGCTCCTTATTTCCTACCTGATCAACCAAAAATGTTTCAAAATGCCCATAAATTATTTGGTGTAAGCAACATTCTTAAGATACTCAAAAATCTTGATGCCCCTCAAAAGGCAGAAGCAATGCGTTCTATTATCTACCAATCAAATATTCGTGACAGGTTTCCTGTTCATGGCTGTTGGGGCATCATCTGTCAGCTTCATTACCAGATTAGGCAGGCTGAAGAAGAGCTACATGCTGTTCATTCACAGCTTGAGATGTATAGGCAACATCAACAGCATCAGATTTCTTCTTTAACTGATGATGTTCCTTCGCAATTAGAA…						8	0.4927	0.1594	0.3234	0.5492	0.1788	0.3255
629	>30147.m014053	ATGACCCTTAAGGGTGGCACCAGCCAAGCTTGTGCTTCATGCAAATACCAGAGAAGAAAATGCTCTACTGAGTGTCCTTTAGCCCCTTACTTCCCACCTGACCAACCAAAGATGTTCCAAAATGCTCATAAATTATTTGGTGTAAGAAACATTACTAAGATGCTCGAAACTCTTGACGCCCCTCAAAAGCAAGAAGCAATGCGTTCTATCATCTACCAAGCAAATATTCGCGAAAGGTTTCCTGTACATGGCTGCTGGGGCATCATCTGTCAGCTTCATTATCAGATTAGGCAAACTGAAGAAGAAATACATGCCGTACATGCACAGCTTGAGATGTACAGGCAACATCATCAGCATCACATCTCTTCTTTAACCGATGATGTGGCTTCGCAACTAGAA…						9	0.2189	0.0709884	0.3243	0.4439	0.1478	0.3331
631	>Potri.012G072000.1	ATGACTCTCAAGGGAGGCACCAGCCAAGCTTGTGCTTCGTGCAAGTATCAAAGGAGAAAGTGCTCCTCTGAGTGTCCTCTAGCACCTTACTTCCCTTCTGAACAACCAAAGATGTTCCAAAATGCTCATAAGTTGTTTGGTGTACGCAAGATTCTCAGGATACTTGAGAATCTTGATTATCTCCAGAAGGAGGAAGCCATGCGTTCTATTATTTACCAATCCAATATTCGTGACAGGTTTCCTGTTCATGGCTGTTTGGGCATCATCTATCAACTGCATTTCCAGATTCGGCAGGCGGAAGAAGAGCTCCGTGCTGTCTACGCACACCTTGAGATGTACAGGCAGCATCACCACCATCAGATTGCAGCTTTGACAGAGGATGTTCCCTCGCAATTAGAA…						10	0.874	0.0150216	0.0171873	0.4504	0.00968791	0.0215118
633	>Lus10008629	ATGACGTTGAAGGGTGGCACGAGCCACGCCTGCGCAGCGTGCAAGTACCAGCGCCGGAAGTGCAGCTCTGAGTGCCAGCTGGCGCCTTACTTCCCTGCGAACAGACCTGAAATGTTCAGGAACGCACACAAGCTGTTCGGCGTTAGGAACATCGTCAAGATACTCGAGAAGCTCGACGCCAACCAGCGTCACGAGGCTATGCACTCCATCATCTGGGAGGCCAACATCCGCCACCTCTTCCCCGTCGACGGCTGTGTCGGCTACATCTTCCGCCTCCAGAGAGAGATCCACCAGGCCCAAATCGAGCTCGACGCCATCCACGCCCAGCTCCACATCTACCGCCAGCAACACCACCACCCTTTCTCCGCAGCCGATGTCGGCGACAATGTCGATATGGTG…						11	0.2816	0.1482	0.5263	0.3155	0.0954557	0.3025
635	>MDP0000153290	ATGCTCTCCATTCCACCACCTCCATTCCTCCTCCCCCTCCTCCTCCTCCTCCAACTCACCGCCACTCTCCTCCTCCTCCTCTTCAATTTCAAACACTGCACCACCCTCCTCTCCAATTGCTTTCGAGGTTTTTCGCGTTCCCGGCTCTCGGATTGGTTCCGATTGCGTTTTGGGATMCGCAAAATGCCCCTTAAGGGCGCCACCCTCCAGGCCTGCGCCGCGTGCAAATACCAGCGAAGGAAGTGCACGGCGGAGTGCCCCTTGGCGCCCTATTTCCCGGCGGACCAACCCAAGATGTACCAAAACGCACAYAAGCTATTCGGAGTCTGCAACATTTTGAAAATACTTAAAAATCTCAACCCTCGCCAGAAGGTGGARGCCATGAGGTCCATMATATAC…						12	0.1705	0.0476778	0.2797	0.1725	0.0559705	0.3245
637	>Pbr011503.1	ATGCTCTCCATACCACCACCTCCATTCCTCCTCCCCCTCCTCCTCCTCCTCCAACTCACCGCCACTCTCCTCCTCCTCCTCTTCAATTTCAAACACTGCACCACCCTCCTCTCCAATTGCTTTCGAGATTTTTCGCGTTCCCGGCTCTCGGATTGGTTCCGATTGCGTTTTGGGATCCGCAAAATGCCCCTTAAGGGCGCCACCCTCCAGGCCTGCGCCGCGTGCAAATACCAGCGAAGGAAGTGCACGGCGGAGTGCCCCTTGGTGCCCTATTTCCCGGCGGACCAACCCAAGATGTACCAAAACGCACACAAGCTATTCGGAGTCAGCAACATTTTGAAAATTCTTAAAAATCTCGACCCTCGCCAGAAGGTGGAGGCCATGAGGTCCATCATATAC…						13	0.301	0.0697155	0.2316	0.1565	0.0596937	0.3814
639	>ppa025223m	ATGTCTCCCATATTGCTTCCAACAATCTCCTCCTTCACCTTCTTCTTCTTCTTCCTCCTCCTCCTCATTCTTGTTCAACTCATCGCCACTCTTCTTCTTCTTCTCAAACGCAGCTCCAATTGCTTTCTGGGTTTTTCCTTCTCTCGTCTGCCACTTTGGTTCCAATCCTTGTTTTCTCCAAACATGACCCTTAAGGGTGCCACTAACTCGGCCTGCGCTGCGTGCAAATACCAAAGAAGAAAGTGCACCCCCGAGTGCCCTTTGGCCCCTTTTTTCCCAGCAGACCAACCCAAAATGTTCCAAAACGCGCACAAGCTATTTGGAGTTAGCAACATCGTGAAAATACTTAAAAACTTGGAGCCTGAAATGAAGTTTGAGGCCATGAGGTCCATAATTTAC…						14	0.1097	0.0227261	0.2072	0.1065	0.016453	0.1544
641	>mrna09561.1v1.0hybrid	ATGTTGCTACTCATACCCACCTTCTTCTTCACCCTCACCATCTTCCTCACATCCTTCTTCTTCCTCATTCTCCTCCTCCATCATTACCGCCACCTTTGCATTCATCTCTCCAATTCATTTCCTCTAAGCTTTAACCGGCTACATTTGCCACATTGGTCTGAACCACCACCGCAACCAAGCCGACGAGACTTGCTTGGGAACCAAGACATAATGACCCTTAAGGGTGCCACCAGCCAGGCCTGTGCTGCATGCAAATACCAAAGAAGAAAGTGCACGCCTGAGTGCCCTTTAGCTCCTTATTTCCCAGCAGACCAACCAAAAATGTTTCAAAATGCACACAAGCTTTTCGGGGTCTGCAACATCTTGAAGATACTTAAAACTGTCGACCCTTGTTTCAAG…						15	0.1007	0.0197687	0.1963	0.1236	0.0256432	0.2074
643	>XP_004508794	ATGACCCTTAAGGGTGGCACAACACAAGCCTGTGCAGCATGCAAATTCCAAAGAAGAAAATGCACTCCTGAGTGCCTTTTAGCTCCATACTTCCCTGCAGACCAACCCAAAATATTCCTCAATGTCCATAAACTTTTTGGAGTTAGCAACATTGTGAAAATACTAAAACACCTTGAGCCTAGTCAGAAGAAAATTGCCATGGACTCTATTATCATTCAAGCTAATTATAGAGATAAGTATCCTGTGCATGGCTGTTGGGAAGAAATCTGCAGGCTACAATATCAAATATGGGTAGGGGAAGAAGAGCTTCATGCTGTTTATCAACAACTTGAAATTTGCAGGCAGCAACAACAACAACAACAGTTGCCTCATGATGATGTGACTTCACAGTTAGAATTG…						16	0.2161	0.0881089	0.4077	0.3024	0.1291	0.4271
645	>Cla010351	ATGACAATTAAAGGCGGCACAAGCCAAGCCTGCGCTGCTTGCAAATACCAACGTCGCCGCTGCTCCAAAGACTGCGCCTTAGCACCATATTTTCCAGCTGATCAACCCAAGATGTTTCAAAACGCTCACCGCCTCTTCGGCGTGTGCAATATAATGAAAATTCTTAAACAAGTTCATCCGTCCCAGAAAGACGAGACCATGACTTCAATTATCTACGAGTCCAACATGCGATCTAGGTTTCCGGTTCATGGTTGTTGCGGTGTCATATGGCAATTACATTATCAAATACAACAAGTTGCCGAAGAACTTCGACAAGTTAGAACTAGGATAGATATGGTGAAGGAACAGTATAATCAAATGAACAACGTCGGCATCGCAGAAGGAATTGTCGGGAGCAAC…						17	0.3482	0.0776743	0.2231	0.4252	0.1305	0.307
647	>Solyc03g113360.2.1	ATGACTCTAAAGGGTGGCACCAGCCAGGCGTGTGCTGCGTGCAAGTACCAGAGGAGGCGGTGTCACGACTGCCCCTTAGCACCCTATTTCCCTGCTGATCAACCCAAAATGTTTCAGAATGCGCATAGGTTGTTTGGGGTCAGCAACATTTTGAAAATACTAAGACAGCTTGATCCCTCTCAAAAAAAAGTTGCAATGAGATCTATTATTTACCAAGCAAATGCCCGTGACAAATATCCTGTATATGGATGTGTAGCGGAGATACAAAATTTATTATATAACATTCAATTCTACGAAGAGGAACTTCAAGCTGTTAATGCACAACTAACATTTTACAGACAACAACAGCAACAACAAGAAATCTCAACGAGCCTTAGTGATTCTGTTTCCCAAATACAA…						18	0.2532	0.0629905	0.2488	0.2436	0.0662413	0.2719
649	>Sobic.002G182700.1.p	ATGTCCACCGCCTCCTCCTCCAAGCCACAGCCACAGCCGCCGCCACCGCGCCTCCACCTCCACCTCCACGTCGACACTACTAGTGCCACCGCCGGCACCAACGACGGGTCGGCCGCCTCTCCCGGCTCCGCGTCCTCCTCCCACCACTCCTCCCGCGCCCCGCGCCCCGCCACTCCCACCGGCGGCGGCGGTGGCAGCAGGGGCACGCATCAGTCGAAAATCGGCGAGGCATGCGCGCCGTGCAAGTACCAGCGGCGCAAGTGCAAGCAGGACTGCCCGCTCGCCCCCTACTTCCCCGGCGACCAGCAGATCCGCTTCCTCCGCGCCCAGCGCCTCTTCGGCGTCAGCAACATGCTCAAGACGCTGAAACGGGTCGGACCTAAGTACGGGCCCGAGGCC…						19	0.1871	0.0406227	0.2171	0.1103	0.0180864	0.1639
651	>GSMUA_Achr9P25450_001	ATGACGGTGAAGGGCGGCACGAACAATGCTTGCGCCGCTTGCAAGTACCAGCGCCGCCGATGCCCCTCCGACTGCCCGCTGGCCGCCTACTTCCCCGCCGACCAGCCCAAACAGTTCCAGAACTGCCACCGCCTCTTCGGCGTCAGCAACATCCTCAAGATCATTAACAGGCTCGACCCGCCGCAGAAGGCCGAGGCCATGAAGTCCATCATCTACGAGGCCAACATCCGCGACCGCGACCCCGTCCACGGCTGCCTCGGCGTCATCTGCACCCTCCACCTGCAGATCCAGCACCTGCAGCTGGAGCTCGACACCGCCACCGCTCAGCTCGCGCTCTACCGCCACCACCACCACCAGTCCCTCCAGCTCGCGTCCCCCTTGTCGTCGGGCTCTTCCCCC…						20	0.1192	0.0289742	0.243	0.0965818	0.0182518	0.189
653	>PDK_30s759331g002	ATGGCGGCGAAGGGCGGGACGAGGCAGGCATGCGCAGCGTGCAAATACCAGCGTCGCAGGTGCTCCGCCGACTGTCCGCTCGCCCCTTACTTCCCTCCTGACCAGCCCAAGCAGTTCCAGAACGCCCACCGCCTCTTCGGCGTCAGCAACATCCTGAAGATCCTCAACAACCTCGAACCGCCGCAGAAGGCCGAGGCCATGCGTTCTATCATCTACGAGGCCAATGTCCGCGATCGCCATCCTGTGCATGGCTGTCTAGGCCTTATCTTCAATCTCCATCTCCAGATTCAGCACATTCAATTAGAGCTGGATGCCATCAATGCACAGCTTTCTCTCCATCGCCACCACCACCAGTTGTCCTCATCATCCTCCTTTCCTATTACTGCCAATACATCTAAC…						21	0.1012	0.0246192	0.2433	0.0855367	0.0201558	0.2356
655	>MA_16646g0010	ATGGCAGCCTCCTCTTCCACTTCTTCTTCTGCTTCAGCTTCAGGTTCAAGCACGGCCTCATCTCCCTGTGCTGCTTGTAAATTCTTGAGGAGGAAGTGCACGGTAGAGTGCATTTTTGCACCATATTTTCCACCCGAGCAACCCCATAAGTTTGCAAGCGTTCACAAGATCTTTGGGGCAAGNNAAATCAGCAAGCTGCTCAACGAACTGTCTCCCGAACAGAGAGAAGATGCAGTGAGTTCTTTGGCGTACGAGGCAGAGGCAAGGGTGAAAGACCCTGTTTACGGTTGTGTGGGAGCGATCTCAGTTCTGCAAGGGCAGGTGCAACAGTTGCAGAGAGAGTTGGCAGAGGCCCGTGCGGATCTTGCCCATTATACAGCCATGGAAATGGGAATACAG…
657
658								Node#	Ka/Ks Branch1	Ka Branch1	Ks Branch1	Ka/Ks Branch2	Ka Branch2	Ks Branch2
659	>Vitvi00g01060_LBDIc5	ATGTCATCATCTAATTCTCCTTGCGCGGCGTGCAAGCTTCTCAGACGGAAATGTACGCAAGAGTGTGTATTCGCACCCTATTTCCCACCAGATCAGCCTCAAAAATTCGCTAATGTCCACAAGGTCTTCGGTGCAAGCAATGTTTCAAAGCTACTCAACGAACTAAATGCCGCCCATCGAGAAGATGCCGTGAATTCCCTAGCTTATGAAGCGGAGGCTCGTCTTCGTGATCCCGTCTATGGCTGCGTCGGTCTGATTTCAATTCTTCAACAAAGACTCAAGCAAGTTCAGAATGACCTTTTCACTGCCAAAAAGGAACTATCTGCATATATTGGTCCCTCAGCGATGCTACCTATTCCTCAACCTGCCGGCTGTTTGCCACAACAACACATGAGTAAT…						1	0.5069	0.2932	0.5785	0.4879	0.2619	0.5369
661	>Lus10016769	ATGTCGTCACAGAACTCGCCATGTGCGGCGTGCAAGTTCCTCCGGCGGAAGTGCACGCAGGAGTGCGTGTTCGCCCCTTATTTCCCGCCGGAGCAGCCAGCCAAATTCGCCAGCGTCCACCGCGTGTTCGGCGCGAGTAACGTTGCGAAGCTCCTGAACGAAATCCCGGCGGGTCAAAGGGAAGACGCGGTGAATTCACTGGCGTACGAGGCGGATGCTCGGCTGCGGGACCCAGTGTACGGGTGTGTGGGCCTAATATCAATCCTCCAGCACAAGTTGAAGCAGCTCCACATTGATCTTGACACAGCCAAGCAGGAGCTATCCAAGTACATCGACCCTCAAGCGATGCTCCCAAATCTCGGATCCGTCGTCTCCCCCTCGTATATTGCGGCCGGTATG…						2	0.3552	0.1045	0.2941	0.1567	0.1242	0.7929
663	>Pbr025102.1	ATGTCGTCGTCCTCAATGTCGTCGTCTTCAAACTCTCCGTGCGCAGCGTGCAAATTTCTACGGCGGAAGTGCACGCCGGAGTGCGTCTTCGCGCCTTACTTCCCACCTGACAACCCCCAAAGGTTTGCCAACGTCCACAAGGTCTTCGGCGCCAGCAATGTCGCCAAGATCCTCAACGAGCTCAGCGCTTCTCAGCGCGATGACGCCGTCAACTCCCTGGCCTACGAGGCGGAGGCCCGCCTCCGGGACCCTGTCTATGGCTGCGTCGGACTCATCTCCCTCCTCCAGCAGCGGCTGAAGCAAGTCCAGGCGGACCTTTTCAATGCCAAAAAGGAGCTCGCAACTTACATAGGCCCACAAGCTATGCTCTCCATTCTCCAGCCGCCGACTTACATGGCT…						3	0.4472	0.1539	0.344	0.4462	0.1521	0.3408
665	>PH01000930G0020	ATGTCGTCGTCGAGCTCGCCGTGCGCGGCGTGCAAGCTGCTGCGGCGCAAGTGCACGCAGGAGTGCGTGTTCGCGCCCTACTTCCCGCCGGACCAGCCGTCGAGGTTCGCCAACGTGCACAAGGTGTTCGGCGCCAGCAACGTCTCCAAGCTGCTCAACGACTTGCCGCAGGCGCAGCGGGAGGACGCCGTCAACTCGCTCGCCTACGAGGCCGACGCCCGCCTCTGCGACCCCGTCTACGGATGCGTCGCATACATCTCCATCCTCCAGCTCAAGATCAAACAGGTGCGCGACGAGATCGCCGCCGCGCGCAAGGAGCTCGCCGGGTACATCGGCCCCGCCGCCTTCTCGCCCATCGTCGCCCCGGCGCTCCACCACCCCGCCGCCGTGCAGTACCAC…
667
668								Node#	Ka/Ks Branch1	Ka Branch1	Ks Branch1	Ka/Ks Branch2	Ka Branch2	Ks Branch2
669	>Vitvi09g00188_LBDIi6_LBD22	ATGAGCGTTCCAAGGATTGGTAACGGTACCCAAGCTTGCGAGGCTTGCAAATACCAACGTAGAAAATGCGCCCCTGACTGCATTCTCGCCCCTTATTTTCCTCACGGTCGCCAGCGCCAGTTCCTCAACTGCCATAAATTGTTTGGGGTCAGCAACATCACCAAGATCATCCGCAACCTCCACCCTCCTGACAAGGACGAGGCCATGCGCACCATCATTTTCCAGTCTGACGTCCGCGCCTCCGACCCCGTCGGCGGTTGCTACCGTATCATCCGTGACCTCCAGCGCCAGATCGAGTACACCAAGGCGGAGCTCGACCTTGTCCTCCATCACTTGGCCATATGCCGCGCCACCCACCAACAGCAACAGGCCAGCATACCGGAATCCCCATCGTCCATT…						1	0.1373	0.0186519	0.1359	0.1051	0.0188473	0.1793
671	>At3G13850_LBD22	ATGCCCTCAGGCAAACCTTCTTCTGTCTTCCCTTTACATCCCAAACCTACACCATTAAAACCTTCTAGCAGCACCAGCAGCAGCAACAACAACAGCACAAACCAAGCCTGCGCCGCCTGCAAATACCAACGCAGGAAATGCGCTCCCGATTGTCTTCTTGCTCCTTATTTCCCTCACGACCGTCACCGCCAATTCCTTAACGCGCATAAGCTCTTTGGAGTCAGCAACATCACCAAGATCATTAAATCCCTTACCCCTCCAGAGAAAGACGCAGCTATGCATACAATCATGTTTCAGTCCGATGCTCGTGCCAATGATCCCGTTGATGGATGCTATGGCATCATAAAAAAGCTTCAATACCAGATCGAATACACAAGAAACGAATTGGAGATTGTTCTT…						2	0.5668	0.2741	0.4836	0.3594	0.1215	0.3381
673	>Bra021513	ATGCCATCAGGCAAACCTTCTTCTTCTGTCTTCTCTTTACATCCCAAACCAACACCATTAAACCCTTCAAGCAGCGCCACCAGCAACAACAACACCACAAACCAAGCATGCGCGGCTTGCAAATACCAACGTAGAAAATGTGCTCCTGATTGTCTTCTCGCTCCTTACTTCCCTCACGACCGTCACCGCCAATTCCTCAATGCTCATAAGCTCTTCGGTGTAAGCAACATCACCAAGATCATAAAAGACCTTAGCCCTCCTGATAAAGACGCGGCTATGTATACAATCATGTTTCAGTCCGATGCTCGTGCGAATGATCCCATCGAAGGATGTTATAGCATCATTAGAAAGCTTCAGTACCAGATCGAATACTCAAAAAACGAGTTGGACATGGTTATT…						3	0.5687	0.1708	0.3003	0.2148	0.0545088	0.2538
675	>evm.model.supercontig_25.41	ATGTCACCCACATCAACAACAACAACTAAAAAAACAACACCCATCAACATCCCAAGAATTGCTTCTAACGGCACCACCACCACCCAAGCTTGCGCTGCCTGTAAATACCAGCGAAGAAAGTGTGCTCCCGACTGCATTCTTGCTCCTTATTTCCCTCACGACCGCCAACAGCAGTTCCTCAACGCTCATAAATTGTTTGGCGTTAGCAACATCACCAAGATCATCAGAAACCTCGACCCTCCTGAGAAGGACGCCGCCATGCGCACCATTATTATTCAGTCTGATGTCCGTGCCAAAGATCCCGTAGGCGGTTGCTGTCGGATCATACGCGACCTTCACCATCAGATTTTGTACACCAAGACCGAACTCGATATGGTTCTTCATCAACTCGCAATTTGC…						4	0.1611	0.0305894	0.1899	0.1927	0.0288443	0.1497
677	>Thecc1EG029052t1	ATGAGCATTCCAAGAACTGGTAGTAACGGCACAACACAAGCTTGCGCTGCGTGTAAATACCAACGCAGGAAGTGCGCTCCTGACTGCATTCTCGCCCCTTATTTTCCTCATGATCGCCAAAGACAATTCCTCAATGCTCATAAATTATTTGGAGTCAGCAACATCACCAAGATCATCAAGAACCTTACTCCTCCTGAGAAAGACATTGCCATGCGTACCATCGTATTTCAATCCGATGCGCGAGCCAATGACCCTGTTGGAGGTTGTTACAGGATTATCCAAGAGCTTCAGCGTCAGATAGAGTACAGCCAGGCTGAGCTTGACCTGGTTTTTCATCAGCTAGCCATATGCCGAGCGCAGGCTCATCAGCAGCAGCAGCAATCTCACTTGCAAATGCAC…						5	0.235	0.0589606	0.2509	0.3042	0.0895957	0.2946
679	>Gorai.011G064500.1	ATGAGCATTTCGAGAACTGGTAGTAACGGTACAACGCAAGCTTGCGCTGCATGTAAATACCAACGTAGGAAGTGTGCACCGGACTGCATTCTCGCCCCATATTTCCCTCACGATCGGCAACGACAGTTCCAAAACGCGCATAAATTGTTCGGGGTCAGCAACATCACCAAGATCATTAAGAACCTTAACCCTCCCGAAAAGGACATAGCCATGCGTACGATCGTGTTTCAGTCCGACGCACGAGCTAATGACCCTGTTGGAGGTTGTTATAGGATCATTCAAGAGCTTCAACGACAAATCGAATACAGCCAGGCCGAACTTGACCTGGTTTTACATCAGCTAGCCATATGCCGAGCACAGGCCGCTCAACAACAACATAGCGATTTAACGCTAGGTTGC…						6	0.1661	0.0472185	0.2842	0.2251	0.0603093	0.2679
681	>cassava4.1_028597m	ATGAGCATTCCTAGGATTGGCAACGGCACCACCCAAGCTTGTGCTGCTTGCAAATACCAGCGTAGGAAGTGCGCGCCTGACTGTATTCTCGCCCCTTATTTCCCTCACGATCGCCAAAGACAATTCCTTAATGCCCATAAATTGTTTGGTGTGAGCAATATCACCAAAATCATCAAACCCCTTAGCCAACCTGACAAGGACGAAGCTATGCGGACGATCATTTTCCAATCAGATGTTCGTGCCAATGATCCCGTCGGAGGCTGTTATCGAATCATTCGTGAGCTTCAGCGTCAAATTGAGTATCACAAGGCTGAGCTTGATCTTGTTCTTCATCAACTTGCCATTTGTCGAGCTCAAGCTCACCAACAAACTCATTTCCAAATGCTAGAAACTGATGAT…						7	0.6651	0.3251	0.4888	0.9298	0.3262	0.3509
683	>28694.m000665	ATGAGCAGCATTACAAGGATTGGCAACGGCACCACCACCCAAGCTTGTGCTGCCTGCAAATACCAGCGCAGGAAGTGCGCTCCTGATTGCATTCTCGCCCCTTATTTCCCCCACGATCGCCAGAGACAATTCCTTAATGCCCATAAATTGTTTGGCGTAAGCAACATTACTAAAATCATCAAGAACCTTAACCAACCTGACAAGGACGAAGCCATGCGTACTATCATTTTTCAATCAGATGTTCGTGCCAATGATCCTGTCGGAGGCTGTTATCGAATCATTCGTGAGCTCCAACGACAGATCGAATTTCATAAGAATGAGCTTGATCTTGTTCTTCACCAACTAGCCATATGTCGGGCACAAACTCAACAGCAGCAGCAGCCTCATTTCCAAATCCTT…						8	0.3377	0.1957	0.5795	0.6853	0.1696	0.2475
685	>Potri.003G037300.1	ATGAGCAATATTTCAAGGACTGGTAACAGCACCACCCAGGCTTGTGCAGCTTGCAAATACCAACGCAGGAAGTGCGCTCCTGACTGCATTCTCGCCCCTTATTTCCCTCACAATCGCCAGAGACAATTCCTCAATGCCCATAAATTGTTTGGTGTTAGCAACATTAGCAAGATCATCAAGAACCTTAACCCTCCCGAGAAGGACGAAGCCATGCGTACCATCATCTTTCAATCAGATGTCCGTGCAAATGATCCCGTCGGAGGATGTTATCGAATGATTCGAGAACTCCAACGTCAAATTGAATACACTAGGGCTGAACTTGATTTTGTTCTTCATCACCTTGCTATATATCGTGCCCAGGCTGCAGCCCAACAGCAGACTCAATTGATTCAAGCACAA…						9	0.2744	0.1078	0.3927	0.3213	0.1798	0.5594
687	>Lus10003789	ATGAGCAGCAATACATCTCCTATTTCTATCAGCACAACCACAACCACCAATAGCAATAGTAATAGCAGTACCAATAGCAATACCAAGAACAACAATAACAACATCTCTAGAATTGGCAACGGCGGCACCACACCTGCCTGCGCTGCATGCAAATACCAACGTAGAAAGTGCGCCCCTGATTGCATTCTCGCCCCCTACTTCCCCCACGATCGTCAACGTCAATTCCTCAACGTCCACAAGCTTTTTGGTGTCAGGAAGATCACCAAGATAATTGAGAACCTTGCGACGCAGGCTCATAAGGATGAGGCTATGCGCTCCATCATTTTCCAGTCTGATGTTCGAGCCAATGACCTTGTTGGTGGCTGCTACCGCATCGTTCTCGAACTCCAACGCCAGATT…						10	0.262	0.056692	0.2164	0.2096	0.062095	0.2963
689	>MDP0000257227	ATGAGTAGTAGTAGCCATAGCCATAACCACACTCATCACATTTCGACGACAACCACAACACCGTCAACAAAAGGCAACGGCAACACGCAGGCTTGCGCTGCGTGCAAATACCAGCGCAGAAAGTGCGCCCCCGACTGCATTCTAGCCCCTTACTTCCCCCACGACCGCCAGCGCCAGTTCCTCAACGCTCACAAGCTCTTTGGCGTCAGCAACATCACGAAAATCATCAAACACCTTGACCAGCCCGACAAGGATGAGGCCATGCGCACCATCATCTTCCAGTCTGACGTTCGCGCCAACGATCCCGTTGGCGGTTGTTACAGAATCATTCGCGAGATGCAGCACTTGATCGAGTACAACAAGGCTGAGCTCGACATTATTCTTCACCAGCTAGCCATA…						11	0.2049	0.0389251	0.19	0.1896	0.0374446	0.1975
691	>Pbr012959.1	ATGAGTAGTAGTGGCCATAGCCATAACCACACTCATCACATTTCGACGACAACCACAACACCGTCAACAAAAGGCAACGGCAACACGCAGGCTTGCGCTGCGTGCAAATACCAGCGCAGAAAGTGCGCCCCCGACTGCATTCTAGCCCCTTACTTCCCCCACGACCGCCAGCGCCAGTTCCTTAACGCTCACAAGCTCTTTGGCGTCAGCAACATCACGAAAATCATCAAACACCTTGACCAGCCCGACAAGGATGAGGCCATGCGCACCATCATCTTCCAGTCGGACGTTCGCGCCAATGATCCTGTTGGTGGTTGTTACAGAATCATTCGCGAGATGCAGCGCTTGATCGAGTACAACAAGGCTGAGCTCGACATTGTTCTTCACCAGCTAGCCATA…						12	0.2439	0.0297249	0.1219	0.2438	0.0355692	0.1459
693	>mrna23043.1v1.0hybrid	ATGAGCATCACTAGTGGCAGCGTCGTCACTACAACCTCATCCCCAACCACACCCAACTCCTCCTCCTCTTCGACCAAAGGCAACGGCAACACCCAGGCCTGCGCCGCCTGCAAGTACCAACGCCGCAAGTGCGCCCCCGACTGCATCCTCGCCCCTTTTTTCCCTCACGACCGCCAGCACCAGTTCCTCCACGCCCACAAGCTCTTCGGCGTCAGCAACATCACCAAGATCATCAAAACACTCAACCACTTTGAAAAGGAGACGGCCATGCGCACCATCATCTTCCAGTCCGACGTCCGCGCATCCGACCCCGTCGGCGGATGCTACCGCATCATCCAGGAACTACAGCGCCTCATCGACTACAACAAGGCCGAGCTCGACATCGTCCTTCACCAACTC…						13	0.3848	0.1825	0.4744	0.5254	0.2222	0.4229
695	>XP_004510487	ATGAACAACAACAACATTACTTGCATCACAAGAAACAACAGCAACAACAATAACACGACTCAAGCTTGTGCTGCATGTAAATACCAACGTAGAAAATGTGCACCTGATTGCATATTAGCACCTTATTTCCCTCATGATAAACAAAGACAATTCCTTAATGCTCATAAATTATTTGGTGTAAGTAACATTAACAAAATTATTAAATATCTTGATCCTCCTCTTAAGGATCAAGCGATGCGAACGATCATTTTTCAATCCGATATGCGTGCTAACGACCCGGTTGGTGGTTGTTACAAATACATTCAAGATCTACAAGCTCAGATTGAATATTGTAAAGCAGAACTTGATCTTGTTCATCAACAACTTGCTCTTTTTAGAGCTCAAGCTCAACAACAACAA…						14	0.6625	0.2199	0.3319	0.3398	0.11	0.3239
697	>MEDTR8G018690.1	ATGAACAACAAAAACAACAATAACACCACTCAAGCATGTGCTGCATGTAAATACCAACGTAGAAAATGTGCACCTGATTGCATTCTAGCACCTTACTTTCCTCATGATAGACAAAGACAATTCCTTAATGCACACAAATTATTTGGAGTTAGCAACATTAATAAAATCATTAAATTTCTTGACCCTCCTCTTAAAGATCAAGCCATGAGGACGATCATTTTTCAATCTGATATGCGGGCTAATGATCCTGTTGGTGGTTGTTATAAATATATTCAAGATCTTCAAGCTCAAATTGAATATTATAAATTAGAACTTGATCTTGTTCATCAACAACTCGCGATATTTCGATCACAATCTCAACAACAACAACAACAAATACAGGTTAATTATGGTGATCAA…						15	0.1625	0.00635242	0.039083	0.3894	0.01007	0.0258634
699	>Cla015578	ATGAGCCCCATCAATCACCACCAACACTTCTCCAAATCCACCTCCGCCGCCGTCACAACCACCACTTCCTCCACCACCACCACCACCCAAGCCTGCGCCGCCTGTAAGTACCAACGCCGTAAGTGCGCTCCCGATTGCATTCTCGCCCCTTATTTCCCTCACGATCGTCAACGTCAATTCTTAAACGCTCACAAACTCTTCGGCGTTAGCAATATCACTAAAATCATTAAGAATCTCGATCCGTTTGAGAAGGAAGAAGCAATGCGTACCATTATTTTTCAATCTGATGTTCGATCCGTCGATCCTGTTGGCGGTTGTTATCGGATTATTCGAGACCTTCAACGCCAAATTGAATATAGCAAGGCGGAGCTTGAGATCGTGCTTCATCAATTGGCTATT…						16	0.2145	0.0621016	0.2896	0.2794	0.0951011	0.3403
701	>Cucsa.360530.1	ATGAGCCCCATCACTCACCACCACCACCACCTTTCCAAATCCTCCACCGCCCCCGTCACAACCACCACTTCTTCCTCCACTACCCAAGCCTGCGCCGCTTGTAAATACCAACGCCGTAAGTGCGCTCCCGATTGCATTCTTGCTCCTTATTTCCCTCACGATCGTCAACGTCAATTCTTAAACGCTCATAAACTCTTCGGTGTTAGCAATATTACTAAAATTATCAAGAATCTTGATCCCTTTGAGAAGGAAGAAGCAATGCGTACCATTATTTTTCAATCTGATGTCCGATCCGTTGATCCTGTTGGCGGTTGTTATCGGATTATTCGAGATCTTCAACGTCAAATTGAATATAATAAGGCCGAGCTTGAGATTGTGCTTCATCAATTGGCGATTTGT…						17	0.2053	0.0735587	0.3582	0.2361	0.09512	0.4029
703	>AC217910.3_FGP006	ATGACCTCCACCGTATCCGCTTCCCAACTGCATATTACCGCCACAGCCACGGGGACCTCTGCTGTAATCACAACGCCCTCCTCAAACCAGAACCCCATCAACGCGCGCTCCTGCCATCATTCGGCGAGCAGCTCCCCACGCAGCAGCACCACCACCGGAGGCACAGGCGGTGGCGGCGGCAGCGGCAGCGGGAGCACGAACCAGGCGTGCGCGGCGTGCAAGTACCAGCGTCGCAAGTGCAGCCCGGACTGCCCGCTCGCGCCCTACTTCCCTGCCGACCAGCAGCGGCGCTTCCTCAACGCCCACCGTCTCTTCGGTGTCAGCAACATCCTCAAAACGCTGAAGAAGCTCAAGCCGGAACTCTGCGCCGACGCCATGGGCACGCTCATCTACCAGTCC…						18	0.3038	0.0674988	0.2222	0.2749	0.0674086	0.2452
705	>GSMUA_Achr3P25850_001	ATGGGCTCGCTTTGCTGCCCGCCACCCCACCATCCGCCCCGCCCTACGACCCTGCCGACCGATCCGATCGTTGCCAAGAATCGCCGCACCAACAACCATCACAGCAACAACAACCAAAATATCCTCCTCCTCCTCTTCCTCCTCTTCCTCGTCCTCCGGGTGGTGGGTGCGTGTGCCACCTTCATCGCCACACCCCTCGATCCTATCATGACCTCCGCCACCACATCCAATACAACTGCCACCAACACCAGCGCCAGCAGCAGCAGCAACAATAAGAGCTCCTCCTCCCAGCCCGCCGCTAACTCCGCCTGCGCAGCCTGCAAATACCAGCGCCGCAAGTGCAAACCCGACTGCCTCCTCGCTCCTTACTTCCCCGCCAACCAGCAGCAGAAGTTCCTC…
707
708
709	>Vitvi13g00559_LBDIf4	ATGGAGGAATACAATTACAAAACTTCTAATACTCCTTTCTCTTCTTCTTCTTCTTCAAGGGTCTCTCCTCTTCTAAGTGGGAGTGCTGTTCAAGGTCCTTGTGGCGCCTGCAAGGTTCTTCGTCGCCGATGCACTAAGAGTTGTCTTCTTGCTCCATATTTTCCACCAACCGAACCAATGAAGTTCATTAATGCCCATAAAATCTATGGAGCTAGCAACATCGTCAAGTGCTTGCAGGAACTTCCCGAGTCCAAGAGAGCAGATGCTGTAAGCAGCATGGTTTACGAAGCAAATGCAAGAATTCGTGATCCAGTTTACGGTTGTGCTGGTGCAATTAGTCATCTTCAGAAACGGCTTAATGATGTGCAAGCAGAATTGGCAATGACACAAGCTGAGATA…
711
712								Node#	Ka/Ks Branch1	Ka Branch1	Ks Branch1	Ka/Ks Branch2	Ka Branch2	Ks Branch2
713	>Vitvi07g00572_LBDIa6	ATGACTGGTTCTGGTTCTCCTTGTGGAGCCTGCAAGTTTTTGAGGAGAAAATGTGTGAGGGGTTGTGTTTTTGCTCCTTATTTCTGCCATGAACAAGGCGCTGCCCACTTTGCTGCCATTCATAAGGTTTTTGGTGCAAGCAATGTGTCCAAACTCCTCGGTCACCTACCGGTGAGTGACAGGTGTGAAGCTGCGGTTACCATTGCTTATGAAGCTCAAGCCAGACTTCAAGATCCCATCTATGGATGTGTCTCACACATTTTTGCCCTCCAGCAGCAGGTTGTTAATCTACAAGCACAGCTAGCTTCTCTGAAGGAGCAAGCATCTCAAAGCCTTTTCAATGGGTCCAGTGCTGGAAACCTCAATGAGAAATTCTTTGGGAAACTCCCTTCTTACCAG…						1	0.4511	0.0923054	0.2046	0.3149	0.0790003	0.2509
715	>At3G58190_LBD29	ATGACTAGTTCCAGCTCTAGCTCTGGCTCTCCTTGTGGTGCTTGTAAGTTCCTTAGGAGGAAATGTGCAAAGGGATGTGTGTTTGCTCCATACTTTTGTCATGAACAAGGAGCTTCACACTTTGCAGCCATTCACAAGGTCTTTGGAGCTAGCAATGCTTCTAAGTTGCTCTCTCATCTTCCCATTAGCGATCGCTGTGAAGCCGCTATTACAATCTCTTATGAAGCTCAAGCTAGGCTTCAAGATCCCATCTATGGCTGTGTTTCTCATATCTTTGCTCTCCAACAACAGGTTGTGAATTTACAAGCAGAACTTGAGATTCTAAAGCAACAAGCAGCACAAAGCATGATTTTTGCTGATTCACCAACATCAGAAAACCCTAATAGTTACTATGGAGAC…						2	0.5712	0.166	0.2907	0.232	0.1392	0.5999
717	>Bra016876	ATGACTGGCTCTGGCTCTCCATGTGGAGCTTGCAAGTTCTTAAGAAGGAAATGTATATATGGATGTGTGTTTGCTCCATACTTTTGCCATGATCAAGGAGCATCTCATTTTGCAGCCATTCACCAAGTATTTGGAGCCAGCAATGCTTCCAAATTGCTCTCTCAACTTCCTATGCAAGATCGGTGTGAAGCTGCCATTACACTCTATTATGAAGCTCAAGCTCGCCTCCAAGACCCCATCTATGGTTGCGTTGCTCATATATTTTCCCTCCAACAACAAGTTGTGAATTTGCAAGCACAGCTTGAGATTCTAAAGCAACAGGCAACACAAAGCATGATGACTACTGATACTCCATCCTTAGAAAACCCTAATTACTATCGAGACACTAAGCTTCAACAA…						3	0.4056	0.0675512	0.1666	0.3657	0.1155	0.3158
719	>evm.model.supercontig_50.42	ATGACCGGTTCTGGTTCTCCCTGTGGAGCCTGCAAGTTCTTGAGAAGAAAATGTGTTAGAGGTTGTGTTTTTGCACCTTATTTCTGCCACGAACAAGGTGCTACTCATTTTGCTGCTATACATAAAGTTTTTGGTGCAAGTAATGTTTCCAAGCTTCTTGCTCATCTTCCAGTAAGCGATCGATGCGAAGCTGCTGTTACTATCTCTTATGAAGCGCAAGCTAGGCTTCAAGATCCCATTTATGGCTGTGTCTCGCATATTTTTGCTCTCCAGCAGCAGGTTGTGAATCTGCAGGCACAGCTAGCTTCTCTCAAAGAACAGGCAGCTCAAAGCATTTTGAATGCCTCTGCTGCTGCAAACCCTAGTGATGATCATCAGAAAATATACTATGGCAGCTAC…						4	0.4968	0.0616878	0.1242	0.4045	0.0598318	0.1479
721	>Thecc1EG004103t1	ATGACAGGTTCTGGTTCCCCTTGTGGTGCCTGCAAGTTCTTGAGAAGAAAATGTGTTAGAGGCTGTGTTTTCGCACCTTATTTCTGCCATGAACAAGGTGCAACCCATTTTGCAGCCATCCACAAGGTTTTTGGTGCAAGCAATGTCTCAAAGCTGCTTGCTCACCTCCCTGTCAGTGACCGCTGTGAAGCTGCGGTCACAATCTCTTATGAAGCTCAAGCTAGGCTTCAAGACCCCATTTATGGCTGTGTTTCACATATCTTTGTTGTCAATCTACAGGCACAACTTGCTTCCCTTAAGGAACAAGCAGCTCAGAGCATTCTTAATGGCTCTGTTAGTGAAAACCCTAATGGCAAATACTATGGAAAGATTCCTTCTCACCTCCAAGATGTTCAAAGT…						5	0.2506	0.1564	0.624	0.4379	0.1645	0.3757
723	>Gorai.007G144500.1	ATGACAGGTTCTGGTGCCCCTTGTGGTGCCTGCAAGTTCTTGAGAAGAAAATGTGTTAGAGGCTGTGTTTTTGCACCTTATTTCTGCCATGAACAGGGTGCAACCCATTTTGCAGCTATCCACAAGGTTTTTGGTGCAAGCAATGTCTCCAAGCTGCTTGCTCACCTCCCTGTCAGTGATCGCTGCGAAGCTGCAGTCACAATTTCGTATGAAGCTCAAGCTAGGCTTCAAGATCCCATTTATGGTTGTGTTTCTCATATCTTTGCTCTCCAACAGCAGGTTGTCAATCTCCAGTCGCAGCTTGCTTCTCTCAAGGAACAAGCATCTCAGAGCATTGTTAATGGCTCTGTTACTGCAAACCCTAATGGAAAGCTTCCTTCTCAGTTCCAAGATGTTCAA…						6	0.4	0.0792913	0.1982	0.3569	0.065962	0.1848
725	>Eucgr.B01529.1	ATGACTGGTTCTGGTTCTCCTTGTGGCGCTTGCAAGTTCTTGAGGAGGAAATGCGTGAGAGGCTGCGTCTTTGCTCCATATTTTTGCCACGAGCAAGGTGCGACGCATTTCGCGGCCATTCACAAGGTCTTTGGCGCAAGCAACGTGTCAAAGCTCCTGGCAAACCTCCCCGTGAGTGATCGGTGCGAGGCCGCCGTGACCATCTCGTATGAGGCTCAGGCGCGGCTGCAGGACCCCATTTATGGATGCGTCTCGCACATCTTTGCGCTCCAACAACAGGTATTCAATTTGCAAGCGCAATTGGCTTCTCTGAAGGAGCAAGCTACTCAAAGCCTTTGTGCTCCCTCTTCCACGAGAGGGAGCCTTAACGAGAAATATTCTGGAAATAAGGTCATCTCG…						7	0.4355	0.1463	0.3359	0.5453	0.1244	0.2282
727	>Ciclev10023341m	ATGACCGGTTCCGGTTCTCCTTGTGGAGCTTGCAAATTCTTAAGGAGAAAATGTGTAAAGGGATGTGTTTTTGCACCTTATTTTTGCCATGAACAAGGTGCTACTCATTTTGCAGCCATTCACAAAGTTTTTGGTGCAAGCAATGTTTCAAAGTTGCTTGCTCACCTCCCTGTGAGTGACCGCTGCGAAGCAGCTGTCACAATCTCTTATGAAGCTCAAGCTAGGCTTCAAGATCCTATTTACGGCTGCGTTTCGCATATTTTTGCTCTGCAACATCAGGTTGTTAATCTACAAGCACAGCTTGCTTCTTTGAAAGAGCAAGCTGCTCAAAGCATTCTCAATGGCTCTGTTACAACAAACCCTAATCATGAGAAATATTATGGGAAGCTTCCTTCACAC…						8	0.2096	0.1244	0.5937	0.4357	0.1924	0.4416
729	>cassava4.1_032309m	ATGACTGGTTCTGGTTCTCCTTGTGGTGCCTGCAAATTTTTGAGAAGAAAATGTGTGAAGGGTTGTGTTTTTGCTCCTTATTTCTGCCATGAACAAGGTGCTACACATTTTGCAGCCATTCACAAAGTTTTTGGTGCAAGCAATGCTTCAAAGTTGCTTGCTCATCTCCCTGTAAGTGATCGATGTGAAGCTGCTGTTACAATTTCTTATGAAGCTCAAGCTCGGCTTCAAGATCCCATCTATGGCTGTGTTTCTCACATTTTTGCTCTCCAACAGCAGGTCATGCATCTTCAAGCGCAACTTGCTTCTCTCAAAGAACAAGCAGCTCAAAGCATGATCAATACCTCAGCTGCCACAGCAAACCCTAATGAAAAGTACTATGGAAAAGCTGCTTCTCTT…						9	0.7789	0.2747	0.3527	0.237	0.0571699	0.2413
731	>28428.m000040	ATGACTGGTTCTGGTTCTCCTTGTGGAGCTTGCAAGTTCTTGAGAAGAAAATGTGTTAGAGGTTGTGTTTTTGCACCTTATTTCTGTCATGAACAAGGTGCTACACATTTTGCAGCTATTCATAAGGTTTTTGGTGCAAGCAATGTATCAAAGTTGCTTGCTCATCTTCCTGTAAGTGATCGATGCGAAGCTGCTGTTACAATTTCTTATGAAGCTCAAGCTAGGCTTCAAGATCCCATTTATGGCTGTGTCTCCCACATTTTTGCTCTTCAACAACAGGTTATGAATCTACAAGCGCAACTTGCTTCTCTTAAGGAACAAGCAGCTCAAACTTTGATTAATGGCTCTGCCACAGCAAACCCTAATGACAAGTACTATGGAAAACCCTCTTCTCTACCA…						10	0.3607	0.089464	0.248	0.2377	0.0679724	0.286
733	>Potri.002G041100.1	ATGACAGGTTCTGGTTCACCTTGTGGAGCTTGCAAATTCTTGAGAAGAAAATGTGTGAGAGGTTGTGTTTTTGCACCTTATTTCTGCCATGAACAAGGAGCTCAACATTTTGCAGCAATCCACAAAGTTTTTGGTGCAAGCAATGTGTCAAAGTTGCTTGCTCACCTTCCTGTAAGTGATCGTAGTGAAGCCGCAGTCACAATCTCATATGAAGCTCAAGCCAGGCTTCAAGATCCCATTTATGGCTGTGTTTCTCACATTTTTGCTCTTCAACAACAGGTTGTCAATCTTCAGGCACAGCTGGCTTCTCTCAAGGAACAAGCAGCTCAAAGCTTTCTAAATGGCTCTGCCACCACAAACCCTAATGACAAGTACTATGGAAAACCTTCTTATCCACAG…						11	0.2572	0.1746	0.6791	0.1665	0.0396729	0.2382
735	>Lus10033873	ATGACAGGGAGTGGTTCACCATGTGGAGCCTGCAAGTTCTTGAGGAGGAAATGTGTGAGGGGGTGTGTGTTTGCACCTTACTTCTGCCATGAACAAGGTGCTACCCATTTTGCAGCCATCCACAAGGTTTTTGGTGCTAGCAATGTCTCCAAATTGCTTGCTCACTTGCCCGTCTCCAATCGTTGCGAGGCAGCCGTTACCATCTCTTATGAAGCTCAGGCCAGGCTCCAGGACCCCATCTATGGTTGTGTCTCCCACATCTTTGCTCTCCAGCAACAGGTTGTGAATTTACAGGCTCAGCTAGCTTCTCTAAAGGAACAAGCTGGACAGAGCTTTGTTTACAACTCTGGTTACCCATCAGCAAACCCTAGTAATGGAAGATATACCTCAACATCAACT…						12	0.3315	0.0202333	0.0610321	0.0691857	0.00905611	0.1309
737	>Pbr009021.1	ATGACTGGTTCTGGTTCTCCATGTGGAGCCTGCAAGTTCTTGAGAAGAAAATGTGTGAGAGGGTGTATTTTTGCACCTTACTTCTGCCATGAACAAGGTGCTACCCATTTCTCGGCCATCCACAAGGTTTTTGGCGCAAGCAATGTGTCAAAGCTGCTTGCTCACCTTCCGGTGAGTGATCGTTGTGAAGCCGCCATGACGATATCATATGAAGCTCAAGCGAGGCTTCAAGATCCCATTTATGGTTGTGTTTCACATATTTTTGCTCTCCAACAGCAGGTGGTCAGCTTACAAGCACAATTAGCTTCCCTTAAGGATCAAGCAGCTCAATGCTTTCTCAACGGCTCTGCTGTAGCTAACCCTAATGAGAAATTTTATGGGAAAGCTCCTTCTCACACA…						13	0.3778	0.1129	0.2988	0.2863	0.1584	0.5534
739	>ppa025889m	ATGGCTGGTTCTGGTTCTCCTTGTGGAGCCTGCAAGTTCTTGAGAAGAAAATGTGTGAGAGGGTGTATTTTTGCTCCTTATTTCTGCCATGAACAGGGAGCTACCCATTTTTCTGCCATCCACAAGGTTTTTGGCGCAAGCAATGTGTCGAAGCTTTTAGCTCACCTTCCGTTGAGCGATCGTTGCGAAGCCGCGGTGACAATATCATATGAAGCTCAAGCCAGACTTCAAGATCCCATATATGGCTGTGTTTCACATATTTTTGCTCTCCAACAGCAGGTGGTCAACTTACAAGCACAGTTAGCTTCCCTCAAGGATCAAGCAGCTCAAAGCTTTGTCAATGGCTCTGCTGTAGCAAACCCTAATGAGAAATTTTATGGGAAACTTCCTTCTCACACT…						14	0.3444	0.1397	0.4057	0.3767	0.0904434	0.2401
741	>mrna08253.1v1.0hybrid	ATGACTGGCTCTGGTTCTCCCTGTGGAGCCTGCAAGTTCTTGAGAAGAAGATGTGTGAGGGGTTGTATTTTTGCACCTTATTTCTGCCATGAAAATGGCGCTACCCATTTCGCTGCCATCCATAAGGTTTTCGGCGCAAGCAATGTGTCGAAGCTGCTGGCTCACCTTCCGGTGAGTGACCGTTGCGAAGCAGCGGTAACGATCTCGTATGAGGCTCAGGCCAGGCTCCAAGATCCCATTTATGGCTGTGTTTCACATATTTTTGCTCTCCAACAACAGGTTGTCAACCTACAGGCACAATTAGCTTCCATCAAGGATCAAGCACCTCAAAGCTTTGTGAATGGCTCTGAAGCTGTAGCAAACCCTAACCAGAATTGCTTTCCTGATTTAGAAAATTCA…						15	0.4118	0.103	0.2502	0.3479	0.1211	0.3482
743	>XP_004495114	ATGTCTGGTTCTGTTTCTGGTTCTCCTTGTGGAGCCTGCAAATTCTTGAGAAGAAAATGTATTAGAGGTTGTGTATTTGCACCTTATTTTTGTCATGAACAAGGTGCTACACATTTTGCAGCCATTCATAAAGTGTTTGGTGCAAGCAATGTCTCAAAGCTCCTTGCTCATCTCCCTCTAACTGATCGATGCGAAGCCGCTGTTACAATCTCTTATGAAGCTCAAGCTAGACTTCAAGATCCTATTTATGGCTGTGTTTCCCATATTTTTGCCCTCCAACAACAGGTGGTGAATTTACAAACACAGCTAGCTTATCTGAAAGAACAAGCAGAAGCACAGACTTGTCTCCTCAATAATGAAAAATCTACATCTCTTAATCTCCCACAACAAGATCTTCAA…						16	0.1622	0.0168363	0.1038	0.3984	0.0398875	0.1001
745	>Glyma19g34600.1	ATGACTGGTTCTGGTTCTCCTTGTGGAGCCTGCAAGTTCTTGAGAAGGAAATGTGTGAGAGGTTGTGTTTTTGCACCTTACTTTTGTCATGAACAGGGTTCCACTCATTTTGCAGCCATTCATAAGGTCTTTGGTGCAAGCAATGTCTCAAAGCACCTTGCTCACCTCCCTGTGAGTGACCGTTGTGAAGCTGCAGTCACAATCTCTTATGAAGCTCAAGCTAGACTTCAGGATCCAATTTATGGCTGTGTTGCTCATATTTTTGCACTCCAACAACAGGTGGTGAGTTTACAAGCACAGCTAGTTTATCTCAGGGAACAAGCAAGTCAGATCTATCTCAATGGCTCTGCCACTGAAAACCCTAATGAGAAATACCTTGGAAAACCTACTACTTTCCCT…						17	0.2405	0.0387081	0.1609	0.3767	0.0587186	0.1559
747	>Cla005992	ATGACGGGCTCAGGTTCTCCTTGTGGAGCTTGTAAATTCTTGAGAAGAAAATGTGTTAGAGGATGTGTTTTTGCACCATATTTTTGCCATGAACAAGGAGCTACTCATTTTGCTGCCATTCATAAAGTGTTTGGAGCTAGTAATGTTTCTAAGCTTCTTGCTCGTCTTCCTATTAGTGAAAGATGTGAGGCTGCTGTTACTATTTCTTATGAGGCTCAAGCTAGGCTTCAAGATCCTATCTATGGCTGTGTTTCTCATATCTTTGCCCTCCAACAACAGGTTGTGAGTCTTCAAGCACAACTTGCTTCTTTGAAGGAACAAGCAGCGGAAAGCATTATGAATGCATCTGGTAACGGGGGCGGAGTGAATGAAAAGATTAATAATAGAAAGGTTCCTTCT…						18	0.2041	0.0516363	0.253	0.2069	0.0451545	0.2183
749	>Cucsa.053450.1	ATGACGGGGTCTGGTTCTCCTTGTGGAGCTTGTAAATTCTTGAGAAGAAAATGTGTAAGAGGATGTGTTTTTGCACCATATTTTTGCCATGAACAAGGTGCTACTCATTTTGCTGCCATTCATAAAGTGTTTGGAGCAAGTAATGTTTCTAAGCTTCTTGCTCGTCTTCCTATTACTGAAAGATGTGAGGCTGCTGTTACTATTTCTTATGAAGCTCAAGCTAGGCTTCAAGATCCTATTTATGGCTGTGTTTCTCATATCTTTGCCCTCCAACAACAGGTTGTGAGTCTTCAGGCACAACTTGCTTCTTTGAAGGAACAAGCAGCGGAAAGCATTATGAACGCGTCCAGTAACGTGGGCGGGGTGAACGAGAAGGTCAATAGTAGAAAGGTTCCTTCT…						19	0.1599	0.0271637	0.1699	0.2176	0.0354519	0.1629
751	>Solyc09g066270.2.1	ATGACAGGCACTGGTTCCCCTTGTGGTGCTTGCAAATTTTTGAGAAGAAAATGTATTAAAGGATGTGTATTTGCTCCTTATTTTTGCTATGAACAAGGTGCTACACATTTTTCAGCTATTCATAAGGTGTTTGGGGCTAGCAATGTCTCTAAACTCTTAGCTCATATACCTGTGAGTGATCGAGGAGAAGCCGCGGTCACCATAGCTTATGAAGCTCAAGCTAGACTTCAAGATCCAATTTATGGTTGTGTTTCACATATATTCGCTCTTCAACAACAGGTTTTTAATTTACAAGCACAACTTGCTTCACTCAAGGAACAAGCTGCAGCTCAAAACATACAAAATGGTTCCAATTATATTACAAACCCTAATTATGACAAATTTCAAGATGTTCAAAGT…						20	0.2025	0.0380044	0.1877	0.2853	0.035702	0.1251
753	>MLOC_10784.1	atggcgctcggccggccattgcaccccaaccatcctcagcagcagcagcagcgatcaccgcagcaccggagacaacaacgatcaggtcggccgccgagcgatccagcggtcatcaccgatcggttgatgagcatgacgggactgggttcgccgtgcggggcgtgcaagtttctgcgtcgcaagtgcgcgcgcgggtgcgtcttcgcgccctacttctgccacgagcagggcgcggcgcacttcgccgccatccacaaggtgttcggcgccagcaacgtctccaagctcctggcgcacctgcccatctccgaccgcgccgaggccgccgtcaccgtctcctacgaggcgcaggcccggctgcgcgaccccgtctacggctgcgtcgcccacatcttcgcg…						21	0.2426	0.0373137	0.1538	0.2996	0.0309088	0.1032
755	>BGIOSGA026473PA	ATGACAGGACTTGGCTCACCATGTGGCGCGTGCAAGTTCCTACGCAGGAAGTGTGTGAAGGGGTGTGTCTTCGCCCCATACTTCTGCCATGAGCAAGGTGCTGCACACTTTGCCGCTATCCATAAGGTATTTGGGGCAAGTAATGCCTCAAAGATCCTTATGCATCTCCCTGTTAGTGACCGCTGCGAGGCTGCAGTGACCATGTCATATGAGGCGCAGGCTAGGCTACGCGATCCAATATATGGTTGTGTCGCGCACATCTTCTCTCTGCAACAGCAGGTAGTCAGTCTGCAAGCACAACTAGAATCTCTCAAAGCTCAGGCAACACAAGGGTATGGAGATGGTTGTTCGATCTCAAGCCCTCAAAACGATAGCTGTGGAAATATGTTAACGTCTATT…						22	0.2723	0.0658526	0.2418	0.1732	0.0386535	0.2232
757	>PH01000788G0760	ATGACAGGGTTTGGCTCTCCATGCGGTGCGTGCAAGTTCCTCCGCAGGAAGTGTGTGAAAGGGTGTGTCTTTGCCCCATACTTCTGCCATGAGCAAGGGGCTGCACATTTTGCTGCCATTCATAAGGTCTTTGGTGCAAGCAATGTCTCAAAGCTCCTGATGCATCTCCCGGTCAATGACCGCTGTGAGGCTGCAGTCACCATCTCCTACGAGGCACAGGCCAGGCTACGTGACCCCATATATGGCTGTGTCTCGCACATATTTGCTCTGCAACAGCAGGTGGTAAATCTGCAAGCACAGCTGGAGTCACTCAAAGCTCAAGCATCACAAGGATACACGAATGGTTCTTCGATATCAAACCCTCAAGAAAACAACTTTAAGACAAAGTTTATGGCTTGC…						23	0.2799	0.0493895	0.1765	0.6244	0.0837062	0.1341
759	>Sobic.007G165100.1.p	ATGACAGGCCTTGGCTCACCATGTGGTGCGTGCAAGTTCCTACGGAGGAAGTGTGTGAAGGGGTGTGTCTTCGCTCCATATTTCAGTCATGAGCAAGGGGCTGCACACTTTGCTGCTATACATAAGGTCTTTGGGGCTAGCAATGCCTCAAAGCTCCTAATGCATCTCCCGATAAGTGACCGCTGCGAGGCTGCAGTCACTATGTCATATGAGGCACAGGCTAGGCTTCAGGATCCAATATATGGCTGTGTTGCTCACATCTTTTCTCTGCAACAACAGGTGGTCAGTCTGCAAGCAGAACTAGAGTCTTTCAAAGCTCTAGCAACACAAGGATATGGAGATGGATCCTTGCCACCAAACCCTCAGAAAGAAAACTGTGAAAGATTAGCACCTTACATT…						24	0.1887	0.0316673	0.1679	0.2721	0.0389032	0.143
761	>GRMZM2G092542_P01	ATGACGGGGTTCGGGTCACCGTGCGGGGCGTGCAAGTTCCTGCGCCGCAAGTGCGTGCGCGGCTGCGTCTTCGCGCCCTACTTCTGCCACGAGCAGGGCGCGGCGCACTTCGCCGCCATCCACAAGGTGTTCGGCGCCAGCAACGTGTCCAAGCTGCTCGCGCACCTGCCGCTCGCCGACCGCGCCGAGGCCGCCGTCACCATCTCCTACGAGGCGCAGGCGAGGCTGCGGGACCCCATCTATGGCTGCGTCGCCCACATCTTCGCGCTACAGCAGCAGGTTATGACCCTGCAGGCGCAGCTGGCGTCGCTCAAGGCGCAGGCGGCGCAGGGGCAGCAGGGCGTGCACGAAGACGCCAAGGGCTACGTGGGCAGCGCCGCCGCGGAGCAGCTAGGGTAC…						25	0.2148	0.0433027	0.2016	0.1896	0.0389368	0.2053
763	>GSMUA_Achr4P25190_001	ATGACGGGGTTTGGCTCTCCCTGCGGGGCTTGCAAGTTCCTGAGGAGGAAGTGCGTGAGGGGCTGCGTCTTCGCCCCTTACTTCTGCCATGAACAGGGAGCGGCCCACTTCGCGGCGATCCACAAGGTGTTCGGCGCCAGCAACTTCTCCAAGATCCTCATGCACCTCCCCGTGGCCGATCGATCCGAGGCGGCCATCACCGTCTCCTACGAGGCCCAGGCGAGGCTCCAAGATCCCGTCTACGGTTGCGTCGCCCACATCTTCGCCCTCCAACAACAAGTCGTCAATCTGCAAGCGCAACTGTCCTCTCTTAGAGCTCAGGCAGCCCAAGGGCTCGGAAGCAGCACCGCAGCCGATCGAACTCCTCGAGAAGACAAGCCACCCCCTTACCAGCAAGAT…
765
766
767	>Vitvi13g00545_LBDIf8	ATGGAATACACCGACCCAACCACAACTGGTTCAACCATTGATCCCTCCTCTTCTTCAAGGCTTGCTGCTTCTCTTCCAACAGCTGTTAAGGGTCCATGCGCTGCCTGCAAGATCCTTCGGCGTCGGTGCACCGACAAAGGCATGTTAGCTCCATATTTTCCACCCACTGAAACCCTCAAATTCATCATTGCCCATAAAGTTTTTGGAGCTAGCAACATCGTCAAGTCCTTGCAGGAACTTCCGGAGTCGATGAGAGCAGATGCAGTGAGCAGCATGGTTTATGAAGCAAAAGCTAGAATTCGTGATCCGGTCTATGGGTGTGCTGGTGCAATTAATCAGCTCCAAAAAGAACTGCGAGATCTCCAAACAGAATTGGCTGCCACACAAGCCGATCTCGCT…
769
770								Node#	Ka/Ks Branch1	Ka Branch1	Ks Branch1	Ka/Ks Branch2	Ka Branch2	Ks Branch2
771	>Vitvi15g01217_LBDIi2	ATGGAGACGTCAAACATGGCTGCCCAAGTTCCACCCCGAGCCAGGACCCATCAGCCTTGCGCTGCTTGCAGGATGCTGAGGAGGAGGTGTGATAGAGACTGTATATTGGCACCCTACTTTCCAAGCTATGAGATTGAGAAATTCGCTGGTGTGCATAAAGTGTTTGGTGCTAGCAATGTTATCAAAATGATTCAGATGGTGGAGGAATCGAGGAGGGAGGATGCTGTCAAAGCCATAATTTATGAAGCAACAACAAGGCTTAGAGACCCGGTCTACGGCAGTGCTGGAGCAATTTTCCACTTGCAGAAAATGATTCAAGACCTCAATACACAACTGGACTCGATAAGAACTCAAACCCTGGTGCTTCGAGAACAAAGAGATCAGCTGTTAGGGATTCTA…						1	0.2948	0.1126	0.3818	0.295	0.1006	0.3409
773	>evm.model.supercontig_96.47	ATGAATGAGCAAGGGGTGGCCAGATCCAGGACCCATCAGCCCTGCTCTGCTTGTAGGATGCTGCGGCGCAGATGTGACACTAATTGCCTACTTGCACCCTATTTTCCCAGCGATGATATGGAGAAATTTGCCGGCGTGCATCGGGTTTTCGGTGCCAGCAACGTTATCAAAATGATTCAGATGGTGGAGGAGACGAAGAGGGAAGATGCGGTGAAAGCGATTGTGTTCGAAGCAAGGGCGAGAATGAGAGATCCTGTATATGGCAGCACTGGAGCTATTTTTCACCTGCAAAAGATGGTTCAAGAACTGGAAACTCAGCTTCAATCAACGCGAGCTCAGGCGTTGATTTTGCAGGCGCAAACAGACGAGTTACTGAGGCTAAACCTTGTCACCAACCAG…						2	0.4077	0.1114	0.2731	0.4225	0.0859494	0.2034
775	>28859.m000318	ATGGATTCCCAAGCATTGGCAAGAGGCAAGGCTCATCAACCCTGTGCTGCTTGCAGAATGCTTCGTAGAAGATGTGACAATAATTGCGTGCTTGCCCCATATTTTCCATACGAAATTGAAAATTTTGCGGGTGTTCATAAGGTTTTTGGTGCTAGCAATGTTATCAAAATGATTCAGATGGTGGAGGAAACCAGAAGGGAAGATGCAGTGAAGGCAATAATCTACGAAGCAACAGCAAGGCTTAGGGATCCCGTATATGGCTGCGCAGGGACTATCTTTCACTTGCAGAAAATGGTCCATGAATTGAATATGCAAGTAGAGACGGTAAGATCTCAAGTCTTGGAATTGCAAGAACAAAGAGATCAGTTATTGGGTATTTTGACAAAGGTTCATCTTTCC…
777
778								Node#	Ka/Ks Branch1	Ka Branch1	Ks Branch1	Ka/Ks Branch2	Ka Branch2	Ks Branch2
779	>Vitvi06g00706_LBDId3	ATGGGCGGATCTTCTCCCTGCGCTTCCTGCAAGTTGTTGAGACGCCGCTGCGCCAAGGACTGCATCTTTGCTCCTTACTTCCCTTCCGATGACCCTCACAAATTTGCCATTGTTCACAAGGTTTTCGGTGCTAGCAATGTCAGCAAAATGTTGCAGGAGCTTCCCGTTCACCAGAGGATAGATGCAGTGAGCAGTTTAGTTTATGAAGCAAATGCAAGAGTGCGAGACCCGGTTTATGGATGTGTTGGGGCGATTTCTTACTTGCAGAATCAAGTATCTCAGCTACAAATGCAGCTGGCAGTGGCTCAAACCGAGATACTTTGCATCCAGATGCAGCAAGAGGAGCCTGCCTTACCAACTCAGATGGATCAAGATGAGAAATCGCTTCTTCTATCCAAT…						1	0.0696361	0.0257477	0.3697	0.085418	0.0347072	0.4063
781	>At2g30130_LBD12ASL5	ATGGGCGGTCCCGGATCATCACCATGTGCTTCGTGTAAGCTTCTTCGACGACGATGTGCAAAAGATTGCATCTTCGCACCTTATTTTCCTCCTGACGATCCTCACAAATTCGCCATTGTTCATAAGGTCTTTGGTGCCAGCAACGTCAGCAAAATGTTGCAGGAGCTACCAGTTCATCAAAGAGCTGACGCGGTGAATAGTCTGGTTTTTGAAGCAAACGCAAGAGTAAGAGATCCGGTCTACGGCTGCGTAGGAGCAATCTCCTACTTACAAAACCAAGTCTCGCAGCTTCAGATGCAACTAGCAGTGGCTCAAGCCGAGATTCTTTGCATTCAGATGCAAAATGAGCCAACCTTACAGTCTCATCATCAAGTACTTGAACTAGACCAAGACCACAAA…						2	0.2982	0.1219	0.4089	0.3041	0.068529	0.2253
783	>Bra022780	ATGGGAGGTCCAGGATCATCACCATGTGCTTCGTGTAAGCTTCTTCGAAGACGCTGTGCCAAGGAATGTATCTTTGCACCTTATTTCCCTCCTGATGATCCTCATAAATTCGCCATTGTTCATAAGGTCTTCGGGGCAAGCAACGTCAGCAAAATGTTGCAGGAGCTACCGGTTCATCAAAGAGCCGACGCGGTGAATAGTCTGGTTTTTGAAGCAAACGCACGAGTTAGAGATCCGGTATATGGCTGCGTAGGAGCAATCTCCTACTTACAAAATCAAGTCACCCAGCTTCAAATGCAACTAGCAGTGGCTCAAACCGAGATTCTCTGCATCCAAATGCAACACGAGCCAACTTTACAATCTCATCACGAAGTATTTGAACTAGACCAAGACGACAAA…						3	0.1683	0.0301692	0.1792	0.2551	0.0363022	0.1423
785	>evm.model.supercontig_2.374	ATGGGAGGTACTTCACCATGCGCCTCATGCAAACTATTGAGGAGACGCTGCGCTAAGGACTGCATCTTTGCCCCTTACTTCCCCTCCCATGATCCTCACAAGTTTGCCATCGTTCATAAGGTCTTTGGTGCTAGCAATGTCAGCAAAATGTTGCAGGAGCTTCCTGTTCATCAAAGAGCAGACGCTGTGAGCAGTTTGGTATATGAAGCGAACGCAAGAGTGAGAGACCCAGTGTACGGTTGTGTTGGTGCAATATCATACCTCCAGAACCAAGTCTCGCAGCTAGAAATGCAGCTTGCGGTAGCTCAAGCGGAGATATTATGCATTCAGATGCAACAGGAACCCATCTTACCAACCCTGCAGGTAGATCACCAAGATGATAAATTACTTCTTTCCACC…						4	0.1595	0.0483932	0.3034	0.1122	0.0514734	0.4587
787	>Thecc1EG042212t1	ATGGGAGGTTCTTCACCATGCGCGTCCTGCAAACTCTTGAGGCGTCGCTGCGCCAAGGACTGCATCTTTGCTCCTTACTTCCCTTCCGATGACCCTCACAAGTTTGCCATTGTTCACAAAGTCTTTGGTGCTAGCAATGTCGGCAAAATGTTGCAGGAGCTACCGGTTCACCAGAGAGCGGATGCTGTGAGTAGCTTGGTTTATGAAGCAAATGCTAGAGTGAGGGACCCGGTGTACGGGTGCGTTGGGGCCATATCCTACCTTCAGAATCAAGTATCACAGTTGCAAATGCAACTGGCGGTGGCCCAGACAGAGATACTTTGCATCCAGATGCAGCAGGAATCGGCCTTGCCGACTCAAATACCTCAAGATGACAAGTCGTTACTCCTAGCCAGTACT…						5	0.3369	0.1083	0.3216	0.3487	0.1768	0.5069
789	>Gorai.004G234100.1	ATGGGAGGTTCTTCACCATGCGCCTCGTGCAAACTCTTGAGGCGTCGCTGCGCAAAGGATTGCATCTTTGCTCCTTACTTCCCTTCTGATGACCCTCACAAGTTTGCTATTGTTCACAGAGTCTTTGGTGCTAGCAATGTCAGCAAAATGTTGCAGGAGCTGCCGGTTCAGCAGAGAGCGGATGCTGTAAGTAGTTTAGTTTATGAAGCAAATGCAAGAGTGAGGGACCCTGTATATGGATGCGTGGGAGCCATATCCTACCTTGAAAATCAAGTATCACAGTTGCAAATGCAGCTGGCGGTGGCTCAGACGGAGATGCTTTGCATTCGGATGCAACAGGAATCGGCCTTGCCAATGCCTATGCCAACTCAAATGCAACAAGATGACAAGTCCTTCCTT…						6	0.4809	0.0837317	0.1741	0.4487	0.0780389	0.1739
791	>Ciclev10029962m	ATGGGAGGCTCTTCACCGTGCGCATCCTGCAAATTGCTACGCCGCCGCTGTGCCAAAGACTGCGTCTTTGCCCCTTACTTCCCTTCGGATGACCCTCAAAAATTCGCCATGGTTCACAAAGTCTTCGGTGCTAGCAACGTTAGCAAAATGTTACAGGAGCTGCCGGTTCATCAGAGAGCGGATGCCGTCAGCAGTTTGGTGTATGAAGCAAATGCTAGAGTGAGAGACCCGGTTTACGGATGTGTTGGTGCAATATCATATCTACAAAACCAAGTGTCCCAGTTGCAGATGCAGCTTGCTGTGGCTCAAGCGGAGATACTTTGCATTCAGATGCAACAAGATCCCCCAGCGGTCTCGTTGCCAACGCAAATCGATCATCACCAAGATCATGACAGATCT…						7	0.2664	0.0350457	0.1316	0.1985	0.0348626	0.1756
793	>Potri.009G076900.1	ATGGGGGGTTCTTCACCATGTGCATCCTGCAAACTGCTAAGGCGCCGGTGCGCCAAAGACTGCATCTTCGCCCCTTACTTTCCTTCTGATGATCCCCATAAGTTTGCCATTGTTCACAAGGTCTTTGGTGCTAGTAATGTTAGCAAAATGTTGCAGGAGATTCCATTTCATCAGAGAGTAGATGCTGTGAGCAGTTTAGTTTATGAAGCAAATGCAAGAGTGCGAGACCCAGTCTATGGATGTGTTGGTGCAATATCTTACTTACAAAATCAAGTATCACAGTTGCAAATACAACTTGCAGCTACTCAAGCAGAGATGAATTGCATCCAGATGCAACAAGAGCCTACCTTACCAACCCAGCTAGATCAAGATGAGAAGGCACTTCTTTTAGCCAGTAGT…						8	0.2731	0.0769174	0.2816	0.2895	0.1139	0.3936
795	>Lus10031285	ATGGGAGGCACTTCACCTTGCGCATCTTGCAAGCTCCTAAGGCGCCGCTGCGCCAAAGACTGCATCTTCGCCCCTTACTTCCCCTCCGACGACCCCCACAAGTTCGCCATCGTTCACAAGGTCTTCGGTGCCAGCAACGTCAGCAAGATGCTGCAGGAGATCCCGGTGCAACAGAGGGCAGACGCGGTAAGCAGCCTAGTGTACGAGGCAAACGCGAGAGTTCGAGACCCGGTGTATGGATGCGTGGGGGCGATATCGTTCCTCCAGAACCAAGTGTCCCAGCTTCAAATGCAGCTAGCCGTGGCACAAGCCGAGATACTTTGCATCCAGATGCAGCATCAAGACCCGGTATCGTCGGCATCAGCATCAACCTTCCCAAACCCTAATGATCTACTAGAT…						9	0.1986	0.0462669	0.233	0.1587	0.0901842	0.5683
797	>MDP0000265429	ATGGGATCGGGCTCTTCCCCGTGTGCTTCTTGCAAGTTGTTGAGGCGCCGGTGCGCCAAAGACTGCATCTTTGCCCCTTACTTCCCTTCTGATGACCCTCATAAGTTTGCCATTGTTCACAAGGTCTTTGGTGCTAGCAATGTCAGCAAAATGTTGCAGGAGCTTCCCATTCATCAAAGAGGAGATGCTGTGAGCAGTTTGGTTTATGAAGCAAATGCAAGAGTGAGAGACCCGGTATACGGGTGCGTTGGGGCAATTTCTTTCCTGCAGAATCAAGTTTCTCAGCTGCAAATGCAGCTTGCAGTGGCTCAGGCAGAGATACTTTGCATCCAGATGCAACAGGAACCTGTAGCCTTACCAACCCAGATTGATCAACACCAACACCAWCAYCATCATCAA…						10	0.0964103	0.0100981	0.1047	0.1548	0.0446672	0.2885
799	>Pbr011583.1	ATGGGATCGGGCTCTTCCCCGTGTGCTTCTTGCAAGTTGTTGAGGCGCCGGTGCGCCAAAGACTGCATCTTTGCCCCTTACTTCCCTTCTGATGACCCTCATAAGTTTGCCATTGTTCACAAGGTCTTTGGTGCTAGCAATGTTAGCAAAATGTTGCAGGAGCTTCCCATTCATCAAAGAGGAGATGCTGTGAGCAGTTTGGTTTATGAAGCAAATGCAAGAGTGAGAGACCCGGTTTACGGGTGCGTTGGGGCAATTTCTTTCCTGCAGAATCAAGTTTCTCAGCTGCAAATGCAGCTTGCAGTGGCTCAGGCAGAGATACTTTGCATCCAGATGCAACAGGAACCTGTAGCCTTACCATCCCAGATTGATCAACACCAACACCATCATCATCATCAA…						11	0.6731	0.0037163	0.00552114	0	0	0.00861303
801	>ppa012275m	ATGGGGGGAACTTCTCCATGTGCTTCTTGCAAGTTGTTGAGGCGCCGCTGCGCCAAGGACTGCATCTTTGCCCCTTACTTCCCTTCTGATGACCCTCATAAGTTTGCCCTTGTTCACAAGGTCTTTGGTGCTAGCAATGTCAGCAAAATGTTGCAGGAGCTTCCGATTCATCAAAGGGGAGATGCTGTGAGCAGTTTGGTTTATGAAGCAAATGCAAGAGTGAGAGACCCGGTTTATGGCTGCGTAGGGGCAATATCTTTCCTGCAGAACCAAGTTTCTCAGCTACAAATGCAGCTTGCTGTGGCTCAGGCAGAGATACTCTGCATCCAGATGCAGCAGGAGCCTGTAGCCTTACCCAACCAGATAGATCATCAACATAATCATCATCATCAAGATCAT…						12	0.0671458	0.00546317	0.0813628	0.1431	0.0115504	0.0806887
803	>mrna28202.1v1.0hybrid	ATGGAAGTCCGATCCGGCTTGATGCAGTTCATGAGGTCCGAATCCCTCTCCGTTCTCCGAGAAATCTCTGAGAAAAACGTCGCGGAGAAGCTTCTCGTTCTCGAATTTCTCGTTCGCACTTTCGCGCTCGTCGGCGATGTTGAGAGTTGCTTGGCTTTGAGATATGAGGCTTTGGTTTTGCGAGATCTCAAGTCTACAGCTCAACAATGGCTAAAGGTGCCACATCTGGAATGGCTCAACTTTGCTCAGCAATTACTGGACAACGGTTTCTATTCGATTGGGGCAAAGGCTTGTGAAAATGCATTGAGATCCCTTAAGGGGAAGTCTTCTGAACAGTCTACAGCAGATGGAGTTCACCTCGAGAGGATATCTACTGAATACCCAAAAACAGATGAAGTC…						13	0.2007	0.0485775	0.242	0.1647	0.0530469	0.3221
805	>XP_004500442	ATGGGAGGTTCTTCACCTTGTGCTTCCTGCAAATTGTTGAGACGGCGTTGTGCACAAGAATGCATTTTTGCCCCTTATTTTCCTTCTGAAGACCCACGCAAGTTTGCCATTGTTCATAAGGTTTTCGGTGCTAGCAATGTCAGTAAAATGTTGCAGGAGCTACCAATTCATCAAAGATCAGAAGCAGTAAACAGTTTAGTTTACGAAGCAAATGCAAGAGTTAGAGACCCTGTTTATGGATGTGTTGGAGCCATATCATACCTTCAAAATCAAGTTACACAATTACAAATGCAACTTGCAGTGGCTCAAGCAGAGATCCTATGCATTCAGATGCAACAAGACCCAGTTTCTGTTACAAGCTCATTACCCACATATGTTGATCAAGATGACAAATTGATG…						14	0.0815814	0.0103597	0.127	0.0699818	0.00932054	0.1332
807	>Glyma11g29450.1	ATGGGGGGTACCTCACCTTGTGCTTCTTGCAAGTTGTTGAGACGCCGTTGCTCCAAAGACTGCATCTTTGCTCCTTACTTTCCTTCTGACGACCCTCGCAAGTTTTCCATTGTGCATAAGGTCTTTGGTGCCAGCAATATCAGCAAAATGCTGCAGGAGCTTCCAATTCATCAAAGAGCAGATGCTGTGAGTAGTTTAGTTTATGAGGCAAATGCAAGAGTTAGAGACCCTGTGTATGGATGTGTTGGAGCCATATCATACCTACAAAACCAAGTTTCACAATTGCAAATGCAGCTTGCAGTGGCTCAGACAGAGATTTTATGCATCCAGATGCAGCAACAAGAGCCTACCTTAGCCACACAATTAGTAGACCAAGATGACAAATCAATGCTCCTATCT…						15	0.2021	0.0747245	0.3697	0.299	0.1029	0.3443
809	>Solyc06g082310.2.1	ATGGGAACAGGAAGTTCTCCTTGTGCTTCTTGCAAGTTGTTAAGGCGTCGTTGCGCCAAAGACTGCATCTTTGCCCCTTACTTTCCTCCTGATGATCCCCACAAGTTTGCCATTGTTCACAAGGTTTTTGGTGCTAGCAATATTAGCAAGATGTTGCAGGAACTTCCAATACAGCAAAGAGCAGATGCAGTAAGCAGTTTGGTGTATGAAGCAAATGCAAGAGTACGAGATCCTGTTTATGGATGTGTAGGTGCCATTTCATTTCTACAGAATCAAGTTTCTCAGTTACAAATGCAGTTGGCTGTAGCTCAAGCAGAAATATTGTGCATCCAAATGCAACAAGAACCTGTTCCTTGCAGTTTACCAACAACTTTAATGGAACAAGAATTAGATAAATCA…						16	0.1709	0.0222288	0.1301	0.0820769	0.0153231	0.1867
811	>MLOC_54949.1	atggccggcgggtcgccgtgcgcgtcgtgcaagctgctccggcggcggtgcaccaaggactgcatcttcgcgcccttcttccccgccgacgacccccacaagttcgccatcgttcacaaggtctttggcgccagcaacgtcagcaagatgctcctggagctgccggtgcagcagcgcggggacgcggtgagcagcctggtgtacgaggcgaacgcgcgggtgagggacccggtgtacggctgcgtgggggccatctccttcctgcagaaccaggtgtcgcagctgcagatgcagctcgccgtcgcgcaggccgagatcctgtgcatccagatgcagcagcgagacggctgccagtcccaggacgacgcgggacgaaacgacggccacagcctggcggcc…						17	0.2299	0.0788005	0.3428	0.1173	0.0582176	0.4961
813	>BGIOSGA018245PA	ATGGGCGGTGGGTCGCCGTGCGCGTCGTGCAAGCTGCTGCGGCGGCGGTGCACCAAGGACTGCATCTTCGCGCCCTTCTTCCCCGCCGACGACCCCCACAAGTTCGCCATCGTCCACAAGGTCTTCGGCGCCAGCAATGTCAGCAAGATGCTCCAGGAGCTGCCGGCGCAGCAGCGAGGCGACGCGGTAAGCAGCCTGGTGTACGAGGCGAACGCCCGGATGCGGGACCCCGTCTACGGCTGCGTCGGGGCCATCTCCTTCCTCCAGAACCAGGTGTCGCAGCTGCAGATGCAGCTCGCCGTCGCGCAGGCCGAGATCCTCTGTATCCAGATGCAGCACCGCGACGACGGCGCCGCCCACCAGCTGGACGCCGCCGCCGACCACCACCCGCTGCTGGAT…						18	0.2032	0.0370889	0.1825	0.1432	0.0681281	0.4759
815	>PH01003243G0210	ATGGCCGGCACCGCGAGCACGCCGTGCGCGTCGTGCAAGCTACTGCGGCGGCGTTGCACCAAGGAGTGCGTGTTCGCGCCCTACTTCCCTCCCGAGGACCCCCACAAGTTCGCCATCGTCCACAAGGTCTTCGGCGCCAGCAATGTCAGCAAGATGCTTCAGGAGCTTCCTGCTCAGCAGAGGGCGGACGCGGTGAGCAGCCTGGTGTACGAGGCCAACGCGCGCATGAGGGACCCCGTCTATGGATGCGTCGGCGCCATCTCCTACCTCCAGCACCAGGTCTCCCAGCTCCAGATGCAGCTCGCCGTCGCGCAGGCCGAGATACTCCGCATTCAGATGCAGCACGACGGACAAACGCCTGCCTCTGCATTGCAACAACTTCAGCAGCAGGAACAGCAG…						19	0.045922	0.00688132	0.1498	0.2286	0.0240482	0.1052
817	>Sobic.009G102400.1.p	ATGGGCGGTGGGTCGCCGTGCGCGTCGTGCAAGCTGCTCCGGCGGCGGTGCACCAAGGACTGCATCTTCGCGCCATTCTTCCCCGCCGACGACCCCCACAAATTCGCCATCGTCCACAAGGTCTTCGGGGCCAGCAACGTCTCCAAGATGCTCCAGGAGCTCCCGGTGCAGCAGCGCGGCGACGCGGTGAGCAGCCTGGTGTACGAGGCGAACGCGCGGATGCGGGACCCCGTCTACGGCTGCGTCGGGGCCATCTCCTTCCTGCAGAACCAGGTGTCGCAGCTGCAGATGCAGCTCGCCGTCGCGCAGGCCGAGATCCTCTGCATCCAGATGCAGCGCCGGGACGACGTCGACGGAGGAGGAGGCGGCCCCAACGTCGACGACGTGGTGGTCCCGCCG…						20	0.1216	0.0356745	0.2934	0.1275	0.0255314	0.2002
819	>GSMUA_Achr9P18030_001	ATGGGTGGCAACTCCCCTTGCGCCTCATGCAAGCTGCTACGGAGACGCTGCACCAAAGACTGCATCTTTGCTCCCTACTTCCCTTCCGACGACCCCCACAAATTCGCCATCGTCCACAAGATCTTTGGTGCCAGCAACGTTAGCAAGATGCTGCAGGAGCTCCCGGTTCATCAGCGAGCGGACGCCGTCGGCAGCCTGGTCTATGAAGCCACAGCGAGGATGAGAGATCCAGTGTATGGATGTGTTGGGGCGATCTCTTACCTGCAGAACCAAGTGTCTCAGCTCCAGATGCAGCTCGCTGTGGCCCAGACCGAGATCCTTTGCATCCAGATGCAGCAGGAACCCCCCTTGGCCGAGCAGAAGATGGAGGCTGATGACAAGTCCTTTGTGATCAACAAC…						21	0.1829	0.0314937	0.1722	0.067213	0.0105524	0.157
821	>PDK_30s676831g002	ATGGGAGGGAGCTCACCGTGCGCTTCCTGCAAACTATTGCGGAGGCGGTGCACAAAGGACTGCATCTTTGCCCCCTTCTTCCCTTCAGATGACCCCCACAAGTTTGCAATGGTTCACAAAGTCTTCGGTGCTAGCAATGTAAGCAAGATGCTGCAGGAACTTCCGGTTCATCAGAGAGCAGATGCTGTGAGCAGCCTAGTCTACGAGGCCAACGCAAGGATGAGGGACCCGGTTTACGGCTGCGTGGGGGCCATCTCTTTCCTCCAGAATCAAGTGTCTCAACTTCAGATGCAGCTCGCCGTTGCTCAAACTGAGATCCTTTGCATTCAAATGCAGCAGGAGCCACCATCGACCGATCAGCAGATGCAGCCTGATGACAAATCATTTCTGATGCATAAT…						22	0.1631	0.0390149	0.2391	0.1089	0.0239324	0.2198
823	>MA_113501g0010	ATGGGTACCAGCAAAGCTTCAGGGAGCTCCCCATGCGCCTCCTGCAAGCTGCTACGCCGACGTTGCGCCAAGGACTGTGTTTTTGCGCCTTATTTCCCTGCAGACCAGCCCCAGAAGTTTGCCAGTGTTCACAAGGTCTTCGGTGCCAGCAACGTTAGCAAGATGCTCCAGGAACTCCCTGTTCATCAGAGAGCAGATGCAGTTAGCAGCATGGTATACGAAGCCAATGCAAGGGTGAGGGATCCGGTTTATGGGTGTGTCGGTGCCATCTCATATCTGCAACAACAAGTGGCCAATTTACAGATGCAGCTGGCCAGGTCCCAGGCTGAGATTATGTGCATGCACATACAGCAGCAGGAAGCATTGCTCTCAGATAGTACTGATAATATTGACAGCAAG…
825
826								Node#	Ka/Ks Branch1	Ka Branch1	Ks Branch1	Ka/Ks Branch2	Ka Branch2	Ks Branch2
827	>Vitvi13g00333_LBDIa5_LBD33	ATGACAGGGATTGGTGCTTCATGTGGTGCGTGCAAGTTCTTGAGGAGAAGGTGCACGAGTGACTGTGTTTTTGCCCCTCACTTCTGTTATGACCAGGCTGCATCCCATTTTGCGGCAGTGCACAAGGTGTTTGGTGCCAGCAATGTCTCTAAGCTATTGCTACACCTTCCCTTGCATAACCGAGGCGAAGCTGCTATCACAATCTCTTATGAAGCACTCGCTCGGATGCGGGATCCTGTCTATGGTTGTGTCGCTCATATCTTTGCACTCCAACAACAGGTTGCCAACCTACAAGAGGAGATAGAAATTCTAGGGAACCACATGGCTACTTTTGCTCCTGATACTGTTACTGGTGAACATTATGGAGCAACTAATAACCTTAACACTGGCCTGCAATTT…						1	0.3209	0.0695831	0.2169	0.4239	0.1321	0.3115
829	>At5G06080_LBD33	ATGGCAAGTCATGGATCATCTTGTGGAGCATGCAAGTTTCTAAGGAGGAAATGCAACCGCGACTGCGTCTTCTCGCCTTACTTCAGCTACGAACAAGCCTCTTCCCATTTCGCAGCGGTTCACAAAGTCTTCGGCGCAAGTAATGTCTCTAAACATTTGCTTCATTTGCCTCAACATCAAAGAAACATCGCTGCTATCACCATCTCCTACGAGGCTCTCTCTCGCATGCGTGATCCTGTTTATGGCTGCGTTGCTCACATCTTCGCTCTTCATCAACAGGTTGTGACTTTGCAAGAAGAGATTGAGTTTCTCGGGTCACAGATGAAGAATTTTTCATACTCTAATCAAAACGGATCACAACTTAACAACATACCGGAGTTTGTGAATCAGATGACTATG…						2	0.3615	0.0585012	0.1618	0.4928	0.0572154	0.1161
831	>Bra009161	ATGGCAGCTCATGGATCATCTTGTGGAGCATGCAAGTTCCTAAGGAGGAAATGCAACATCGATTGCGTCTTCTCGCCTTACTTCAGCTACGAGCAGGCCTCATCTCATTTTTCAGCGGTCCACAAAGTCTTTGGCGCAAGTAATGTCTCAAAGCATTTGCTTAGTTTGCCTCTACATCAAAGAAGCGCAGCTGCGATTACCATCTCCTACGAGGCTCTCTCTCGCATGTGTGATCCTGTTTATGGCTGCGTCGCCCACATCTTCGCTCTTCAGCAACAGGTCATGACTTTGCAAGAGGAGATCGAGTTTCTTGGGACGCATATGGCGAACTTATCCAACACTACTCAGAGCAGGTCACAACCTAATGACATGCCCGAGTTTCTGAATCAGATGACAATG…						3	0.2521	0.0188949	0.0749569	0.3021	0.0299027	0.0989762
833	>evm.model.supercontig_1.438	ATGACAGGGCTTGGCTCTTCATGTGGAGCATGCAAATTCCTGAGGAGAAAATGTACGAGTGGATGTGTCTTTGCACCTTACTTTTGTTATGACCAGGCCACAACCCACTTTGCAGCAGTGCACAAGGTGTTTGGTGCAAGCAATGTTTCGAAGCTACTATTACACTTACCTGTACAGAAAAGAAGTGATGCTGCTATCACCATATCTTACGAAGCACTGGCTAGAATGAGGGACCCAATATATGGTTGTGTTGCTCAAATCTTTGCACTTCAACAACAGGTAGCAAGACTACAAGAGGAGATAGAAATTCTTGGGACCCAAATGGCAAACTTTGTGGTTGCTGCCCCTAATGGCATAAGCACTCAAGCAACTACCTATCAAAATAACAAGTCACAATTT…						4	0.3181	0.101	0.3175	0.3606	0.0531652	0.1474
835	>Thecc1EG042730t1	ATGACAGGGCTTGGCTCTTCATGTGGAGCTTGCAAATTCCTGAGGAGAAAGTGCACGAGCGAATGCGTTTTTGCACCTTACTTTTGTTACGATGAGGCTGCAAGTCACTTTGCGGCAGTGCACAAGGTGTTTGGTGCTAGCAATGTTTCCAAGCTACTGTTACACCTACCGATGCATAATCGAAGTGATGCTGCTGTCACTATATCTTATGAAGCACTGGCACGGATGCGGGACCCGATATACGGTTGTGTTGCTCATATCTTTGCACTTCAACAACAGGTTGCCAACCTACAAGAGGAGATAGAAATTCTCATCAACCAAATGGCCAATCATGCTGCTGATCAGGTTCCCAGCTGTGGAAATACTCAAGCAGCTACTTACCCGGATGGTAAGATACAG…						5	0.4974	0.119	0.2393	0.4854	0.1087	0.2239
837	>Gorai.011G267700.1	ATGACAGGGCTTGGATGTTCATGTGGAGCATGCAAATTCTTGAGGAGAAAATGCACTAATGAATGTGTTTTTGCACCTTATTTTTGTTATGATGAGGCTGCAAATCACTTCGCTGCGGTGCATAAAGTGTTTGGTGCTAGCAATGCTTCGAAGCTGTTATTACACTTACCGATACATAACCGAAGTGACGCGGCCATCACTATAGCTTACGAAGCACTGGCTCGAATCCGAGACCCGATTTACGGTTGCGTTGCTCATATCTTTGCCCTTCAACAACAGGTTGCTGGCCTACAAGAAGAGATTGAAACTCTCATTAACCAAATGGCAAATCATGCTGTTGAGGTTCCCATTGAAGCGGTACAATTTGGTTCCATTGATGAAACCATGAACACACTCTAC…						6	0.4187	0.0462308	0.1104	0.2327	0.0319976	0.1375
839	>Eucgr.G02955.1	ATGACAGGGCTTGGCTCTTCATGTGGTGCATGCAAGTTCCTGAGGAGGAAGTGCACCAGCGACTGTGTTTTCGCTCCTTATTTCTGCTACGACCAGGCCTCGACCCATTTCGCGGCCGTTCACAAGGTGTTTGGCGCAAGCAATGTGTCCAAGCTGCTGCTGCACCTGCCAGTGCACACCCGGAGTGATGCTGCAATCACCATTTCTTATGAAGCCCTGGCCAGGATGAGAGATCCCATCTATGGTTGCGTGGCTCACATTTTTGCACTCCAGGAGCAGGTGGCTAATCTGCAGGAGGAGATCGAGATTCTAGGGACCCAAATGGCCAACCTTGGAGTTGGGGTTCCCAGTTGGAGAAATTCACCTGTTCCGGGTAACCCCAGCAATTTTGGTCCACAG…						7	0.5153	0.0339962	0.0659704	0.3044	0.0284011	0.0932965
841	>Ciclev10033354m	ATGACAGGGCTTGGCTCTTCATGTGGTGCATGCAAGTTCCTGAGAAGAAGGTGCACAAATGATTGCATCTTTGCTCCCTACTTCTGCTATGACCAGGCTGCAGCTCATTTTGCAGCGGTGCATAAAGTGTTTGGTGCAAGCAATGTCTCAAAGCTATTACTACACCTTCCAGTTCACAACCGCAGTGATGCTGCTATCACCATATCTTACGAGGCGTTAGCTCGCATGCACGATCCCATCTACGGTTGTGTCGCTCATATCTTTGCACTCCAACAACAGGTAGCAAACTTACAAGAAGAAATAGAGATGCTCGAAAATCACATGGCCAATAACTTGGTTGGAGCCGTTTTCAGTGGAGGTTCTCAAACACCTAATGAGCCTTGTAGTCAGTCATACTTT…						8	0.5514	0.0431805	0.0783054	0.3232	0.0513457	0.1589
843	>cassava4.1_027792m	ATGACAGGGCTGGGTTCTTCATGTGGAGCATGCAAGTTCCTAAGAAGAAAGTGCACGAGTGAATGTGTGTTTGCACCTTACTTCTGTTATGATGAGGCTGCAACCCACTTTGCAGCAGTGCACAAGGTGTTTGGTGCAAGCAATGTTTCAAAACTATTATTACACCTACCAGTACAGAATCGAAGTGATGCTGCTATCACCATATCGTATGAAGCACTGGCTCGGATGCGGGATCCTATATATGGCTGTGTTGCTCATATTTTTGCACTCCAACAACAGATAGCCAGCTTACAAGAGGAGATAGAAATTCTCGGGCACCAAATGGCTAATCTCAGTGTTGGCATTGTTAGTCGTGGAAGCTCACAAACAACTTCAAACCCAAACTGTGAGATACAGAAC…						9	0.5595	0.1377	0.2462	0.4671	0.1989	0.4257
845	>30143.m001171	ATGACAGGGCCGGGCTCTTCATGTGGAGCATGCAAGTTCCTAAGAAGAAAGTGCACGAGTGAATGTGTGTTTGCACCCTACTTCTGTTATGACCAGGCTGCGACCCACTTTGCAGCAGTGCACAAGGTGTTTGGCGCCAGCAATGTTTCAAAGCTATTATTACACCTACCAGTACAGAACCGAAGTGATGCTGCTATCACCATATCTTACGAAGCATTGGCTCGGATGCGAGATCCTGTATATGGTTGTGTTGCGCATATTCTTGCACTCCAACAACAGATAGCCAGCTTACAAGAGGAGATAGACATTCTTGGTCACCAAATGACTAATCTCGCAGTTGGTATTGCTAGTTGTGAAAATCCACAAGCAACTTTAAACCCCAGATGTGAGATGCAGTTT…						10	0.5315	0.0822942	0.1548	0.4141	0.0614815	0.1485
847	>Potri.010G200400.1	ATGACAGGGCTGGGCTCTTCGTGCGGAGCATGCAAATTCCTGCGAAGAAAGTGCACAAGCGAATGTGTGTTTGCACCGTATTTCTGTTATGACCAGGCTGCAGCCCACTTTGCCGCAGTGCACAAAGTGTTTGGTGCAAGCAATGTTTCAAAGCTATTATTGCACCTACCTGTACACAATCGAGGCGATGCTGCTATCACCATATCTTATGAAGCACTGGCTAGGATGCGAGATCCTATATATGGCTGCGTTGCTCATATCTTCGCACTGCAACAACAGGTTGCCAGCTTACAAGAGGAGATAGAAATCCTTGAGAACCAGATGGCTAGTCTCACAGTTGGTGTCGCCGGTTTTGGAAGTTCGCCAACAATCTCAAACCCGAACTGTGAGATGCTGTTT…						11	0.3387	0.0537561	0.1587	0.4187	0.0936254	0.2236
849	>Lus10004707	ATGGGTTCTTCATGTGGTGCATGTAAGTTCCTAAGAAGAAAGTGCATGCAGGAGTGTGTTTTTGCACCTTACTTCAGTTATCACCAAGCTGCATCCCATTTCGGGGCAGTGCATAAGGTTTTTGGTGCAAGCAATGTTTCAAAGCTACTACTTCGCTTACCGGTCAACTTTAGAAGTGATGCTGCAGTCACCATTGCTTACCAAGCATTGGCACGTATCCAGGATCCAGCTTATGGCTGTGTTTCTTACATCATGGCCCTCCAGCAACAGGTCGCCAGCATACAGCATGAGATTGAAATTTTTAGCCACCAGTTGGCTTTGAACTCAACCACCCCACTTCACAGCATACATGCAAGTCCAACGTCAAACTTCGAGACGCTGTGTTCTCCTCGTCCAGAT…						12	0.3032	0.0301757	0.0995137	0.1992	0.0285194	0.1432
851	>MDP0000133936	ATGGCAGGATTAGGCTCTTCATGTGGAGCATGCAAATTCCTACGGCGAAAATGCACAAGCGAATGCATTTTCGCTCCTTACTTCTGCTACGACCAAGCTGCAGACCACTTTGCAGCAGTACACAAAGTGTTTGGTGCAAGCAATGTGTCCAAGCTGCTACTACACTTACCGGTGCAAAATCGAAGTGATGCTGCCATCACCATGTCGTATGAAGCGCTAGCTCGAATGCGTGATCCTGTGTATGGATGTGTCTCGCAAATCTATGCACTCCAACAACAGGTCGCGTACTTACAAGAGGAGATCGAAACTCTTGGGAGCCAAATGGTTGATTTTGCAACTTGTCATCCAAGTAATAGCAACACATTCGTTGACCAGTTGCAAGTATTTTCACAACATGAT…						13	0.465	0.2547	0.5477	0.2832	0.1237	0.4368
853	>Pbr011414.1	ATGACAGGATTAGGTTTTTCATGTGGAGCATGCAAATTCCTACGGCGAAAATGCACAAGCGAATGCGTGTTCGCTCCTTACTTCTGCTATGACCAAGCTGCAGACCACTTTGCAGCGGTGCACAAAGTGTTTGGTGCAAGCAATGTGTCCAAGATGCTACTACACTTACCGGTACAAAATCGAAGTGATGCTGCCATCACCATGTCTTACGAAGCGCTAGCTCGAATGCACGATCCTGTGTATGGATGTGTCTCACAAATCTTTGCACTCCAGCAACAGGTCGCATACTTACAAGAGGAGATCGAAACTCTTGGGAACCAAATGGTTAATTTTGCAACTTGCCATCCAAGTAATAGCAGCAACACATTCACTGATCAGTTGCAAGTACTTTCACAAAAT…						14	0.2779	0.0492868	0.1773	0.3935	0.0561346	0.1427
855	>ppa018815m	ATGACAGGATTCGGCTCTTCATGTGGAGCATGCAAGTTCCTGAGGAGAAAATGCACAGGTGAATGTGTGTTTGCTCCTTACTTCTGCTATGACCAAGCTGCAGACCATTTTGCAGCAGTGCACAAGGTGTTTGGTGCAAGCAATGTGTCCAAGCTGCTGTTACACTTACCGGTACAAAATCGAAGTGATGCTGCTATCACCATGTCTTATGAAGCACTAGCTCGAATGCGCGACCCTGTGTATGGATGTTTCTCACAAATCTTTGCACTCCAACAACAGGTTGTCTACTTACAAGAGGAGATTGAAACTCTCGGGAATCAAATGGTTAATTTTGCAACTGGCCATTCAAGTAACTCATTCAGTGAGCTACAAGTATTTTCACAACATGATGCTGTTGAG…						15	0.1937	0.0723522	0.3736	0.2861	0.1881	0.6575
857	>mrna26330.1v1.0hybrid	ATGACAGGACTTGGTTCTTCATGTGGAGCATGCAAGTTTCTGAGGAGAAAATGCACAAGTGAATGTGTGTTTGCTCCTTACTTCTGCTATGACCAAGCTGCAACCCATTTTGCAGCTGTGCACAAAGTGTTTGGTGCAAGTAATGTCTCCAAGCTTCTGCTGCACTTGCCAGTACAACATCGAAGCGATGCTGCTCTCACCATGTCTTATGAAGCACTAGCTCGGATGCGTGATCCGATATATGGATGTGTTTCACAAATCTTTGCACTCCAACAGCAGGTTGCGTACTTACAGGAGGAGATCGAAACTCTTCTACAGAACCAAATGGTTAGCTTGGTATCTGCAAATTCAAGTGCTTGTGGAAGTTCTGAAGGAAATAGTAACTCCAACACATTCAGG…						16	0.5413	0.3192	0.5897	0.4338	0.0782919	0.1805
859	>XP_004490916	ATGACAGGGTTTGGCTCATCATGTGGAGCATGCAAGTTACTAAGGAGAAAGTGTTCTAATGATTGTGTATTTGCTCCTTACTTCTCTTATGACCAAGCTTCAACACATTTTGCAGCTGTTCATAAGGTTTATGGTGCTAGTAATGTTTCTAAATTATTGTCACATCTTCCTATTCATAATAGAAGTGATGCTGCCATCACCATTTCTTATGAAGCCTTGGCCCGCATGCAAGATCCTATTTATGGTTGTGTCGCTCATATCTATGCATTGCAACATCAGGTTGCAAGCTTACAAGAGGAGATAGATATACTTGGAAGTCTAATAGCAAATTCAAGTGTTAGTGTTGTGAATTATGACAATGTCCAAGCAACAATGAACTCAAACAATGGAACACAATAT…						17	0.2469	0.0575495	0.2331	0.1633	0.0372913	0.2284
861	>Glyma02g41710.2	ATGACAGGGTTTGGCTCATCATGTGGAGCATGCAAGTTCCTAAGGAGAAAATGCACGAGTGATTGTGTATTTGCTCCTTACTTTTCCTACGACCAAGCCTCAACCCATTTTGCAGCAGTGCATAAAATTTATGGTGCTAGTAATGTCTCCAAGCTACTGTCACATCTTCCAATCCAGAATAGAAGTGATGCTGCCGTCACCATATCTTACGAAGCCTTGGCTCGCATGCAGGATCCTATATATGGCTGTGTTGCTCATATCTATGCATTGCAGCATCAGGTTGCCAGCTTGCAAGAGGAGATAGATGCTCTTGGAAATCTAGTGGCAAATTCCTCAGTTAGTGTTGTCAATTGTGGCAGTGTCCAAGCAACAATTAACTCAAACAACGGAACACAGTTT…						18	0.1369	0.0757018	0.5529	0.2781	0.0897734	0.3229
863	>Cla003994	ATGACAGGCCTTAACTCTTCTAATTTCTCTTCTTCTTCTTGTGGTGCCTGCAAGTTTCTTAGGAGAAAATGTAGTGATCAATGTGTTTTTGCTCCTTTCTTTAGCTACGATGAAGCCACTTCCCATTTTGCAGCTGTTCATAAAGTGTTTGGTGCTAGTAATGTCTCCAAGCTTCTCTTACATCTCCCCATTCATATCCGAAGCCACGCTGCCCTTACGGTCGCTTATGAAGCGCTCGAGCGCATGCGAGATCCTACCTATGGTTGCGTTGCGCATATTTTCGCATTGCAGCAAGAGGTTGCGAGCTTGCAAGAGGAGATAGAAATTCTGGGGAGCCAAATAGCAAACTTCACTGCTACCGGTGGGAGCGTTGCGGGGGTTGAGAATCCATTTATAGAT…						19	0.1224	0.0336932	0.2753	0.1247	0.0362973	0.2912
865	>Cucsa.165150.1	ATGACAGGCCTTAACTCTTCTAATTCTTCTACTTCTTGTGGTGCTTGCAAGTTTCTTAGAAGAAAATGTAGTGATCAATGTGTTTTTGCTCCTTTCTTTAGCTATGATGAAGCTACTTCTCATTTTGCAGCTGTTCATAAAGTGTTTGGTGCTAGTAATGTCTCTAAACTTCTCTTACACCTCCCCACCCATATCCGAAGCCATGCTGCCATTACCGTTGCCTACGAAGCTCTTGAACGCATGCGTGATCCTACTTATGGTTGTGTTGCGCATATCTTTGCATTGCAACAAGAGGTTGCTAGCTTGCAGGAGGAGATAGAAATTCTGGGGAGCCAAATTGCGAATTTTGCCACAACCGGTGGGAGCATTGCAGCGGTCGATAATCCATTTATAGATCAG…
867
868								Node#	Ka/Ks Branch1	Ka Branch1	Ks Branch1	Ka/Ks Branch2	Ka Branch2	Ks Branch2
869	>Vitvi15g00736_LBDIa2_LBD19	ATGACTGGAAGCAAGGGAGATGGTGGTGGGCCATGCGGTGCCTGCAAGTTTCTTCGGAGAAAGTGCGTGAAAGGCTGTGTTTTTGCTCCTTACTTTGACTCCGACCAGGGCACCGCCCACTTCGCGGCCGTGCACAAGGTGTTTGGTGCCAGCAACGCTTCCAAGCTTCTTACCGGGATTCCCGCTCACAAGCGGCTCGACGCGGTGGTTACTCTCTGCTACGAGGCTCTGGCTAGGCTTAGAGACCCTGTCTATGGCTGTGTTGCTCATGTTTTCACTCTCCAACAACAGGTTATGAATTTGCAGGCGGAGTTGGCCTTCATTCAGGCCCGTCTTTCGACCTTGCAGCGCATTCCTTCTCTGGCACCGCCACCCCTACTGCCTGAAAGTGCACCGCAG…						1	0.2252	0.0625854	0.278	0.3418	0.1835	0.5368
871	>At4G00210_LBD31	ATGAGCGGAAGCACCACCGGTTGTGGAGGTCCATGCGGCGCATGTAAGTTTCTCCGACGGAAATGCGTTGCTGACTGTGTCTTCGCTCCCTACTTTGATTCGGTGGAAGGGACGTCTCATTTCACGGCCGTGCACAAGGTTTTCGGGGCGAGCAACGCCTCCAAGCTCCTCATGATGATTCCAGCCAGCCGGAGACTGGACGCTGTCGTCACGCTTACTTACGAGGCATTGGCTAGGCTTCGCGATCCCGTCTACGGATGCGTTGGTCATATCTTCGCCCTTCAACATCAGGTGATGAATCTACAGGCGGAGTTAGCTTACGTCCAAACTCAACTCTCAACATTACAAGGTCTTCCTCCGCCGAATTCTCAAAACAATTCACGGACAGAAGCAGCCTCT…						2	0.2987	0.0683395	0.2288	0.1887	0.0571266	0.3027
873	>Bra037322	ATGAGCGGAAGCACCCCTAGCGGTGGAAGTCCGTGCGGCGCATGCAAGTTTCTCCGGCGTAAATGCGTGGCGGAATGCATCTTCGCTCCCTACTTTGACGCAGAGGAAGGGACGGCTCATTTCGCGGCGGTGCACAAGGTTTTTGGGGCCAGCAACACCTCTAAGCTCCTCTTGATGATTCCAGCCAACCGGAGACCTGAAGCCGTCGCAACACTTTCTTACGAGGCTTTGGCTAGGCTTCGCGATCCCGTCTACGGATGCGTTGGTCACATCTTCGCCCTTCAACATCAGGTGATGAGTCTCCAGGAAGAGCTAGCCGTCGTCAAGACTCATCTCACAACCCTTGAACGCCTCCCTCCGCAGCCTAAACAACAAAACAATTCACAGACAGAAGCAGCC…						3	0.314	0.047758	0.1521	0.3032	0.0604149	0.1992
875	>evm.model.supercontig_18.117	ATGGAAGGTATGAGCGGAAACAATGGAGGTGGTGGGCCTTGCGGGGCTTGCAAATTCCTTCGCAGAAAGTGCGTAAAAGGATGCATCTTTGCACCATACTTCGACGCAGACCAAGGCACTGCACACTTCGCCGCCGTGCACAAAGTGTTCGGCGCCAGCAACGCCTCAAAGCTTCTCATGCGCATACCCACTCACAAGCGGCTTGATGCCGTCGTCACGCTGTGTTATGAGGCCTTGGCTAGGGCTAGAGACCCTGTTTATGGCTGCGTCGGACATATCTTTACTCTCCAACAGCAGGTAGTGAATTTGCAAGCAGAGCTGGCTTACATCCAGGCCAGGCTTTCTACCCTGCAGCGCCTATCTATGGCAGCACAACAGCCATCTCCACCGCCACTGTCC…						4	0.296	0.1038	0.3506	0.1773	0.0438269	0.2472
877	>Thecc1EG005497t1	ATGAGTGCAAACAACGGAGGTGGGCCTTGCGGTGCTTGCAAATTCCTGCGGAGGAAGTGCGTGAAAGGGTGCATTTTTGCACCATATTTTGACTCGGACCAAGGCACGGCTCACTTTGCTGCGGTGCACAAGGTTTTTGGTGCGAGCAATGCTTCCAAGATGCTGCTGCGGATACCGGCTCACAGGCGCGTCGATGCTGTTGTTACACTCTGTTACGAGGCTTTGGCTAGGGTTAGGGACCCTGTTTATGGCTGTGTTGGCCACATCTTTACCCTCCAACAACAGGTCAGCTCCTGTTCTCAAACTTTTCTTTTCTTTATTTTCTTTCTTTCATGTCATTCTTCGCTGATTAATGAAGAGAGAGAGAGGGAGGGAGAGCTGGCGGCTGTCAGTGGAGAG…						5	0.2125	0.0592022	0.2786	0.0443973	0.00895659	0.2017
879	>Gorai.007G091600.1	ATGAGTGGAAATAATGGAGGAGGGCCTTGTGGTGCCTGCAAATTCCTTAGGCGAAAGTGCGTAAAAGGGTGCATATTTGCACCCTATTTTGACTCCGACCAAGGGATGGCTCACTTCGCTGCGGTCCACAAGGTTTACGGTGCCAGCAATGCTTCCAAGATGCTGCAGCGGATACCTGTACACAAGCGCCTCGATGCCGTCGTTACCCTCTGTTATGAGGCTTTGGCTAGGGTTCGAGACCCTGTTTATGGCTGCGTCGGCCACCTCTTCACCCTGCAACAACAGGTAGTGAATTTACAGGCAGAATTAGCCTACACCCAGGCCCGTCTTTCTACGTTGCAGCGTCATCCTCCATCCTCATCGTTAATAGGATCCGATTTGATGTCTTCTTCTAACATG…						6	0.0918791	0.0224409	0.2442	0.2072	0.0548854	0.2649
881	>Eucgr.E01415.1	ATGAGCAATAAAAACGACAATAACACCGCCAGCAACAGCGATCCCAACGGGTCGTCGTCGTCGAGCACCGCAAGCGGCGGCGGTGGCGGCCCGTGCGGCGCGTGCAAGTTCCTGCGGAGGAAGTGCGTGAGGGGCTGCGTTTTCGCGCCCTACTTCGACGCCGACCAGGGCCCCGCCCACTTCGCCGCCGTGCACCGGGTGTTCGGGGCGAGCAACGCCTCCAAGCTCCTCGCCCGGGTCCCCGCCCACCGCCGCCTAGACGCCGTCGTCACCCTCTGCTACGAGGCCCTCGCCCGGGCCCGCGACCCCGTCTACGGCTGCGTCGGCCACATCTTCGCCCTCCAGCAGCAGGTGGTGAATTTGCAAGCCGAGCTAGCCTACGTTCAAGCCCGTCTCGCT…						7	0.617	0.0800622	0.1298	0.3354	0.0604908	0.1804
883	>Ciclev10022291m	ATGAGTGCAAACAACGGAGGTGGGCCTTGTGGCGCTTGCAAATTTCTTCGGCGAAAGTGCGTAAAAGGGTGCGTATTTGCACCATATTTTGACGCAGATCAAGGCACCACTCACTTTGCAGCAGTGCACAAGGTATTTGGCGCTAGCAATGCCTCTAAGCTTCTCTCCCGAATACCGCCTCACAAGAGGCTTGATGCTGTTGTTTCGCTTTGTTATGAAGCTATGGCTAGGACTAGGGATCCCATTTATGGCTGCGTTGGCCACATCGTTGCTCTTCAGCAACAGGTAGTGAATTTGCAGGCAGAATTAGCTTTCACTCAGGCTCGTCTTTCCATATTGCAGCGCCTTCCAATGGCTTCTGCAGCTCAAGATCAAAGCACTTCACCTTGCAGCCTTTAT…						8	0.354	0.1868	0.5276	0.3945	0.1377	0.3492
885	>cassava4.1_030486m	ATGGAGAGAGAAAGAGAGATGAGCAGTGCCAATAATGGAGGTGGGCCTTGCGGTGCCTGCAAGTTCCTTCGGAGAAAGTGTCTGAAAGGTTGCATTTTTGCACCTTACTTTGACTCGGACCAGGGCACGGCTCACTTTGCAGCAGTTCACAAGGTGTTTGGTGCTAGCAATGCCTCCAAACTCCTCCTCCGCATACCTGCACACAAGCGGTTTGACGCAGTTGTTACTCTTTGTTACGAGGCCTTGGCTAGGGTTAGAGACCCTGTTTATGGCTGTGTTGGCCACCTCTTTACTCTACAACAGCAGGTAGTGAATTTACAGGCGGAGTTGGCTTACATTCAGGCCCGTCTTTCAACAATGCAGAGCATGCCTTCGGTGGAAGCACAGGCTCCACCAGCT…						9	0.4422	0.0825164	0.1866	0.3449	0.0695297	0.2016
887	>30174.m008897	ATGAATGGTGGAGGTGGGCCTTGTGGTGCCTGCAAGTTTTTGCGGAGAAAGTGTCTTAAAGGGTGCATCTTTGCACCTTATTTTGACTCGGACCAGGGCACGGCTCACTTCGCAGCAGTGCACAAGGTGTTTGGTGCTAGCAATGCCTCTAAGCTGCTCTTGCGCATACCTGCCCATAAACGCTTTGATGCGGTTGTTACTCTTTGTTATGAAGCTTTGGCTAGGGTTAGAGACCCTGTTTACGGCTGTGTCGGCCACCTTTTCACTCTCCAACAGCAGGTGGTGAGTCTGCAGGCAGAGTTGGCCTACATTCAGGCCCGACTTTCAACATTGCAGCGGCATCAACACCCATCTCAACCTGCTCAAAGCCACTCTCAAACAAGTGTTCTTTCCTCGTCG…						10	0.3792	0.1671	0.4407	0.5178	0.2116	0.4087
889	>Potri.002G148900.1	ATGAGTGCTAGTGCAAATAATGGAAGTGGGCCTTGTGGTGCCTGCAAGTTCCTAAGGAGAAAGTGTGTAAAAGGATGCATTTTTGCACCATACTTTGATCCTGATCAAGGTACAGCTCACTTTGCAGCAGTGCACAAGGTCTTTGGAGCTAGCAATGCTTCTAAGCTTCTCTTGCGCATACCTACTCACAAGCGTCTGGATGCTGTTGTTACTCTTTGTTACGAGGCCTTGACCAGGGTTAGAGACCCTGTTCATGGCTGTGTTGGCCACATCTTCACTCTCCAACAACAGGTAATGAATTTGCAAGCAGAGCTGGCCTACATTCAAGCCCACCTTTCAACATTGCAGTGTCTCCCTTTCCCTCAGCAACCACCTCTGTGTGCTCAGAGCCACTCCCTA…						11	0.2989	0.1121	0.3749	0.1838	0.0792895	0.4313
891	>Lus10009298	ATGAGTAACAGCGGAGGAGAAAGGGGAGGCGGCGGTGGTGGAGCGGCGCCACCGTGCGGGGCGTGCAAGTTTCTAAGGAGGAAATGCGTGAAAGGTTGTATATTCTCGCCCTACTTCGACTCCGAGCAAGGCACGGCGCACTTCGCGGCGGTGCACAAGGTGTTCGGAGCCAGCAACGCTTCGAAGCTGCTGATGAGGATCCCTCCTCACCACCGACTGGACGCGGTGGTGACACTTTGCTACGAGGCCTTGGCCAGGGTTCGAGACCCTGTCTATGGCTGCGTCGCTCACATCTTCACCCTCCAACACCAGGTAGTGAACTTGCAGGCGGAGCTAGGATATATCCAGGCCCGCCTAGCGAATCTCCATGGGACCTCTGTGTTTGGACAACTAACCACC…						12	0.3036	0.094981	0.3128	0.2115	0.0591357	0.2796
893	>MDP0000429067	ATGAGTGAATCGTCATCAAATGGAAACAACAATAATGGAGGAGGAGGCGGTCCTTGTGGTGCTTGCAAGTTCCTGAGGAGAAAGTGCATAAAAGGGTGCATATTTGCGCCGTACTTCGACGCAGAGCAAGGCACGGCGCACTTTGCTGCGGTGCACAAAGTGTTTGGTGCGAGCAACGCCTCAAAGCTTCTGTTGCGCATACCACCACACAAGCGGCTCGATGCTGTCGTCACCCTTAGCTATGAGGCTCTTGCTAGGGTTAGAGACCCTGTCTATGGCTGTGTTTCTCACATCTTCACTCTCCAACAGCAGGTAGTGAATTTGCAAGCAGAGTTAGCCTATGTTCAAGCCCGTCTTGGCACCTTGCAGCGTTTTCCGCTGCCGCCACAATCACCTCAG…						13	1.3583	0.00763654	0.00562219	1.0416	0.0080223	0.00770155
895	>Pbr023346.1	ATGAGTGGATCATCATCAAATGGAAACAATGATAATGGAGGAGGAGGCGGTCCTTGTGGTGCTTGCAAGTTCCTGAGGAGAAAGTGCATAAAAGGGTGCATATTTGCGCCGTACTTCGACGCAGAGCAAGGCACGGCGCACTTTGCTGCGGTGCACAAAGTGTTTGGTGCGAGCAACGCCTCAAAGCTTCTGTTGCGCATACCACCACACAAGCGGCTCGATGCTGTCGTCACCCTTTGCTATGAGGCTCTTGCTAGGGTTAGAGACCCTGTCTATGGCTGTGCTTCTCACATCTTCACTCTCCAACAGCAGGTAGTGAATTTGCAAGCAGAGTTAGCCTATGTTCAAGCCCGTCTTGGCACCTTGCAGCGTTTTCCGCTGCCGCCACAACCACCTCAG…						14	0.2299	0.0339539	0.1477	0.232	0.0459407	0.198
897	>ppa017589m	ATGAGTGGATCATCAACAAATGGAAGCAACAACAATGGAGGAGGAGGAGGAGGTGGAGGAGGTGGAGGGCCTTGTGGTGCCTGCAAGTTTCTGAGGAGAAAATGCATAAAAGGGTGCATATTTGCTCCCTACTTCGACTCAGAGCAAGGCACGGCTCACTTTGCTGCGGTGCACAAAGTGTTTGGTGCAAGCAATGCCTCCAAGCTTCTCCTGCGCATACCACCCCACAAGAGGCTCGATGCTGTCGTCACCCTCTGCTATGAGGCTCTTGCTAGGGTTAGAGACCCTGTCTATGGCTGCGTTTCTCACATTTTCACCCTTCAACAGCAGGTAGTGAATTTGCAGGCAGAGTTAGCCTATGTTCAGGCCCGCCTTGCAACCTTGCAGCGCGCGCCGCCT…						15	0.3051	0.1843	0.6041	0.2192	0.0729971	0.333
899	>mrna19356.1v1.0hybrid	ATGAGTAGTGGAAGCAATAATGTTGCAAACAATGGAGAAGTGTCCCAAGGCGGGCCTTGTGGTGCTTGCAAGTTCCTCAGGCGAAAGTGCTTGCGAGGCTGCATATTTGCGCCCTATTTCGACTCAGATCAAGGCACGGCTCACTTCGCGGCGGTGCACAAAGTTTTTGGTGCAAGCAACGCCTCCAAGCTACTCCTGCGCATTCCAGCTCACAAGAGGCTCGATGCTGTGGTCACTCTTTGCTATGAGGCTCTTGCTAGGGTTCGAGACCCGGTTTACGGCTGCGTTGCTCACATTTTCACCCTCCAGCAGCAGGTAGTGAATCTGCAGGCAGAGTTGGCCTATGTTCAGGCTCGTCTTGCGACTTTGCAGCGTCTGCCACTGCCGCCACCCCCGCCA…						16	0.5289	0.0926296	0.1751	0.2568	0.0519461	0.2023
901	>XP_004510943	ATGGATTATTGTGGAGGAAAGATTGGTGGAAATGAAAGAAGTGGGCCTTGTGGTGCTTGCAAGTTTTTGAGGAGAAAGTGTGTGAAAGGTTGCATATTTGCACCATATTTTGACTCGGACCAAGGAACGGTTCATTTTGCAGCGGTTCACAAAGTATTTGGTGCTAGCAATGCCTCTAAGCTACTCATGCGTATTCCATCTCATAAGAGACTTGATGCTGTTGTTACTCTTTGCTATGAAGCTCTTGCTAGGTCTAGAGACCCTCTTTATGGTTGTGTTGGTCACATCTTTGCACTTCAACAACAGGTTATGAGCTTGCAGGCAGAGTTGACCTATGTTCAACACAGCCTTGCAACAATGCAACGCCTCCCAATTTCAGTAGCTCCATCTCTTCCAAAC…						17	0.1799	0.0599627	0.3333	0.2947	0.0647105	0.2196
903	>Glyma03g02631.1	ATGGATTGTGGTGGTAATAAGAATACTGGTGGAAGTGAAAGGGGTGATGGGCCTTGTGGTGCCTGCAAGTTTCTGAGGAGAAAGTGTGTGAAGGGTTGCATTTTTGCACCATACTTTGACTCAGACCAAGGAACGGCTCATTTTGCTGCGGTGCACAAGGTCTTTGGTGCTAGCAATGCCTCCAAGTTACTCATGAGGATTCCAGCACACAAAAGACTTGATGCTGTTGTTACTCTTTGCTATGAGGCTTTGTCTAGGGCTAGAGACCCCGTTTATGGTTGTGTTGGTCACCTCTTTGCTCTTCAACAACAGGTCATGAACTTGCAGGCTGAGTTAACCTATGTCCAGGCCCATCTCGCAACGATGCAGCGATTGCCAGTGAAAGTGGCTCCTCTTCCT…						18	0.1441	0.0315856	0.2192	0.1354	0.0328115	0.2423
905	>Cla006956	ATGAGTGGCGGCGGCGGCGGCGGCCAAGGCGGAGGGCCTTGCGGCGCGTGCAAGTTTTTGAGGAGAAAGTGTGTGAAAGGGTGCATTTTTGCACCCTATTTCGACTCCGAGCAAGGCGCCGCCCACTTTGCCGCCGTGCATAAGGTGTTCGGAGCTAGCAATGCCTCTAAGCTCCTCCACCGCATCCCGCCTCCCAAGCGTCTCGACGCTTGCGTTACTCTTTGTTACGAGGCTCTTGCTAGGGTTCGAGATCCTGTCTATGGTTGTGTTGCTCAAATTTTCACCCTCCAACAACAGGTAGTGAATTTGCAGGCAGAGCTAGCATACATTCAGGCCAAACTTGCCACCTTGCAGCGGCTGTTTCCGCCACCGTTACAGGACGCATCACTGCCCACTCGC…
907
908								Node#	Ka/Ks Branch1	Ka Branch1	Ks Branch1	Ka/Ks Branch2	Ka Branch2	Ks Branch2
909	>Vitvi19g01589_LBDId1_LBD3	ATGAAGGAGAGTGGCAGGAAACAAGGTGCAGTTTCGCCATGCGCCGCATGCAAGCTTCTTCGCCGTAGATGTGCTCAGGACTGTGTCTTTGCTCCTTACTTTCCGGCTGATGAGCCACATAAGTTTGCCAGTGTGCACAAGGTGTTTGGAGCAAGCAATGTCAATAAGATGTTACAGGAGTTGCCGGAGCACCAGCGCAGTGATGCTGTGAGTTCCATGGTGTACGAAGCAAACGCCAGGGTGCGTGACCCGGTTTATGGCTGTGTTGGGGCCATATCGTCCCTGCAGCAACAGATCGACGCCCTTCAAACACAATTGGCACTGGTGCAGGCTGAAGTAGTGCAGATGAGAATGAACCAATTCACATCCTCAACCTCCAACCAAGCCACAGATTCACCA…						1	0.4284	0.2739	0.6395	0.3021	0.0754636	0.2498
911	>Thecc1EG032557t1	ATGAAGGAGAATGGCAGGAAACATGGCACGTTATCGCCTTGCGCGGCGTGCAAGCTACTTAGAAGGAGATGTGCGCAAGACTGTGTTTTTGCTCCATATTTTCCAGCTGAAGAGCCTCAGAAGTTTGCTAGCGTCCATAAGGTGTTCGGTGCTAGCAATGTTAACAAGATGTTGCAGGAATTGCCAGAGCACCAACGAAGTGATGCAGTGAGTTCAATGGTGTATGAAGCAAACGCCAGGGTTCGTGACCCGGTGTACGGATGTGTTGGAGCCATTTCATCATTGCAGCAACAGATTGATTCTCTCCAAACCCAATTGGCACTTGCGCAAGCCGAGGTTGTTCACATGAGAATGCGCCAATTCGTTTCAACCTCTAACGCAGGCACCAGCTCCCCTGAG…						2	0.1266	0.0600147	0.474	0.1304	0.0523612	0.4014
913	>Gorai.002G104500.1	ATGAAGGAAAATGGTAGAAAGAACGGCGCCTTATCGCCATGCGCGGCTTGCAAGTTACTTAGAAGGAGATGTGCACCGGACTGTGTTTTTGCTCCGTATTTTCCAGCTGATGAGCCTCAAAAGTTTGCTAGTGTCCATAAGGTGTTTGGTGCTAGCAATGTTAACAAGATGTTACAGGAATTACCGGAGCACCAACGACGTGATGCAGTGAGTTCAATGGTGTACGAAGCCAACGCTAGGGTTCGTGACCCTGTGTACGGATGTGTAGGAGCCATTTCATCGTTGCAACAACAGATCGATTCTCTGCAAAACCAATTGGCACTTGCTCAAGCCGAGGTGGTGCAGATGAGGATGCGCCAATTCGGTTCGACCTCATCGAACCCGGGCACCAACTCGGCT…						3	0.1211	0.0117236	0.0967774	0.0462945	0.00740754	0.16
915	>Eucgr.F04424.1	ATGAAAGAGAGTGGAAGAAAACAAGGAACGCTGTCGCCATGCGCGGCGTGCAAACTGCTCAGGAGGAGATGCGCTCGAGACTGCGTGTTCGCTCCTTACTTCCCAGCTGATCAGCCCCAGAAATTCGCTATCGTTCACAAGGTCTTCGGTGCCAGCAATGTCAACAAGATGTTACAGGAATTACTAGAGCACCAGAGGAGTGATGCGGTGAGCTCCATGGTGTACGAGGCAAATGCAAGGATGCGAGACCCTGTATATGGCTGCGTTGGGGCCATATCGTCGCTGCAGCAACAGGTCGACGTGCTTCAGAACCAGCTCGCGCTCGCGCAGGCCGAGGTCGTCCACATGCGCCTGCAAACGCCTCAGTTCCCTTCGACCTCGAGCTCAGCCATCGCGGCC…						4	0.1049	0.0278295	0.2652	0.1755	0.0628734	0.3583
917	>cassava4.1_021609m	ATGAAGGAGAGTGGTAGAAAACAAGGTGCACTATCGCCTTGCGCAGCTTGCAAGCTTCTCCGTCGTAGATGTACTCAGGATTGTGTCTTTGCTCCATACTTTCCAGCCGATGAGCCTCACAAGTTTGCCAGTGTTCACAAGGTTTTTGGAGCAAGTAACGTTAATAAAATGCTACAGGAACTACCAGAGCACCAACGAAGTGATGCGGTGAGTTCGATGGTGTATGAAGCAAATGCAAGGGTACGTGACCCAGTATATGGGTGTGTTGGGGCAATATCATCCTTGCAGCAACAGATTAATTCTCTGCAAACCCAGTTGGCCATTGCACAAGCTGAGGTAGTTCACATGAGAATGAGACAATATGGTTCGTCTTCCAATAATATCACAGGCACTCTGGAC…						5	0.2435	0.0543752	0.2233	0.1525	0.1084	0.7105
919	>30169.m006340	ATGAAGGAGAGTGGAAGAAAGCAAGGTGCGCTATCTCCATGCGCGGCCTGCAAGCTTCTCCGTCGGAGATGTGCTCAGGACTGTGTTTTTGCTCCTTATTTTCCAGCAGATGAGCCTCAGAAGTTCGCCAGTGTTCACAAAGTCTTTGGAGCAAGCAACGTTAACAAAATGTTACAGGAACTGCCAGAGCATCAAAGAAGCGATGCAGTGAGTTCAATGGTGTATGAAGCAAATGCAAGGGTACGTGACCCAGTTTATGGGTGTGTTGGGGCAATATCATCTTTGCAGCAACAAATTGATTCACTCCAAACCCAGTTGGCAATTGCACAAGCAGAAGTAGTACACATGAGAATGCGCCAATTTGGTACGTCTTCTTCCAATCCAAGCGCCATGGACATG…						6	0.126	0.0228386	0.1812	0.2003	0.0329345	0.1644
921	>Potri.005G097800.1	ATGAAGGAGAGCGGTCGAAAACATGGTGCACTTTCGCCATGCGCAGCATGCAAGCTTCTAAGAAGAAGATGTGCTCAAGACTGTGTGTTTGCTCCTTATTTTCCAGCTGATGAGCCTCAGAAGTTTGCCAGTGTGCACAAGGTCTTTGGGGCTAGCAATGTCAACAAAATGTTACAGGAATTACCTGAGCACCAACGAAGAGATGCAGTAAGTTCCATGGTTTATGAAGCAAATGCAAGGGTTCGTGACCCAGTTTATGGTTGTGTTGGAGCCATATCATCTTTGCAGCAACAAATTAATTCTTTACAAACCCAATTAGCAGTTGCACAAGCTGAGGTAGTGCACATGAGAATGCGGGAGTTCACTTCTTCCTCTAATACAGGAGCCATGGACATGGCG…						7	0.0900063	0.0245362	0.2726	0.1883	0.0457899	0.2432
923	>MDP0000268890	ATGAAGGAGACTGGTAGAAGACAAGGTGCTATGTCTCCATGCGCAGCGTGCAAACTTCTGCGAAGGAGATGCGCTCAGGACTGTGTTTTTGCTCCTTATTTTCCAGCTGACGAGCCCCAGAAGTTTGCCAGTGTCCACAAGGTTTTTGGTGCTAGCAATGTCAACAAGATGCTACAGGAATTACCAGAGCACCAACGCAGTGATGCAGTGAGTTCCATGGTGTATGAAGCAAATGCAAGAGTCCGGGATCCAGTGTACGGTTGTGTTGGAGCAATATCATCTTTACAACAACAAATCGACGCCCTCCAAACCCAATTGGCCATTGCACAAGCTGAGGTGGTGCACATGAGAATGGGCCAATTCCCTACTACCACTACTACTGCTTCAACGACTGCTTGC…						8	0.6292	0.0212118	0.0337128	0.1083	0.00443888	0.0409834
925	>Pbr041079.1	ATGGAGGGTCAGAGTGGTAGAAAACAAGGTTCTACGTCTCCATGCGCAGCATGCAAACTTCTGCGAAGGAGATGTGCTCAGGATTGTGTTTTTGCTCCTTATTTTCCAGCTGACCAGCCCCAGAAGTTTGCCAGTGTCCACAAGGTTTTTGGTGCTAGCAATGTTAACAAGATGCTACAGGAATTACCAGAGCACCAACGCAGTGATGCAGTGAGTTCCATGGTGTATGAAGCAAATGCAAGAGTCCGGGATCCTGTGTACGGTTGTGTTGGAGCAATATCATCTTTACAACAACAAATCGACGCACTCCAAACCCAATTGGCCATTGCACAAGCTGAAGTGGTGCACATGAGAATGGGCCAATTCCCTACTACCACTACTACTGCTTCAACGACTGCT…						9	0.0455819	0.00978039	0.2146	0.1834	0.060936	0.3323
927	>ppa012253m	ATGAAGGAGAGTGGTAGAAAACAAGGTGCTATGTCTCCATGCGCAGCATGCAAGCTTCTGAGAAGGAGATGTGCGCAGGATTGCGTGTTTGCTCCTTATTTTCCAGCTGACGAGCCCCAGAAGTTTGCCAGTGTGCACAAGGTTTTTGGTGCCAGCAATGTCAACAAGATGCTACAGGAATTACCAGAGCACCAGCGCAGTGATGCAGTGAGCTCCATGGTGTACGAAGCAAATGCCAGAGTGAGGGATCCGGTGTATGGCTGTGTAGGAGCAATCTCATCTTTACAACAACAAATCGATGCCCTCCAAACCCAATTGGCCATTGCTCAAGCTGAGGTGGTGCACATGAGAATGGGCCAATTCTCAACTTCATCAACAACATCCAATGCTGCCACCACC…						10	0.1105	0.0151958	0.1375	0.0683422	0.0106603	0.156
929	>mrna30046.1v1.0hybrid	ATGAAGGAGATCAGTGGAAGAAAACAAGGTGGAATGTCTCCATGCGCAGCATGCAAGCTTCTGAGAAGGAGGTGTGCGCAGGATTGTGTGTTTGCTCCTTATTTTCCAGCTGATGAGCCTCACAAGTTTGCAAGTGTGCACAAGGTTTTTGGTGCTAGCAATGTTAATAAGATGCTACAGGAATTACCGGAGCAGCAGCGCAGTGATGCCGTGAGTTCGATGGTGTATGAAGCAAACGCTCGAGTGAGAGACCCTGTGTACGGTTGTGTTGGTGCAATCTCATCTCTGCAGCAACAGATCGATGTCCTGCAAACTCAACTGGCCATCGCACAAGCTGAGGTCGTGCATATGAAAATGAATCAATTCCCTTCTGCATCATCTCCCGCCGCAACCACATCA…						11	0.198	0.0635353	0.3209	0.1263	0.0563551	0.4463
931	>Glyma08g17990.1	ATGAAGGAAAGTGGAAGGAAACAAGGTACCATGTCGCCATGTGCGGCATGCAAGCTTCTTCGAAGGAGATGCACGCGAGATTGCGTGTTTGCTCCTTATTTTCCTGCTGATGAACCCCAGAAGTTTGGTAGTGTTCACAAGGTTTTCGGGGCTAGCAATGTAAACAAAATGTTACAGGAATTACCTGAGCACCAAAGAAGTGATGCAGTTAGTTCAATGGTATATGAAGCCAATGCAAGGGTGAGGGACCCTGTGTATGGATGTGTGGGAGCCATATCCTCTCTTCAACAACAAGTTGATGTGCTCCAAACCCAATTGGCACTAGCACAAGCAGAGGTTGTGCACATGAGAATGCGCCAATTCTCACCACCATCAGAACAACAACAACCCTCAGTGCTT…						12	0.0314902	0.00738718	0.2346	0.1299	0.0281709	0.2168
933	>Cla013469	ATGAAGGAGATCGGTGGAAGAAAACAAGGCACATCTCTTTCACCATGTGCAGCTTGTAAGCTTCTCCGTCGTCGATGTGCTCAAGATTGTGTTTTCGCCCCGTATTTCCCCGCCGACGAACCTCATAAATTTGCTAGCGTCCATAAGGTCTTCGGAGCTAGTAATGTTAACAAGATGTTGCAGGAGCTACCAGAGCAACAACGAAGCGATGCAGTTAGTTCAATGGTGTACGAGGCAAACGCGAGGGTGCGAGATCCGGTGTACGGTTGCGTTGGAGCAATATCGTCGCTACAACAACAAATCGATCTCTTGCAAACACAACTAGCAATAGCGCAAGCGGAGGTGGTTCACATGAGGATGCGCCAATTCCCATCTACCTCCTGCAACCCGACTGCGGGC…						13	0.1015	0.0266743	0.2628	0.1425	0.0470411	0.33
935	>Cucsa.118370.1	ATGAAGGAGATTAGTGGAAGAAAACAAGGTACATCTCTTTCACCATGTGCAGCTTGCAAGCTTCTCCGTCGTAGATGTGCTCAAGATTGCGTTTTCGCCCCTTACTTCCCCGCCGACGAGCCTCATAAATTTGCTAGTGTTCATAAGGTCTTCGGAGCTAGTAATGTTAACAAGATGCTACAGGAGCTACCAGAACAACAACGAAGTGATGCAGTAAGTTCGATGGTGTATGAAGCAAACGCAAGAGTACGAGATCCCGTTTACGGTTGCGTTGGAGCCATATCATCGTTACAACAACAGATCGATCTCTTGCAAACACAACTAGCAATAGCGCAAGCAGAGGTGGTTCACATGCGAATGCGCCACTTCCCGTCATCCTCTTACAACCCAACGGCGGGC…						14	0.2017	0.0485096	0.2406	0.0779489	0.0157663	0.2023
937	>Solyc11g045530.1.1	ATGAAGGAGAGTGGTAGGAAACAAGGTGCAGCTTCTCCATGTGCAGCTTGTAAGTTGCTAAGGAGAAGATGTGCACAAGATTGTGTTTTTGCTCCTTATTTTCCAGCTGATGAACCACACAAGTTTGCAAGTGTGCATAAGGTCTTTGGTGCTAGCAATGTCAACAAGATGCTTCAGGAGTTACCCGAGCATCAAAGGGGGGATGCGGTGAGTTCAATGGTGTATGAGGCTAATGCTAGAGTAAGGGATCCAGTTTATGGTTGTGTTGGAGCTATATCATCTTTGCAGCAACAAATTGACCATCTACAATCACAATTGGCAATTGCACAAGCTGAAGTAGTACACATGAGGATGCGACAATTCTCGTCCATATCTGGTGGTGGTACAGCCGGGAACTCA…						15	0.1185	0.0242978	0.2051	0.09932	0.0224097	0.2256
939	>Tae065704	ATGAAGGAGGCGGCGGCGGGGGTGTCCCCGTGCGCGGCGTGCAAGCTGCTGCGGCGGCGGTGCTCGCCGGGGTGCGTGTTCGCGCCATACTTCCCGTCGGGGGAGCCGCACAGGTTCGCCAGCGTGCACAAGGTCTTCGGCGCCAGCAACATCAGCAAGCTCCTCCAGGAGATTCCGGCGGAGCACCGGGGCGACGCGGTGAGCAGCCTGGTGTACGAGGCGAACGCGCGCGTGCGCGACCCCATCTACGGCTGCGTCGGCGCCATCACGTCGCTGCAGCGGCAGGTGGAGTCGCTGCAGACCCAGCTCGCGCTGGCGCAGGCCGAGATGGTCAGGCTCAGGATGGCCAACGCCTACGGCGGCGGTGGGAGCAGCGCCAGCGGCTCGCCGTCCTCCATG…
941
942
943	>Vitvi03g00628_LBDIIc1	ATGAGTTGCAGTGGCTGCAGAGTTCTTCGTAAAGGTTGTAGTGAGAATTGCATGCTTCGGCAGTGTTTGGAGTGGATTGACAGCCCTGAAGCTCAAGCTAATGCCACCATCTTTGTCGCCAAGTTCTTTGGTCGCGCCGATCTCATGGCCTTCATCTCCACCGTACCGGAGAGGCAACGTCCATGCTTGTTTCAGTCTCTGTTGTTTGAAGCGTGTGGTCGGACGGTGAATCCTGTGTTCGGAGCGGTAGGGTTATTGTGGACGGGGAACTGGCACGTGTGCCAGTCGGCAGTGGAGACGGTGCTCCGTGGCGGCGAGCTAGCGCCGCTACCAGAGTTTCTCGATCTCGAAGGAGTTGAGACGCCGGTTTCCGAGGCATACTTGGCGGAGGAGTACCTT…
945
946								Node#	Ka/Ks Branch1	Ka Branch1	Ks Branch1	Ka/Ks Branch2	Ka Branch2	Ks Branch2
947	>Vitvi12g00230_LBDIi7_LBD2	ATGAAAAACCCTAACCCACATCCCGTGCAGCGCGTGATTATAACCGACCAATCAGAAGCCTCCACGAGTCCGAGGGCGCGTGGAAGGCACATCACAATGCAGAGGGGCAATGGCAGTCCAGCAGCATGCGCAGCATGCAAGCATCAGAGGAAGAGGTGCGACGAAAACTGCGCCTTGTCTCCCTACTTCCCTGCCAGTAAAACCCGAGAATTCCAGGCGGTGCACAAGGTGTACGGGATGAGTAATGTTATAAAAATACTAAGGAGTATTGAGAGCGAAGACGAGCGGAGGAGGGCGGCTGATTCGCTTGTGTGGGAAGCGTTTTGCAGGCAAAGGAATCCTGTGTTGGGTTCGTATGGGGAGTTTAAGAAGGTGGTAGAAGAGCTTAAGTTTTACAAA…						1	0.7917	0.236	0.2981	0.2523	0.069252	0.2744
949	>At1G06280_LBD2	ATGATGCAAAGGAACTCTAACAACACCAGCATCACCAGTAACATCTCCAATAACTCATCGTCGCATCAAGCTTGTGCTTCATGCAAACATCAAAGGAAGAAATGCAACAACGAATGTATCTTATCGCCGTATTTCCCAGCCCGCAAGACTAAAGAGTTTCAGGCCGTGCACAAGGTCTTCGGTGTCAGTAACGTACAAAAAATGGTACGGACGGTACGTGAAGAGGACCGTACCAAGCTCTCTGATTCTTTAACATGGGAAGCTCTATGGAGACAGAAAGATCCGGTCCTTGGCTCCTATGGAGAGTATAGGAGGATTTGTGAAGAGCTCAAGTTATACAAAAGCTTGGTTCATAACCAGCCTCTCATTGGTTGGGATAATAATCAACGCGTATTTAAC…						2	0.6091	0.2146	0.3523	0.7101	0.3283	0.4623
951	>Bra030647	ATGCAAAGGAACTCTAATAACAACAACAACATCTCCAATAACCCATCGTCACATCAAGCCTGCGCTTCATGCAAACACCAAAGAAAGAAATGCAACAACGAATGCATCTTATCTCCTTATTTTCCGGCTCGCAAGAACAAGGAGTTTCAGGCCGTTCACAAAGTGTTTGGTGTTAGTAACGTACAGAAAATGGTACGGACCGTTCGTGAAGAGGACCGTACCAAGCTGTCTGAATCTTTGACATGGGAAGCTCTATGGAGACAGAAAGATCCCGTCCTTGGCTCCTACGGAGAGTATAGGAGGATCAGTGAAGAGCTCAAGGTTTACAAAAGCCTAGTTCATAATCAACCTCTCATTGGTTGGGATAATAATCAACGTGTACTCAACAATAACAACAAA…						3	0.3234	0.1009	0.312	0.3345	0.077088	0.2304
953	>evm.model.supercontig_209.3	ATGCAAGGGGATAACGAAAACAATTCAAGCAATACCATCGGGGGTACACATCCACCATGTGCCTCATGTAAACATCAAAGGAAAAAGTGCAACAATGATTGTATACTGGCACCATACTTCCCTATAGATAAAAATAGGGAGTTTCAAGTGGTGCATAAAGTGTTTGGAGTGAGCAATGTTCAAAAACTAATACGAAATTTGAAAGGCGATGATCAGAAGAAGGCTGTGGAATCTTTGGTTTGGGAAGCTTCTTGCAGGCAAAAGATCCAGTACAAGGAGCTTATGGAGAATACAAAAGAGTCTATGATGCAGTTGCCGGGACAAGGAGCTACCATGTTTAAGCTCGGGATGCCAATGATGGGTTGGAATGGGAATCATGAAATGATCAATAATAATAAT…						4	0.6816	0.3928	0.5763	0.8095	0.2947	0.364
955	>Thecc1EG003548t1	ATGCACACATTCACTTTTCATTCCCTTCCAAAACAACTTTATACAAGGATGCAAAGGAATAATAATAACGGTGTGGCAGCAGCAGCAGTACATCCAGCATGCGCTGCATGCAAGCATCAAAGGAAGAAATGCGATGAAAATTGCATTCTGGCACCTTATTTTCCAGCGGATAGGAGTCGAGAATTTCAGGCGGTGCACAAAGTTTTCGGTGTTAGCAATGCAACAAAAATAGTGCGCAATGCCAATACTGAAGAAGATCGAAAAAGGGTTGCTGATTCATTGATTTGGGAGGCATTTTGTAGGCAAAAGGATCCGGTGTTAGGGCCTTACGGAGAGTATAGGAAAATTTATGAAGAGCTCACGTTGTATAAAAGCCAAAACCAGATGATGCTCCTGCAA…						5	0.2804	0.0825291	0.2944	0.3069	0.0774452	0.2523
957	>Gorai.007G069400.1	ATGCAAAGAGAAACTAGCAATGGTGTAGCAGCAGCAGCGGCAGCCGCATCGCGAGTCCATCCGGCATGCGCTGCATGCAAGCATCAACGGAAAAAATGCGATGAGAATTGCATTTTGGCGCCTTATTTCCCGGCCGATAAGTGCCGAGAATTCCAAGCCGTGCACAAGGTTTTCGGTGTTAGCAACGCGACCAAGATAGTCCGTAATGCCAACAGCGACGAAGACCGGAAAAAGGTGGCGGATTCGCTGATATGGGAAGCCTTTTGTTGGCAAAAGGATCCGGTGTTAGGACCATATGGTGATTATAGGAAAATATATGAAGAGCTGAGCTTGTATAAAAAGCAAAGCCAAATGATGCTTCTACAAGATCATGACCATCAGCCTACTCATCCTGTGTTC…						6	0.4163	0.258	0.6198	0.4361	0.1845	0.4231
959	>Ciclev10017646m	ATGATGCAAAGGAATAACAATAACTCGTCAACAACATCAAGCGTGCAATCAGCATGTGCTGCATGCAAGCACCAAAGGAAAAAATGCAGTGAGGATTGCAAATTGGCACGCTATTTTCCTGCTAACAGGAGCAAAGAATTTCAAGCTGTGCATAAAGTTTTTGGCGTCAGTAACGTCACAAAGATAGTCCAAAACGCCAATGACGAAGAAAGTAGACAAAAAGTCGTTGATTCGTTGATTTGGGAAGCTTTTTGGAGACAGAAGGATCCGGTTTCAGGACCCTACGGCGAGTATCAGAGGATTTGCGAGGAACTTAAGTTGTATAGAAGTCAAACCCTAATGCAAAACCACAACCACCGGAATCAGAATCATCAATTGGTGCAGTTACCAGGACAAGGG…						7	0.2696	0.0861215	0.3194	0.3364	0.1663	0.4943
961	>cassava4.1_033789m	ATGCAAAGAAGTGTTAGCAACAGTGCTAACAGTGGCACGGCGGCTCATCCGGCATGTGCTTCGTGCAAGCATCAAAGGAAGAAGTGCGGCGAGGATTGCATATTAGCACCATATTTTCCGGCGGAAAGAAGCCGGGAATTTCAGGCTGTTCATAAGGTGTTTGGAGTAAGCAACGTTATGAAATTAGTGAGGAGTGTTAAGGAAGAAGATAGAAAAACAGTGGCAGATTCTTTGGTTTGGGAAGCTTTTTGCAGACAGAATGATCCTATTTTAGGTCCTTTAGGAGAATATAGAAAAATCCAGGAGGAACTCAAGTTGTACAAAAACCAAACCCAAACCCAAAACCAAAACCAAACCCAAACCCAAACCCAAATTCTAAACCAAAATCAATTGGTGCAG…						8	0.6123	0.00928238	0.015161	0.4366	0.0478588	0.1096
963	>29646.m001112	ATGCAAAGGAATGGTAACAATGGCACGGCGGTACCGGGAACACATGCGGCATGTGCTTCCTGCAAGCATCAGAGGAAGAAGTGCGGTGAGGATTGCATTTTGCACCCATATTTTCCGGCAGAAAAGAGTCAGGAATTCCAAGCTGTTCACAGAGTGTTTGGCGTAAGCAATGTTATGAAATTAATAAGAAGTGTTGGAGTTGAGGATCGGCAGAGACTGGCGGAGTCTTTGATTTGGGAAGCTTCTTGCAGACAGAAAGACCCAGTTTTAGGTCCTTTTGGAGAGTATACAAAAGTTTCAGATGAACTTAAGTTGTATAAAACCCATATGCTAACTCAAACGCACCAGCATCATCAATTGGTCACGGTGGCAAATCACCAGAATCAACTGCTAATGCCG…						9	0.426	0.0570996	0.134	0.3275	0.0627025	0.1915
965	>Potri.013G123900.1	ATGCAAAGAGGTAGAGACAGCAACAACCGTGTCGCGATGCATCAGGCTTGCGCATCGTGCAAGCATCAGCGAAAGAGGTGCGCGGAGGATTGCGTATTGGCACCATATTTTCCGGCGGAGAGAATGCAGGAGTTTCAAGCTGTCCATAAGGTTTTTGGTGTTAGCAATGTCATTAAATTAGTGAAAGATGTCGATAAAGAGAGACAAAAGGAGACGGCGGACTCGTTGGTGTGGGAGGCTTCTTGCAGACAAGATGATCCCGTTTTAGGTTGTTTTGGAAAGTTTAAGAAAATACAGGAAGAACTTGAGCTGTACAAAATGCAAACTCCATTGCCAAACCAAAACATATTAAGGCAGCGACAAGGCGGCGCAGCGTATAACAAACAGCCTCTGCTGCTT…						10	0.3777	0.031228	0.0826834	0.222	0.0347109	0.1564
967	>Lus10005284	ATGGACGGAGCAACATCCAGCGACAAATCTGGGGCTAATAGCAGCCGTCATAAATGCGCGGCGTGCAAGTACCAAAGACGGCGCTGCGCCGAAGACTGCGCGCTCTACCCTTACTTCCCAACCGACAGGACAAAGGAGTTCACCGCCGCCCATGCCGTCTTCGGCGTGAAAAACATGACCAGCATGCTCACCGAGATCAACCTCCACGTTGACCGAAAAAAGGCCGTTGACTCCTTGGTCTGGGAAGCCAACGCCTGGGCCGAGGACCCAGTCAACGGCCCCCTCGGCCTCTACAAGAAGCTACAACAGGAGAAGAAAGAGCTGGAGAGTCAACTCCAGCTCGCCAAGCACCAAACGACGAGGATGTCGTCGTTTGGTGATTACGGCGGGGACGATGTT…						11	0.4093	0.1368	0.3341	0.5734	0.2476	0.4318
969	>MDP0000250177	ATGGCACCTGACTTGAGCCGAGCATTTATCAAAGTATTGAGACTCACAAGGACCGGTTCGCACCCTCTCACGCATTACATCGAGCAGTTCCTGGACCTTACTAAACCAACCATTTCGAGCATGAACACCCATCATGGCATTGTACACTTGGACGGTATTCCCAATTCCAGTTTAGCTTCAATGGTAAATCAAATGGTGTCCTTAACGCAATTAAATGATGTCTTAGATGCCAAAGAACCAAACACTCCGATGAAAGAGGTACCAATAGAAGGAACACCTGTTGAGGTTTGCATTGATAAAGAAGGATTTCAAGGTGGTTGGTTTACTGCAAATATTGTCAAAACGATAAGAACAGATGATAATAAGAAGTTCTTGATGGAAGTGGTCGATGCAAAGCAA…						12	0.4636	0.1462	0.3154	0.2919	0.1093	0.3747
971	>Pbr040002.1	ATGCAGAGGACGAATAACAATGGCACAGCAGGATCAACACAACCAGCATGTGCGGCGTGCAAACATCAAAGGAAAAAGTGTCATGCTGGTTGCATATTGGCACCGTATTTTCCTTCTGATAGAACTCGGGAATTCCTCGCCGTGCACAAAGTTTTCGGGGTCAGCAACGTAACAAAGATGGTGAAGAATGTCGAGGAACCCAATCGGAGAAAGGTCGCTGAATCGTTGGTATGGGAAGCTCTTTGTAGGCAAAAAGATCCAGTGCTCGGTGCGTACGGAGAGTATAGGATGGTTTCTGATGAGCTTAAAAGGTATAAGCAGCAGCAGAATCGTGAAAACCATACTGTTCCTTTACAAGTGCAAAAGGGATTGTGTTTCAACAAATCCTTGTCGGATTTG…						13	0.1469	0.0253648	0.1726	0.1005	0.0228852	0.2278
973	>ppa013477m	ATGCAGAGGAAGAATAATGGCACACCAGGAACACAACCAGCATGTGCAGCATGCAAGCATCAAAGGAAAAAGTGTCACGATGGGTGCGTATTGGCGCCTTACTTTCCTGCTGATAGAACCCGGGAATTCCTCGCTGTGCATAAAGTTTTCGGGGTAAGCAACGTAACGAAGATGGTGAAGAATGCCAATGAAGCGAATCGGAGAAAGGTGGTTGATTCGTTGGTCTGGGAAGCTCTTTGTAGGCAAAAAGATCCCGTGCTGGGTCCTTACGGGGAGTACAGGATGGTTTTTGATGAGCTAAAGCGATATAAAAACCATGAAATTCAAATGGTTCATCCTTCACAAGTGCAAAAGGGAATGTGTTTTAGTAAATCTTTGTCGGATTTTGTTGGTTGGAAT…						14	0.4934	0.1786	0.3621	0.6754	0.262	0.388
975	>mrna17794.1v1.0hybrid	ATGGGTTCCAGAGGCCTCGACCCAGTTACCTGGGAACAAATTGAGACTTCCGAGAGCTACCTTGTGTGCTCCATGTACGAGGAGGCAGCCTCATTAGCTTCGTCTATTCTGAAACGTCTTTCGGAACATGGTCAAGACTTTGATGAACATTTGGATTTGTATGACATGTTGGAATCCGCTGGTATGGTGCTTGTGCAATCTTCGAAACAACTCGGAAGGACACCGGAGATTCTGAATGAGCTCAAACTATTATTTGCCTCCATTCCTGCTATCCCTGTTCAAGTTCTTCTTACTGGGGTATGCTTTTATATTTCAGAAGGGCATTATCTTGGTATTCGGGAATTGCTGGAAGTGTTCCTTAGTGGATGGAATCTTGTAGGTGGAAAATATTATGTTCTT…						15	0.4044	0.1869	0.4622	0.2433	0.0907573	0.3731
977	>Cla001587	ATGCAAAAGCACAATAACGAAGTTTTGCAGACTACATCAGCTTGTGCAGCTTGCAAACACCAGAGGAAGAAATGTCACGAGACGTGCCCGTTGGCACCGTACTTTCCTGCGGATCGAAACAGGGAATTCCAAGCCGTTCACAAGGTGTTTGGAGTGAGCAACGTGACCAAGATGGTGAAAAACGTAAGAGAAGAAGACAAGAGAAAGGCTGTGGATTCTTTAGTTTGGGAGGCTGTTTGTAGGCAAAACGACCCCGTTTTGGGGCCCTATGGTGAATACAAAAGGGTTTTGGAAGAGCTAAAAGTGTGTAAATTATTGACTCAAAACCAAAGCATTATGAATGGAGGGCAAGTGGGATTGGGTTATAAACCAATAATGCCGTGTTTAGGAGGATGGAAT…						16	0.545	0.2995	0.5495	0.2833	0.0988303	0.3489
979	>Cucsa.309430.1	ATGCAAAAGCACAATAACGGAGTTTTGCAGGGAACACCCGCTTGTGCAGCCTGCAAACACCAGAGGAAGAAATGCCACGAGACGTGTCCGTTGGCACCTTACTTTCCTGCAGAACGGAACAGGGAATTCCAAGCCGTTCACAAGGTGTTTGGAGTGAGCAATGTGACCAAAATGGTGAAAAACGTGAGAGAAGAAGACAAGAGAAAGGCTGTGGATTCTTTGATTTGGGAAGCTGTTTGTAGGCAAAACGACCCCGTTTTAGGGCCCTATGGTGAATACAAAAGGGTTTTGGAAGAGGTAAAAGTGTGTAAATTATTGACTCAAAACCAAAGCATTATGAATGGAGGGCAAGTGGGATTGGGTTATAAACCAATAATACCATGTTTGGGAGCGTGGAAC…						17	0.2841	0.083491	0.2939	0.2916	0.0916813	0.3144
981	>Solyc12g010810.1.1	ATGCAAAAACCTAACGGATTAGCTGCATGCGCATCGTGCAAGCATCAAAGAAAGAAATGCACGGACAAGTGTGTACTAGCTCCTTATTTCCCCGCGGAGAAAATTCGCGAATTCAAAGCAGTACATAAGGTGTTTGGGGTTAGTAATATCACGAAAATTGTGAAAAATCTAAAAGAAGATGATCGAAGAAGGGCGATTGAATCACTTATATGGGAAGCGTTTTGTAGGCAAAGAGATCCAGTTTTAGGCCCATATGGAGAGTACAAAAGGGTTTATGAGGAACTAAAGTTGTATAAAAGTCAATATCAACAAATATTACAAGCAGGGAGTAATAATAACAATACTGATAGTAACGTTAACGGAATGATATATGATGCAACAACACAAGGGTTGATTAAT…						18	0.2101	0.0638009	0.3037	0.1815	0.052919	0.2915
983	>GRMZM2G180319_P02	ATGACCGGCGGCGGCCGCGGCGCGTGCGCGGTGTGCAAGCACCAGCGGCGCAAGTGCGAGCCCAACTGCGAGCTGGCCGCCTACTTCCCGGCGCACAGGATGAACGACTTCCGCGCGCTGCACCTCGTCTTCGGGGTGGCCAACCTCACCAAGCTCATCAAGGCCAACGCCAGCGAGGCCGGCCGGCGCCGCGCCGCCGAGACGCTCACCTGGGAGGCCCGCTGGAGGGAGTGCGACCCCTCGGACGGGTGCTACCGCGAGGTGGCCTGCCTGCGCCGCGACAACGCCGTGCTGCGCGCCGAGAACGCCGCGCTGCGGCGGCAGCTGGCCGAGCAGCAGCTGCTCTGGTCCAGCGCCTGCAGCACTGGCGGCAGCGCGCTTCTGGCCGAGCAGCAGCTG…
985
986								Node#	Ka/Ks Branch1	Ka Branch1	Ks Branch1	Ka/Ks Branch2	Ka Branch2	Ks Branch2
987	>Vitvi14g01193_LBDIIa1	ATGCGGATGAGCTGTAATGGGTGTAGAGTCCTCCGCAAGGGCTGCAGCGACAACTGCACCATCCGACCCTGTCTTCAGTGGATCAAAACCCCTGAATCTCAGGCCAATGCCACCGTCTTCCTCGCCAAATTCTACGGTCGCGCTGGCCTCATGAATCTCATCAACTCCGGCCCCGAACACCTCCGTCCTGCCATATTCAGTTCTCTTCTCTACGAGGCTTGTGGGAGGATCGTGAATCCCATTTATGGGTCTGTTGGGTTGCTGTGGTCTGGAAGCTGGCACCTCTGCCAGGCTGCCGTGGAGGCGGTGCTCAAGGGTGAGCCCATCACACAGATCACCTCTGAAGCAGCGGCCACCGGCCAGGGTCCACCGCTCAAGGCCTACGACATTCGTCACGTT…						1	0.1186	0.00703121	0.0592755	0.1035	0.00638973	0.0617171
989	>At3G02550_LBD41	ATGCGGATGAGCTGTAATGGATGCAGAGTTCTTCGGAAAGGGTGTAGTGAGGATTGTAGTATAAGGCCGTGTTTGGCTTGGATCAAATCGCCTGAAGCGCAAGCTAACGCAACTGTCTTTCTCGCCAAGTTCTATGGCCGTGCTGGACTCATGAACCTCATCAACGCCGGTCCCAATCACCTTCGTCCTGGGATTTTCCGATCGTTGTTGCACGAAGCTTGTGGGAGGATTGTGAATCCGATCTATGGTTCGGTGGGTTTGTTGTGGTCGGGGAATTGGCAGCTTTGTCAAGACGCCGTGGAGGCTGTGATGAAAGGAGAACCGGTCAAAGAGATCGCCACAGACGCTGCGACGATCGGCCAAGGTCCGCCTCTTAAGATCTACGACATCCGACATATC…						2	0.4936	0.133	0.2694	0.6936	0.2912	0.4198
991	>Bra021433	ATGCGGATGAGCTGTAATGGATGCAGAGTTCTTAGAAAAGGGTGTAGTGATGATTGTAGTATAAGACCGTGTTTGGGCTGGATCAAATCTCCCGAAGCGCAAGCAAACGCAACCGTGTTTCTCGCCAAGTTCTATGGCCGCGCTGGACTCATGAACCTCATCAACGCCGGTCCCGATCACCTTCGTCCTGGGATTTTCCGGTCGTTGTTGCATGAAGCCTGCGGGAGGATTGTGAACCCGATCTACGGTTCGGTGGGTTTGCTATGGTCGGGAAACTGGCAGCTGTGCCAAGCCGCCGTGGAAGCGGTGATGAAAGGTGAACCGATCACGGAGATGGCCACAGATGCGGCGACGAGCGGGCAAGGTCCGCCGCTGAAAATGTACGACATCCGACATATT…						3	0.4439	0.0355285	0.0800336	0.4148	0.0301934	0.0727824
993	>evm.model.supercontig_282.15	ATGCGTATGAGTTGTAATGGGTGCCGGGTACTGCGTAAAGGGTGCAGTGATAATTGCAGCATCAGGCCTTGTTTGCAGTGGATCAAGAGTCCTGAATCTCAAGCAAACGCCACCGTTTTCCTCGCCAAGTTCTACGGTCGTGCCGGACTTATGAACCTCATCAACGCCGGCCCGGACCACCTTCGTCCTGCGATCTTCAGGTCGTTGTTGTACGAGGCATGCGGAAGAATCGTAAACCCGATTTACGGGTCGGTCGGCTTGTTATGGTCCGGAAGCTGGCAACTTTGTCAAGCCGCGGTTGAAGCTGTGCTGAAAGGAGCTCCGATCACTCCAATTGCCTCGGAAGCCGCGGCTAACGGCCACGGACCTCCGTTGAAGGCGTACGATATTCGCCACGTG…						4	0.3037	0.0668272	0.22	0.4325	0.0988348	0.2285
995	>Thecc1EG019459t1	ATGCGAATGAGCTGTAATGGATGTCGGGTCCTCCGTAAAGGATGCAGTGAAAATTGTAGCATTAGACCCTGTTTACAATGGATCAAAAGCCCTGAATCCCAAGCAAACGCCACCGTTTTCCTCGCCAAGTTCTACGGCCGTGCCGGCCTCATGAACCTCATCAACGCCGGCCCCGAACATCTCCGCCCTGCGATTTTTCGCTCATTATTATACGAGGCTTGTGGGCGGATAGTGAACCCGATATATGGATCGGTCGGGTTGTTGTGGTCCGGAAGCTGGCAGCTTTGTCAAGCCGCCGTGGAAGCTGTGCTTAAAGGTGCTCCAATCACGCCGATTGCTTCAGAAGCCGCCGCGAATGGTCAAGGACCGCCGCTAAAAGCATACGACATTCGGCATGTT…						5	0.5526	0.1605	0.2904	0.3323	0.1249	0.3757
997	>Gorai.008G056000.1	ATGCGCATGAGTTGTAATGGATGCCGGATTCTTCGCAAGGGCTGCAGTGAAAATTGTAGCATCAGGCCCTGTTTACAATGGATCAAGAGCCCTGAATCCCAAGCAAACGCCACCGTCTTTCTAGCCAAGTTCTATGGCCGTGCTGGCCTTATGAACCTCATCAACGCCGGCCCCGAACACCTCCGCCCTGCTATTTTTAGGTCGTTATTATACGAGGCTTGTGGGCGGATAGTGAACCCGATATACGGTTCTGTCGGCTTATTATGGTCCGGAAGCTGGCAGCTTTGTCAAGCCGCCGTAGAAGCTGTGCTAAAAGGTGCTCCGATCACGCCGATTGCGTCAGAAGCCGCTGCGAATGGTCAAGGGCCGCCTCTAAAAGCTTACGACATTCGTCATGTT…						6	0.2615	0.0589213	0.2253	0.3232	0.0669732	0.2072
999	>Eucgr.J01501.1	ATGCGGATGAGCTGTAACGGGTGCAGGGTGCTCCGCAAGGGCTGCAGCGAGAGCTGCAGCATCCGGCCCTGCCTCCAGTGGATCAAGAGCCCCGAGTCCCAGGCCCACGCCACCGTCTTCCTCGCCAAGTTCTACGGCCGCGCCGGCCTCCTCAACCTCCTCAACGCCGGCCCCGACCACCTCCGCCCTGCGATCTTTAGGTCCTTGCTCTACGAGGCGTGCGGCCGGATCGTGAACCCGATATACGGCTCCGTTGGGCTCCTGTGGTCCGGGAGCTGGCAGCTCTGCCAGGCCGCCGTCGAAGCCGTGCTCAAGGGCGTGCCCATCACCCCGATCGCCTCCGAGGCGGCGGCCAGCAGTCACGCCCCGCCCTCCAAGGTCTACGACATCCGCCACGTC…						7	0.2236	0.0474634	0.2123	0.1765	0.0352935	0.1999
1001	>Ciclev10013705m	ATGTGGAAACCATTTATTAAACCTGAGCAAACAAAACCCAGCAGCCCCCTCTTCCCTCTTAAATACCCACTCTTCTCTTGTACTCTCCTCACAGAACGCACACACAAAAAAAAAAAAAAAAGGGAAAAAAAGGAACATAAATTAACATTTTCTCATTTCATATTCTCTCCAAAAATACGGACTCTAAAAATGCGTATGAGCTGTAATGGGTGTCGAGTTCTCCGCAAGGGCTGCAATGAAAACTGCAGTATTCGCCCTTGCTTACAGTGGATCAAGAGCCCCGAGTCCCAGGCCAACGCCACTGTGTTTCTGGCTAAGTTTTACGGCCGTGCTGGCCTCATGAATCTCATCAACGCGGGACCCGAACACCTCCGTCCTGCGGTTTTTCGGTCGTTGTTG…						8	0.4536	0.1749	0.3856	0.3162	0.0703384	0.2225
1003	>cassava4.1_012667m	ATGCGGATGAGTTGTAATGGATGTCGAGTTCTGCGCAAGGGCTGCAGCGAGAATTGCAGTATTAGACCTTGCTTGCAGTGGATCAAGAGCCCTGAGTCTCAAGCCAACGCCACTGTCTTCCTTGCTAAGTTTTATGGCCGTGCTGGACTTATGAACCTCATCAACGCTGGCCCTGAACACCTTCGTCCTGCGATTTTCAGGTCTTTGCTTTATGAGGCTTGTGGAAGGATAGTGAACCCGATTTACGGGTCTGTTGGGTTGTTGTGGTCTGGGAGCTGGCAGCTCTGCCAAGCTGCGGTTGAAGCCGTGCTAAAAGGTACGCCGATCACTCCGATCAATTCTGAAGCGGCGGCCAATGGGCAGGGACCTCCGTTGAAGGCTTACGATATTCGTCACGTG…						9	0.1577	0.0599314	0.3799	0.1433	0.0542787	0.3787
1005	>Potri.017G114500.1	ATGCGGATGAGTTGTAATGGATGTAGAGTTTTACGCAAAGGCTGTAGTGAAAACTGTAGTATTAGGCCTTGTTTACAGTGGATCAAGAGTTCTGAGTCTCAAGCCAACGCTACTGTTTTTCTTGCCAAGTTTTATGGCCGTGCTGGCCTTATGAACCTCATCAACGCTGGCCCTGAACATCTCCGTCCTGCGATTTTTAGGTCGTTGCTCTACGAAGCATGCGGGAGGATAGTGAACCCGATTTATGGCTCGGTTGGGCTGATGTGGTCGGGAAGCTGGCAGCTTTGTCAAGCCGCTGTTGAAGCCGTACTAAAAGGTGCTCCGATAACTCCAATTAACTCTGAAGCTGCAGTTAATGGCCATGGCCCCCCGCTAAAAGTTTATGATATACGACACGTT…						10	0.1377	0.0274058	0.199	0.0926222	0.0172192	0.1859
1007	>Lus10028470	ATGCGGATGAGCTGTAATGGATGCCGAGTCCTCCGCAAGGGCTGCAGCGACAACTGCAGCATCCGACCTTGCCTCCAGTGGATCAAATCGCCCGACTCCCAGGCTCACGCCACCGTCTTCCTCGCCAAATTCTACGGCCGCGCTGGCCTCATGAACCTCATCAACGCCGGCCCCGACCACCTCCGTCCTGCGATCTTCAGGTCCTTGCTATACGAGGCATGCGGCCGAATCGTCAACCCGATTTACGGTTCGGTCGGGTTGCTGTGGTCCGGGAGCTGGCATCTCTGCCAGGCAGCAGTGGAGGCCGTGCGTGAGAGCACGGTGTGA						11	0.1379	0.0277353	0.2012	0.23	0.0614746	0.2673
1009	>MDP0000136037	ATGCGGATGAGCTGTAATGGATGCCGAATACTCCGAAAGGGCTGCAGCGAAAATTGCAGCATCCGGCCTTGCCTGCAGTGGATTAAGAGCCCGGAAGCCCAAGCAAACGCCACCGTTTTCCTCGCCAAGTTCTACGGCCGCGCCGGACTCATGAACCTCGTCAACGCCGGCCCCGAACATCTCCGCCCTGCGATCTTYCGGTCTTTGCTATACGAGGCATGCGGACGGATTGTGAACCCGATTTACGGGTCGGTCGGGTTGTTGTGGTCCGGGAGCTGGCAGCTCTGCCAAGCCGCCGTTGAAGCCGTGCTGAAAGGCCAGCCGATTACGCCGATTACTTCCGAAGCGGCGGCGRACGGGCATGGCCCGCCTCTCAAGGCCTACGACATTCGCCATGTG…						12	0.1822	0.0331537	0.182	0.2029	0.0381991	0.1882
1011	>Pbr036049.1	ATGCGGATAAGCTGTAATGGATGCCGAATACTCCGCAAGGGCTGCAGCGAGAATTGCAGCATCAGGCCTTGCTTGCAGTGGATTAAGAGCCCGGAATCCCAAGCAAACGCCACCGTCTTCCTCGCCAAGTTCTACGGCCGCGCCGGACTCATGAACCTCATCAACGCCGGCCCCGAACACCTCCGCCCTGCCATCTTTCGGTCTTTGCTATACGAGGCATGCGGTCGGATTGTGAACCCGATTTACGGGTCGGTCGGGTTGTTGTGGTCCGGGAGCTGGCAGCTCTGCCAAGTCGCCGTTGAAGCCGTGCTGAAAGGCCAGTCGATTACGCCGATTACTTCCGAAGCGGCGGCGAATGGGCATGGTCCGCCTCTCAAGGCCTACGACATTCGCCACGTG…						13	0.6597	0.4316	0.6542	0.244	0.0729781	0.2991
1013	>ppa009213m	ATGCGGATGAGTTGTAATGGATGCCGAATACTCCGCAAAGGCTGCAGCGAGAATTGCAGCATCAGGCCTTGCTTGCAGTGGATTAAGAGCCCTGAGTCCCAAGCAAACGCCACCGTTTTCCTCGCCAAGTTCTACGGCCGCGCCGGCCTCATGAACCTCATCAACGCCGGCCCCGAACACCTCCGTCCTGCAATCTTTCGATCATTGCTATACGAGGCATGCGGGCGGATTGTGAACCCCATTTACGGGTCGGTTGGGTTGCTGTGGTCCGGAAGTTGGCAGCTCTGCCAAGCCGCCGTAGAAGCCGTGCTGAAGGGCCAGCCGATCACTTCGATTACATCTGAAGCTGCTGCTGATGGACATGGCCCACCTCTCAAGGCCTACGACATTCGCCACGTG…						14	0.3694	0.1294	0.3501	0.1973	0.0837782	0.4247
1015	>mrna10300.1v1.0hybrid	ATGCGGATGAGCTGTAATGGATGCCGTATACTACGCAAGGGGTGCAGCGAGAATTGTAGCATCAGACCATGTTTGCAGTGGATTAAGAGCCCCGAATCTCAAGCAAACGCTACCGTTTTTCTCGCCAAGTTTTACGGCCGCGCTGGGCTCATGAACCTCATCAACGCCGGACCCGAAAACCTCCGACCTGCGATTTTCCGATCACTGCTCTACGAGGCATGCGGGAGGATTGTGAACCCGATTTACGGGTCGGTTGGGTTGTTGTGGTCCGGGTCATGGCAACTATGCCAAGCCGCCGTGGAGAACGTGCTGAAAGGCCAGCCGATTACTCCGATCACCTCGGAGGCCGCGGCCAACGGGCATGGCCCACCTCTCAAGGCGTACGACATTCGCCACGTG…						15	0.118	0.0294994	0.25	0.2315	0.0862289	0.3725
1017	>Glyma19g06280.1	ATGCGAATGAGTTGTAACGGATGTCGTGTTCTGCGCAAAGGGTGTAGCGAAGATTGTAGTATAAGACCGTGTTTGCAATGGATCAAGAACCCGGAGTCACAAGCTAATGCAACTGTTTTTCTTGCCAAGTTCTATGGTCGTGCTGGCCTCATGAACCTCATCAACGCTGGTCCTGAAAGCCTTCGTCCTGCCATTTTTCGATCCTTGTTATACGAAGCATGTGGTCGAATTGTGAACCCAATTTATGGTTCGGTGGGTTTGCTATGGTCCGGGAGCTGGCAGCTATGTCAAGCCGCCGTGGAAGCCATTTTGAAAGGCGAGCCGATCACGCCGATAACATCCGAAGCCGCGGCTAATGGGCGGGCCCCACCACTCAAGGCCTACGACATACGCCATGTG…						16	0.4301	0.1552	0.3608	0.0889105	0.018779	0.2112
1019	>Cla007095	ATGCGGATGAGTTGTAATGGTTGCAGAGTACTTCGCAAAGGTTGCAGTGAAAATTGCAGTATTCGACCTTGTTTGCAGTGGATCAAGACTCCTGAATCTCAGGCTAACGCTACCGTTTTTCTCGCTAAGTTCTATGGCCGTGCTGGTCTCATGAACCTCATCAACGCGGGTCCTGATCATCTCCGTCCTGCGATTTTTAGATCTCTTCTCTACGAGGCTTGTGGCCGGATTGTGAATCCGATTTACGGATCGGTTGGATTGTTGTGGTCTGGTAGTTGGCAGCTTTGTCAGGCGGCTGTAGAGGCCGTACTTAAAGGTGCTCCGATCACGCCGATCAACTCCGAGGCAGCGGCTACTGGCGATGGACCACCGTTGAAGGCCTACGACATTCGTCACGTT…						17	0.1885	0.023365	0.1239	0.1886	0.0175455	0.0930548
1021	>Cucsa.031350.1	ATGGCTCCACCTTCCAGATTATATATATACTACTTTCCTTCTTTTTCTCCATTAAATATCCTCTATACCTCTCTACTTTCTCTTTTATATCTTCCAAACCCTTTTCCCCCAATTTTCATTCTCTCTCTCCACACTTGCTTCTTCCCATTTTATGCTTCCCTTCTCCCATTGCTGTTCTTCTTCAAAATGCGGATGAGTTGTAATGGTTGCAGAGTCCTTCGCAAAGGTTGCAGTGAAAATTGCAGTATTCGTCCTTGCTTGCAGTGGATCAAGTCCCCTGAATCTCAGGCTAATGCTACCGTTTTTCTTGCCAAGTTTTACGGCCGTGCTGGACTTATGAATCTCATCAACGCCGGTCCTGATCATCTCCGTCCTGCCATTTTTAGATCTCTTCTCTAC…						18	0.212	0.0564709	0.2664	0.4532	0.2041	0.4503
1023	>Solyc02g085910.2.1	ATGCGTATGAGTTGCAATGGTTGTAGAGTTCTTCGTAAAGGTTGCAGCGAAAGTTGTAGCATTAGGCCTTGTCTTCAATGGATCAAAACCCCGGATTCTCAGTCCAACGCCACTGTTTTTCTGGCAAAGTTTTACGGCCGTGCTGGTCTGATGAATCTCATTAACGCTGGCCCTGATCATCTTCGTCCTGCGATATTTAGGTCATTGCTTTATGAGGCTTGTGGAAGAATAGTGAACCCGATTTATGGATCGGTAGGGTTGTTATGGTCAGGGAATTGGCAGCTTTGTCAAAATGCTGTGGAGGCGGTACTCAAAGGAACTCCAATTACTCCCATAGCTTCTGAAATTGCTGTAAACAACAACGGTCCTCCTTTGAAATTGCCTTACGATATTAGGCAT…						19	0.3756	0.1162	0.3094	0.1521	0.0472506	0.3107
1025	>MLOC_58304.1	atgcggcttagctgcaacggctgccgcgtgctgcggaagggctgcagcgaggactgcagcatccgcccctgcctgcagtggatcaagagccccgaggcgcaggccaacgccaccgtcttcctcgccaagttctacggccgcgcggggctcatgaacctcatcaacgccgggacggacgacagcctccgccccggcatcttccgctcgctcctctacgaggcctgcggccggatcgtcaaccccatctacggctccgtcggcctgctctggtccaacaactggcagatgtgccaggccgccgtcgaggccgtcctcagcggcaagcccatcgtccaggtctcctccgaggatgccgccgccgaccggaccccgccgctcaaggcgtacgacatccgtcac…						20	0.1983	0.0721234	0.3638	0.2011	0.0691316	0.3438
1027	>Tae065389	ATGCGGCTTAGCTGCAACGGCTGCCGCGTGCTGCGGAAGGGCTGCAGCGAGGACTGCAGCATCCGCCCCTGCCTGCAGTGGATCAAGAGCCCCGAGGCGCAGGCCAACGCCACCGTCTTCCTCGCCAAGTTCTACGGCCGCGCGGGGCTCATGAACCTCATCAACGCCGGCACGGACGACAGCCTCCGCCCCGGCATCTTCCGCTCGCTCCTCTACGAGGCCTGCGGCCGGATCGTCAACCCCATATACGGCTCCGTCGGCCTGCTCTGGTCCAACAACTGGCAGATGTGCCAGGCCGCCGTCGAGGCCGTCCTCAGCGGCAAGCCCATCGTCCAGGTCTCCTCCGAGGATGCCGCCGCCGACCGGACACCGCCGCTCAAGGCGTACGACATCCGCCAC…						21	0.1137	0.0360257	0.317	0.1317	0.0263211	0.1998
1029	>BGIOSGA002703PA	ATGCGGATGAGCTGCAACGGGTGCCGCGTGCTGCGCAAGGGGTGCAGCGACAACTGCGCCATCCGCCCCTGCCTGCAGTGGATTCGCAGCCCCGATGCGCAGGCCAACGCCACCGTCTTCCTCGCCAAGTTCTACGGCCGCGCCGGCCTCATCAACCTCATCACCGCCGGCCCCGAGCACGTCCGTCCTGCCATATTCCGGTCGCTGCTGTACGAGGCTTGCGGGCGGATGCTGAACCCGGTGTACGGATCCGTCGGCCTCCTCTGGTCGGGGAACTGGCAGCTTTGCCAGTCCGCCGTCGAGTCCGTCCTCCGCGGCATGCCCATCGCGCAGCCGCCGCCGTCCGCCACCGCCGTGCCCCCGCTCCCCACCTGCGACATCCGCCACGTCGGCGCCAGG…						22	0.0633462	0.0127987	0.202	0.422	0.1814	0.4299
1031	>Sobic.003G086600.1.p	ATGCGGATGAGCTGCAACGGCTGCCGCGTGCTTCGCAAGGGGTGCAGCGACAACTGCGCCATCCGGCCGTGCTTGCAGTGGATCCGCAGCCCCGACGCGCAGGGCAACGCCACCGTCTTCCTCGCCAAGTTCTACGGCCGCGCGGGCCTCATCAACCTCATCACCGCCGGCCCTGAACACGTCCGACCCGCAATATTCCGGTCTCTCCTGTACGAGGCTTGCGGCCGCATGCTCAACCCGGTGTACGGCTCCGTCGGCTTGCTGTGGTCCGGGAACTGGCAGCTTTGCCAGGCCGCCGTCGAGTCGGTCCTCCGCGGCATGCCCATCGCGCAGCCGCCGCCACTCGCCGCCACGGCTGTCCCGCCTCTCCGGTCATGCGACATCCGCCACGTCTCCAGG…						23	0.32	0.0220894	0.0690247	0.1674	0.0169001	0.1009
1033	>GRMZM2G132693_P01	ATGCGGATGAGCTGCAACGGGTGCCGCGTGCTTCGCAAGGGGTGCAGCGACAACTGCGCCATCCGGCCGTGCTTGCAGTGGATCCGCAGCCCCGACGCGCAGGGCAACGCCACCGTCTTCCTCGCCAAGTTCTACGGCCGCGCAGGCCTCATCAACCTCATCACCGCCGGCCCCGAACACGTCCGACCCGCAATATTCCGGTCTCTGTTGTACGAGGCTTGCGGCCGCATGCTCAACCCGGTGTACGGCTCGGTCGGCTTGCTCTGGTCCGGGAACTGGCAGCTTTGCCAGGCGGCCGTCGAGTCGGTCCTCCGCGGCATACCCATCGCGCAGCCGCCGCCCACCGCCACGGCTGTCCCGCCTCTCCGGTCGTGCGACATCCGCCACGTCGCCAGGAGG…						24	0.0809085	0.0108436	0.134	0.1595	0.0292154	0.1831
1035	>GSMUA_Achr4P13790_001	ATGAGGATGAGCTGCAACGGATGCCGGGTTCTACGCAAGGGGTGCAGCGAGAACTGCAGCATCCGCCCCTGCCTGCAGTGGATCAAGAGCCCTGAGTCGCAGGCCAATGCCACTGTCTTCCTCGCCAAGTTCTACGGCCGCGCTGGCCTCATGAACCTTATCAACGCCGGCCCCGACCACCTCCGCCCCGCCATATTTCGATCTCTGCTGTACGAGGCTTGCGGCCGGATCGTCAACCCGATCTACGGCTCCGTCGGGCTGCTGTGGTCCGGCAGCTGGCAGCTCTGCCAGGCGGCGGTGGAGGCGGTGCTCAAGGGCGCCCCTATCGTCCAGATCCCCTACGAGAAGGCAGCCTCCACCCCGGCCCCGCCGCTCAAGGCCTACGACATCCGCCATGTT…						25	0.0672801	0.0190861	0.2837	0.1471	0.0293831	0.1997
1037	>PDK_30s1179691g002	ATGAGGATGAGCTGCAATGGATGCCGGGTGCTCCGCAAGGGGTGCAGCGAGAACTGCAGCATCCGGCCGTGTCTCCAGTGGATCAAGAAACCCGAGTCCCAGGCCAACGCCACCGTCTTCCTCGCCAAATTCTACGGCCGCGCCGGGCTCATGAACCTCATCAACGCCGGCCCAGAGCACCTCCGTCCTGCAATATTCCGTTCGCTGCTCTACGAAGCTTGTGGGAGGATCGTGAACCCGATCTACGGCTCGGTTGGCCTGCTGTGGTCCGGCAGCTGGCAGCTCTGCCAGGCGGCGGTGGAAGCGGTGCTCAAGGGCGCTCCCATCATGCAAATCCCCTCCGAGACAGCCGCCTCCACCCCCGTTCCTCCCCTCAAGGCCTACGACATCCGCCACGTC…						26	0.0705577	0.0141482	0.2005	0.0957025	0.0188046	0.1965
1039	>MA_80122g0010	ATGAGGATAAGCTGCAATGGCTGCCGTGTGCTTCGAAAGGGCTGTAGTGAATCCTGCATTCTCAGGCCCTGCCTCCACTGGATAAGCACCGCAGAGTCACAGGGGAACGCAACTATTTTTTTAGCCAAGTTTTATGGGCGCGCCGGGCTAACGAATCTTATAAGCAACGGCCCCGAACATTTGAGGCCTGATATATTCAGGTCTCTTTTATACGAAGCTTGCGGCAGGATTGTGAATCCGATCGATGGATTGCTTGGACTTCTGTGGTCGGGGAACTGGGCAGTGTGTCAAGAGGGGGTGGAGAGCATCCTGCAAGGAACATTCCCTGCCGTTTCATGGGCTGATTCCGCGTCGCATATTGCGGGCACGGCCGGCCGCGAGCTGCATAGGTCAGTGAAT…
1041
1042
1043	>Vitvi07g01327_LBDIc8	ATGTCATCATCTAATTCTCCGTGTGCGGCGTGCAAGCTTCAAAGGCGGAAATGTACACAAGAGTGCATATACGCACCCTATTTCCCACCAGACCAGCCTCATAAATTCGCTAATGTCCACAAGGTCTTCGGTGCAAGCAATGTTGCAAAGCTTCTGAATGAAATAAATGTTGCACATCGAGAAGATGCCGTGAATTCCCTAGCTTATGAAGCGGAAGCTCGTCTTCATGATCCCGTCTATGGCTGCGTTGGTCTAATTTCAATTCTTCAACAAACCCTCAAGCAAGTTCAGAGTGACCTATTGGCTGCCAAAAAGGAACTATCTGCATATATTGGTCCTATAGCGATGCAACCTAATTTTCAACATCCCGGGTATATGCCACAACAGCACATGACTAGT…
1045
1046
1047	>Vitvi13g00551_LBDIf5	ATGAAGAAAGGGCCAAGGCTAAGAATTTTATTCCATTTTTTTTCATCTCTCTCTTTGATGATGGAATACACTAACAAAACTAGAAGATCACTTAGAGTTTCCACTCCTTTCTCCTTTTCATCATCATCTTACTCTCCTTCTTTGATGCCTTCTCCTTCTCTTCCAACTGTTGTTCAAGGTCCTTGCGCCGCCTGCAAAGTCCTCCGCCGTCGATGCACAGACACATGCTCTTTAGCTCCATATTTTCCACCAAGTGAGCAGCTCAAATTCGTCATTGCCCATAAAGTCTTTGGAGCTAGCAACATTGTCAAGGCGTTGCAGGAACTTCCTGAGTCCAAAAGAGCAGATGCTGTGAGCAGCATGGTATATGAAGCAAATGTGAGAATTCATGATCCAGTT…
1049
1050								Node#	Ka/Ks Branch1	Ka Branch1	Ks Branch1	Ka/Ks Branch2	Ka Branch2	Ks Branch2
1051	>Vitvi17g00325_LBDIIa2	ATGCGGATGAGTTGTAATGGCTGTCGAGTCCTTCGCAAAGGCTGTAATGATAGCTGCACTCTCAGACCTTGCCTTCAGTGGATCAAAAACCCCGATTTTCAAGCCAATGCCACCGTCTTCCTCGCCAAATTTTACGGCCGCGCTGGCCTCATCAACCTTATCAATGCTGGCCCCGAACACCTCCGCCCTGCTATATTCAGATCATTGCTGTACGAGGCTTGTGGGAGGATCGTGAATCCGATATACGGCTCGGCCGGGCTTCTGTGGTCGGGAAGCTGGCAACTTTGTCAGTCGGCGGTGGAAGCAGTGCTCAGCGGCGCTCCGATCATGCAGATTTCGGCTGAGTCGGCCGTCAGCAGCATGAGCCCGCCGTTGAAAGCAGGAGATATTCGGCACGTG…						1	0.7968	0.2345	0.2942	0.5502	0.2303	0.4186
1053	>28207.m000107	ATGCGGTTGAGTTGCAGTGGATGTCGAGTCTTACGCAAAGGCTGCAGTGATGACTGTACCATAAAACCTTGCCTTCAATGGCTCAATTCTCCCAAATCCCAAGCGAACGCCACTCTCTTTTTGGCTAAATTCTACGGTCGCGCCGGCCTTATCAACCTCATCAACGCTGGTCCTCAACATCTCCGTCCTGCAATTTTTAAATCACTACTGTACGAGGCTTGTGGGCGGATTGTAAACCCGGTTTACGGTTCAGTTGGGTTGTTATGGACTCGGAACTGGCAGCTCTGCCAGGCCGCTGTGGAAGCCGTTTTAAGAGGTGAGCCGATTAAGCAAATTTCATCATCTAATGAATTGGCTATCAACGCCTGCGAAATCCGCCACGTCTATAAGGATGATAGC…						2	0.4177	0.1482	0.3549	0.3375	0.1436	0.4255
1055	>Cla018976	ATGCGTATGAGCTGTAACGGATGCAGAGTTCTTCGCAAAGGCTGCAGTGAGAGCTGCTCCATCAGACCCTGTCTTCAATGGATCAAATCCCCCCAATCCCAAGCCAACGCCACTTTCTTCCTCGCCAAATTCTACGGCCGAGCTGGCCTTGTTAACCTCATCAATGCCGGCCCTGACCATCTCCGCCCAGCTATTTTTAAATCATTGCTTTTCGAGGCGTGTGGCCGGATTGTGAATCCCATTTTTGGGTCCGCTGGATTGTTGTGGTCTGGGAGCTGGCAGCTCTGTCAGGACGCCGTCGAAGCAGTTCTGAAAGGGGCGCCGATTCTGCCGGTTTCTTCCGAGACGGCGGCGTCGCACATGGGTCCACCCTTGAAAGGCTGCGATATCCGCCATGTC…						3	0.3295	0.146	0.443	0.2497	0.0756239	0.3028
1057	>Solyc03g119530.2.1	ATGCGTTTAAGCTGTAATGGTTGCCGGGTTCTCCGAAAAGGTTGCAATGAAAAATGCTCCATTAAACCTTGTCTTCAATGGATACAATCTCCAGAAGCTCAATCTAACGCCACTCTTTTCCTTGCTAAGTTTTATGGCCGTGCGGGGCTTCTCAATCTCATTAATTCTGGACCTGACCATTTGCGTCCTGCTATTTTCAGATCGTTGTTGTATGAAGCTTGTGGACGTATTGTAAATCCAATTTACGGTTCTACTGGTTTGTTAACTTCCGGCAACTGGCCTCTTTGTCAAGCTGCTGTTGAAGCCGTTCTAAACGGTGCGCCGATCGTTAAACTTTCACCCGACTCGGCTGCAGACGCAACGAGCCCTCCGCTTAAAGCATGTGATATTCGCCACGTG…						4	0.2765	0.0721067	0.2608	0.2463	0.124	0.5035
1059	>PH01000320G0780	ATGCGGATGAGCTGCAACGGGTGCCGCGTGCTGCGCAAGGGGTGCAGCGATAACTGCGCCATCCGGCCGTGCTTGCAGTGGATCCGCGGCCCCGACGCGCAGGCCAACGCCACCGTCTTCCTCGCCAAGTTCTACGGCCGCGCCGGCCTCATCAACCTCATCACCGCCGGCCCCGACCACGTCCGCCCTGCAATATTCCGGTCGTTGCTGTACGAGGCCTGCGGCCGCATGCTCAACCCGGTGTACGGATCGGTCGGGATGCTCTGGTCCGGGAACTGGCAACTGTGCCAAGCCGCCGTCGAGTCGGTCCTCCGCGGCATGCCCATCGCGCAGCCGCCGCCCGCCGCCACGGATGTTCCGCCTCTTCGGACGTGCGACATCCGCCACGTCGCCAAGAGG…						5	0.206	0.0614215	0.2982	0.1913	0.051741	0.2704
1061	>GSMUA_Achr1P20970_001	ATGAGGAAGAGCTGCAACGGATGTCGAATCCTGCGGAAGGCCTGCACCGACGGGTGCACCATCCGGCCCTGCCTGCAGTGGATCAAGAACCCCGAGGCGCAGGCCAACGCCACCGCCTTCCTCGCCAAGTTCTACGGCCGCGCCGGACTCGTCAACCTCATCAACGCCGGCACCGAACACCTCCGCCCTGCCATATTCCGGTCGCTGTTGTTCGAGGCTTGTGGGCGGATCGTTAACCCGGTATATGGCTCGGTGGGTTTGCTTTGGTCCGGCAGCTGGCAGCTGTGCCAGGCGGCCGTCGAGGCGGTGCTCAAGGGGGCGCCCATCATCCAGATCTCGTCCGACTCCGCCGCTGGCGCTATTCCGGCGTTCAAGGCCCACGACATCCGCCATGTGTCC…
1063
1064								Node#	Ka/Ks Branch1	Ka Branch1	Ks Branch1	Ka/Ks Branch2	Ka Branch2	Ks Branch2
1065	>Vitvi06g00336_LBDIf12	ATGGAGTGCAGTGACAGCACGGCCGCCACCAACAACAGCTCTTGCTCATCATCGTCTCCTCGCTCACTCTCGCCATCTTCATCCTCTTCTCCTCCCCCTCCCAACGTCGTCCTTAGCCCTTGTGCCGCTTGCAAGATTCTCCGGCGTCGCTGCGCCGATAAATGTGTGTTAGCGCCCTACTTTCCGCCCACCGACCCCGCCAAATTCACCACCGCTCATCGTGTGTTCGGGGCCAGCAATATCATCAAGTTCTTACAGGAACTTCCCGAATTTCAAAGAGCCGATGCAGTTAGCAGCATGGTTTATGAAGCGCAAGCGAGGATTAGAGACCCGGTTTACGGATGCGCGGGAGCGATTTGTCAGCTTCAAAAACAACTTGACGAGCTCCAAGCACAATTA…						1	0.219	0.1342	0.613	0.542	0.2207	0.4072
1067	>Thecc1EG041094t1	ATGGAATATACTGAAGCAACTCCTCCTCCTCCTCCGACTACTACTACTACTACATCTTCTCCTCAATCTCTTTCTCCGAATTCTTCGAATTCGTCGTCTTCTCCTCCTCCTCCTCCTCCTCCTACTACTACTTCAACTCCACCGGTTGTTATTAGCCCTTGTGCCGCTTGCAAGATTTTAAGGAGAAGGTGTGCTGATAAATGTGTCTTGGCACCTTATTTTCCTCCTACTGAACCAGCCAAGTTTACCATTGCTCATCGCGTCTTTGGTGCTAGCAACATAATCAAGTTCTTGCAGGAACTTCCAGAGTCTCAAAGGGCTGATGCGGTAAGCAGCATGGTTTATGAGGCTAGTGCAAGGATCCGAGACCCGGTTTATGGGTGTGCAGGGGCAATTTGC…						2	0.3574	0.0332556	0.0930381	0.2336	0.0242777	0.1039
1069	>Gorai.001G129700.1	ATGCTTAAGATGGAATATACTAGTGAAGTAGCTGCTCAATCTCCTTCGCCTAAGTCTTCCAATTCATCGTCTTCTCCTCCTCCTCCTCCTTCTACATCCGTTGTTATTAGCCCTTGCGCCGCTTGCAAGATCTTAAGGCGCAGATGTGCTGAAAAGTGCGTCTTGGCACCTTATTTCCCTCCCACTGAGCCTACCAAGTTTACCATTGCTCATCGTGTCTTTGGTGCTAGCAACATTATCAAGTTCTTGCAGGAACTTCCAGAGTCCCAAAGGGCTGATGCAGTAAGCAGCATGGTGTACGAGGCGAGTGCCAGAATCCGAGACCCGGTTTACGGTTGCACCGGGGCGATTTGTCAACTGCAAAAGCAAGTTAATGAGCTCCAAGCACAACTAGCCAAA…						3	0.4552	0.0628179	0.138	0.3773	0.0550324	0.1458
1071	>Eucgr.B02465.1	ATGGCTGTGCAAGATATGGAGGTTTCGGACGCGAGTGTCACGAACGGAAACGCCCACACGAGCTCCACAACCACCTCTTCTCCGCAGTCTGTCTCGCCTACTTCGTCGTCTTCTCCTCCTCCCCCTCTTCCTCCGCCGACGCCGGTCATCATAAGCCCTTGCGCGGCCTGCAAGATTCTGAGGCGAAGGTGTGCCGTCGAGAAGTGCGTGCTGGCGCCCTATTTTCCTCCCACCGAGCCCGCCAAGTTCACTATTGCCCATCGCGTCTTCGGCGCAAGCAACATCATCAAGCTCTTGCAGGACCTTCCAGAATCACAGCGAGCCGATGCGGTGAGTAGCATGGTGTATGAGGCTGGGGCGAGGATCAGGGACCCTGTCTATGGCTGCGCAGGCGCGATC…						4	0.23	0.0627065	0.2726	0.3725	0.1597	0.4289
1073	>cassava4.1_022967m	ATGGACCACAGCGAAGCAGCTAATTCTAACTCATCTTCACCTTCTTCTTCATCCTCTCCGCCGACGACGCCGCCGCCCACGGTGGTTATGAGTCCTTGTGCGGCTTGTAAGATTCTCAGGCGAAGATGCGCTGAGAAATGCGTTTTGGCTCCTTATTTTCCTCCGACTGAACCGGCAAAATTCACCATTGCTCATCGCGTGTTCGGTGCAAGCAACATCATTAAGTTTCTACAGGAGCTACCAGAATCTCAAAGGGCTGATGCAGTGAGCAGTATGGTTTACGAGGCAAGTGCAAGGATCAGGGATCCTGTTTATGGTTGCGCAGGGGCGATTTGCCATCTTCAAAAACAAGTTAACGAGCTTCAAGCACAATTAGCTAAAGCACAAGCTGAACTTGTT…						5	0.2367	0.0951835	0.4022	0.216	0.0954727	0.4419
1075	>30111.m000703	ATGGATTGCAGTGAAGCAATTGCTACCATTTCTGCTAATTCGTCTTCTCCTTCTCTTTCTAATTCTCCTACTTCTTCATCTTCTCCACCTTTGACTCCAGCCCCAGTAATTCTTAGCCCTTGTGCTGCTTGTAAAATATTGCGGCGACGGTGTGCTGATAAATGCGTCTTGGCGCCCTATTTTCCTCCTACCGAACCTGCTAAATTCACCATTGCTCATCGCGTTTTCGGTGCTAGCAATATCATTAAGTTCTTGCAGGAACTACCAGAGTCACAAAGGGCTGATGCAGTGAGCAGCATGGTCTATGAAGCAAGTGCAAGAATCAGAGACCCAGTTTATGGCTGTGCAGGAGCAATTTGCCAGCTTCAGAAACAAGTTAATGAGCTACAAGCACAATTA…						6	0.2307	0.0890505	0.3859	0.1254	0.0714285	0.5697
1077	>MDP0000318244	ATGGAGTGCAGTACAGAAACAATGAACACAAATTACACAACCACTTCATCAACTATGTCTCAATCTCCTCCTTCTTCTTCACCATCKTCTCCTCCAACTCTAACTCCGACTCCAAGTCCACCAGTTGTTGTAAGTCCTTGTGCTGCATGCAAGATCTTGAGGAGAAGATGTGCAGACAAATGTATTTTGGCTCCTTACTTTCCTCCATCTGAGCCAGCCAAGTTTACTATAGCTCATCGTGTCTTTGGGGCAAGCAATATCATCAAGTTATTGCAGGAACTTCCAGAATCTCAAAGAGCTGATGCAGTGAGCAGCATGGTTTATGAGGCAAGTGCAAGAATTAGAGACCCAGTTTATGGGTGTGCAGGAGCAATCTGCCACCTACAGAAGCAAGTGAAT…						7	0.1717	0.0593604	0.3458	0.1105	0.0335964	0.304
1079	>Pbr033910.1	ATGGAGTGCAGTACTGAAACAATGAACACAAATTACACAACCACTTCATCAACTATGTCTCAATCTCCTCCTTCTTCTTCACCATCGTCTCCTCCAACTCTAACTCCGACTCCAAGTCCAACAGTTGTTGTAAGTCCTTGTGCTGCATGCAAGATCTTGAGGAGAAGATGTGCAGACAAGTGCGTTTTGGCTCCTTACTTTCCTCCATCTGAGCCAGCCAAGTTTACTATAGCTCATCGTGTCTTTGGGGCAAGCAATATCATCAAGTTATTGCAGGAACTTCCAGATTCTCAAAGAGCTGATGCAGTGAGCAGCATGGTTTATGAGGCAAGTGCAAGAATTAGAGACCCAGTTTATGGGTGTGCAGGAGCAATCTGCCACCTACAGAAGCAAGTGAAT…						8	0.1235	0.1076	0.8711	0.0809468	0.0237505	0.2934
1081	>Glyma13g40370.2	ATGGAGAGTGACACAAACACCACATTTTCTCACTCCTCAAATACTACCCCTTCTTCCCCTCCCCAACAAGTTCAAGTTGTCATGATCCCTTGTGCTGCTTGCAAGATTCTGAGGCGAAGATGTGCTGAGAAATGTGTCTTGGCACCTTATTTCCCTCCCACTGAACCTGCCAAGTTTACCACTGCACACCGAGTCTTCGGTGCCAGCAACATCATCAAGTTCTTGCAGGAACTTCCAGAGTCTCAAAGAGCTGATGCAGTGGCCAGCATGGTTTATGAGGCTGGTGCAAGAATAAGAGACCCAGTGTACGGATGTGCAGGTGCAATTTGCCACCTCCAAAAGCAAGTCAATGAACTTCAAGCACAGTTAGCAAAGGCACAAGCTGAGGTTGTAAACATG…						9	0.3317	0.00604875	0.0182358	0.9602	0.00732318	0.00762693
1083	>Cla005053	ATGGAGTCCAGTGAGCCAAAATCCAGCCCAACTTCAACTAACCTCCTTTCTCAGTCGTCGCCGTCGTCTCCTTCACCACCGCCGAGTGTTCAGGCCGCCGTGGTGGTCAGTCCGTGTGCGGCGTGCAAGATTCTGAGGCGGAGATGCGCAGAGAAATGCGTATTAGCGCCCTATTTTCCTCCCTCTGATCCTCTCAAATTCACCATTGCTCACCGTGTCTTCGGCGCTAGCAACATCATCAAATTGCTTCAGGATCTTCCTGATTCACAAAGGGCTGATGCAGTGAGTAGTTTAGTGTATGAAGCAAGTGCAAGAATTAGAGATCCAGTTTATGGATGTGCAGGGGCCATTTGCCAGCTTCAGAAACAGATAAACGAATTGCAAGCAGAACTAGCCAAG…						10	0.2246	0.0721166	0.321	0.1973	0.0640311	0.3245
1085	>Solyc06g005090.2.1	ATGGAGTCTAGTAGTGACACTACCAATGCCACCACTATTACTTCCTCACCACCATCTTCTCGATCCGTCTCGCCGTCCTCTTCCTCTCCTCCTAACTCTCCACCATCGCCACAAGTGGCGGTAGTCATCAGCCCTTGTGCGGCCTGCAAGATCTTGAGGAGGAGGTGCGCCGAGAAATGTGTGTTGGCTCCTTATTTTCCTCCCAATGATCCTATCAAGTTCACTACCGCTCATCGCGTCTTTGGCGCAAGCAATATTATCAAGTTCTTGCAGGAACTACCGGAATTTCAAAGAGCAGATGCTGTGAGTAGTATGGTGTATGAAGCCAATGCTAGGTTGAGGGATCCTGTGTATGGTTGTGCAGGAGCAATATGTCAACTACAAAAGCAAGTGAATGAG…						11	0.1369	0.0334159	0.2441	0.0865535	0.0313331	0.362
1087	>MLOC_68570.1	atggagtcgtcgggcgacacggcgccgctgcactcctcaccgaccccgacgtcgccgccggcaatggcgacggggacggcggtggtgatgagcccgtgcgcggcgtgcaagatcctccgccgccggtgcgtggaccggtgcgtgctggcgccctacttcccgcccacggacccccacaagttcgccaccgcgcaccgcgtcttcggcgccagcaacatcatcaagctcctgcaggacctgcccgaggagcagcgcgcggacgcggtgagcagcatggtgtacgaggcggcggcgcgcgcgcgggaccccgtctacggcagcgccggcgccatctgccagctccagaggcaggtcgacggcctcaaggcgcagctcgcgcgagcgcaggccgagctcgcc…						12	0.2181	0.0614851	0.2819	0.2293	0.0255613	0.1115
1089	>PH01000033G1560	ATGGACTCCGGTAGCACGGCCACGAATTCCACGGCGCAGCATTACTGCCGCTCCATGTCGCCGCCGTCGCGGGTTTCTTCGTGCTCGCCACCCCCTGTACTCCCGCCGGCGGGCAACGCATCGTCGCCGACCGTCGTCCTCAGCCCGTGCGCGGCATGCAAGATCCTCCGCCGCCGCTGCGCTGACGGCTGCACGCTTGCGCCCTACTTCCCCCCGACCGAGCCTGCCAAGTTCACCACCGCCCACCGCGTCTTCGGCGCCAGCAACGTCATCAAGCTCCTCCAGGATTTGCCGGAGAGCTCGCGGGCGGACGCGGTGAGCAGCATGGTGTACGAGGCGGAGGCGCGGCTGCGGGACCCGGTGTACGGGTGCGCCGGGGTGGTGTGCCGGCTGCAGAAG…						13	0.122	0.0299319	0.2454	0.2243	0.0482226	0.215
1091	>Sobic.001G409200.1.p	ATGGACTACGGCAACGCGAGCACGGGCAGTACGGCGGCGCCGGAGCAATATAACTACTGTCGCTCCGTGTCGCCGCCGTCGAGGGTGTCGTCGTGCTCGCCACCACCACCACCGCCGCCGCCTCCTCCCGCCGTCCTGCAGGTGGTGGGCAACGTGCCCCCGACCGTCGTCCTGAGCCCGTGCGCGGCGTGCAAGATCCTCCGCCGCCGCTGCGCCGACGGCTGCGTGCTGGCTCCCTACTTCCCGCCGACGGAGCCCGCCAAGTTCACCACGGCGCACCGCGTGTTCGGCGCCAGCAACATCATCAAGCTCCTCCAGGATTTGCCGGAGAGCTCGCGGGCGGACGCGGTGAGCAGCATGGTGTACGAGGCGGAGGCGCGGCTGCGGGACCCGGTGTAC…						14	0.2411	0.0592278	0.2456	0.1429	0.035781	0.2503
1093	>GRMZM2G021095_P01	ATGGACGACTACGGCAACGCGAGCGCGGGCACGGCGGCGCCGCAGCCGCAGCAATATTACTGCCGCTCCGTGTCGCCGCCGTCCAGGGTGTCGTCGTCGTGCTCGCCGCCACCGCCTCCTCCTCCTCCCGCTGTCCTGCAGGTGGTGGGCAACGTGCCGCCGCCGACCGTCGTCCTGAGCCCGTGCGCGGCGTGCAAGATCCTCCGCCGCCGCTGCGCCGACGGCTGCGTGCTGGCTCCCTACTTCCCGCCGACCGAGCCCGCCAAGTTCACCACGGCGCACCGCGTCTTCGGCGCCAGCAACATCATCAAGCTCCTCCAGGATCTGCCGGAGAGCTCGCGCGCGGACGCGGTGAGCAGCATGGTGTACGAGGCGGAGGCGCGGCTGCGGGACCCAGTG…						15	0.0735698	0.0279283	0.3796	0.0763226	0.0273025	0.3577
1095	>GSMUA_Achr7P15500_001	ATGGATTCGAGTGACACCACCACCGGCTTCCATCACCTCTCTTCCTCCCCTACATCTTCTCCCGTCTCGTCTCCTCCTGCGGCGATTCACAGCCCCTGTGCCGCCTGCAAGATCCTCCGCCGGCGATGCGCCGACAAGTGCGTCCTCGCTCCTTACTTCCCCCCGACGGAGCCACTTAAGTTCACCACCGCGCATCGCGTGTTCGGTGCCAGCAACATCATCAAGCTGTTGCAGGAACTTCCGGCGAGCCAGAGGGCCGATGCCGTGAGCAGCATGGTGTACGAGGCCAACGCACGGATCAGGGATCCCGTGTACGGCTGCGCCGGTGCCATATTCCAGCTTCAGAAACAGGTGAGCGAGCTGCAAGCACAACTGGCACGGGCGCACGCCGAGCTCATC…
1097
1098								Node#	Ka/Ks Branch1	Ka Branch1	Ks Branch1	Ka/Ks Branch2	Ka Branch2	Ks Branch2
1099	>Vitvi13g00109_LBDId4	ATGGGCGGAAATTCACCCTGCGCCTCCTGCAAGCTCCTCCGCCGCCGATGCGCCAAGGACTGCATCTTCGCCCCCTACTTCCCTTCGGACGACCCCCACAAGTTCTCCATCGTTCACAAGGTCTTCGGCGCCAGCAATGTCAGCAAAATGCTGCAGGAGCTGCCGGTTCATCAGAGAGCAGATGCAGTGAGCAGTCTAGTATACGAGGCGAATGCGAGAGTTAGAGACCCGGTTTACGGGTGTGTCGGAGCCATATCATACCTGCAGACTCAGGTTTCTCAGCTCCAAATGCAGCTGGCCGTGGCTCAAGCCGAGATATTCTGCATCCAGATGCAGCAAGAGCAGGTGGAGATACCAGCAGCCCATCAAACCGCCGCTGCCGGCGACGGAGACGACGGA…						1	0.0202797	0.00242642	0.1196	0.0244968	0.00243826	0.099534
1101	>evm.model.supercontig_19.133	ATGGGCGGAAATTCGCCATGCGCTTCCTGCAAGCTCCTACGACGTCGTTGCGTCAAGGACTGTATCTTCGCTCCTTACTTCCCTGCTGATGACCCCCACAAGTTTGCCATTGTCCACAAGGTCTTCGGCGCCAGCAATGTCAGCAAAATGTTGCAGGAGCTTCCGGTGGAGCAGAGAGGGGACGCAGTGAGCAGTTTGGTGTACGAAGCAAATGCGAGAATGAGAGACCCAGTTTACGGCTGTGTGGGAGCCATTTCTTATCTGCAAAACCAGGTTTCTCAGCTTCAAATGCAACTTGCTGTTGCTCAGGCTGAGATCCTCTGCATCCAGATGCACCAAGACCCAATCAATACTATCACGCAGACTCCCTCTCAGATTGATCATGATCATCGTGATGAC…						2	0.2582	0.081069	0.314	0.2354	0.215	0.9134
1103	>Gorai.011G290800.1	ATGGGAGGAAACTCACCTTGTGCTTCTTGCAAGTTGCTTCGTCGCCGTTGTGCCAAAGACTGCATCTTTGCACCTTATTTCCCTTCCGACGATCCCCACAAATTCGCCATCGTTCACAAGGTTTTTGGTGCCAGCAATGTCAGCAAAACGTTACAGGAGCTGCCGTTGCAACAAAGGGCTGATGCGGTGAGTAGCTTGGTGTATGAAGCAAATGCAAGGATTAGGGACCCTGTTTATGGATGTGTAGGGGCTATATCTTATTTGCAGAACCAGGTTTCTCAGCTTCAAATGCAGCTTGCGGTGGCTCAGGCTGAAATAGTGTGCATTCAAATGCAACAAGACCCTATTATGGTGGCGGCTAACCCTCAAATGGTATTGGGCCAAGCCGACGATGATGAC…						3	0.2372	0.0885451	0.3732	0.2207	0.0581935	0.2637
1105	>Eucgr.G03089.1	ATGGGGGGAAACTCGCCTTGTGCATCTTGCAAGTTGCTGAGACGTCGATGCGCTAAAGGCTGCATATTCGCTCCTTATTTTCCTCCAGATGATCCTCACCGTTTCGCCATTGTCCACAAGGTCTTTGGTGCGAGCAACATCAGCAAAATGTTGCAGGAGCTACCAGTGCATCAGAGAGCTGATGCTGTGAGCAGCCTTGTGTACGAAGCCAATGCAAGAGTCCGAGACCCCGTGTACGGATGCGTTGGCGCCATCTCCTACCTCCAAAACCAGGTGGCTCAGCTACAGATGCAGCTCGCTGTGGCTCAGGCCGAGATCCTGTGCATACAAGTCCAGCAAGAGCCCGTGGCCATGCCGTCTCCAGTTGTACCGATGGACAGCTCAGACGACAAGTCGTTC…						4	0.0933839	0.0179223	0.1919	0.1043	0.018766	0.18
1107	>Ciclev10032929m	ATGGGTGGAAATTCTCCATGTGCCTCTTGCAAGTTGCTGCGTCGCCGTTGCGCCAAAGACTGCATCTTTGCTCCTTACTTCCCTCCTGATGATCCCCACAAGTTTGCCATTGTTCATAAGGTCTTTGGTGCTAGCAACGTTAGCAAAATGTTGCAGGAGCTTCCGGTGCATCAAAGGGCAGATGCAGTGAGCAGTTTGGTTTATGAAGCAAACGCCAGAGTGAGAGACCCAGTATATGGCTGTGTTGGTGCCATATCTTTTTTGCAAAACCAAGTGTCTCAGCTGCAAATGCAACTAGCAGTGGCTGAAGCAGAGATATTGTGCATCCAGATGCAGCAAGAACCGATGATGCCAACTCCACAAATAGACCCAGATGACAAGTCGTTTCTTCTCCAAAAT…						5	0.2382	0.0532403	0.2235	0.2277	0.055074	0.2418
1109	>cassava4.1_031673m	ATGGGCGGAAATTCTCCATGTGCTTCCTGCAAGTTGCTTAGACGCCGCTGCGCTAAGGACTGCATTTTCGCTCCTTACTTCCCCTCCGATGACCCTCACAAGTTCGCTATTGTTCACAAAGTTTTTGGTGCTAGCAACGTTAGCAAAATGCTCCAGGAGCTACCGGTTCATCAGAGGGCAGATGCAGTGAGCAGCATAGTGTATGAAGCTAATGCAAGGGTGAGAGACCCGGTTTATGGATGTGTTGGAGCCATATCATATCTGCAAAACCAGGTTTCTCAGCTTCAAATGCAGCTTGCAGTAGCTCAAGCTGAGATACTATGCATTCAGATGCAGAATGAACCAGTTATGCCAACCCCACATATTGATCCAGATGATGACAAATCATCATATCTTCTC…						6	0.1557	0.0215943	0.1386	0.322	0.0458553	0.1424
1111	>29729.m002278	ATGGGTGGGAATTCTCCATGTGCTTCTTGCAAGTTACTTAGACGCCGGTGCGCGAAGGACTGCATTTTCGCCCCTTACTTCCCTTCTGATGATCCCCACAAGTTTGCCATTGTTCATAAGGTTTTCGGTGCTAGCAATGTTAGCAAAATGTTGCAGGAGCTACCGATTCATCAAAGGGCAGATGCAGTGAGTAGTCTGGTGTATGAAGCAAATGCAAGGGTAAGAGACCCAGTTTACGGATGTGTTGGGGCAATATCTTATCTGCAAAACCAGGTGTCTCAGCTTCAAATGCAGCTAGCGGTGGCTCAAGCAGAGATATTATGCATCCAGATGCAGAATGAGCCAGCAGTGGTGATGCCAACTCCACAGATTGAGCATAACGATGATGATGATGCCAAG…						7	0.1174	0.0309639	0.2637	0.0896237	0.0169425	0.189
1113	>Potri.010G184400.1	ATGGGTGGAAATTCACCATGTGCTTCCTGCAAGTTACTTAGACGCCGATGCGCTAAGGACTGCATTTTCTCTCCTTACTTCCCTTCTGATGACCCCCACAAGTTTGCCATTGTCCACAAAGTCTTTGGTGCTAGCAATGTCAGCAAAATGTTACAGGAGCTACCAGTTCATCAGAGAGCGGATGCAGTGAGCAGTTTGGTGTATGAAGCGAATGCGAGAGTGAGAGACCCAGTTTACGGATGTGTTGGAGCCATATCCTACCTGCAAAACCAGGTTTCCCAGCTACAAATGCAGCTTGCAGTGGCTCAAGCAGAGATATTATGCATCCAGATGCAGCATGAACCTGTGATGCCAACCTCACAGATGGGCCCAGATGATGACAAGTCATTTCTTCTCCAA…						8	0.3847	0.1134	0.2948	0.0933965	0.0534767	0.5726
1115	>MDP0000155138	ATGGCCGGAACTTCGCCGTGCGCTTCCTGCAAGTTGCTGCGACGCCGATGCGCCAAAGACTGCATTTTTGCTCCTTACTTTCCTTCTGATGATCCCCACAAGTTTGCCATTGTTCACAAGGTCTTTGGTGCCAGCAATGTTAGCAAAATGTTACAGGAGCTTCCGGCTCATCAGAGAGCAGATGCAGTGAGCAGTTTAGTTTATGAAGCAAATGCAAGAATGAGGGACCCAGTGTACGGATGCGTTGGGGCCATCTCTTACCTGCAAAACCAAGTCTCCGAGCTACAAATGCAGCTTGCTGTGGTCCAAGCTGAGATCCTCTGCACCCAAATGCAGCATGAGCCCATGGTCCCTACCCCACAACAGATAATGGACGATCCGGATGATCAGAAATCATAT…						9	0.1374	0.0534033	0.3887	0.1268	0.0244711	0.1931
1117	>Pbr009563.1	ATGGCCGGAACTTCTCCGTGCGCTTCCTGCAAGTTACTGCGACGCCGATGCGCCAAAGACTGCATTTTTGCTCCTTTCTTTCCTTCAGATGACCCCCACAAGTTTGCCAATGTTCACAAGATCTTTGGTGCCAGCAATGTTAGCAAAATGTTGCAGGAGCTTCCGGTTCATCAGAGAGCAGATGCAGTGAGCAGTTTAGTGTACGAAGCAAATGCAAGAATGAGGGACCCTGTGTACGGATGCGTTGGGGCCATCTCTTACCTGCAAAACCAAGTCTCCGAGCTACAAATGCAGCTTGCTGTGGCTCAAGCTGAGATCCTCTGCATCAAAATGCAGCATGAGCCCATGGTCCCTCCACAACAGATAATGGACGGGCCAGATGATCAGAAATCGTATTTT…						10	0.1932	0.03136	0.1624	0.0772375	0.026583	0.3442
1119	>ppa012504m	ATGGTTGGAACTTCACCCTGTGCTTCCTGCAAGTTGCTGAGACGCAGATGCGCCAAGGATTGCATTTTTGCTCCTTACTTTCCATCTGATGACCCCCACAAGTTTGCCATTGTTCACAAGGTCTTTGGTGCTAGCAATGTTAGCAAAATGTTGCAGGAGCTTCCAGAACATCAGAGAGCAGATGCAGTGAGCAGCTTAGTGTATGAAGCCAATGCAAGAATGAGAGACCCAGTTTATGGGTGTGTTGGGGCCATATCTTACCTGCAAAACCAGGTCTCTGAGCTACAAATGCAACTTGCTGTGGCTCAAGCAGAGATTCTCTGCATTCAGATGCAGCATGAGCCTACGGTTCCTACCCCACAGCAGATATTAGACACAGATGAGAAATCATATTTTCTC…						11	0.1589	0.0218165	0.1373	0.1545	0.0189867	0.1229
1121	>mrna21039.1v1.0hybrid	ATGGCGGGCGGAAATGGAACTTCACCATGCGCCTCTTGCAAGTTGCTGAGACGCCGATGCGCCCAAGACTGCATTTTCGCCCCTTATTTTCCCTCCGATGACCCCCACAAGTTCGCCATCGTGCACAAAGTCTTTGGTGCTAGCAATGTTAGCAAGATGTTACAGGAGCTTCCAGTTCACCAGAGAACAGATGCAGTGAGCAGTCTAGTGTATGAAGCCAATGCAAGAGTGAGAGACCCAGTTTATGGATGTGTTGGGGCCATTTCTTGCCTGCAAAACCAAGTCTCTGAGCTGCAAATGCAACTTGCTGTGGCTCAGGCCGAGATCCTCTGCATTCAGATGCAGCAAGAGTCTACGGTACTCCCTTCCCAGCCGATCGACTCGTGCATAGACAATGAG…						12	0.2084	0.0137101	0.0657741	0.2463	0.0160154	0.0650365
1123	>XP_004491008	ATGGGTGGAAATTCTCCATGTGCTTCATGCAAGCTTCTGAGACGCAGATGCACAAAAGATTGCACCTTTGCTCCTTATTTTCCTTCTCATGAACCACAAAAGTTTGCCTTAGTTCACAAGGTTTTTGGTGCTAGTAACGTTAGCAAAATGTTGCAGGAGCTACCTGTTCAGCAAAGAGCAGATGCAGTGAGCAGTCTAGTGTATGAAGCAAATGCAAGAGTGAGGGACCCAGTTTATGGTTGTGTTGGTGCAATTTCTTATTTGCAAAATCAAGTTTCTGAGCTTCAAATGCAACTTGCAGTTGCTCAAGCAGAGATACTCTGCATTCAAATGCAACAACATGAACAAGTCATTAATCCAACTCAAGAAATCAACACAGATCAGAAATCTTATTTTCTT…						13	0.2896	0.0353026	0.1219	0.2034	0.0502227	0.247
1125	>Glyma18g02780.1	ATGGCTGGGAATTCTCCATGTGCTTCATGCAAGCTGCTGAGACGCAGGTGTACCAAGGACTGCATCTTTGCTCCCTATTTCCCTTCCAATGATCCTCAAAAGTTCGCCTTAGTTCACAAGGTTTTTGGTGCTAGCAATGTTAGCAAAATGCTTCAGGAACTTCCGGCTCACCAGAGAGGGGATGCTGTGAGTAGTTTGGTGTATGAAGCACATGCAAGAGTTCGGGACCCGGTGTATGGTTGTGTTGGAGCCATATCCCATCTGCAAAACCAGGTTTCTGAGCTTCAAATGCAGCTTGCAGTGGCTCAAGCAGAGATACTCTGCATCCAGATGCAACAGGAGCCACTGATGCCAAACCCAGAAATGGAAGACCCAGATCAGAAATCTTACCTTCTCCAA…						14	0.1672	0.0216611	0.1295	0.1784	0.0178531	0.1001
1127	>Cla007240	ATGGGTGGCAATTCACCGTGCGCCTCGTGCAAACTCCTCCGGCGACGGTGCGCCAAAGACTGCATTTTTGCTCCCTATTTTCCCTCTGATGACCCCCACAAGTTTGCTATTGTCCATAAAGTTTTTGGTGCCAGCAATGTCAGCAAAATGTTGCAGGAACTGCCAGTGCAGCAAAGAGGCGACGCCGTGATGAGTTTAGTTTATGAGGCAAGTGCAAGAGTGAGGGACCCAGTTTATGGTTGTGTAGGGGCAATTTCGTACTTACAAAATCAAGTTTCACAACTACAAATGCAATTGGCTGTGGCTCAAGCTGAGATTCTTTGCATCCAAATGCAACAAGACAACCCCGTTTTCCCAAATTGCCCTCAGATCCACTCCGATGACAAACCCTCCTCTCTT…						15	0.1627	0.0224864	0.1382	0.438	0.0504463	0.1152
1129	>Cucsa.144430.1	ATGGGTGGGAATTCGCCCTGTGCATCGTGCAAACTCCTCCGGCGACGGTGTGCCAAAGACTGCATTTTTGCTCCCTATTTTCCCTCTGATGACCCCCACAAGTTTGCTATTGTCCATAAAGTTTTTGGTGCTAGCAATGTCAGCAAAATGTTGCAGGAGCTGCCAGTTCAGCAAAGAGGCGACGCGGTGATGAGTTTAGTTTATGAAGCAAGTGCAAGAGTAAGGGACCCAGTTTATGGTTGTGTAGGGGCAATTTCGTACTTACAAAATCAAGTTTCACAATTACAAATGCAATTGGCTGTTGCTCAAGCTGAGATTCTTTGTATCCAAATGCAACAAGACCACCCCGTTTTCCCAAATTGCCCTCAGATCCACTCCGACGATAAACCCTCATCTCTT…						16	0.1002	0.0109441	0.1093	0.1274	0.014485	0.1137
1131	>GRMZM2G044150_P01	ATGGGCGGTGGCTCGCCGTGCGCGTCGTGCAAGCTGCTCCGGCGGCGGTGCACCAAGGACTGCATCTTCGCGCCATTCTTCCCGGCCGACGACCCCCACAAGTTCGCCATCGTCCACAGGGTCTTCGGCGCCAGCAACGTCTCCAAGATGCTCCAGGAGCTCCCGGTGCAGCAGCGCGGCGACGCGGTGAGCAGCCTGGTGTACGAGGCGAACGCGCGGATGCGGGACCCCGTGTACGGCTGCGTCGGGGCCATCTCCTTCCTGCAGAACCAGGTGTCGCAGCTGCAGATGCAGCTCGCCGTCGCGCAGGCCGAGATCCTCTGCATCCAGATGCAGCGCCGGGACGACGGCGCCGGCCCCGACGTCGACGTGGTGGTCCCGCCGCCGTCGCTCGTCGCG…
1133
1134								Node#	Ka/Ks Branch1	Ka Branch1	Ks Branch1	Ka/Ks Branch2	Ka Branch2	Ks Branch2
1135	>Vitvi14g01878_LBDIi4_LBD27	ATGAAGGAATCTCGATCTCCAACTCCGACCACCTCCATCGTCTTCTTCCTCAAGTTTACTGCACTGTCCTCTCTGCTGCTCTCCATATGCGTAGTTCCTGTACGTATGACTGTCAAAGGAGGCACAAGCCAGGCATGCGCCGCTTGCAAATACCAAAGAAGAAAGTGCTCGGATCAGTGTCCACTTGCTCCATATTTCCCGGCTAGCAATCCAAAATTGTTTCAAAACGCACATCGGTTATTCGGAGTCAGCAATATGATGAAAATACTAAAGAAAGTGAATGACGATCAAAAGCACGACGCGATGCAGTCTATTATATACGAGTCCAACATGCGGCAACGGTTCCCTGTTCATGGGTGTTGTGGAATAATACGCCAACTTTATCAGCAAGTGCAGCAG…						1	0.9969	0.4263	0.4276	0.4086	0.1877	0.4594
1137	>Eucgr.I01908.1	ATGACGATCAAAGGAGGGACGAGCCAGGCGTGCGCGGTCTGCAAGTTCCAGCGGCGGAAGTGCCACAAGGAGTGCCCCCTCGCCCCCTACTTCCCGGCCGACCAGCCGAAGATGTTCCAGAACGCGCACCGCCTCTTCGGCGTCAGCAACATCACCAAGATCCTCAAGCAGGCCCCGCCGGACCTCAAGCAGGAGGCGATGCAGTCGGTCATCTTCGAGTCCAACATGCGCGCGCAGTACCCCGTCCACGGCTGCTGCTGGTACATCCGCCGCCTCCTCTGCCAGCTGCACCAGGTGACCGAGGAGCTCCAGCACGTCAACACGCAGATCGCCATGTGCCGGGACCAAGTCTCGGCCTCCGCCTCACCCTCTCACTATCCTCCTCCACCCGAACTGCAA…						2	0.2	0.1409	0.7047	0.3576	0.1866	0.5218
1139	>Cucsa.158540.1	ATGACAATTAAAGGTGGCACAAGCCAAGCCTGCGCTGCTTGCAAATACCAGCGTCGCCGGTGCTCGAAAGACTGTGCCTTAGCCCCTTATTTTCCAGCCGATCAACCGAAGATGTTTCAAAATGCTCACCGTCTCTTCGGCGTCTGCAATATAATGAAGATTCTTAAACAAGTTCATCCGTCGCAGAAAGACGAAACAATGACTTCAATCATCTACGAATCAAACATGCGTTCTAGGTTTCCGGTTCATGGGTGTTGTGGTGTCATATGGCAATTACATTATCAAATACAACAAGTGGCCGAAGAGCTTCGACTAGTTAGAAGTAGAGTAGATATGGTGAAAGAACAGTTTAATCAAATGAACAATATCGGGATCAGCGAAACGGCCGGAGTTGTAGGT…						3	0.2839	0.1693	0.5962	0.2466	0.18	0.73
1141	>PH01002320G0310	ATGCCGGCGAGGCAGCAGCAGGGGGTTGGCGGCGGCGGGTCGAGTGGTACTCCGGCCTGCGTGGCGTGCAAGTACCAGCGGCGGCGGTGCAGGGCGGACTGCCCGCTGGCGCGCTACTTCCCGCACGACCGGCCGCGGCTGTTCCGCAACGCGCACCGCCTCTTCGGCGTCAGCAACATCCTCCAGACGCTCGACCGCGTCGGCCCCGACCGCAGCAACGACGCCATGCGCGCAATCGCCTTCGAGGCCGACGCCTGGGACATGTACCCCGCCCACGGCTGCGTCGCCATCATCGCCGCGCTCCTGCACCAGCTCCGCCAGGACGAGGCCCAGCTCCACCAACTCAACGCCCGCCTCGATGCCTACCGCGGAGGCGGCATCATTGCCGAGGCCACGCCG…
1143
1144								Node#	Ka/Ks Branch1	Ka Branch1	Ks Branch1	Ka/Ks Branch2	Ka Branch2	Ks Branch2
1145	>Vitvi07g01610_LBDIIb2_LBD39	ATGAGCTGCAACGGGTGCCGTGTGCTTCGGAAGGGGTGTAGCGAGTCGTGTATTCTACGCCCGTGTTTGCAGTGGATCGAGAGTGCTGAGTCCCAAGGCCACGCCACTGTGTTTGTGGCCAAGTTTTTTGGTCGTGCGGGACTGATGTCCTTCATCTCTGCTGTTCCTGAGAACCAGAGACCTGCTTTGTTTCGGTCACTTTTGTATGAGGCGTGTGGCCGGACCGTGAATCCGGTGAACGGGGCCGTGGGGCTACTGGGGACGGGGAACTGGCACGTGTGCCAGGCGGCGATGGAAACAGTCCTCCGAGGGGGTACTCTGCGGGCGATGCCGGAACTTCTTAACGGAGTTTCGACCCCGGAGTGCGACGAAGCCTCTGAGGCCGAGGTAACTTGTACG…						1	0.7211	0.4358	0.6044	0.6053	0.3056	0.5049
1147	>At3G49940_LBD38	ATGAGTTGCAATGGTTGTCGAGTTCTACGAAAAGGTTGCAGTGAGAATTGCATCCTCCGTCCATGTATTCAATGGATCGAATCACCTGAAGCTCAAGGCCACGCCACCGTCTTCGTCGCTAAGTTCTTCGGCCGTGCCGGTTTAATGTCTTTCATCTCCGCCGTACCGGAATCTCAATGCCCTGCTTTGTTTCAGTCTTTGCTATACGAAGCTTGTGGGAGAACTGTGAATCCGGTGAACGGAGCCGTCGGATTGTTGTGGACGGGGAATTGGAATGTTTGTCAAGCGGCGGTTGAGACGGTGCTTCGTGGTGGTTCTTTAAAACCAATACCGGAGCTTCTTAACGGCGGTGGATTCGCCGGGTTTCCGTCTCCTACTTCCGACGAAGCTTCGGAGATC…						2	0.4945	0.248	0.5016	0.2737	0.0806696	0.2948
1149	>Bra011772	ATGAGTTGCAATGGATGTAGAGTTCTTCGAAAAGGTTGCAGCGAAACATGCATCCTTCGTCCTTGCCTTCAATGGATCGAATCCGCCGAGTCACAAGGACACGCCACTGTCTTCGTTGCTAAATTCTTTGGCCGTGCCGGTCTAATGTCTTTCATCTCCGCCGTTCCCGAACAAAACCGCCCTGCTTTGTTTCAGTCTTTGTTGTTTGAAGCGTGTGGGAGGACGGTGAATCCGGTTAACGGAGCGGTTGGTATGTTATGGACCGGGAACTGGCACGTGTGCCAAGCGGCTGTTGAAACTGTTCTTCGCGGCGGAACTCTACGACCTATCTCAGATCTACTCGAATCTCCTTCGTTGAACTCCTCAGATGAGTCTACCGAGATCTGGCGGTTGCAGCGT…						3	0.2346	0.0484972	0.2067	0.2162	0.0598685	0.2769
1151	>evm.model.supercontig_6.40	ATGAGCTGCAACGGTTGTCGAGTTCTACGAAAAGGATGCAGCGAATCGTGCATTCTACGTCCTTGTCTGCAGTGGATCGAGAGTCCTGAAGCTCAAGGTCACGCCACCGTATTTGTGGCCAAGTTTTTTGGTCGCGCTGGTCTTATGTCCTTCATCTCCGCCGTCCCTGAAACGCAGCGTCCTGCTTTGTTTCAATCTCTTCTGTTCGAGGCCTGTGGCAGAACGGTGAATCCAGTGAACGGAGCCGTCGGCCTCCTTTGGACTGGGAACTGGCATATATGCCAAGCGGCAGTCGAGACTGTTCTGCGCGGCGGCACGTTGAGGCCGGTGCCGGAACTTCTCTCCGGCGGCAGTGGAGGGCTATCGCCGTTGGCCGATGAAGCATCCGAAAGCTGCACA…						4	0.3945	0.143	0.3625	0.4014	0.1113	0.2772
1153	>Thecc1EG000766t1	ATGAGTTGCAACGGGTGCCGAGTCTTGCGAAAAGGATGCAGCGAGTCTTGTATTTTACGTCCTTGTCTGCAATGGATCGAGAGTCCTGAAGCGCAAGGCCACGCTACCGTTTTTGTTGCCAAGTTTTTTGGCCGTGCGGGGCTCATGTCTTTCATTTCCGCTGTTCCAGAATCTCAACGTCCTGCTTTGTTCCAATCACTGTTGTTCGAAGCTTGTGGGAGGACTGTGAATCCTGTGAATGGAGCTGTTGGACTCTTGTGGACAGGGAACTGGCATGTTTGCCAAGCGGCAGTTGAAACTGTCCTACGAGGAGGAACTCTACGGGCGATGCCCGAACTTATGGCTCCAACGCCAGCATCCGATGAAACATCCGAAGCTACGTGTACGGACATGTGGAAG…						5	0.2824	0.0897987	0.318	0.2502	0.0883534	0.3531
1155	>Gorai.007G222000.1	ATGAGTTGCAACGGCTGCCGAGTCTTACGGAAAGGCTGCAGTGAGTCTTGTATATTACGTCCTTGTTTGCAATGGATTGAGAGCCCTGAAGCTCAAGGCCACGCCACTGTTTTCGTTGCCAAGTTTTTCGGCCGTGCTGGTCTCATGTCTTTTATTTCAGCCGTTCCTGAATCTCAACGCCCTGCTTTATTCCAGTCGCTGTTGTTCGAAGCTTGTGGGAGAACAGTGAACCCTGTGAACGGAGCCGTGGGGCTTTTGTGGAACGGAAACTGGCACGTTTGCCAAGCGGCGGTGGAAACCGTCCTGCGAGGAGGATCTCTACGTTCCATGCCTGAACTCATGGCTCCGACGCCAGCATCCGACGAAGCGTCCGAAGCCACGTGCACGGACATGTGGAAG…						6	0.1828	0.051105	0.2795	0.1481	0.0428803	0.2895
1157	>Eucgr.H02293.1	ATGAGCTGCAACGGTTGCAGGGTTCTGAGGAAGGGCTGCAGCGAGTCCTGCATCTTGCGGCCTTGCCTGCAGTGGATCGAGGCCCCCGAGGCCCAGGGCCACGCCACCGTCTTCGTCGCCAAGTTCTTCGGCCGCGCCGGCCTGATGTCCTTCATCTCCGCCGTCCCTGAGACGCAGAGGCCCGCGCTGTTCCAGTCGCTGCTGTTCGAAGCGTGCGGAAGGACGGTGAACCCGGTGAACGGGGCGGTGGGACTGCTGTGGACCGGCAACTGGCCCGTCTGCCAGGCTGCGGTGGAGACCGTCCTGCGCGGCGGCTCGCTTCGGGCCATGCCGGAGCTCCTCGACGGCGGCGGCGGCGGCGGCGGCTCCCTCCCGGCGTCCGACGAGGCCTCGGAGGCC…						7	0.3541	0.0751274	0.2122	0.3621	0.0717409	0.1981
1159	>Ciclev10026374m	ATGAGTTGCAACGGATGCCGAGTTTTGCGAAAAGGATGCAGCGAGTCGTGTATTTTACGTCCTTGTTTACAGTGGATCGAGAGTCCTGAATCCCAAGGCCACGCTACTGTGTTCGTCGCCAAATTCTTTGGCCGTGCTGGCCTCATGTCCTTCATCTCGGCTGTCCCTGAATCCCAGCGTCCTGCGTTGTTTCAGTCTTTGTTGTACGAAGCCTGTGGCCGAACTGTGAATCCTGTGAATGGAGCTGTAGGTCTTTTGTGGACGGGGAACTGGCATGTTTGCCAGGCTGCCGTGGAAACTGTCCTCCGAGGCGGCACGTTGCGTCCGGTGCCGGAGCTTCTCAACAGCTGCGGCGGATCGCCAACACCAACTTCCGACGATGTATCGGAAGCTGAAGTG…						8	0.3533	0.0648243	0.1835	0.4428	0.1207	0.2726
1161	>cassava4.1_014770m	ATGAGTTGCAATGGTTGCAGAGTGCTACGCAAAGGGTGCAGTGAAACTTGTATTCTACGCCCGTGTTTACAGTGGATTGAAAGCCCTGAAGCCCAAGGCCACGCAACTGTCTTCGTTGCTAAGTTCTTTGGCCGTGCCGGCCTCATGTCCTTCATTTCAGCCGTCCCTGAAAACCAACGTCCTGCTTTGTTTCAATCTTTATTATTTGAAGCCTGCGGCAGAACTGTGAATCCTGTAAACGGCGCTGTAGGACTTCTTTGGACCGGAAACTGGCACGTTTGTCAAGCTGCTGTAGAAACTGTTCTACGTGGTGGAACGCTACGGCCGATGCCTGAGCTTCTCGCTGCTGGAGGATCTCCATCTCCGGCTTCAGATGAAGCTTCTGAGGTTGAAGTGACG…						9	0.1976	0.0183301	0.0927796	0.105	0.0185136	0.1763
1163	>29661.m000902	ATGAGTTGCAACGGGTGCAGAGTCTTACGAAAAGGCTGCAGTGAAACCTGTATTCTTCGCCCTTGTTTACAGTGGATTGAAAGTCCTGAAGCTCAAGGCCACGCCACTGTCTTCGTCGCTAAATTCTTCGGCCGCGCTGGCCTTATGTCTTTCATTTCTGCTGTCCCTGAAACCCAGCGTCCCGCTTTGTTTCAATCTCTATTGTTTGAAGCGTGCGGAAGAACTGTAAACCCTGTAAACGGCGCTGTAGGACTTCTATGGACTGGGAACTGGCATGTTTGTCAAGCTGCCGTAGAAACCGTCTTACGCGGCGGCACACTACGGCCGATGCCTGAGCTACTCGCCGGATCTTCTCCATCTCCGGCTTCGGATGAAACTTCCGAAGCTGAAGTAACCTGT…						10	0.333	0.0495495	0.1488	0.3319	0.076935	0.2318
1165	>Potri.T062400.1	ATGAGTTGCAACGGGTGCAGAGTGCTTCGAAAGGGATGCAGTGAGAACTGTATTTTACGGCCGTGTTTACAGTGGATTGAAAGCCCTGAAGCTCAAGGCCATGCTACTGTTTTCGTTGCCAAGTTTTTTGGCCGTGCTGGTCTTATGTCCTTCATTTCTGCTGTCCCTGAAAACCAACGTCCTTCTTTGTTTCAATCTTTGTTATTCGAGGCTTGTGGTAGAACGGTGAATCCAGTAAACGGTGCTGCGGGCCTTTTATGGACTGGAAATTGGCACGTCTGCCAAGCTGCAGTGGAAACAGTCCTGCGAGGAGGAACTTTACAGCCGATGCCTGAGTTACTTACTGGCGGCGGAGGATCTCCATCTCCTTCATCAGACGAAGCATCGGAGGTTGAAGTA…						11	0.0890343	0.0275575	0.3095	0.549	0.1775	0.3233
1167	>Lus10019292	ATGAGCTGTAACGGTTGCAGAGTTCTCCGGAAAGGATGCAGCGAGACCTGCATCCTCCGTCCTTGCCTCCAGTGGATCGACAGCCCTGAATCTCAAGGCCACGCCACCGTCTTCGTCGCCAAATTCTTCGGCCGAGCCGGCCTCATGTCCTTCATCTCCGCCGTCCCCGATTCCCAACGCCCTGCTTTGTTTCAATCGTTGCTTTTCGAAGCCTGCGGGAGGACAGTGAACCCGGTGAACGGAGCGGTGGGGCTGCTGTGGACGGGGAACTGGCACGTGTGCCAAACGGCGGTGGAGACAGTGCTACGTGGGGGGAGTTTGCGAGCTATGCCGGAGCTGCTTGTAGCTGGATCTGGATCTGCCGATCAGGCCTCCGATGAAACGTCGGAGGTTGGAGTT…						12	0.285	0.1543	0.5416	0.2587	0.0816562	0.3156
1169	>MDP0000239820	ATGAAGACGAACCTGAGCGCTGACTTGTCCCCCATACCACCCCCACCCAGGCAATGGCTTACATGGATTATTATCATGAGTTGCAACGGCTGTCGAGTTCTCCGAAAGGGCTGCAGCGACTCCTGCATGCTCCGCCCCTCCCTCCAGTGGATCGAAACCCCCGAAGCCCAAGGCCACGCCACCGTCTTCGTCGCCAAGTTCTTCGGCCGCGCCGGCCTCATGTCCTTCATCTCCGCCGTCCCCGATTCCCAACGTCCCGTTCTGTTTCAGTCCCTGTTGTTTGAAGCCTGCGGCCGTACGATCAACCCGGTCAACGGAGCAGTTGGGCTGCTCTGGACCGGCAACTGGCACGTCTGCCAGGCTGCCGTTGAGACCGTCCTCMGCGGCGGTACGCTCCGG…						13	0.2286	0.0898565	0.3931	0.1245	0.0330966	0.2659
1171	>Pbr023528.1	ATGAGTTGCAACGGCTGTCGAGTTCTCCGAAAGGGCTGCAGCGACACCTGCATGCTCCGCCCCTGCCTCCAGTGGATCGAAACCCCCGAAGCCCAAGGCCACGCCACTGTCTTCGTCGCCAAGTTCTTCGGCCGTGCCGGCCTCATGTCCTTCATCTCCGCCGTCCCCGATTCCCAACGTCCGGTTCTGTTTCAGTCCCTGTTATTTGAAGCCTGCGGCCGTACGATCAACCCGGTCAACGGAGCAGTTGGGCTGCTCTGGACCGGCAATTGGCACGTCTGCCAGGCTGCCGTTGAGACCGTCCTCCGCGGCGGTACGCTCCGGCCGATTCCCGAGCTCCTCGGCGGAGCTTCCACTCCCGACGAGGCCTCCGAGGCCGATGTCGGCGGCGTCACTATC…						14	0.18	0.0321959	0.1789	0.1484	0.0468605	0.3158
1173	>ppa010480m	ATGCCGAGTTCTCCGAAAGGGCTGCAGCGAATCCTGCATGCTCCGCCCTTGCCTCCAGTGGATCGAAACCCCCGAAGCCCAAGCCACGCCACCGTCTTCGTAGCCAAGTTCTTCGGCCGCGCCGGCCTCATGTCCTTCATCTCCGCCGTCCCCGATTCTCAGCGTCCCGTTTTGTTCCAGTCTCTGTTGTTTGAAGCCTGCGGCCGTACGGTCAACCCGGTCAACGGCGCCGTGGGGCTGCTCTGGACCGGCAACTGGCACGTGTGCCAGGCCGCGGTCGAGACCGTGCTCCGCGGCGGCACGCTTCGGCCGATACCAGAGCTCCTCGGCGGCGGCTCGACTTCCGACGAAGCCTCCGACGCCGATGGAGGCGGCGTCAACAACTGTACGGACATGTGG…						15	0.1549	0.057785	0.373	0.2158	0.0711975	0.3299
1175	>mrna05722.1v1.0hybrid	ATGAGCTGCAACGGCTGCCGTGTTCTCCGCAAGGGCTGCAGCGAGTCCTGCATCTTACGTCCTTGTCTCCAGTGGATCGAAACCCCCGAAGCTCAGGGCCACGCTACTGTCTTCGTCGCCAAGTTCTTCGGCCGCGCCGGCCTCATGTCCTTCATCTCCGCCGTCCCTGAATCCCAGCGACCCGTTCTGTTTCAATCTCTCTTGTTCGAGGCTTGCGGCCGTACGGTCAACCCGGTCAACGGCGCTGTGGGGCTGCTCTGGACCGGGAACTGGCAGGTCTGTCAGGCCGCGGTGGAGACTGTTCTCCGGGGAGGGACTCTGCGGCCGATTCCGGAGCTGGTTTCGGGTTCCGGTTCGGGTTTGACTCCCGACGAGGCTTCCGAGGCTGACGGGACTGTC…						16	0.1127	0.0300536	0.2668	0.1041	0.0260891	0.2507
1177	>XP_004509073	ATGAGTTGCAACGGTTGCAGAGTTCTTCGAAAGGGTTGCAGTGACTCATGTATTTTGCGACCTTGTTTACAATGGATCGAAACCCCTGAAGCTCAAGGCCACGCCACTGTTTTCGTAGCCAAATTCTTTGGTCGCGCTGGTCTCATGTCTTTCATTTCCAACGTCCCTGAAACTCAAAGACCAGCTCTCTTTCAGTCTCTACTGTTTGAAGCGTGCGGAAGAACGGTTAACCCTGTTAACGGTGCCGTCGGACTTCTCTGGACTGGAAACTGGCACGTGTGCCAGGCAGCGGTCGAGACGGTTCTTCGAGGCGGCATGCTTAGGTCGTTACCGGAGCTTACTACTCTGGACGCGCCTCCTGTCGCCGCTGACGAGGCATCGGAGGCGGAAGATGCCGGC…						17	0.1272	0.0336261	0.2644	0.0715461	0.0218408	0.3053
1179	>Glyma11g05280.1	ATGAGTTGCAACGGGTGCCGCGTCCTTCGAAAGGGTTGCAGCGAGTCTTGTATTCTGCGGCCGTGTCTACAGTGGATCGATACGCCCGAAGCACAAGGCCATGCCACTGTCTTCGTTGCCAAATTCTTCGGTCGTGCCGACCTCATGTCCTTCATTTCTAACGTCCCCGAACCCCAAAGGCCCGCTCTGTTTCAATCTCTGTTGTTCGAAGCGTGTGGAAGAACAGTGAACCCTGTCAACGGTGCTGTGGGACTTTTGTGGACCGGAAACTGGCACGTGTGCCAGGCGGCGGTTGAGACGGTGCTCCGTGGCGGCACCGTCAGGCCCATGCCGGAGCTTTTCGGCCTAGACGCTCCCACTCCCACCACCGATGATGCCTCCGAAGGAGAAGTTACCTGT…						18	0.5834	0.1067	0.1828	0.2747	0.0960077	0.3495
1181	>Cla014015	ATGAGTTGCAACGGTTGCCGTGTTCTTCGTAAGGGCTGCAGCGAATCCTGTATTCTTCGCCCTTGTTTGCAGTGGATTGACACCGCCGAAGCTCAAGGTCACGCTACTGTCTTCGTCGCTAAGTTCTTCGGCCGCGCCGGCCTCATGTCCTTCATCTCCGCCGTCCCTGAATCTCAGCGACCTTCTTTGTTTCAGTCTTTGTTGTTCGAAGCCTGCGGACGCACCGTCAATCCCGTCAACGGCGCCGTTGGTCTTCTCTGGACTGGCAACTGGCACGTTTGTCAGGCCGCCGTCGACACCGTCCTACGAGGCGGCACTTTGCGGCCAATCAATGATTTCCTTGCTGCTGGATCCCCCAATCTAGCCTCCGACGACACTTCCGAGGCTGAAGTAGGCTGT…						19	0.1799	0.0400834	0.2228	0.3694	0.1489	0.4032
1183	>Cucsa.103050.1	ATGAGTTGCAACGGTTGCCGTGTTCTTCGAAAGGGCTGCAGTGAATCCTGTATTCTTCGCCCTTGCTTGCAGTGGATTGATACCTCCGAAGCTCAAGGTCACGCCACTGTATTCGTCGCTAAGTTCTTTGGCCGTGCCGGTCTTATGTCATTCATATCTGCTGTACCTGAATCTCAGAGACCTTCTTTGTTTCAGTCTTTGTTGTTCGAAGCTTGCGGACGCACCGTGAATCCCGTTAACGGTGCTGTTGGTCTTCTCTGGACTGGGAACTGGCACGTTTGTCAGGCTGCCGTCGATACTGTCTTACGAGGCGGTACGTTGCGGCCGATCAATGATTTCCTTGCTGCTGGATCCCCTAATCTGGCCTCCGACGACACTTCCGAGACGGAAGTAGGATGT…						20	0.236	0.00542886	0.0229993	0.4056	0.00635119	0.0156606
1185	>Solyc02g092550.2.1	ATGAGTTGTAATGGTTGTCGAGTCCTTCGAAAAGGATGCAGTGATAACTGTATATTGAGACCTTGTTTGCAATGGATCGAAACACCGGAAGCACAAGGACACGCTACTGTATTTGTAGCTAAGTTTTTTGGCCGTGCTGGACTTATGTCCTTCATTTCCGCCGTTCCAGAAAACCAACGGCCTGCTTTGTTTCAGTCCTTGTTATACGAAGCTGCTGGGAGAACAGTGAACCCAGTCAACGGTGCTGTAGGTTTATTATGGACAGGTAATTGGCACGTCTGTCAAGCGGCGGTGGAAACCGTCCTCCGCGGCGGCGCGTTACGGCCGATCTCTGAATTTCTCGGCGCGTCGGTAGAGATTGATGAGGTGTCTGATTGCACCGATGTATTTAAGCTTCAG…						21	0.1493	0.0265799	0.1781	0.2587	0.0473664	0.1831
1187	>MLOC_11838.2	atgagagggagtgagcgggcggcggtgtcaacgtcgacgtcggggatgagctgcaacggctgccgcgtgctgcgcaaggggtgcaacgacgcctgcatgctgcgcccgtgcctgctctggatcgagggcgccgacgcccagggccacgccaccatcttcgccgccaagttcttcggccgcgccgggctcatgtccttcctcaccgctgtccccgagtcgcagcgcccaggtacgcacgcacggacggactggggatcgatgctcttcttcttcttcttcttcttcttggtacgacgattcatatgttgcctttggctgatgtttgtatggtgtttgttgcggattgcagccgtgttccagtcgctgctgtacgaggcggcggggcggacgatcaacccg…						22	0.0394248	0.00805923	0.2044	0.0652164	0.00949806	0.1456
1189	>BGIOSGA010454PA	ATGAGCTGCAACGGTTGCCGGGTGCTGCGGAAGGGGTGCAGTGACGGCTGCGTGCTGCGGCCATGCCTGCAGTGGATCGACGCCGCCGACGCGCAGGGCCACGCCACCGTCTTCGTCGCCAAGTTCTTCGGCCGCGCCGGACTCCTCTCCTTCATCTCCGCTGTCCCCGAGGCGCAGCGACCTGCGTTGTTCCAGTCGCTGCTGTACGAAGCAGCGGGGCGAACCATCAATCCGGTGCACGGCGCGGTGGGCCTCCTCTGGACGGGGAACTGGCCCCTCTGCCAGGCCGCTGTCGAGACCGTGCTGCGTGGAGGCGCCATCGGCCCTCTGCCGGAGCTCGGCGGGGCCTGCGGCGGCGCTGGCGGGGACCTCTACGGCGCCGCCAAGCGCAACGGCGGC…						23	0.1146	0.0240842	0.2102	0.0954424	0.0244199	0.2559
1191	>PH01000988G0640	ATGAGCTGCAACGGGTGCCGGGTGCTGCGGAAGGGGTGCAGCGAGGGCTGCGTGCTGCGCCCGTGCCTGCAGTGGATCGACGCCCCCGACGCGCAGGGACACGCCACCGTCTTCGTCGCCAAGTTCTTCGGCCGCGCCGGACTCCTCTCCTTCATCTCCGCCGTCCCCGACGCCCAGCGACCTGCGTTGTTCCAGTCGCTGCTGTACGAGGCGGCGGGGCGCACCATCAACCCGGTGCACGGCGCGGTGGGGCTGCTCGGGACGGGGAACTGGCACCTCTGCCAGGCCGCCGTCGAGACCGTGCTGCGCGGAGGCGCCATCGTCCCGCTGCCGGAGCTCGGCGGGGGCTGCGGCGCCGGCGGGGATCTCTACGGCGCCGCCAAGCGCACTGGCGGGTGG…						24	0.1987	0.0743997	0.3744	0.121	0.0499124	0.4124
1193	>Sobic.002G359700.1.p	ATGAGCTGCAACGGGTGCCGCGTGCTGCGTAAGGGGTGCAGCGACGCGTGCGTGCTGCGGCCGTGCCTGCAGGGGATCGACGGCGCCGAGGCGCAGGGCCACGCCACCGTCTTCGTCGCCAAGTTCTTCGGCCGCGCCGGCCTCATGTCTTTCCTCACCGCCGTCCCCGAGACACAGCGCCCAGCGGTGTTCCAGTCGTTGCTGTACGAGGCGGCCGGGAGGACGATCAACCCGGTGAGCGGCGCCGTGGGCCTGCTCGGCGTGGGGAGCTGGCAGACGTGCCAGGCAGCGGTGGAGACGGTGCTGCGGGGCGGCGCCATCGGCCCGCTTCCCGAGTTCGACGTGGGCCGCGACACGTTCGCTCTGGCGGCGAGGCGGGCCGTGGGGTGCTCGACGTTC…						25	0.3138	0.0917638	0.2924	0.108	0.0325137	0.3011
1195	>GRMZM2G044902_P03	ATGAGCTGCAACGGGTGCCGGGTGCTGCGCAAAGGCTGCAGCGAGGCCTGCGTGCTGCGCCCCTGCCTCCAGTGGATCGACGCCGCCGAGGCGCAGGGCCACGCCACCGTGTTCGTCGCCAAGTTCTTCGGCCGCGCGGGCCTGCTCTCCTTCATCTCCGCTGTCCCGGACGCGCAGCGGCCCGCTTATTATTGCTTACCAGGCTTACTGTGGTCCATGGCACCTCCTCGCAGCCCTGTTCCAGTCGCTGCTGTACGAGGCGGCGGGGCGGACCATCAACCCGGTGCACGGCGCGGTGGGGCTGCTGGGCACGGGGAACTGGCACCTCTGCCAGGCCGCCGTCGACACCGTGCTGCGGGGCGGCGCCATCGGCCCGCTGCCGGAGCTTGGCGCCGGGAC…						26	0.1164	0.0295141	0.2536	0.1151	0.0326867	0.2839
1197	>GSMUA_Achr4P14150_001	ATGAGTTGCAACGGGTGCAGAATCCTCCGCAGGGGCTGCAGCGACTCCTGCCTGCTCCGGCCCTGCCTCCAGTGGATCGACTCCGCCGAGGCTCAGGCCCACGCCACCGTCTTCGTCGCCAAGTTCTTCGGCCGCGCCGGCCTTATGTCCTTCATCTCCGCCGTCCCCTCCTCCCAGCGCCCAGGTCTGTTCCAATCCTTGCTCTACGAGGCGTGCGGGCGGACCATCAACCCGGTGAATGGCGCCGTGGGCCTGCTGTGGACCGGCAACTGGCACCTCTGCCAGGCGGCGGTGGAGACCGTCCTCCGCGGCGGCGCGCTCCGCCCGCTCCCGAATCTCGCCGCCGAGGCCCATGGCGGCGGCGCGATGCCGGAGGCTGACGGCCTCTGCCCACCCCCG…						27	0.1163	0.0304891	0.2622	0.1051	0.0276744	0.2633
1199	>MA_122595g0010	ATGACTGCGACAACAGGTACCGGTAGCTCAGGCAGAGACCTCAGTGTTTTTATTCAAAGGAAGCAGGAGGCGGACGGTAGGAAAAGGATGAGCTGCAACGGTTGTCGAGTTCTGCGTAAAGGTTGCAGCGATACCTGCATTCTTCGGCCTTGTCTGCAATGGATCGAATCACCGGAAGCCCAGGGGCACGCCACTGTATTTGTCGCTAAGTTCTTTGGCCGCGCAGGTCTCATGGCGTTCATTAGCGCTGTGCCGGATCATCAGAGGCCCGCTCTATTCCAGTCTCTGCTGTACGAAGCCTGCGGCAGAACAGTGAATCCTGTAAACGGAGCCGTGGGACTGCTATGGAGCGGAAACTGGCAACTCTGTCAGGCAGCGGTGGAGACGGTTCTGAAGGGA…
1201
1202
1203	>Vitvi13g00555_LBDIf3	ATGTATGCCTTCTGCATGTGTATTCAACCACAAGCACCTCATTGTCTCCTTGCAGCTCTGAGGATGGAATACGCTGATATTGATAAAACTACAAGACCACTTGCAGTTTCCTGTATTCCTTTCTCATCATCTTCTCCTTCTTCGTCAAGGTTTTCTCCTCCTCCAACTGCCTTTCAAGGTCCTTGTGCTGCCTGCAAGGTCCTTAGACGTCGATGCGATGAGAGTTGTATTCTAGCTCCATATTTTCCACCAAATGAACCCTTAAAATTCATCAATGCCCATAAAGTCTTTGGAGCTAGCAACATCGCCAAGGCCTTGCAGGAACTTCCCCAGCCCACTAGAGCAGATGCTGTGAGCAGCATGGTTTATGAGGCAAATGCGAGAATTCGTGATCCAGTC…
1205
1206								Node#	Ka/Ks Branch1	Ka Branch1	Ks Branch1	Ka/Ks Branch2	Ka Branch2	Ks Branch2
1207	>Vitvi17g00890_LBDIc1_LOB	ATGGCTTCATCCAGCTCTTACAACTCTCCTTGTGCTGCCTGCAAGTTCCTGAGGAGGAAATGCATGCCTGGATGCATCTTTGCACCGTACTTCCCACCAGAGGAGCCGCAGAAATTTGCCAATGTTCACAAGATCTTTGGTGCAAGCAATGTCACAAAGCTCCTGAATGAGCTCCTCCCTCACCAAAGAGAGGATGCAGTGAATTCTCTTGCCTATGAAGCTGAGGCAAGAGTGAGGGATCCAGTGTACGGCTGTGTTGGTGCTATATCATTCCTCCAAAGACAGGTTGAGAGGCTCCAGAAGGAGCTTGATGCAGCAAATGCTGATCTGATTCGTTACGCCTGCAATGAGATGTCATCGCAATTGCCTTCACCATCACTAGTGAGGTCTACTAGTAGA…						1	0.177	0.0327873	0.1853	0.0902743	0.0208169	0.2306
1209	>At5G63090_LOB	ATGGCGTCGTCATCAAACTCATACAACTCACCATGCGCGGCGTGCAAGTTTCTTCGCCGGAAATGCATGCCGGGATGCATATTCGCGCCATATTTTCCACCGGAGGAGCCACACAAATTCGCCAACGTCCACAAAATCTTTGGAGCAAGCAACGTCACGAAGCTCCTCAACGAGCTCCTCCCTCACCAACGTGAAGACGCAGTCAACTCCTTAGCCTATGAGGCCGAGGCACGTGTCCGTGACCCCGTCTATGGCTGCGTCGGAGCCATCTCTTATCTCCAGAGACAAGTCCATAGGCTTCAGAAGGAGCTCGACGCAGCTAATGCTGACTTGGCACATTATGGTTTGTCCACATCAGCCGCCGGAGCACCTGGCAACGTCGTGGACTTGGTTTTTCAG…						2	0.2553	0.0631368	0.2473	0.1182	0.0283781	0.2401
1211	>Bra038606	ATGGCTTCCTCATCATCAAATACGTACAACTCACCATGCGCGGCGTGCAAGTTTCTTCGCCGTAAATGCATGCCGGGATGCATATTCGCGCCATATTTCCCACCGGAGGAGCCACACAAGTTCGCCAACGTCCACAAAATCTTCGGAGCAAGCAATGTCACTAAGCTCCTCAACGAGCTACTCCCTCACCAGCGTGAAGACGCAGTCAACTCCTTAGCCTACGAGGCCGAGGCACGAGTCCGTGATCCTGTCTATGGCTGCGTCGGAGCCATCTCTTATCTCCAGAGACAAGTTCACAGGCTTCAGAAGGAGCTTGACGCCGCTAATGCTGACTTGGTTCACTACGGTATGTCCACGTCAACACCTGGTAACGTCGTCGACTTGGTGTTTCAGCCTCAG…						3	0.1241	0.016965	0.1367	0.1005	0.0115771	0.1152
1213	>evm.model.supercontig_110.17	ATGGCTTCATCCAGCTCATACAATTCACCCTGTGCCGCCTGCAAGTTCTTGCGAAGGAAATGCTTGCCGGGTTGCATCTTCGCTCCTTACTTCCCTCCAGAGGAGCCTCAGAAATTCGCCAATGTTCACAAGATCTTCGGAGCAAGCAACGTCACCAAGCTCCTCAACGAACTCCCTCCTCACCAAAGAGAAGATGCAGTCAACTCCCTTGCCTATGAGGCTGAGGCAAGAGTAAGAGACCCCGTCTATGGCTGTGTCGGCGCAATATCTTTTCTGCAAAGGCAAGTTCAGAGACTCCAGAAAGAGCTTGACGCCGCTAACGCGGATCTTATCCGCTTCGCCTGCAACGAGATCCCGACCGCCGCATTGCCTGCATCAGTACTACCAGGCTCTGCAAAT…						4	0.1071	0.0255207	0.2382	0.1543	0.0309788	0.2008
1215	>Thecc1EG012190t1	ATGCTCTTTGCCTTCCCTTCTCTTCCATTACCTTTTCTTACTGAATTTGCAGGTCCCTTTCTCTTTCTATCACTTCTCCAGTTAGGGTTTTCCTCTTTGAGGCTCAGCACCAGCCCCCCCTGCAATAAATCTGTGAATTGTTTCACACCCTTCACTGGCCAAGGGCTACCTTGTATCTTGGTAGGAGCAAAGAATGTGCAAATGGCTTCCTCCAGCTCTTACAATTCACCCTGTGCTGCTTGCAAGTTCTTGAGGAGGAAATGCATGCCAGGTTGCATCTTTGCACCTTACTTCCCACCAGAAGAACCCCAAAAATTTGCCAATGTTCACAAGATCTTTGGAGCAAGCAATGTGACGAAGCTCCTCAACGAGCTCCTCCCTCACCAAAGAGAGGATGCA…						5	0.2764	0.0803455	0.2907	0.168	0.080806	0.481
1217	>Eucgr.K02809.1	ATGTCTTCATCCAGCTCCTACAACTCCCCCTGTGCTGCCTGCAAATTCCTGAGGAGGAAGTGCATGCCGGGATGCATATTCGCGCCCTACTTCCCCCCAGAGGAGCCTCAGAAGTTCACCAATGTCCACAAGATCTTTGGTGCGAGCAATGTGACCAAGCTGTTAAACGAGCTCCCCCCACACCAGAGAGAGGATGCTGTGAACTCGCTAGCTTATGAGGCTGAGGCAAGGGTCCGTGACCCGGTCTATGGCTGCGTCGGTGCCATCTCCTTCCTTCAGAGGCAGGTCCAAAGGCTCCAGAAGGAGCTTGAAACGGCCAATGCCGATCTCATCCGATATGCCTGCAACGGGATTCCATCCTCAGCAGCCATTCCCGGGAGCAATAATCCAGTGCAACCT…						6	0.2042	0.0725666	0.3554	0.1271	0.0259045	0.2037
1219	>Ciclev10022371m	ATGGCTTCATCCAGCAACTCTTACAATTCTCCATGTGCTGCCTGCAAGTTTTTGAGGAGGAAATGTGTGCCAGGTTGCATCTTCGCACCTTACTTCCCACCAGAGGAGCCTCAGAAATTTGTGAATGTTCACAAGATCTTTGGTGCAAGCAATATGACAAAGCTTCTCAACGACCTTCTCCCTCACCAAAGAGAGGATGCTGTCAACTCCCTTGCCTATGAAGCTGAGGCAAGAGTTAGAGATCCTGTTTATGGCTGTGTAGGTGCTATCTCGTTCCTCCAAAGACAAGTCCATAGGCTCCAGAAGGAACTTGATTCCGCGAATGCTGATTTGATACGCTATGCCTGTAATGAAATCCCACCAGGTAGCCAGCTGCCTGCACCAGCACCGCTCTCGGTG…						7	0.3404	0.055462	0.163	0.1793	0.0547898	0.3056
1221	>cassava4.1_029135m	ATGGCATCATCCAGCTCCTACAATTCTCCCTGTGCTGCCTGCAAGTTCTTAAGGAGGAAATGCATGCCTGGTTGCATTTTTGCACCTTACTTCCCACCAGAGGAGCCTCAAAAGTTTGCCAATGTCCACAAGATCTTCGGAGCTAGTAATGTGACCAAACTGCTGAATGAGCTTCTCCCACACCAGAGAGAGGATGCAGTGAACTCCCTTGCCTATGAAGCGGAGGCACGAGTGAGGGACCCAGTTTATGGGTGTGTTGGTGCTATCTCATTCCTTCAGAGACAAGTCCAAAGGCTCCAGAAGGAACTTGATGCGGCCAATGCTGATCTGATCCGCTATGCCTGCAATGAAATCCCAACCGCATTGCCTGCACCGCCGGGGACCAGTTCAATTCACCAC…						8	0.2285	0.059435	0.2601	0.2061	0.045782	0.2221
1223	>30147.m013890	ATGGCTTCGTCCAGCTCTTACAATTCTCCCTGTGCTGCCTGCAAGTTCTTGAGGAGGAAATGCATGCCTGGTTGTATTTTTGCACCTTATTTTCCACCAGAGGAGCCACAAAAGTTTGCAAATGTCCACAAGATTTTTGGAGCAAGCAATGTGACTAAGCTCCTGAATGAACTTCTCCCTCATCAGAGAGAAGATGCAGTGAACTCTCTTGCCTATGAAGCAGAAGCTAGAGTAAGGGACCCGGTTTATGGCTGTGTTGGGGCTATCTCATTCCTTCAAAGACAGGTTCTGAGGTTGCAGAAAGAACTTGATGCAGCTAATGCTGATCTAATCCGCTATGCTTGCAATGAAATCCCAACAGCATTGCCTGCACCACCTCCAGGGACAAATTCTATGCAG…						9	0.078827	0.0100499	0.1275	0.0635337	0.00808903	0.1273
1225	>Potri.015G082200.2	ATGGCTTCATCCAGCTCTTACAACTCTCCCTGTGCTGCCTGCAAGTTCTTGAGGAGGAAATGCATGCCAGGCTGCATTTTTGCACCTTACTTCCCACCAGAGGAACCTCAAAAATTTGCCAATGTTCACAAGATCTTTGGAGCAAGCAATGTGACCAAGCTCCTCAATGAGCTTCTCCCTCACCAAAGAGAGGATGCAGTGAACTCCCTTGCATACGAAGCCGAGGCAAGAGTAAGGGACCCGGTTTATGGCTGTGTTGGTGCTATCTCCTTTCTCCAGAGACAAGTTCATAGGCTCCAGAAGGAACTTGATTCTGCCAATGCTGATCTGATTCGCTATGCCTGCAATGAAATCCCAACTGCATTGCCTGCACCACCAGGGGCAAGCTCAATTCAATCA…						10	0.2585	0.0743436	0.2876	0.3297	0.215	0.6522
1227	>Lus10039940	ATGGCAGCATCATCATCATCATCAACATCAACAAACTCGTACAACTCACCGTGCGCAGCGTGCAAGTTCCTGAGAAGGAAATGCATGCCAGGGTGCATATTTGCGCCCTACTTCCCACCGGAGGAGCCCAACAAATTCGCGAACGTACACAAGATATTCGGGGCCAGCAACGTGACCAAGCTCCTCAACGAGCTGCTCCCTCATCAGAGGGAGGATGCGGTCAACTCCTTAGCCTACGAGGCCGAGGCTCGGGTGAGGGACCCCGTCTACGGGTGCGTTGGTGCCATCTCGTTCCTTCAGCGCCAGGTCCACCGCCTACAGAAAGAGCTCGACGCCGCCAATGCTGACCTTATTCGCTTCGCATGTAACGGCGCTGCCACAACAACAACATTGCCACCA…						11	0.207	0.045458	0.2196	0.1855	0.0551033	0.297
1229	>MDP0000130659	ATGGCATCCTCCAGCTCCTCCTATAACTCTCCATGCGCTGCCTGCAAGTTCTTGAGAAGGAAATGCATGCCCGGCTGCATTTTCGCACCGTATTTCCCACCAGAGGAGCCCCAAAAGTTTGCAAACGTCCACAAGATCTTCGGGGCAAGCAATGTCACCAAACTTCTAAACGAGCTCCTGCCTCACCAGCGTGAGGATGCCGTGAACTCCCTGGCGTATGAGGCCGAGGCACGTGTCAGGGACCCGGTCTATGGCTGTGTTGGTGCCATTTCTTTCCTCCAACGACAGGTCCAGAGGCTCCAGAAGGAGCTCGATGCCGCTAATGCTGATCTCATCCGCTATGCCTGCAMTGAACTCACAACAACTGTGTTGCCTCCTCCTACTGCATCAATGGCCGGG…						12	0.2266	0.0426345	0.1881	0.1091	0.0203029	0.186
1231	>Pbr001899.1	ATGGCATCCTCCAGCTCCTCCTATAACTCTCCATGCGCTGCCTGCAAGTTCTTGAGAAGGAAATGCATGCCGGGCTGCATTTTTGCACCGTATTTCCCACCAGAGGAGCCCCAAAAATTTGCAAACGTCCACAAGATCTTCGGGGCTAGCAATGTCACCAAACTTCTTAACGAGCTCCTGCCTCACCAGCGTGAGGACGCCGTGAACTCCCTGGCCTATGAGGCCGAGGCACGTGTCAGGGACCCGGTCTATGGCTGTGTTGGTGCCATTTCTTTCCTCCAAAGACAGGTCCAGAGGCTCCAGAAGGAGCTCGATGCCGCTAATGCTGATCTTATTCACTATGCCTGCAATGAAATCACAACAACTGTGTTGCCTTCTCCTACTAATGCATCAATGGCC…						13	0.2932	0.1136	0.3874	0.3642	0.218	0.5987
1233	>ppa023059m	ATGGCATCCTCCAGCTCCTCCTATAACTCTCCCTGCGCTGCCTGCAAGTTTTTGAGGAGAAAATGCATGCCGGGCTGCATTTTCGCACCTTACTTCCCACCGGAGGAGCCCCAGAAATTCGCCAATGTTCACAAGATCTTTGGGGCCAGCAATGTGACCAAGCTTCTCAACGAGCTCCTGCCTCATCAGCGCGAGGACGCCGTGAACTCCCTGGCCTATGAGGCGGAGGCACGAGTCAGGGACCCGGTGTATGGGTGTGTTGGAGCCATTTCTTTCCTCCAAAGGCAGGTCCAGAGGCTCCAGAAGGAGCTTGACTCTGCCAATGCTGACCTCATCCGCTATGCCTGCAACGAAATCACAACAGCAACGGTGTTGCCAACAGGGCTAAATTCGGTGATT…						14	0.2693	0.0905324	0.3362	0.2652	0.1219	0.4596
1235	>mrna31797.1v1.0hybrid	ATGGCTTCTTCATCCAGCTCCTACAACTCACCTTGTGCTGCCTGCAAGTTCTTGAGGCGCAAATGCATGCCCGGCTGCATTTTCGCCCCTTACTTCCCACCGGAGGATCCCCAAAAGTTCGCCAACGTCCACAAGATCTTCGGCGCCAGCAACGTCACCAAGCTCCTCAACGACCTCCTCCCCCACCAGCGGGAGGACGCCGTGAACTCCCTGGCCTATGAGGCCGAGGCACGCGTCAGGGACCCCGTCTACGGCTGCGTTGGAGCCATTTCCTTTCTCCAGAGACAGGTCCAGAGGCTCCAGAAGGAACTCGATGCTGCTAATGCCGATCTCATCCGCTATGCTTGCAATGAGATCATAGCGACACCGGGGGTGAATCCGGTACTCCAACAACAAATG…						15	0.2075	0.027061	0.1304	0.195	0.0136868	0.0701884
1237	>XP_004501886	ATGGCATCATCAAGCTCTTACAATTCACCTTGTGCTGCTTGCAAATTCCTGAGGAGGAAATGCATGCCAGGTTGCATATTTGCACCGTACTTTCCACCAGAAGAGCCTCAAAAATTTGCAAACGTTCACAAGATATTTGGTGCAAGCAATGTGACTAAGATCCTCAACGAACTCCTCCCTCAGCAGAGAGAAGATGCTGTTAATTCTCTTGCTTATGAAGCCGAAGCTCGTGTTCGAGACCCCGTTTATGGTTGTGTTGGTGCTATCTCTTTCCTTCAGAGACAAGTTCAAAGGCTTCAAAAAGAACTTGATTCTGCTAATGCTGATCTTCTTCGTTTTGCTTACAATGATATCTCTCCTTCTCCTCTCCCTCCTCTTCCTCTTGTTGTTCCAAATTCA…						16	0.2194	0.0855266	0.3898	0.1505	0.0760334	0.5051
1239	>Glyma06g18861.1	ATGGCATCATCAAGCTCCTACAATTCTCCATGTGCTGCCTGCAAATTCTTGAGGAGGAAGTGCCTTCCGGGGTGCATCTTTGCACCTTACTTCCCACCAGAGGAGCCTCAAAAATTCGCAAACGTGCACAAGATCTTCGGTGCTAGCAACGTGACAAAGCTTCTCAATGAACTCCTCCCTCACCAGAGAGAAGATGCAGTGAACTCTCTTGCCTATGAAGCCGAGGCACGTGTTAGAGACCCCGTTTATGGCTGCGTAGGTGCCATCTCATTCCTCCAGAGACAAGTCCAAAGGCTCCAGAAGGAGCTTGATTCCGCCAATGCTGATCTCCTACGCTATGCCTGCAATGACATGCCTCCACCCTCTCTTTCTGTGCCACCACAAATGCCCCAAAGGTCT…						17	0.298	0.0828085	0.2779	0.1907	0.0412966	0.2166
1241	>MEDTR3G114570.1	ATGGCATCATCAAGCTCATACAATTCACCATGTGCAGCCTGCAAATTCCTTCGTCGAAAATGCATGCCAGGCTGCATCTTTGCACCATACTTTCCACCGGAAGAACCTCAAAAATTTGCAAACGTTCACAAGATCTTCGGCGCAAGCAACGTCACAAAGATCCTCAACGAACTCCTCCCTCACCAGAGAGAAGATGCAGTGAATTCCCTTGCTTATGAAGCCGAGGCACGTGTGAGAGATCCTGTTTATGGTTGTGTTGGTGCTATCTCTTTCCTTCAGAGACAAGTTCAGAGACTTCAAAAGGAACTTGATTCTGCTAATGCCGATCTTCTTCGCTTTGCTTACAATGAAATCTCTCCGAATTCCTCTCTTCCACCTCTTCCTCCTCTTGTTGTTCCG…						18	0.5009	0.0196765	0.0392846	0.1788	0.0106848	0.0597536
1243	>Cla019220	ATGGCATCATCAAGTTCTTACAACTCTCCATGTGCTGCTTGCAAGTTCTTGAGAAGAAAATGCATGCCTGGTTGCATTTTTGCTCCTTATTTCCCACCGGAAGAGCCTCAAAAGTTTGCCAATGTGCACAAAATCTTTGGGGCCAGCAATGTCACAAAGCTACTAAATGAGCTTCTACCTCACCAAAGAGAGGATGCTGTGAACTCTCTTGCCTATGAGGCTGAGGCCCGAGTTCGGGACCCGGTCTACGGTTGCGTTGGAGCCATCTCCTTCCTCCAAAGGCAAGTTCAAAGGCTCCAAAAGGAACTCGACGCTGCGAATGCTGACCTAATTCGGTTCGCATGCAACGAGATACCTAATGCAGGAGTGAGTCAAGTGGTTCAGCCCAACCTTGGCGCT…						19	0.2345	0.027624	0.1178	0.2317	0.044046	0.1901
1245	>Cucsa.196600.1	ATGGCATCATCAAGTTCCTACAACTCTCCATGTGCTGCTTGCAAGTTCTTGAGAAGAAAATGCATGCCAGGTTGCATTTTTGCTCCTTATTTCCCACCAGAAGAGCCTCAAAAGTTTGCCAATGTGCATAAAATCTTTGGGGCTAGCAATGTAACAAAGCTACTAAATGAGCTTCTACCTCACCAAAGGGAGGATGCAGTCAACTCTCTAGCCTACGAGGCTGAGGCTCGAGTTCGAGACCCGGTTTACGGTTGCGTTGGAGCAATCTCCTTCCTTCAAAGGCAAGTCCAAAGGCTCCAAAAGGAACTCGACGCTGCTAATGCCGACCTAATTCGGTTCGCATGCAACGAGATACCTAATGCAGGAGTGAGTCATCAAGTGGTTCAGCCCAGCAGCCTC…						20	0.083124	0.0321879	0.3872	0.3308	0.0745544	0.2254
1247	>PDK_30s803341g003	ATGGCATCGTCGAGTTCTTCTTCTTCCAACTCCCCCTGCGCCGCCTGCAAATTCTTGCGGAGGAAGTGCATGCCAGGCTGCATCTTCGCACCCTACTTCCCCCCGGAAGAGCCACAGAAATTTGCCAACGTCCACAAGATCTTCGGGGCCAGCAACGTCACGAAGCTCCTCAACGAGCTCCTCCCCCACCAGCGGGAGGACGCCGTGAACTCGCTCGCCTACGAGGCGGAGGCCCGGGTGAAGGACCCAGTGTATGGCTGTGTCGGGGCCATCTCGGTCCTTCAGCGACAGGTCCAGAGGCTCCAGAAGGAACTGGACGCCGCCAATGCCGACCTCCTCCGCTATGCTTGCAGCGAGATTCCCACAGGGCTGCCTGTACCGCCGTCATTGGTGTCGCCG…						21	0.2208	0.0519883	0.2355	0.2038	0.0503046	0.2468
1249	>MA_10429262g0010	ATGGCTTCGACTTCGTCGAACTCACCCTGCGCTGCCTGCAAATTCCTAAGAAGAAAGTGTACTTCAGAGTGTGTATTTGCGCCATACTTTCCTCCGGAAGAACCTCAAAAATTTGCCAATGTTCACAAGATCTTCGGAGCGAGCAACGTGACTAAAATTCTCAACGATTTGGAGCCTCATCAACGGGAGGACGCGGTGAATTCTCTGGCCTATGAAGCGGAAGCCCGTTTGAAAGACCCCGTTTATGGGTGCGTTGGAGCGATCTCCATTCTGCAGAGACAGGTGCAACAGCTGCAGAAGGAACTGGCTGCTGCCCATGCGGATCTCCTTCAATACACCTCCGCAGCGGAACCCGTTCTTAATCCTCATAGTCCAGGCTCCACGCTGCCAACTTATTCC…
