# Supplementary material for: The LATERAL ORGAN BOUNDARIES Domain gene family in grapevine: genome-wide characterization and expression analyses during developmental processes and stress responses
Source: Sci Rep. 2017 Nov 21;7:15968. doi: 10.1038/s41598-017-16240-5 (PMC5698300; doi:10.1038/s41598-017-16240-5)
Supplement: Supplementary file 3 — Supplementary Table S2 [file 41598_2017_16240_MOESM3_ESM.xlsx]

## Sheet: Title Page
The LATERAL ORGAN BOUNDARIES Domain gene family in grapevine: genome-wide characterization and expression analyses during developmental processes and stress responses
Jérôme Grimplet1+, Diana Pimentel2+, Patricia Agudelo-Romero2#, Jose Miguel Martinez-Zapater1, Ana Margarida Fortes2 *
1Instituto de Ciencias de la Vid y del Vino (CSIC-Universidad de La Rioja-Gobierno de La Rioja), 26006 Logroño, Spain; 2Universidade de Lisboa, Faculdade de Ciências de Lisboa, BioISI, Campo Grande, 1749-016 Lisboa, Portugal;
+ co-authorship
*Correspondence:
Ana Margarida Fortes, Universidade de Lisboa, Faculdade de Ciências de Lisboa, BioISI, Campo Grande 1749-016 Lisboa, Portugal. Telephone number: +351 21 7500382; Fax number: +351 217500048. E-mail: amfortes@fc.ul.pt
#Present address: The UWA Institute of Agriculture, The University of Western Australia, M082 Perth, 6009, Australia and the ARC Centre of Excellence in Plant Energy Biology, The University of Western Australia, M316 Perth, 6009, Australia
Additional emails: JG (jerome.grimplet@icvv.es), DP (dianalpoim@gmail.com), PA-R (p.agudeloromero@gmail.com), JMM-Z (zapater@icvv.es)

## Sheet: Vitvi00g00480
ID Locus	Vitvi00g00480
Gene	LBDIc4 LBD6
Site Name	Organism	Position	Strand	Matrix score.	sequence	function
3-AF1 binding site	Solanum tuberosum	976	+	10	TAAGAGAGGAA	light responsive element
5UTR Py-rich stretch	Lycopersicon esculentum	159	+	9	TTTCTTCTCT	cis-acting element conferring high transcription levels
5UTR Py-rich stretch	Lycopersicon esculentum	1470	+	9	TTTCTTCTCT	cis-acting element conferring high transcription levels
ARE	Zea mays	288	+	6	TGGTTT	cis-acting regulatory element essent
Box 4	Petroselinum crispum	27	+	6	ATTAAT	part of a conserved DNA module involved in light responsiveness
Box 4	Petroselinum crispum	564	+	6	ATTAAT	part of a conserved DNA module involved in light responsiveness
Box I	Pisum sativum	474	+	7	TTTCAAA	light responsive element
CAT-box	Arabidopsis thaliana	1133	-	6	GCCACT	cis-acting regulatory element related to meristem expression
CATT-motif	Zea mays	1082	-	6	GCATTC	part of a light responsive element
CGTCA-motif	Hordeum vulgare	369	+	5	CGTCA	cis-acting regulatory element involved in the MeJA-responsiveness
GAG-motif	Hordeum vulgare	951	+	7	GGAGATG	part of a light responsive element
GAG-motif	Hordeum vulgare	1225	-	7	GGAGATG	part of a light responsive element
GARE-motif	Brassica oleracea	1167	-	7	TCTGTTG	gibberellin-responsive element
I-box	Flaveria trinervia	799	+	7	GATATGG	part of a light responsive element
LTR	Hordeum vulgare	216	-	6	CCGAAA	cis-acting element involved in low-temperature responsiveness
Skn-1_motif	Oryza sativa	711	-	5	GTCAT	cis-acting regulatory element required for endosperm expression
Skn-1_motif	Oryza sativa	1151	+	5	GTCAT	cis-acting regulatory element required for endosperm expression
Sp1	Zea mays	828	-	5	CC(G/A)CCC	light responsive element
Sp1	Zea mays	1413	-	5	CC(G/A)CCC	light responsive element
TC-rich repeats	Nicotiana tabacum	75	-	10	ATTTTCTTCA	cis-acting element involved in defense and stress responsiveness
TC-rich repeats	Nicotiana tabacum	429	+	9	ATTTTCTTCA	cis-acting element involved in defense and stress responsiveness
TGACG-motif	Hordeum vulgare	369	-	5	TGACG	cis-acting regulatory element involved in the MeJA-responsiveness
chs-Unit 1 m1	Petroselinum crispum	757	-	10	ACCTAACCTCC	part of a light responsive element

## Sheet: Vitvi00g01060
ID Locus	Vitvi00g01060
Gene	LBDIc5
Site Name	Organism	Position	Strand	Matrix score.	sequence	function
AT-rich element	Glycine max	963	-	10	ATAGAAATCAA	binding site of AT-rich DNA binding protein (ATBP-1)
ATC-motif	Arabidopsis thaliana	724	+	8	GCCAATCC	part of a conserved DNA module involved in light responsiveness
Box 4	Petroselinum crispum	1387	-	6	ATTAAT	part of a conserved DNA module involved in light responsiveness
Box I	Pisum sativum	920	-	7	TTTCAAA	light responsive element
Box I	Pisum sativum	1174	-	7	TTTCAAA	light responsive element
Box II	Solanum tuberosum	1096	+	9	TGGTAATAA	part of a light responsive element
Box-W1	Petroselinum crispum	540	-	6	TTGACC	fungal elicitor responsive element
Box-W1	Petroselinum crispum	1132	+	6	TTGACC	fungal elicitor responsive element
CCAAT-box	Hordeum vulgare	1252	+	6	CAACGG	MYBHv1 binding site
CCAAT-box	Hordeum vulgare	1421	+	6	CAACGG	MYBHv1 binding site
CCAAT-box	Hordeum vulgare	1394	+	6	CAACGG	MYBHv1 binding site
CGTCA-motif	Hordeum vulgare	268	-	5	CGTCA	cis-acting regulatory element involved in the MeJA-responsiveness
CGTCA-motif	Hordeum vulgare	829	-	5	CGTCA	cis-acting regulatory element involved in the MeJA-responsiveness
CGTCA-motif	Hordeum vulgare	438	-	5	CGTCA	cis-acting regulatory element involved in the MeJA-responsiveness
CGTCA-motif	Hordeum vulgare	407	-	5	CGTCA	cis-acting regulatory element involved in the MeJA-responsiveness
CGTCA-motif	Hordeum vulgare	578	-	5	CGTCA	cis-acting regulatory element involved in the MeJA-responsiveness
ERE	Dianthus caryophyllus	920	-	8	ATTTCAAA	ethylene-responsive element
ERE	Dianthus caryophyllus	1174	-	8	ATTTCAAA	ethylene-responsive element
G-box	Zea mays	408	-	6	CACGTC	cis-acting regulatory element involved in light responsiveness
GA-motif	Helianthus annuus	1149	+	8	AAAGATGA	part of a light responsive element
GAG-motif	Hordeum vulgare	213	-	7	GGAGATG	part of a light responsive element
GAG-motif	Spinacia oleracea	1315	+	7	AGAGATG	part of a light responsive element
GTGGC-motif	Hordeum vulgare	1437	-	10	CAGCGTGTGGC	part of a light responsive element
HSE	Brassica oleracea	990	-	9	AAAAAATTTC	cis-acting element involved in heat stress responsiveness
HSE	Brassica oleracea	1204	+	9	AAAAAATTTC	cis-acting element involved in heat stress responsiveness
I-box	Nicotiana plumbaginifolia	1335	-	9	CTCTTATGCT	part of a light responsive element
L-box	Petroselinum crispum	189	+	10	ATCCCACCTAC	part of a light responsive element
LAMP-element	Pisum sativum	1185	+	8	CTTTATCA	part of a light responsive element
LAMP-element	Pisum sativum	1185	+	8	CTTTATCA	part of a light responsive element
MBS	Arabidopsis thaliana	463	-	6	CAACTG	MYB binding site involved in drought-inducibility
MBS	Zea mays	638	-	6	CGGTCA	MYB Binding Site
MSA-like	Catharanthus roseus	1392	+	9	TCCAACGGT	cis-acting element involved in cell cycle regulation
P-box	Oryza sativa	199	+	7	CCTTTTG	gibberellin-responsive element
Skn-1_motif	Oryza sativa	324	-	5	GTCAT	cis-acting regulatory element required for endosperm expression
Skn-1_motif	Oryza sativa	1114	+	5	GTCAT	cis-acting regulatory element required for endosperm expression
Sp1	Zea mays	96	-	5	CC(G/A)CCC	light responsive element
Sp1	Zea mays	470	-	5	CC(G/A)CCC	light responsive element
Sp1	Zea mays	238	+	5	CC(G/A)CCC	light responsive element
Sp1	Zea mays	664	+	5.5	CC(G/A)CCC	light responsive element
Sp1	Zea mays	102	-	5.5	CC(G/A)CCC	light responsive element
Sp1	Zea mays	474	-	5	CC(G/A)CCC	light responsive element
Sp1	Zea mays	288	+	5	CC(G/A)CCC	light responsive element
Sp1	Zea mays	1222	-	5	CC(G/A)CCC	light responsive element
TC-rich repeats	Nicotiana tabacum	15	-	9	ATTTTCTTCA	cis-acting element involved in defense and stress responsiveness
TC-rich repeats	Nicotiana tabacum	942	+	9	GTTTTCTTAC	cis-acting element involved in defense and stress responsiveness
TCA-element	Brassica oleracea	631	-	10	TCAGAAGAGG	cis-acting element involved in salicylic acid responsiveness
TCA-element	Nicotiana tabacum	799	-	9	CCATCTTTTT	cis-acting element involved in salicylic acid responsiveness
TCCC-motif	Spinacia oleracea	279	+	7	TCTCCCT	part of a light responsive element
TGA-element	Brassica oleracea	654	-	6	AACGAC	auxin-responsive element
TGACG-motif	Hordeum vulgare	268	+	5	TGACG	cis-acting regulatory element involved in the MeJA-responsiveness
TGACG-motif	Hordeum vulgare	829	+	5	TGACG	cis-acting regulatory element involved in the MeJA-responsiveness
TGACG-motif	Hordeum vulgare	438	+	5	TGACG	cis-acting regulatory element involved in the MeJA-responsiveness
TGACG-motif	Hordeum vulgare	407	+	5	TGACG	cis-acting regulatory element involved in the MeJA-responsiveness
TGACG-motif	Hordeum vulgare	578	+	5	TGACG	cis-acting regulatory element involved in the MeJA-responsiveness

## Sheet: Vitvi01g00290
ID Locus	Vitvi01g00290
Gene	LBDIIa4
Site Name	Organism	Position	Strand	Matrix score.	sequence	function
ACE	Petroselinum crispum	68	-	9	AAAACGTTTA	cis-acting element involved in light responsiveness
ARE	Zea mays	1489	-	6	TGGTTT	cis-acting regulatory element essential for the anaerobic induction
AT1-motif	Solanum tuberosum	484	-	13	AATTATTTTTTATT	part of a light responsive module
ATCT-motif	Arabidopsis thaliana	1043	+	9	AATCTAATCT	part of a conserved DNA module involved in light responsiveness
Box 4	Petroselinum crispum	814	-	6	ATTAAT	part of a conserved DNA module involved in light responsiveness
Box 4	Petroselinum crispum	1335	-	6	ATTAAT	part of a conserved DNA module involved in light responsiveness
Box 4	Petroselinum crispum	1178	-	6	ATTAAT	part of a conserved DNA module involved in light responsiveness
Box I	Pisum sativum	429	+	7	TTTCAAA	light responsive element
Box I	Pisum sativum	640	-	7	TTTCAAA	light responsive element
ox-W1	Petroselinum crispum	899	+	6	TTGACC	fungal elicitor responsive element
Box-W1	Petroselinum crispum	1119	+	6	TTGACC	fungal elicitor responsive element
CGTCA-motif	Hordeum vulgare	1174	+	5	CGTCA	cis-acting regulatory element involved in the MeJA-responsiveness
G-Box	Pisum sativum	70	+	6	CACGTT	cis-acting regulatory element involved in light responsiveness
G-box	Zea mays	70	+	6	CACGTT	cis-acting regulatory element involved in light responsiveness
GAG-motif	Arabidopsis thaliana	1211	-	7	AGAGAGT	part of a light responsive element
GATA-motif	Solanum tuberosum	25	+	9	AAGGATAAGG	part of a light responsive element
LAMP-element	Pisum sativum	953	-	8	CTTTATCA	part of a light responsive element
MRE	Petroselinum crispum	659	+	7	AACCTAA	MYB binding site involved in light responsiveness
Skn-1_motif	Oryza sativa	420	-	5	GTCAT	cis-acting regulatory element required for endosperm expression
Skn-1_motif	Oryza sativa	1175	+	5	GTCAT	cis-acting regulatory element required for endosperm expression
Skn-1_motif	Oryza sativa	774	-	5	GTCAT	cis-acting regulatory element required for endosperm expression
Skn-1_motif	Oryza sativa	1454	+	5	GTCAT	cis-acting regulatory element required for endosperm expression
Sp1	Zea mays	178	-	5	CC(G/A)CCC	light responsive element
TC-rich repeats	Nicotiana tabacum	528	+	9	ATTTTCTTCA	cis-acting element involved in defense and stress responsiveness
TC-rich repeats	Nicotiana tabacum	1108	-	9	ATTTTCTTCA	cis-acting element involved in defense and stress responsiveness
TCCC-motif	Spinacia oleracea	835	-	7	TCTCCCT	part of a light responsive element
TCT-motif	Arabidopsis thaliana	137	-	6	TCTTAC	part of a light responsive element
TGACG-motif	Hordeum vulgare	1174	-	5	TGACG	cis-acting regulatory element involved in the MeJA-responsiveness
circadian	Lycopersicon esculentum	125	-	6	CAANNNNATC	cis-acting regulatory element involved in circadian control

## Sheet: Vitvi01g00291
ID Locus	Vitvi01g00291
Gene	LBDIIa3
Site Name	Organism	Position	Strand	Matrix score.	sequence	function
ABRE	Arabidopsis thaliana	228	+	6	CACGTG	cis-acting element involved in the abscisic acid responsiveness
ARE	Zea mays	193	-	6	TGGTTT	cis-acting regulatory element essential for the anaerobic induction
ARE	Zea mays	701	-	6	TGGTTT	cis-acting regulatory element essential for the anaerobic induction
ARE	Zea mays	647	-	6	TGGTTT	cis-acting regulatory element essential for the anaerobic induction
ARE	Zea mays	967	+	6	TGGTTT	cis-acting regulatory element essential for the anaerobic induction
Box 4	Petroselinum crispum	1248	-	6	ATTAAT	part of a conserved DNA module involved in light responsiveness
CAT-box	Arabidopsis thaliana	678	-	6	GCCACT	cis-acting regulatory element related to meristem expression
CCGTCC-box	Arabidopsis thaliana	939	+	6	CCGTCC	cis-acting regulatory element related to meristem specific activation
CE3	Oryza sativa	819	-	9	GACGCGTGTC	cis-acting element involved in ABA and VP1 responsiveness
CG-motif	Lemna gibba	196	+	8	CCATGGGG	part of a light responsive element
G-Box	Pisum sativum	228	+	6	CACGTG	cis-acting regulatory element involved in light responsiveness
G-box	Arabidopsis thaliana	228	+	6	CACGTG	cis-acting regulatory element involved in light responsiveness
G-box	Zea mays	1204	-	6	CACGAC	cis-acting regulatory element involved in light responsivene
GTGGC-motif	Hordeum vulgare	826	-	10	CAGCGTGTGGC	part of a light responsive element
LAMP-element	Spinacia oleracea	644	+	9	CCAAAACCA	part of a light responsive element
LTR	Hordeum vulgare	738	+	6	CCGAAA	cis-acting element involved in low-temperature responsiveness
MBS	Arabidopsis thaliana	259	-	6	TAACTG	MYB binding site involved in drought-inducibility
MNF1	Zea mays	873	+	6.5	GTGCCC(A/T)(A/T)	light responsive element
Sp1	Zea mays	687	-	5	CC(G/A)CCC	light responsive element
Sp1	Oryza sativa	1489	-	6	GGGCGG	light responsive element
Sp1	Zea mays	877	+	5	CC(G/A)CCC	light responsive element
TC-rich repeats	Nicotiana tabacum	348	-	10	ATTTTCTTCA	cis-acting element involved in defense and stress responsiveness
TC-rich repeats	Nicotiana tabacum	709	-	9	GTTTTCTTAC	cis-acting element involved in defense and stress responsiveness
TCA-element	Nicotiana tabacum	385	-	9	CCATCTTTTT	cis-acting element involved in salicylic acid responsiveness
TCA-element	Brassica oleracea	1225	+	9	GAGAAGAATA	cis-acting element involved in salicylic acid responsiveness
TCT-motif	Arabidopsis thaliana	990	+	6	TCTTAC	part of a light responsive element
circadian	Lycopersicon esculentum	241	+	6	CAANNNNATC	cis-acting regulatory element involved in circadian control
circadian	Lycopersicon esculentum	437	-	6	CAANNNNATC	cis-acting regulatory element involved in circadian control

## Sheet: Vitvi03g00628
ID Locus	Vitvi03g00628
Gene	LBDIIc1
Site Name	Organism	Position	Strand	Matrix score.	sequence	function
5UTR Py-rich stretch	Lycopersicon esculentum	7	-	9	TTTCTTCTCT	cis-acting element conferring high transcription levels
ABRE	Arabidopsis thaliana	1123	+	6	TACGTG	cis-acting element involved in the abscisic acid responsiveness
ACE	Petroselinum crispum	303	+	9	ACTACGTTGG	cis-acting element involved in light responsiveness
ACE	Petroselinum crispum	1121	-	9	GACACGTATG	cis-acting element involved in light responsiveness
ACE	Petroselinum crispum	683	+	9	ACTACGTTGG	cis-acting element involved in light responsiveness
AE-box	Arabidopsis thaliana	1251	-	8	AGAAACAA	part of a module for light response
ARE	Zea mays	690	+	6	TGGTTT	cis-acting regulatory element essential for the anaerobic induction
ARE	Zea mays	1022	+	6	TGGTTT	cis-acting regulatory element essential for the anaerobic induction
Box 4	Petroselinum crispum	506	+	6	ATTAAT	part of a conserved DNA module involved in light responsiveness
Box 4	Petroselinum crispum	661	+	6	ATTAAT	part of a conserved DNA module involved in light responsiveness
Box I	Pisum sativum	759	+	7	TTTCAAA	light responsive element
Box I	Pisum sativum	844	+	7	TTTCAAA	light responsive element
Box-W1	Petroselinum crispum	92	+	6	TTGACC	fungal elicitor responsive element
Box-W1	Petroselinum crispum	199	+	6	TTGACC	fungal elicitor responsive element
CATT-motif	Zea mays	631	-	6	GCATTC	part of a light responsive element
CGTCA-motif	Hordeum vulgare	1375	+	5	CGTCA	cis-acting regulatory element involved in the MeJA-responsiveness
CGTCA-motif	Hordeum vulgare	1481	-	5	CGTCA	cis-acting regulatory element involved in the MeJA-responsiveness
G-Box	Antirrhinum majus	1123	-	6	CACGTA	cis-acting regulatory element involved in light responsiveness
G-box	Daucus carota	1123	+	6	TACGTG	cis-acting regulatory element involved in light responsiveness
G-box	Zea mays	1490	+	6	CACGAC	cis-acting regulatory element involved in light responsiveness
G-box	Zea mays	1385	+	6	CACGAC	cis-acting regulatory element involved in light responsiveness
G-box	Zea mays	1493	-	6	CACGTC	cis-acting regulatory element involved in light responsiveness
GAG-motif	Arabidopsis thaliana	358	+	7	AGAGAGT	part of a light responsive element
GARE-motif	Brassica oleracea	1476	+	7	TCTGTTG	gibberellin-responsive element
GATA-motif	Pisum sativum	288	+	7	GATAGGG	part of a light responsive element
GCN4_motif	Oryza sativa	123	+	7	CAAGCCA	cis-regulatory element involved in endosperm expression
GCN4_motif	Oryza sativa	943	+	7	TGAGTCA	cis-regulatory element involved in endosperm expression
GCN4_motif	Oryza sativa	153	-	7	TGTGTCA	cis-regulatory element involved in endosperm expression
GT1-motif	Arabidopsis thaliana	1432	-	6	GGTTAA	light responsive element
GT1-motif	Avena sativa	1440	+	7	GGTTAAT	light responsive element
I-box	Zea mays	288	+	7	GATAGGG	part of a light responsive element
I-box	Larix laricina	416	+	9	GTATAAGGCC	part of a light responsive element
MBS	Arabidopsis thaliana	1077	-	6	TAACTG	MYB binding site involved in drought-inducibility
Skn-1_motif	Oryza sativa	380	-	5	GTCAT	cis-acting regulatory element required for endosperm expression
Skn-1_motif	Oryza sativa	1376	+	5	GTCAT	cis-acting regulatory element required for endosperm expression
Skn-1_motif	Oryza sativa	608	-	5	GTCAT	cis-acting regulatory element required for endosperm expression
Sp1	Zea mays	1470	+	5	CC(G/A)CCC	light responsive element
TATC-box	Oryza sativa	994	-	7	TATCCCA	cis-acting element involved in gibberellin-responsiveness
TCCC-motif	Spinacia oleracea	1027	+	7	TCTCCCT	part of a light responsive element
TGACG-motif	Hordeum vulgare	1375	-	5	TGACG	cis-acting regulatory element involved in the MeJA-responsiveness
TGACG-motif	Hordeum vulgare	1481	+	5	TGACG	cis-acting regulatory element involved in the MeJA-responsiveness
chs-CMA1a	Daucus carota	1219	+	8	TTACTTAA	part of a light responsive elemen
motif I	Oryza sativa	1005	-	10	gGTACGTGGCG	cis-acting regulatory element root specific
rbcS-CMA7a	Zea mays	1062	-	9	GGCGATAAGG	part of a light responsive element

## Sheet: Vitvi04g01768
ID Locus	Vitvi04g01768
Gene	LBDIi3
Site Name	Organism	Position	Strand	Matrix score.	sequence	function
ACE	Petroselinum hortense	272	+	7	ACGTGGA	cis-acting element involved in light responsiveness
ACE	Petroselinum crispum	964	-	9	AAAACGTTTA	cis-acting element involved in light responsiveness
ARE	Zea mays	738	+	6	TGGTTT	cis-acting regulatory element essential for the anaerobic induction
Box 4	Petroselinum crispum	330	+	6	ATTAAT	part of a conserved DNA module involved in light responsiveness
Box 4	Petroselinum crispum	597	+	6	ATTAAT	part of a conserved DNA module involved in light responsiveness
Box 4	Petroselinum crispum	356	+	6	ATTAAT	part of a conserved DNA module involved in light responsiveness
Box 4	Petroselinum crispum	641	+	6	ATTAAT	part of a conserved DNA module involved in light responsiveness
Box I	Pisum sativum	321	-	7	TTTCAAA	light responsive element
Box I	Pisum sativum	1093	-	7	TTTCAAA	light responsive element
Box I	Pisum sativum	742	-	7	TTTCAAA	light responsive element
Box I	Pisum sativum	1166	+	7	TTTCAAA	light responsive element
Box I	Pisum sativum	432	+	7	TTTCAAA	light responsive element
Box I	Pisum sativum	983	+	7	TTTCAAA	light responsive element
Box-W1	Petroselinum crispum	1436	-	6	TTGACC	fungal elicitor responsive element
CCAAT-box	Hordeum vulgare	1432	+	6	CAACGG	MYBHv1 binding site
CGTCA-motif	Hordeum vulgare	270	-	5	CGTCA	cis-acting regulatory element involved in the MeJA-responsiveness
ERE	Dianthus caryophyllus	321	-	8	ATTTCAAA	ethylene-responsive element
ERE	Dianthus caryophyllus	431	+	8	ATTTCAAA	ethylene-responsive element
G-Box	Pisum sativum	179	+	6	CACGTT	cis-acting regulatory element involved in light responsiveness
G-Box	Pisum sativum	1489	+	10	CACACATGGAA	cis-acting regulatory element involved in light responsiveness
G-Box	Pisum sativum	365	+	6	CACGTT	cis-acting regulatory element involved in light responsiveness
G-box	Brassica oleracea	179	-	8	TAAACGTG	cis-acting regulatory element involved in light responsiveness
G-box	Solanum tuberosum	441	+	7	CACATGG	cis-acting regulatory element involved in light responsiveness
G-box	Zea mays	271	-	6	CACGTC	cis-acting regulatory element involved in light responsiveness
G-box	Brassica napus	270	+	8	TGACGTGG	cis-acting regulatory element involved in light responsiveness
G-box	Brassica oleracea	365	-	8	TAAACGTG	cis-acting regulatory element involved in light responsiveness
GA-motif	Helianthus annuus	99	-	8	AAAGATGA	part of a light responsive element
GA-motif	Arabidopsis thaliana	1413	-	8	ATAGATAA	part of a light responsive element
GA-motif	Helianthus annuus	316	-	8	AAAGATGA	part of a light responsive element
GARE-motif	Brassica oleracea	978	-	7	AAACAGA	gibberellin-responsive element
GT1-motif	Solanum tuberosum	437	+	8	AATCCACA	light responsive element
HSE	Brassica oleracea	954	-	9	AAAAAATTTC	cis-acting element involved in heat stress responsiveness
I-box	Flaveria trinervia	457	+	7	GATATGG	part of a light responsive element
I-box	Solanum tuberosum	1411	+	10	TATTATCTAGA	part of a light responsive element
I-box	Flaveria trinervia	647	+	7	GATATGG	part of a light responsive element
MBS	Zea mays	1435	+	6	CGGTCA	MYB Binding Site
MRE	Petroselinum crispum	512	-	7	AACCTAA	MYB binding site involved in light responsiveness
O2-site	Zea mays	376	+	10	GATGACATGG	cis-acting regulatory element involved in zein metabolism regulation
O2-site	Zea mays	644	+	9	GATGATATGG	cis-acting regulatory element involved in zein metabolism regulation
O2-site	Zea mays	454	+	9	GATGATATGG	cis-acting regulatory element involved in zein metabolism regulation
Skn-1_motif	Oryza sativa	98	+	5	GTCAT	cis-acting regulatory element required for endosperm expression
Skn-1_motif	Oryza sativa	1327	-	5	GTCAT	cis-acting regulatory element required for endosperm expression
Skn-1_motif	Oryza sativa	377	-	5	GTCAT	cis-acting regulatory element required for endosperm expression
TC-rich repeats	Nicotiana tabacum	778	+	9	GTTTTCTTAC	cis-acting element involved in defense and stress responsiveness
TC-rich repeats	Nicotiana tabacum	1421	+	9	ATTTTCTTCA	cis-acting element involved in defense and stress responsiveness
TC-rich repeats	Nicotiana tabacum	1145	+	9	GTTTTCTTAC	cis-acting element involved in defense and stress responsiveness
TCA-element	Nicotiana tabacum	404	-	9	CCATCTTTTT	cis-acting element involved in salicylic acid responsiveness
TGACG-motif	Hordeum vulgare	270	+	5	TGACG	cis-acting regulatory element involved in the MeJA-responsiveness

## Sheet: Vitvi06g00336
ID Locus	Vitvi06g00336
Gene	LBDIf12
Site Name	Organism	Position	Strand	Matrix score.	sequence	function
3-AF1 binding site	Solanum tuberosum	658	+	10	AAGAGATATTT	light responsive element
5UTR Py-rich stretch	Lycopersicon esculentum	383	-	9	TTTCTTCTCT	cis-acting element conferring high transcription levels
ABRE	Oryza sativa	102	+	10	GACACGTACGT	cis-acting element involved in the abscisic acid responsiveness
ABRE	Arabidopsis thaliana	404	-	6	TACGTG	cis-acting element involved in the abscisic acid responsiveness
ACE	Petroselinum crispum	402	+	9	GACACGTATG	cis-acting element involved in light responsiveness
AE-box	Arabidopsis thaliana	187	-	8	AGAAACAA	part of a module for light response
ARE	Zea mays	1377	-	6	TGGTTT	cis-acting regulatory element essential for the anaerobic induction
AT-rich element	Glycine max	518	-	10	ATAGAAATCAA	binding site of AT-rich DNA binding protein (ATBP-1)
AT1-motif	Solanum tuberosum	713	-	13	AATTATTTTTTATT	part of a light responsive module
Box 4	Petroselinum crispum	461	+	6	ATTAAT	part of a conserved DNA module involved in light responsiveness
Box I	Pisum sativum	669	-	7	TTTCAAA	light responsive element
Box I	Pisum sativum	887	+	7	TTTCAAA	light responsive element
Box II	Solanum tuberosum	1006	+	9	TGGTAATAA	part of a light responsive element
CGTCA-motif	Hordeum vulgare	1405	-	5	CGTCA	cis-acting regulatory element involved in the MeJA-responsiveness
ERE	Dianthus caryophyllus	886	+	8	ATTTCAAA	ethylene-responsive element
G-Box	Antirrhinum majus	404	+	6	CACGTA	cis-acting regulatory element involved in light responsiveness
G-box	Daucus carota	404	-	6	TACGTG	cis-acting regulatory element involved in light responsiveness
GARE-motif	Brassica oleracea	1222	-	7	AAACAGA	gibberellin-responsive element
GC-motif	Zea mays	1468	+	6	CCCCCG	enhancer-like element involved in anoxic specific inducibility
GT1-motif	Arabidopsis thaliana	1228	-	6	GGTTAA	light responsive element
Gap-box	Arabidopsis thaliana	1344	+	9.5	CAAATGAA(A/G)A	part of a light responsive element
HSE	Brassica oleracea	259	-	9	AAAAAATTTC	cis-acting element involved in heat stress responsiveness
HSE	Brassica oleracea	662	-	9	AAAAAATTTC	cis-acting element involved in heat stress responsiveness
HSE	Brassica oleracea	260	-	9	AAAAAATTTC	cis-acting element involved in heat stress responsiveness
HSE	Brassica oleracea	802	-	9	AAAAAATTTC	cis-acting element involved in heat stress responsiveness
I-box	Pisum sativum	422	+	9	ATGATATGA	part of a light responsive element
MBS	Arabidopsis thaliana	1058	+	6	CAACTG	MYB binding site involved in drought-inducibility
Skn-1_motif	Oryza sativa	307	-	5	GTCAT	cis-acting regulatory element required for endosperm expression
Skn-1_motif	Oryza sativa	1215	+	5	GTCAT	cis-acting regulatory element required for endosperm expression
Skn-1_motif	Oryza sativa	358	-	5	GTCAT	cis-acting regulatory element required for endosperm expression
Skn-1_motif	Oryza sativa	1404	-	5	GTCAT	cis-acting regulatory element required for endosperm expression
Sp1	Zea mays	1387	+	5.5	CC(G/A)CCC	light responsive element
Sp1	Zea mays	1467	+	5	CC(G/A)CCC	light responsive element
Sp1	Zea mays	1466	+	5	CC(G/A)CCC	light responsive element
TCT-motif	Arabidopsis thaliana	1158	-	6	TCTTAC	part of a light responsive element
TGACG-motif	Hordeum vulgare	1405	+	5	TGACG	cis-acting regulatory element involved in the MeJA-responsiveness
circadian	Lycopersicon esculentum	424	-	6	CAANNNNATC	cis-acting regulatory element involved in circadian control
motif IIb	Oryza sativa	1468	+	9	CCGCCGCGCT	abscisic acid responsive element

## Sheet: Vitvi06g00338
ID Locus	Vitvi06g00338
Gene	LBDIf13
Site Name	Organism	Position	Strand	Matrix score.	sequence	function
5UTR Py-rich stretch	Lycopersicon esculentum	260	+	9	TTTCTTCTCT	cis-acting element conferring high transcription levels
ABRE	Arabidopsis thaliana	659	+	6	CACGTG	cis-acting element involved in the abscisic acid responsiveness
Box 4	Petroselinum crispum	500	+	6	ATTAAT	part of a conserved DNA module involved in light responsiveness
Box 4	Petroselinum crispum	783	-	6	ATTAAT	part of a conserved DNA module involved in light responsiveness
Box I	Pisum sativum	125	-	7	TTTCAAA	light responsive element
Box-W1	Petroselinum crispum	1376	-	6	TTGACC	fungal elicitor responsive element
CATT-motif	Zea mays	1206	+	6	GCATTC	part of a light responsive element
CGTCA-motif	Hordeum vulgare	1386	-	5	CGTCA	cis-acting regulatory element involved in the MeJA-responsiveness
CGTCA-motif	Hordeum vulgare	1410	+	5	CGTCA	cis-acting regulatory element involved in the MeJA-responsiveness
CGTCA-motif	Hordeum vulgare	1389	+	5	CGTCA	cis-acting regulatory element involved in the MeJA-responsiveness
G-Box	Pisum sativum	656	-	9	CACGTGAAA	cis-acting regulatory element involved in light responsiveness
G-Box	Pisum sativum	659	+	6	CACGTG	cis-acting regulatory element involved in light responsiveness
G-box	Arabidopsis thaliana	659	+	6	CACGTG	cis-acting regulatory element involved in light responsiveness
GAG-motif	Hordeum vulgare	181	-	7	GGAGATG	part of a light responsive element
GCN4_motif	Oryza sativa	312	-	7	CAAGCCA	cis-regulatory element involved in endosperm expression
GT1-motif	Arabidopsis thaliana	776	-	6	GGTTAA	light responsive element
GT1-motif	Arabidopsis thaliana	1190	-	6	GGTTAA	light responsive element
HSE	Brassica oleracea	102	+	9	AAAAAATTTC	cis-acting element involved in heat stress responsiveness
MBS	Zea mays	1375	+	6	CGGTCA	MYB Binding Site
MBS	Arabidopsis thaliana	1379	+	6	CAACTG	MYB binding site involved in drought-inducibility
Skn-1_motif	Oryza sativa	63	+	5	GTCAT	cis-acting regulatory element required for endosperm expression
Skn-1_motif	Oryza sativa	1091	+	5	GTCAT	cis-acting regulatory element required for endosperm expression
Skn-1_motif	Oryza sativa	386	+	5	GTCAT	cis-acting regulatory element required for endosperm expression
Skn-1_motif	Oryza sativa	1385	-	5	GTCAT	cis-acting regulatory element required for endosperm expression
Skn-1_motif	Oryza sativa	368	+	5	GTCAT	cis-acting regulatory element required for endosperm expression
Skn-1_motif	Oryza sativa	1289	-	5	GTCAT	cis-acting regulatory element required for endosperm expression
Skn-1_motif	Oryza sativa	453	-	5	GTCAT	cis-acting regulatory element required for endosperm expression
TC-rich repeats	Nicotiana tabacum	424	-	9	ATTTTCTTCA	cis-acting element involved in defense and stress responsiveness
TCT-motif	Arabidopsis thaliana	1405	+	6	TCTTAC	part of a light responsive element
TGA-box	Glycine max	1407	-	8	TGACGTAA	part of an auxin-responsive element
TGACG-motif	Hordeum vulgare	1386	+	5	TGACG	cis-acting regulatory element involved in the MeJA-responsiveness
TGACG-motif	Hordeum vulgare	1410	-	5	TGACG	cis-acting regulatory element involved in the MeJA-responsiveness
TGACG-motif	Hordeum vulgare	1389	-	5	TGACG	cis-acting regulatory element involved in the MeJA-responsiveness
as1	Arabidopsis thaliana	1386	-	8	TGACGTCA	cis-acting regulatory element involved in the root-specific expression
circadian	Lycopersicon esculentum	729	-	6	CAANNNNATC	cis-acting regulatory element involved in circadian control

## Sheet: Vitvi06g00706
Matrix ID	Family	Position	ID Locus	Vitvi06g00706
TFmatrixID_0001	AT-Hook	331	Gene	LBDId3
TFmatrixID_0001	AT-Hook	1931
TFmatrixID_0002	AT-Hook	65	Site Name	Organism	Position	Strand	Matrix score.	sequence	function
TFmatrixID_0002	AT-Hook	108	ABRE	Arabidopsis thaliana	886	-	6	CACGTG	cis-acting element involved in the abscisic acid responsiveness
TFmatrixID_0002	AT-Hook	165	ACE	Petroselinum hortense	884	-	7	ACGTGGA	cis-acting element involved in light responsiveness
TFmatrixID_0002	AT-Hook	1227	ACE	Petroselinum hortense	1124	+	7	ACGTGGA	cis-acting element involved in light responsiveness
TFmatrixID_0002	AT-Hook	1929	ARE	Zea mays	1485	+	6	TGGTTT	cis-acting regulatory element essential for the anaerobic induction
TFmatrixID_0002	AT-Hook	2848	AT-rich element	Glycine max	1063	+	10	ATAGAAATCAA	binding site of AT-rich DNA binding protein (ATBP-1)
TFmatrixID_0003	AT-Hook	1344	Box 4	Petroselinum crispum	133	+	6	ATTAAT	part of a conserved DNA module involved in light responsiveness
TFmatrixID_0003	AT-Hook	2679	Box 4	Petroselinum crispum	1006	-	6	ATTAAT	part of a conserved DNA module involved in light responsiveness
TFmatrixID_0003	AT-Hook	2679	Box 4	Petroselinum crispum	967	-	6	ATTAAT	part of a conserved DNA module involved in light responsiveness
TFmatrixID_0003	AT-Hook	2681	Box I	Pisum sativum	448	-	7	TTTCAAA	light responsive element
TFmatrixID_0003	AT-Hook	2681	Box I	Pisum sativum	1000	-	7	TTTCAAA	light responsive element
TFmatrixID_0003	AT-Hook	2683	Box I	Pisum sativum	679	-	7	TTTCAAA	light responsive element
TFmatrixID_0003	AT-Hook	2683	Box-W1	Petroselinum crispum	7	+	6	TTGACC	fungal elicitor responsive element
TFmatrixID_0003	AT-Hook	2685	Box-W1	Petroselinum crispum	1180	-	6	TTGACC	fungal elicitor responsive element
TFmatrixID_0003	AT-Hook	2685	CATT-motif	Zea mays	28	-	6	GCATTC	part of a light responsive element
TFmatrixID_0003	AT-Hook	2687	ERE	Dianthus caryophyllus	448	-	8	ATTTCAAA	ethylene-responsive element
TFmatrixID_0003	AT-Hook	2687	ERE	Dianthus caryophyllus	1000	-	8	ATTTCAAA	ethylene-responsive element
TFmatrixID_0003	AT-Hook	2689	G-Box	Pisum sativum	886	-	6	CACGTG	cis-acting regulatory element involved in light responsiveness
TFmatrixID_0003	AT-Hook	2689	G-Box	Pisum sativum	1123	-	6	CACGTT	cis-acting regulatory element involved in light responsiveness
TFmatrixID_0003	AT-Hook	2691	G-box	Brassica napus	885	-	7	CACGTGG	cis-acting regulatory element involved in light responsiveness
TFmatrixID_0003	AT-Hook	2691	G-box	Arabidopsis thaliana	1121	+	9	GCCACGTGGA	cis-acting regulatory element involved in light responsiveness
TFmatrixID_0003	AT-Hook	2693	G-box	Arabidopsis thaliana	886	-	6	CACGTG	cis-acting regulatory element involved in light responsiveness
TFmatrixID_0003	AT-Hook	2693	G-box	Zea mays	1123	-	6	CACGTT	cis-acting regulatory element involved in light responsiveness
TFmatrixID_0003	AT-Hook	2695	GA-motif	Arabidopsis thaliana	651	-	8	ATAGATAA	part of a light responsive element
TFmatrixID_0003	AT-Hook	2695	GAG-motif	Hordeum vulgare	871	+	7	GGAGATG	part of a light responsive element
TFmatrixID_0003	AT-Hook	2697	GCN4_motif	Oryza sativa	516	-	7	TGAGTCA	cis-regulatory element involved in endosperm expression
TFmatrixID_0003	AT-Hook	2697	GCN4_motif	Oryza sativa	808	-	7	CAAGCCA	cis-regulatory element involved in endosperm expression
TFmatrixID_0003	AT-Hook	2699	GT1-motif	Arabidopsis thaliana	315	+	6	GGTTAA	light responsive element
TFmatrixID_0003	AT-Hook	2699	GT1-motif	Solanum tuberosum	901	-	10	ATGGTGGTTGG	light responsive element
TFmatrixID_0003	AT-Hook	2701	HD-Zip 1	Arabidopsis thaliana	416	+	8	CAAT(A/T)ATTG	element involved in differentiation of the palisade mesophyll cells
TFmatrixID_0003	AT-Hook	2703	HD-Zip 2	Arabidopsis thaliana	416	+	8.5	CAAT(G/C)ATTG	element involved in the control of leaf morphology development
TFmatrixID_0003	AT-Hook	2703	HSE	Brassica oleracea	368	-	10	AAAAAATTTC	cis-acting element involved in heat stress responsiveness
TFmatrixID_0003	AT-Hook	2705	HSE	Brassica oleracea	584	-	9	AAAAAATTTC	cis-acting element involved in heat stress responsiveness
TFmatrixID_0003	AT-Hook	2705	MBS	Arabidopsis thaliana	1410	-	6	TAACTG	MYB binding site involved in drought-inducibility
TFmatrixID_0003	AT-Hook	2707	MRE	Petroselinum crispum	538	+	7	AACCTAA	MYB binding site involved in light responsiveness
TFmatrixID_0003	AT-Hook	2707	MRE	Petroselinum crispum	1281	+	7	AACCTAA	MYB binding site involved in light responsiveness
TFmatrixID_0003	AT-Hook	2709	P-box	Oryza sativa	1112	-	10	GCCTTTTGAGT	gibberellin-responsive element
TFmatrixID_0003	AT-Hook	2709	P-box	Oryza sativa	1115	-	7	CCTTTTG	gibberellin-responsive element
TFmatrixID_0003	AT-Hook	2711	Skn-1_motif	Oryza sativa	515	-	5	GTCAT	cis-acting regulatory element required for endosperm expression
TFmatrixID_0003	AT-Hook	2711	Skn-1_motif	Oryza sativa	1287	-	5	GTCAT	cis-acting regulatory element required for endosperm expression
TFmatrixID_0003	AT-Hook	2713	TC-rich repeats	Nicotiana tabacum	570	-	9	ATTTTCTTCA	cis-acting element involved in defense and stress responsiveness
TFmatrixID_0003	AT-Hook	2713	TCA-element	Nicotiana tabacum	1470	+	9	CCATCTTTTT	cis-acting element involved in salicylic acid responsiveness
TFmatrixID_0003	AT-Hook	2715	box II	Petroselinum hortense	1121	-	9	TCCACGTGGC	part of a light responsive element
TFmatrixID_0003	AT-Hook	2717	chs-Unit 1 m1	Zea mays	935	-	10	ACCTAACCCGG	part of a light responsive element
TFmatrixID_0003	AT-Hook	2717
TFmatrixID_0004	AT-Hook	1343
TFmatrixID_0004	AT-Hook	1343
TFmatrixID_0004	AT-Hook	1988
TFmatrixID_0005	AT-Hook	1023
TFmatrixID_0005	AT-Hook	1255
TFmatrixID_0005	AT-Hook	1274
TFmatrixID_0005	AT-Hook	1334
TFmatrixID_0005	AT-Hook	1397
TFmatrixID_0005	AT-Hook	1424
TFmatrixID_0005	AT-Hook	1450
TFmatrixID_0005	AT-Hook	1477
TFmatrixID_0005	AT-Hook	1507
TFmatrixID_0005	AT-Hook	1983
TFmatrixID_0005	AT-Hook	2101
TFmatrixID_0006	AT-Hook	191
TFmatrixID_0006	AT-Hook	308
TFmatrixID_0006	AT-Hook	400
TFmatrixID_0006	AT-Hook	1988
TFmatrixID_0006	AT-Hook	2774
TFmatrixID_0007	AT-Hook	1255
TFmatrixID_0007	AT-Hook	1274
TFmatrixID_0007	AT-Hook	1334
TFmatrixID_0007	AT-Hook	1397
TFmatrixID_0007	AT-Hook	1424
TFmatrixID_0007	AT-Hook	1450
TFmatrixID_0007	AT-Hook	1477
TFmatrixID_0007	AT-Hook	1507
TFmatrixID_0007	AT-Hook	2101
TFmatrixID_0008	AT-Hook	405
TFmatrixID_0008	AT-Hook	1233
TFmatrixID_0008	AT-Hook	1264
TFmatrixID_0008	AT-Hook	1283
TFmatrixID_0008	AT-Hook	1313
TFmatrixID_0008	AT-Hook	1343
TFmatrixID_0008	AT-Hook	1343
TFmatrixID_0008	AT-Hook	1415
TFmatrixID_0008	AT-Hook	1429
TFmatrixID_0008	AT-Hook	1459
TFmatrixID_0008	AT-Hook	1486
TFmatrixID_0008	AT-Hook	1502
TFmatrixID_0008	AT-Hook	1516
TFmatrixID_0008	AT-Hook	1577
TFmatrixID_0008	AT-Hook	1599
TFmatrixID_0008	AT-Hook	1601
TFmatrixID_0008	AT-Hook	1988
TFmatrixID_0009	AT-Hook	330
TFmatrixID_0009	AT-Hook	1356
TFmatrixID_0009	AT-Hook	1360
TFmatrixID_0009	AT-Hook	1388
TFmatrixID_0009	AT-Hook	1392
TFmatrixID_0009	AT-Hook	1902
TFmatrixID_0009	AT-Hook	1930
TFmatrixID_0012	NAC;NAM	2814
TFmatrixID_0012	NAC;NAM	2814
TFmatrixID_0013	NAC;NAM	2965
TFmatrixID_0016	MYB;ARR-B	5
TFmatrixID_0016	MYB;ARR-B	5
TFmatrixID_0019	Myb/SANT;MYB;ARR-B	5
TFmatrixID_0019	Myb/SANT;MYB;ARR-B	5
TFmatrixID_0020	AP2;ERF	661
TFmatrixID_0025	Homeodomain;bZIP;HD-ZIP	520
TFmatrixID_0025	Homeodomain;bZIP;HD-ZIP	1999
TFmatrixID_0026	bZIP;Homeodomain;HD-ZIP	63
TFmatrixID_0026	bZIP;Homeodomain;HD-ZIP	1564
TFmatrixID_0026	bZIP;Homeodomain;HD-ZIP	1931
TFmatrixID_0029	MYB-related	2319
TFmatrixID_0029	MYB-related	2513
TFmatrixID_0029	MYB-related	2627
TFmatrixID_0030	MYB-related	1174
TFmatrixID_0030	MYB-related	2627
TFmatrixID_0031	Dof	1030
TFmatrixID_0031	Dof	2047
TFmatrixID_0032	AP2;ERF	660
TFmatrixID_0034	AP2;ERF	662
TFmatrixID_0035	AP2;ERF	661
TFmatrixID_0038	AP2	661
TFmatrixID_0040	B3;ARF	661
TFmatrixID_0042	GATA;tify	5
TFmatrixID_0042	GATA;tify	5
TFmatrixID_0043	MYB;G2-like	386
TFmatrixID_0043	MYB;G2-like	386
TFmatrixID_0043	MYB;G2-like	1174
TFmatrixID_0043	MYB;G2-like	1174
TFmatrixID_0044	MYB;G2-like	2087
TFmatrixID_0047	bZIP;Homeodomain;HD-ZIP	64
TFmatrixID_0057	AP2;RAV	879
TFmatrixID_0058	Homeodomain;bZIP;HD-ZIP	62
TFmatrixID_0058	Homeodomain;bZIP;HD-ZIP	328
TFmatrixID_0058	Homeodomain;bZIP;HD-ZIP	1561
TFmatrixID_0058	Homeodomain;bZIP;HD-ZIP	1928
TFmatrixID_0063	AP2;RAV	879
TFmatrixID_0066	AP2;ERF	662
TFmatrixID_0065	MADS box;MIKC	1965
TFmatrixID_0067	AP2;ERF	660
TFmatrixID_0072	AP2;ERF	2983
TFmatrixID_0080	AP2;ERF	661
TFmatrixID_0084	AP2;ERF	661
TFmatrixID_0085	AP2;ERF	660
TFmatrixID_0086	AP2;ERF	661
TFmatrixID_0088	AP2;ERF	662
TFmatrixID_0092	AP2;ERF	2982
TFmatrixID_0108	bZIP;Homeodomain;HD-ZIP	516
TFmatrixID_0109	AP2;ERF	661
TFmatrixID_0112	bHLH	475
TFmatrixID_0116	Homeodomain;bZIP;HD-ZIP	341
TFmatrixID_0116	Homeodomain;bZIP;HD-ZIP	1564
TFmatrixID_0118	AP2;ERF	662
TFmatrixID_0119	AP2;ERF	661
TFmatrixID_0121	AP2;ERF	662
TFmatrixID_0125	AP2;B3	1945
TFmatrixID_0125	AP2;B3	1945
TFmatrixID_0129	AT-Hook	111
TFmatrixID_0129	AT-Hook	163
TFmatrixID_0129	AT-Hook	1225
TFmatrixID_0129	AT-Hook	1472
TFmatrixID_0129	AT-Hook	1560
TFmatrixID_0129	AT-Hook	1927
TFmatrixID_0129	AT-Hook	2785
TFmatrixID_0129	AT-Hook	2846
TFmatrixID_0130	AT-Hook	189
TFmatrixID_0130	AT-Hook	1344
TFmatrixID_0130	AT-Hook	1989
TFmatrixID_0130	AT-Hook	2177
TFmatrixID_0130	AT-Hook	2621
TFmatrixID_0130	AT-Hook	2625
TFmatrixID_0131	AT-Hook	154
TFmatrixID_0131	AT-Hook	263
TFmatrixID_0131	AT-Hook	306
TFmatrixID_0131	AT-Hook	429
TFmatrixID_0131	AT-Hook	584
TFmatrixID_0131	AT-Hook	980
TFmatrixID_0131	AT-Hook	1208
TFmatrixID_0131	AT-Hook	1354
TFmatrixID_0131	AT-Hook	1386
TFmatrixID_0131	AT-Hook	1915
TFmatrixID_0131	AT-Hook	1939
TFmatrixID_0131	AT-Hook	2593
TFmatrixID_0132	AT-Hook	2269
TFmatrixID_0134	AT-Hook	960
TFmatrixID_0134	AT-Hook	985
TFmatrixID_0134	AT-Hook	1042
TFmatrixID_0134	AT-Hook	1220
TFmatrixID_0134	AT-Hook	1222
TFmatrixID_0134	AT-Hook	1469
TFmatrixID_0134	AT-Hook	1496
TFmatrixID_0134	AT-Hook	1557
TFmatrixID_0134	AT-Hook	1572
TFmatrixID_0134	AT-Hook	2431
TFmatrixID_0136	AT-Hook	154
TFmatrixID_0136	AT-Hook	264
TFmatrixID_0136	AT-Hook	306
TFmatrixID_0136	AT-Hook	430
TFmatrixID_0136	AT-Hook	980
TFmatrixID_0136	AT-Hook	1355
TFmatrixID_0136	AT-Hook	1387
TFmatrixID_0136	AT-Hook	1916
TFmatrixID_0136	AT-Hook	1940
TFmatrixID_0137	AT-Hook	1235
TFmatrixID_0137	AT-Hook	1266
TFmatrixID_0137	AT-Hook	1315
TFmatrixID_0137	AT-Hook	1376
TFmatrixID_0137	AT-Hook	1415
TFmatrixID_0137	AT-Hook	1431
TFmatrixID_0137	AT-Hook	1461
TFmatrixID_0137	AT-Hook	1488
TFmatrixID_0137	AT-Hook	1502
TFmatrixID_0137	AT-Hook	1518
TFmatrixID_0137	AT-Hook	1577
TFmatrixID_0137	AT-Hook	2618
TFmatrixID_0138	AT-Hook	154
TFmatrixID_0138	AT-Hook	264
TFmatrixID_0138	AT-Hook	980
TFmatrixID_0138	AT-Hook	1355
TFmatrixID_0138	AT-Hook	1387
TFmatrixID_0139	AT-Hook	1343
TFmatrixID_0140	AT-Hook	163
TFmatrixID_0140	AT-Hook	175
TFmatrixID_0140	AT-Hook	315
TFmatrixID_0140	AT-Hook	1225
TFmatrixID_0140	AT-Hook	1317
TFmatrixID_0140	AT-Hook	1378
TFmatrixID_0140	AT-Hook	1433
TFmatrixID_0140	AT-Hook	1472
TFmatrixID_0140	AT-Hook	1500
TFmatrixID_0140	AT-Hook	1560
TFmatrixID_0140	AT-Hook	1575
TFmatrixID_0140	AT-Hook	2439
TFmatrixID_0140	AT-Hook	2451
TFmatrixID_0140	AT-Hook	2606
TFmatrixID_0142	AT-Hook	1356
TFmatrixID_0142	AT-Hook	1362
TFmatrixID_0142	AT-Hook	1388
TFmatrixID_0142	AT-Hook	1394
TFmatrixID_0142	AT-Hook	1902
TFmatrixID_0144	AT-Hook	1020
TFmatrixID_0144	AT-Hook	1230
TFmatrixID_0144	AT-Hook	1261
TFmatrixID_0144	AT-Hook	1280
TFmatrixID_0144	AT-Hook	1310
TFmatrixID_0144	AT-Hook	1340
TFmatrixID_0144	AT-Hook	1403
TFmatrixID_0144	AT-Hook	1416
TFmatrixID_0144	AT-Hook	1456
TFmatrixID_0144	AT-Hook	1483
TFmatrixID_0144	AT-Hook	1513
TFmatrixID_0144	AT-Hook	1831
TFmatrixID_0144	AT-Hook	1980
TFmatrixID_0144	AT-Hook	2719
TFmatrixID_0146	AT-Hook	188
TFmatrixID_0146	AT-Hook	312
TFmatrixID_0146	AT-Hook	333
TFmatrixID_0146	AT-Hook	339
TFmatrixID_0146	AT-Hook	397
TFmatrixID_0146	AT-Hook	1075
TFmatrixID_0146	AT-Hook	1717
TFmatrixID_0146	AT-Hook	1753
TFmatrixID_0146	AT-Hook	1933
TFmatrixID_0146	AT-Hook	1969
TFmatrixID_0146	AT-Hook	1988
TFmatrixID_0146	AT-Hook	2176
TFmatrixID_0146	AT-Hook	2207
TFmatrixID_0146	AT-Hook	2771
TFmatrixID_0148	AT-Hook	87
TFmatrixID_0148	AT-Hook	164
TFmatrixID_0148	AT-Hook	176
TFmatrixID_0148	AT-Hook	314
TFmatrixID_0148	AT-Hook	982
TFmatrixID_0148	AT-Hook	1226
TFmatrixID_0148	AT-Hook	1267
TFmatrixID_0148	AT-Hook	1292
TFmatrixID_0148	AT-Hook	1316
TFmatrixID_0148	AT-Hook	1377
TFmatrixID_0148	AT-Hook	1414
TFmatrixID_0148	AT-Hook	1432
TFmatrixID_0148	AT-Hook	1473
TFmatrixID_0148	AT-Hook	1501
TFmatrixID_0148	AT-Hook	1561
TFmatrixID_0148	AT-Hook	1576
TFmatrixID_0148	AT-Hook	1592
TFmatrixID_0148	AT-Hook	1598
TFmatrixID_0148	AT-Hook	1604
TFmatrixID_0148	AT-Hook	1785
TFmatrixID_0148	AT-Hook	2440
TFmatrixID_0148	AT-Hook	2452
TFmatrixID_0148	AT-Hook	2597
TFmatrixID_0148	AT-Hook	2607
TFmatrixID_0152	AT-Hook	111
TFmatrixID_0152	AT-Hook	165
TFmatrixID_0152	AT-Hook	1227
TFmatrixID_0152	AT-Hook	1474
TFmatrixID_0152	AT-Hook	1562
TFmatrixID_0152	AT-Hook	1929
TFmatrixID_0152	AT-Hook	2785
TFmatrixID_0152	AT-Hook	2848
TFmatrixID_0154	AT-Hook	312
TFmatrixID_0154	AT-Hook	333
TFmatrixID_0154	AT-Hook	406
TFmatrixID_0154	AT-Hook	1234
TFmatrixID_0154	AT-Hook	1265
TFmatrixID_0154	AT-Hook	1284
TFmatrixID_0154	AT-Hook	1314
TFmatrixID_0154	AT-Hook	1416
TFmatrixID_0154	AT-Hook	1430
TFmatrixID_0154	AT-Hook	1460
TFmatrixID_0154	AT-Hook	1487
TFmatrixID_0154	AT-Hook	1503
TFmatrixID_0154	AT-Hook	1517
TFmatrixID_0154	AT-Hook	1578
TFmatrixID_0154	AT-Hook	1600
TFmatrixID_0154	AT-Hook	1602
TFmatrixID_0155	B3	512
TFmatrixID_0156	B3;ARF;	660
TFmatrixID_0159	bHLH	288
TFmatrixID_0161	bHLH	288
TFmatrixID_0166	bHLH	288
TFmatrixID_0169	bHLH	287
TFmatrixID_0174	bHLH	288
TFmatrixID_0174	bHLH	288
TFmatrixID_0174	bHLH	510
TFmatrixID_0174	bHLH	941
TFmatrixID_0174	bHLH	2335
TFmatrixID_0177	bHLH	287
TFmatrixID_0181	bZIP	287
TFmatrixID_0181	bZIP	478
TFmatrixID_0182	bZIP	475
TFmatrixID_0184	bZIP	287
TFmatrixID_0184	bZIP	478
TFmatrixID_0188	bZIP	2956
TFmatrixID_0190	bZIP	286
TFmatrixID_0190	bZIP	477
TFmatrixID_0192	bZIP	287
TFmatrixID_0192	bZIP	478
TFmatrixID_0193	bZIP	270
TFmatrixID_0193	bZIP	941
TFmatrixID_0193	bZIP	2550
TFmatrixID_0193	bZIP	2912
TFmatrixID_0194	bZIP	286
TFmatrixID_0194	bZIP	477
TFmatrixID_0211	C2H2	457
TFmatrixID_0211	C2H2	1797
TFmatrixID_0213	C2H2	457
TFmatrixID_0213	C2H2	1797
TFmatrixID_0214	C2H2	454
TFmatrixID_0217	C2H2	1672
TFmatrixID_0222	CSD	266
TFmatrixID_0222	CSD	1270
TFmatrixID_0222	CSD	1918
TFmatrixID_0222	CSD	1942
TFmatrixID_0223	TCR;CPP	1474
TFmatrixID_0223	TCR;CPP	2101
TFmatrixID_0224	TCR;CPP	337
TFmatrixID_0224	TCR;CPP	337
TFmatrixID_0224	TCR;CPP	395
TFmatrixID_0224	TCR;CPP	395
TFmatrixID_0224	TCR;CPP	1321
TFmatrixID_0224	TCR;CPP	1321
TFmatrixID_0224	TCR;CPP	1366
TFmatrixID_0224	TCR;CPP	1366
TFmatrixID_0224	TCR;CPP	1410
TFmatrixID_0224	TCR;CPP	1410
TFmatrixID_0224	TCR;CPP	1437
TFmatrixID_0224	TCR;CPP	1437
TFmatrixID_0224	TCR;CPP	1898
TFmatrixID_0224	TCR;CPP	1898
TFmatrixID_0224	TCR;CPP	2835
TFmatrixID_0224	TCR;CPP	2970
TFmatrixID_0224	TCR;CPP	2970
TFmatrixID_0225	TCR	336
TFmatrixID_0225	TCR	336
TFmatrixID_0225	TCR	350
TFmatrixID_0225	TCR	350
TFmatrixID_0225	TCR	394
TFmatrixID_0225	TCR	394
TFmatrixID_0225	TCR	1365
TFmatrixID_0225	TCR	1365
TFmatrixID_0226	TCR;CPP	415
TFmatrixID_0226	TCR;CPP	551
TFmatrixID_0226	TCR;CPP	610
TFmatrixID_0226	TCR;CPP	1010
TFmatrixID_0226	TCR;CPP	2388
TFmatrixID_0227	TCR;CPP	414
TFmatrixID_0227	TCR;CPP	468
TFmatrixID_0227	TCR;CPP	550
TFmatrixID_0227	TCR;CPP	609
TFmatrixID_0227	TCR;CPP	903
TFmatrixID_0227	TCR;CPP	1009
TFmatrixID_0227	TCR;CPP	1126
TFmatrixID_0227	TCR;CPP	2387
TFmatrixID_0233	Dof	209
TFmatrixID_0233	Dof	1030
TFmatrixID_0233	Dof	1248
TFmatrixID_0233	Dof	1297
TFmatrixID_0233	Dof	1327
TFmatrixID_0233	Dof	1531
TFmatrixID_0233	Dof	2047
TFmatrixID_0234	Dof	1032
TFmatrixID_0234	Dof	2048
TFmatrixID_0234	Dof	2763
TFmatrixID_0235	Dof	209
TFmatrixID_0235	Dof	1032
TFmatrixID_0235	Dof	1250
TFmatrixID_0235	Dof	1299
TFmatrixID_0235	Dof	1329
TFmatrixID_0235	Dof	1533
TFmatrixID_0235	Dof	2047
TFmatrixID_0237	Dof	210
TFmatrixID_0237	Dof	844
TFmatrixID_0237	Dof	867
TFmatrixID_0237	Dof	1030
TFmatrixID_0237	Dof	1248
TFmatrixID_0237	Dof	1297
TFmatrixID_0237	Dof	1327
TFmatrixID_0237	Dof	2048
TFmatrixID_0238	Dof	28
TFmatrixID_0238	Dof	1032
TFmatrixID_0238	Dof	1250
TFmatrixID_0238	Dof	1299
TFmatrixID_0238	Dof	1329
TFmatrixID_0238	Dof	1533
TFmatrixID_0238	Dof	2046
TFmatrixID_0239	Dof	844
TFmatrixID_0239	Dof	867
TFmatrixID_0239	Dof	1030
TFmatrixID_0239	Dof	2047
TFmatrixID_0239	Dof	2274
TFmatrixID_0239	Dof	2761
TFmatrixID_0240	Dof	689
TFmatrixID_0240	Dof	870
TFmatrixID_0240	Dof	2328
TFmatrixID_0240	Dof	2498
TFmatrixID_0240	Dof	2764
TFmatrixID_0242	Dof	1943
TFmatrixID_0242	Dof	1946
TFmatrixID_0243	Dof	209
TFmatrixID_0243	Dof	1032
TFmatrixID_0243	Dof	1250
TFmatrixID_0243	Dof	1299
TFmatrixID_0243	Dof	1329
TFmatrixID_0243	Dof	1533
TFmatrixID_0243	Dof	2047
TFmatrixID_0256	EIN3;EIL	255
TFmatrixID_0256	EIN3;EIL	512
TFmatrixID_0256	EIN3;EIL	512
TFmatrixID_0260	GATA;tify	6
TFmatrixID_0260	GATA;tify	6
TFmatrixID_0262	GATA	2152
TFmatrixID_0262	GATA	2153
TFmatrixID_0262	GATA	2750
TFmatrixID_0264	GATA;tify	5
TFmatrixID_0264	GATA;tify	5
TFmatrixID_0265	GATA;tify	4
TFmatrixID_0265	GATA;tify	6
TFmatrixID_0266	GATA;tify	5
TFmatrixID_0266	GATA;tify	6
TFmatrixID_0267	GATA;tify	5
TFmatrixID_0267	GATA;tify	5
TFmatrixID_0269	GATA;tify	4
TFmatrixID_0269	GATA;tify	5
TFmatrixID_0271	GATA;tify	5
TFmatrixID_0271	GATA;tify	5
TFmatrixID_0274	MADS box;MIKC	70
TFmatrixID_0274	MADS box;MIKC	71
TFmatrixID_0274	MADS box;MIKC	72
TFmatrixID_0274	MADS box;MIKC	73
TFmatrixID_0274	MADS box;MIKC	161
TFmatrixID_0274	MADS box;MIKC	942
TFmatrixID_0274	MADS box;MIKC	943
TFmatrixID_0274	MADS box;MIKC	944
TFmatrixID_0274	MADS box;MIKC	945
TFmatrixID_0274	MADS box;MIKC	946
TFmatrixID_0274	MADS box;MIKC	947
TFmatrixID_0274	MADS box;MIKC	948
TFmatrixID_0274	MADS box;MIKC	949
TFmatrixID_0274	MADS box;MIKC	950
TFmatrixID_0274	MADS box;MIKC	2433
TFmatrixID_0278	Homeodomain;TALE	2954
TFmatrixID_0279	Homeodomain	925
TFmatrixID_0279	Homeodomain	2120
TFmatrixID_0279	Homeodomain	2345
TFmatrixID_0280	Homeodomain;HD-ZIP	524
TFmatrixID_0280	Homeodomain;HD-ZIP	2017
TFmatrixID_0280	Homeodomain;HD-ZIP	2249
TFmatrixID_0281	Homeodomain;HD-ZIP	63
TFmatrixID_0281	Homeodomain;HD-ZIP	1565
TFmatrixID_0282	Homeodomain	49
TFmatrixID_0282	Homeodomain	303
TFmatrixID_0282	Homeodomain	402
TFmatrixID_0282	Homeodomain	1938
TFmatrixID_0283	Homeodomain;HD-ZIP	520
TFmatrixID_0283	Homeodomain;HD-ZIP	1999
TFmatrixID_0283	Homeodomain;HD-ZIP	2074
TFmatrixID_0284	Homeodomain;HD-ZIP	520
TFmatrixID_0284	Homeodomain;HD-ZIP	1743
TFmatrixID_0284	Homeodomain;HD-ZIP	1999
TFmatrixID_0284	Homeodomain;HD-ZIP	2074
TFmatrixID_0285	Homeodomain;HB-PHD	2094
TFmatrixID_0286	Homeodomain;HD-ZIP	520
TFmatrixID_0286	Homeodomain;HD-ZIP	2001
TFmatrixID_0286	Homeodomain;HD-ZIP	2074
TFmatrixID_0287	Homeodomain;bZIP;HD-ZIP	524
TFmatrixID_0287	Homeodomain;bZIP;HD-ZIP	524
TFmatrixID_0287	Homeodomain;bZIP;HD-ZIP	2017
TFmatrixID_0287	Homeodomain;bZIP;HD-ZIP	2017
TFmatrixID_0288	Homeodomain;HD-ZIP	524
TFmatrixID_0288	Homeodomain;HD-ZIP	1228
TFmatrixID_0288	Homeodomain;HD-ZIP	2017
TFmatrixID_0288	Homeodomain;HD-ZIP	2226
TFmatrixID_0288	Homeodomain;HD-ZIP	2722
TFmatrixID_0289	Homeodomain;HD-ZIP	520
TFmatrixID_0289	Homeodomain;HD-ZIP	1743
TFmatrixID_0289	Homeodomain;HD-ZIP	1999
TFmatrixID_0291	Homeodomain;bZIP;HD-ZIP;WOX	2074
TFmatrixID_0292	Homeodomain;HD-ZIP	64
TFmatrixID_0292	Homeodomain;HD-ZIP	332
TFmatrixID_0292	Homeodomain;HD-ZIP	1565
TFmatrixID_0292	Homeodomain;HD-ZIP	1932
TFmatrixID_0293	Homeodomain;TALE	2954
TFmatrixID_0298	Homeodomain;HD-ZIP	521
TFmatrixID_0298	Homeodomain;HD-ZIP	1998
TFmatrixID_0299	Homeodomain;WOX	2074
TFmatrixID_0303	LOB;LBD	742
TFmatrixID_0305	MADF;Trihelix	855
TFmatrixID_0306	MADF;Trihelix	696
TFmatrixID_0306	MADF;Trihelix	852
TFmatrixID_0320	Myb/SANT;MYB-related	1020
TFmatrixID_0320	Myb/SANT;MYB-related	1980
TFmatrixID_0320	Myb/SANT;MYB-related	2319
TFmatrixID_0320	Myb/SANT;MYB-related	2513
TFmatrixID_0330	Myb/SANT	1635
TFmatrixID_0334	Myb/SANT;MYB-related	1021
TFmatrixID_0334	Myb/SANT;MYB-related	1981
TFmatrixID_0334	Myb/SANT;MYB-related	2320
TFmatrixID_0334	Myb/SANT;MYB-related	2514
TFmatrixID_0334	Myb/SANT;MYB-related	2627
TFmatrixID_0334	Myb/SANT;MYB-related	2649
TFmatrixID_0336	Myb/SANT;MYB	695
TFmatrixID_0338	Myb/SANT	607
TFmatrixID_0339	Myb/SANT	384
TFmatrixID_0341	Myb/SANT;MYB;ARR-B	607
TFmatrixID_0342	Myb/SANT	374
TFmatrixID_0344	Myb/SANT;ARR-B	607
TFmatrixID_0345	Myb/SANT;G2-like	374
TFmatrixID_0350	Myb/SANT;MYB	1635
TFmatrixID_0355	Myb/SANT	1633
TFmatrixID_0357	Myb/SANT;G2-like;MYB	404
TFmatrixID_0357	Myb/SANT;G2-like;MYB	404
TFmatrixID_0357	Myb/SANT;G2-like;MYB	1428
TFmatrixID_0357	Myb/SANT;G2-like;MYB	1428
TFmatrixID_0357	Myb/SANT;G2-like;MYB	1503
TFmatrixID_0357	Myb/SANT;G2-like;MYB	1503
TFmatrixID_0357	Myb/SANT;G2-like;MYB	1578
TFmatrixID_0357	Myb/SANT;G2-like;MYB	1578
TFmatrixID_0357	Myb/SANT;G2-like;MYB	1600
TFmatrixID_0357	Myb/SANT;G2-like;MYB	1600
TFmatrixID_0358	Myb/SANT	373
TFmatrixID_0360	Myb/SANT;MYB	694
TFmatrixID_0362	Myb/SANT;ARR-B	2238
TFmatrixID_0363	Myb/SANT;MYB-related	1923
TFmatrixID_0363	Myb/SANT;MYB-related	2872
TFmatrixID_0364	Myb/SANT;MYB-related	2320
TFmatrixID_0364	Myb/SANT;MYB-related	2514
TFmatrixID_0369	Myb/SANT;MYB-related	1020
TFmatrixID_0369	Myb/SANT;MYB-related	2319
TFmatrixID_0369	Myb/SANT;MYB-related	2513
TFmatrixID_0369	Myb/SANT;MYB-related	2628
TFmatrixID_0369	Myb/SANT;MYB-related	2648
TFmatrixID_0381	NAC;NAM	2816
TFmatrixID_0382	NAC;NAM	563
TFmatrixID_0382	NAC;NAM	747
TFmatrixID_0382	NAC;NAM	986
TFmatrixID_0382	NAC;NAM	1772
TFmatrixID_0382	NAC;NAM	1954
TFmatrixID_0382	NAC;NAM	2051
TFmatrixID_0382	NAC;NAM	2354
TFmatrixID_0383	NAC;NAM	2814
TFmatrixID_0384	NAC;NAM	1540
TFmatrixID_0384	NAC;NAM	2458
TFmatrixID_0387	NAC;NAM	2964
TFmatrixID_0392	NAC;NAM	2966
TFmatrixID_0394	NAC;NAM	2963
TFmatrixID_0396	NAC;NAM	2965
TFmatrixID_0398	SBP	2813
TFmatrixID_0400	SBP	2812
TFmatrixID_0401	SBP	2811
TFmatrixID_0402	SBP	2814
TFmatrixID_0404	SBP	2813
TFmatrixID_0405	SBP	2814
TFmatrixID_0406	SBP	2814
TFmatrixID_0410	SBP	2813
TFmatrixID_0412	Sox;YABBY	64
TFmatrixID_0412	Sox;YABBY	66
TFmatrixID_0413	Sox;YABBY	521
TFmatrixID_0413	Sox;YABBY	2001
TFmatrixID_0418	TBP	1607
TFmatrixID_0418	TBP	2581
TFmatrixID_0418	TBP	2622
TFmatrixID_0419	TBP	1344
TFmatrixID_0419	TBP	1345
TFmatrixID_0419	TBP	2627
TFmatrixID_0419	TBP	2720
TFmatrixID_0421	TCP	255
TFmatrixID_0424	TCP	765
TFmatrixID_0444	WRKY	986
TFmatrixID_0444	WRKY	2050
TFmatrixID_0445	WRKY	563
TFmatrixID_0445	WRKY	747
TFmatrixID_0445	WRKY	987
TFmatrixID_0445	WRKY	1773
TFmatrixID_0445	WRKY	1955
TFmatrixID_0445	WRKY	2051
TFmatrixID_0445	WRKY	2354
TFmatrixID_0446	WRKY	747
TFmatrixID_0448	WRKY	746
TFmatrixID_0449	WRKY	747
TFmatrixID_0451	WRKY	746
TFmatrixID_0451	WRKY	986
TFmatrixID_0452	WRKY	985
TFmatrixID_0452	WRKY	2051
TFmatrixID_0455	WRKY	1771
TFmatrixID_0455	WRKY	1953
TFmatrixID_0458	WRKY	746
TFmatrixID_0460	WRKY	987
TFmatrixID_0462	WRKY	747
TFmatrixID_0463	WRKY	746
TFmatrixID_0464	WRKY	747
TFmatrixID_0465	WRKY	747
TFmatrixID_0466	WRKY	746
TFmatrixID_0468	WRKY	747
TFmatrixID_0470	MADS box;MIKC	1965
TFmatrixID_0471	Homeodomain;HD-ZIP;bZIP	65
TFmatrixID_0471	Homeodomain;HD-ZIP;bZIP	331
TFmatrixID_0471	Homeodomain;HD-ZIP;bZIP	1564
TFmatrixID_0471	Homeodomain;HD-ZIP;bZIP	1931
TFmatrixID_0476	AT-Hook	71
TFmatrixID_0476	AT-Hook	77
TFmatrixID_0476	AT-Hook	78
TFmatrixID_0476	AT-Hook	163
TFmatrixID_0476	AT-Hook	947
TFmatrixID_0476	AT-Hook	948
TFmatrixID_0476	AT-Hook	949
TFmatrixID_0476	AT-Hook	950
TFmatrixID_0476	AT-Hook	951
TFmatrixID_0476	AT-Hook	952
TFmatrixID_0476	AT-Hook	955
TFmatrixID_0476	AT-Hook	2431
TFmatrixID_0484	Homeodomain;HD-ZIP;bZIP	1560
TFmatrixID_0489	bZIP	288
TFmatrixID_0489	bZIP	479
TFmatrixID_0491	TBP	1603
TFmatrixID_0491	TBP	2672
TFmatrixID_0491	TBP	2673
TFmatrixID_0491	TBP	2674
TFmatrixID_0491	TBP	2675
TFmatrixID_0491	TBP	2676
TFmatrixID_0491	TBP	2677
TFmatrixID_0491	TBP	2678
TFmatrixID_0491	TBP	2679
TFmatrixID_0491	TBP	2680
TFmatrixID_0491	TBP	2681
TFmatrixID_0491	TBP	2682
TFmatrixID_0491	TBP	2683
TFmatrixID_0491	TBP	2684
TFmatrixID_0491	TBP	2685
TFmatrixID_0491	TBP	2686
TFmatrixID_0491	TBP	2687
TFmatrixID_0491	TBP	2688
TFmatrixID_0491	TBP	2689
TFmatrixID_0491	TBP	2690
TFmatrixID_0491	TBP	2691
TFmatrixID_0491	TBP	2692
TFmatrixID_0491	TBP	2693
TFmatrixID_0491	TBP	2694
TFmatrixID_0491	TBP	2695
TFmatrixID_0491	TBP	2696
TFmatrixID_0491	TBP	2697
TFmatrixID_0491	TBP	2698
TFmatrixID_0491	TBP	2699
TFmatrixID_0491	TBP	2700
TFmatrixID_0491	TBP	2701
TFmatrixID_0491	TBP	2702
TFmatrixID_0491	TBP	2703
TFmatrixID_0491	TBP	2704
TFmatrixID_0491	TBP	2705
TFmatrixID_0491	TBP	2706
TFmatrixID_0491	TBP	2707
TFmatrixID_0491	TBP	2708
TFmatrixID_0491	TBP	2709
TFmatrixID_0491	TBP	2710
TFmatrixID_0491	TBP	2711
TFmatrixID_0491	TBP	2713
TFmatrixID_0497	bHLH	288
TFmatrixID_0499	MADS box;MIKC	70
TFmatrixID_0499	MADS box;MIKC	71
TFmatrixID_0499	MADS box;MIKC	72
TFmatrixID_0499	MADS box;MIKC	73
TFmatrixID_0499	MADS box;MIKC	161
TFmatrixID_0499	MADS box;MIKC	942
TFmatrixID_0499	MADS box;MIKC	943
TFmatrixID_0499	MADS box;MIKC	944
TFmatrixID_0499	MADS box;MIKC	945
TFmatrixID_0499	MADS box;MIKC	946
TFmatrixID_0499	MADS box;MIKC	947
TFmatrixID_0499	MADS box;MIKC	948
TFmatrixID_0499	MADS box;MIKC	949
TFmatrixID_0499	MADS box;MIKC	950
TFmatrixID_0499	MADS box;MIKC	2433
TFmatrixID_0501	MADS box;MIKC	1815
TFmatrixID_0503	MADS box;MIKC	230
TFmatrixID_0503	MADS box;MIKC	2484
TFmatrixID_0503	MADS box;MIKC	2827
TFmatrixID_0504	MADS box;MIKC	2272
TFmatrixID_0504	MADS box;MIKC	2407
TFmatrixID_0504	MADS box;MIKC	2415
TFmatrixID_0508	MADS box;MIKC	846
TFmatrixID_0508	MADS box;MIKC	1817
TFmatrixID_0517	Homeodomain;HD-ZIP;bZIP	63
TFmatrixID_0517	Homeodomain;HD-ZIP;bZIP	329
TFmatrixID_0517	Homeodomain;HD-ZIP;bZIP	1562
TFmatrixID_0517	Homeodomain;HD-ZIP;bZIP	1929
TFmatrixID_0518	bZIP;Homeodomain;HD-ZIP	516
TFmatrixID_0519	Myb/SANT	1084
TFmatrixID_0521	Myb/SANT;MYB	1084
TFmatrixID_0521	Myb/SANT;MYB	1704
TFmatrixID_0522	SBP	2809
TFmatrixID_0526	B3	511
TFmatrixID_0527	AP2;B3;RAV	1793
TFmatrixID_0532	TCP	1093
TFmatrixID_0534	WRKY	743
TFmatrixID_0536	MADS box;MIKC	1965
TFmatrixID_0540	Homeodomain;HD-ZIP;bZIP	62
TFmatrixID_0540	Homeodomain;HD-ZIP;bZIP	328
TFmatrixID_0540	Homeodomain;HD-ZIP;bZIP	1561
TFmatrixID_0540	Homeodomain;HD-ZIP;bZIP	1928
TFmatrixID_0541	Homeodomain;HD-ZIP;bZIP	1564
TFmatrixID_0542	bZIP;Homeodomain;HD-ZIP	516
TFmatrixID_0559	bHLH	475
TFmatrixID_0560	AP2;B3;RAV	1793
TFmatrixID_0562	EIN3;EIL	2287
TFmatrixID_0569	TBP	70
TFmatrixID_0569	TBP	586
TFmatrixID_0569	TBP	1587
TFmatrixID_0569	TBP	1596
TFmatrixID_0569	TBP	1599
TFmatrixID_0569	TBP	1929
TFmatrixID_0569	TBP	2029
TFmatrixID_0569	TBP	2038
TFmatrixID_0569	TBP	2581
TFmatrixID_0569	TBP	2622
TFmatrixID_0570	TBP	27
TFmatrixID_0570	TBP	69
TFmatrixID_0570	TBP	113
TFmatrixID_0570	TBP	1593
TFmatrixID_0570	TBP	1595
TFmatrixID_0570	TBP	2035
TFmatrixID_0570	TBP	2037
TFmatrixID_0570	TBP	2580
TFmatrixID_0571	TBP	432
TFmatrixID_0571	TBP	1935
TFmatrixID_0571	TBP	2623
TFmatrixID_0572	TBP	1603
TFmatrixID_0572	TBP	2672
TFmatrixID_0572	TBP	2673
TFmatrixID_0572	TBP	2674
TFmatrixID_0572	TBP	2675
TFmatrixID_0572	TBP	2676
TFmatrixID_0572	TBP	2677
TFmatrixID_0572	TBP	2678
TFmatrixID_0572	TBP	2679
TFmatrixID_0572	TBP	2680
TFmatrixID_0572	TBP	2681
TFmatrixID_0572	TBP	2682
TFmatrixID_0572	TBP	2683
TFmatrixID_0572	TBP	2684
TFmatrixID_0572	TBP	2685
TFmatrixID_0572	TBP	2686
TFmatrixID_0572	TBP	2687
TFmatrixID_0572	TBP	2688
TFmatrixID_0572	TBP	2689
TFmatrixID_0572	TBP	2690
TFmatrixID_0572	TBP	2691
TFmatrixID_0572	TBP	2692
TFmatrixID_0572	TBP	2693
TFmatrixID_0572	TBP	2694
TFmatrixID_0572	TBP	2695
TFmatrixID_0572	TBP	2696
TFmatrixID_0572	TBP	2697
TFmatrixID_0572	TBP	2698
TFmatrixID_0572	TBP	2699
TFmatrixID_0572	TBP	2700
TFmatrixID_0572	TBP	2701
TFmatrixID_0572	TBP	2702
TFmatrixID_0572	TBP	2703
TFmatrixID_0572	TBP	2704
TFmatrixID_0572	TBP	2705
TFmatrixID_0572	TBP	2706
TFmatrixID_0572	TBP	2707
TFmatrixID_0572	TBP	2708
TFmatrixID_0572	TBP	2709
TFmatrixID_0572	TBP	2710
TFmatrixID_0572	TBP	2711
TFmatrixID_0572	TBP	2713
TFmatrixID_0575	AT-Hook	2069
TFmatrixID_0585	TBP	69
TFmatrixID_0585	TBP	585
TFmatrixID_0585	TBP	1595
TFmatrixID_0585	TBP	1604
TFmatrixID_0585	TBP	1934
TFmatrixID_0585	TBP	2034
TFmatrixID_0585	TBP	2037
TFmatrixID_0585	TBP	2580
TFmatrixID_0585	TBP	2621
TFmatrixID_0586	Myb/SANT;MYB	695
TFmatrixID_0586	Myb/SANT;MYB	2023
TFmatrixID_0588	MYB	695
TFmatrixID_0589	MYB	2960
TFmatrixID_0590	MYB	1636
TFmatrixID_0591	MYB	638
TFmatrixID_0591	MYB	2303
TFmatrixID_0594	MYB;MYB-related	695
TFmatrixID_0594	MYB;MYB-related	2023
TFmatrixID_0594	MYB;MYB-related	2476
TFmatrixID_0602	AP2;ERF	2981
TFmatrixID_0604	B3	664
TFmatrixID_0605	B3	665
TFmatrixID_0609	MYB-related	2319
TFmatrixID_0609	MYB-related	2513
TFmatrixID_0609	MYB-related	2627
TFmatrixID_0610	MYB-related	2318
TFmatrixID_0614	SRS	2873
TFmatrixID_0623	AP2	2308
TFmatrixID_0626	AP2	2308
TFmatrixID_0628	Homeodomain;bZIP;HD-ZIP;WOX	1257
TFmatrixID_0628	Homeodomain;bZIP;HD-ZIP;WOX	1276
TFmatrixID_0628	Homeodomain;bZIP;HD-ZIP;WOX	1336
TFmatrixID_0628	Homeodomain;bZIP;HD-ZIP;WOX	1399
TFmatrixID_0628	Homeodomain;bZIP;HD-ZIP;WOX	1422
TFmatrixID_0628	Homeodomain;bZIP;HD-ZIP;WOX	1452
TFmatrixID_0628	Homeodomain;bZIP;HD-ZIP;WOX	1479
TFmatrixID_0628	Homeodomain;bZIP;HD-ZIP;WOX	1509
TFmatrixID_0630	WRKY	746
TFmatrixID_0634	Sox;YABBY	520
TFmatrixID_0634	Sox;YABBY	1999
TFmatrixID_0638	Dof	7
TFmatrixID_0638	Dof	1817
TFmatrixID_0638	Dof	2408
TFmatrixID_0638	Dof	2416
TFmatrixID_0638	Dof	2499
TF_motif_seq_0010	HSF	89
TF_motif_seq_0010	HSF	797
TF_motif_seq_0010	HSF	1719
TF_motif_seq_0010	HSF	2825
TF_motif_seq_0010	HSF	2825
TF_motif_seq_0014	bZIP	995
TF_motif_seq_0019	bZIP	288
TF_motif_seq_0019	bZIP	479
TF_motif_seq_0067	HB-PHD	24
TF_motif_seq_0067	HB-PHD	234
TF_motif_seq_0067	HB-PHD	377
TF_motif_seq_0067	HB-PHD	520
TF_motif_seq_0067	HB-PHD	593
TF_motif_seq_0067	HB-PHD	1998
TF_motif_seq_0067	HB-PHD	2024
TF_motif_seq_0067	HB-PHD	2027
TF_motif_seq_0067	HB-PHD	2783
TF_motif_seq_0075	bZIP;Homeodomain;HD-ZIP	63
TF_motif_seq_0082	bZIP	2549
TF_motif_seq_0105	MADS box;MIKC	845
TF_motif_seq_0105	MADS box;MIKC	846
TF_motif_seq_0151	VOZ	2916
TF_motif_seq_0227	AP2;ERF	719
TF_motif_seq_0237	GATA;tify	7
TF_motif_seq_0237	GATA;tify	8
TF_motif_seq_0237	GATA;tify	57
TF_motif_seq_0237	GATA;tify	91
TF_motif_seq_0237	GATA;tify	123
TF_motif_seq_0237	GATA;tify	219
TF_motif_seq_0237	GATA;tify	348
TF_motif_seq_0237	GATA;tify	357
TF_motif_seq_0237	GATA;tify	378
TF_motif_seq_0237	GATA;tify	387
TF_motif_seq_0237	GATA;tify	390
TF_motif_seq_0237	GATA;tify	517
TF_motif_seq_0237	GATA;tify	522
TF_motif_seq_0237	GATA;tify	592
TF_motif_seq_0237	GATA;tify	608
TF_motif_seq_0237	GATA;tify	615
TF_motif_seq_0237	GATA;tify	676
TF_motif_seq_0237	GATA;tify	704
TF_motif_seq_0237	GATA;tify	710
TF_motif_seq_0237	GATA;tify	742
TF_motif_seq_0237	GATA;tify	776
TF_motif_seq_0237	GATA;tify	817
TF_motif_seq_0237	GATA;tify	829
TF_motif_seq_0237	GATA;tify	888
TF_motif_seq_0237	GATA;tify	893
TF_motif_seq_0237	GATA;tify	937
TF_motif_seq_0237	GATA;tify	994
TF_motif_seq_0237	GATA;tify	1004
TF_motif_seq_0237	GATA;tify	1021
TF_motif_seq_0237	GATA;tify	1091
TF_motif_seq_0237	GATA;tify	1175
TF_motif_seq_0237	GATA;tify	1178
TF_motif_seq_0237	GATA;tify	1181
TF_motif_seq_0237	GATA;tify	1213
TF_motif_seq_0237	GATA;tify	1449
TF_motif_seq_0237	GATA;tify	1705
TF_motif_seq_0237	GATA;tify	1719
TF_motif_seq_0237	GATA;tify	1746
TF_motif_seq_0237	GATA;tify	1751
TF_motif_seq_0237	GATA;tify	1768
TF_motif_seq_0237	GATA;tify	1818
TF_motif_seq_0237	GATA;tify	1851
TF_motif_seq_0237	GATA;tify	1879
TF_motif_seq_0237	GATA;tify	1907
TF_motif_seq_0237	GATA;tify	1914
TF_motif_seq_0237	GATA;tify	1981
TF_motif_seq_0237	GATA;tify	2002
TF_motif_seq_0237	GATA;tify	2015
TF_motif_seq_0237	GATA;tify	2076
TF_motif_seq_0237	GATA;tify	2090
TF_motif_seq_0237	GATA;tify	2154
TF_motif_seq_0237	GATA;tify	2155
TF_motif_seq_0237	GATA;tify	2163
TF_motif_seq_0237	GATA;tify	2205
TF_motif_seq_0237	GATA;tify	2226
TF_motif_seq_0237	GATA;tify	2242
TF_motif_seq_0237	GATA;tify	2320
TF_motif_seq_0237	GATA;tify	2351
TF_motif_seq_0237	GATA;tify	2359
TF_motif_seq_0237	GATA;tify	2430
TF_motif_seq_0237	GATA;tify	2503
TF_motif_seq_0237	GATA;tify	2514
TF_motif_seq_0237	GATA;tify	2542
TF_motif_seq_0237	GATA;tify	2564
TF_motif_seq_0237	GATA;tify	2574
TF_motif_seq_0237	GATA;tify	2579
TF_motif_seq_0237	GATA;tify	2611
TF_motif_seq_0237	GATA;tify	2631
TF_motif_seq_0237	GATA;tify	2649
TF_motif_seq_0237	GATA;tify	2670
TF_motif_seq_0237	GATA;tify	2733
TF_motif_seq_0237	GATA;tify	2752
TF_motif_seq_0237	GATA;tify	2753
TF_motif_seq_0237	GATA;tify	2780
TF_motif_seq_0237	GATA;tify	2946
TF_motif_seq_0237	GATA;tify	2960
TF_motif_seq_0239	Dof	5
TF_motif_seq_0239	Dof	10
TF_motif_seq_0239	Dof	32
TF_motif_seq_0239	Dof	103
TF_motif_seq_0239	Dof	106
TF_motif_seq_0239	Dof	118
TF_motif_seq_0239	Dof	212
TF_motif_seq_0239	Dof	324
TF_motif_seq_0239	Dof	442
TF_motif_seq_0239	Dof	453
TF_motif_seq_0239	Dof	460
TF_motif_seq_0239	Dof	466
TF_motif_seq_0239	Dof	467
TF_motif_seq_0239	Dof	497
TF_motif_seq_0239	Dof	590
TF_motif_seq_0239	Dof	620
TF_motif_seq_0239	Dof	692
TF_motif_seq_0239	Dof	693
TF_motif_seq_0239	Dof	784
TF_motif_seq_0239	Dof	804
TF_motif_seq_0239	Dof	809
TF_motif_seq_0239	Dof	845
TF_motif_seq_0239	Dof	846
TF_motif_seq_0239	Dof	868
TF_motif_seq_0239	Dof	869
TF_motif_seq_0239	Dof	1032
TF_motif_seq_0239	Dof	1067
TF_motif_seq_0239	Dof	1111
TF_motif_seq_0239	Dof	1112
TF_motif_seq_0239	Dof	1153
TF_motif_seq_0239	Dof	1173
TF_motif_seq_0239	Dof	1183
TF_motif_seq_0239	Dof	1205
TF_motif_seq_0239	Dof	1206
TF_motif_seq_0239	Dof	1250
TF_motif_seq_0239	Dof	1299
TF_motif_seq_0239	Dof	1329
TF_motif_seq_0239	Dof	1445
TF_motif_seq_0239	Dof	1533
TF_motif_seq_0239	Dof	1543
TF_motif_seq_0239	Dof	1622
TF_motif_seq_0239	Dof	1653
TF_motif_seq_0239	Dof	1669
TF_motif_seq_0239	Dof	1683
TF_motif_seq_0239	Dof	1684
TF_motif_seq_0239	Dof	1717
TF_motif_seq_0239	Dof	1730
TF_motif_seq_0239	Dof	1806
TF_motif_seq_0239	Dof	1820
TF_motif_seq_0239	Dof	1892
TF_motif_seq_0239	Dof	1896
TF_motif_seq_0239	Dof	2050
TF_motif_seq_0239	Dof	2112
TF_motif_seq_0239	Dof	2127
TF_motif_seq_0239	Dof	2134
TF_motif_seq_0239	Dof	2144
TF_motif_seq_0239	Dof	2148
TF_motif_seq_0239	Dof	2149
TF_motif_seq_0239	Dof	2170
TF_motif_seq_0239	Dof	2171
TF_motif_seq_0239	Dof	2215
TF_motif_seq_0239	Dof	2275
TF_motif_seq_0239	Dof	2276
TF_motif_seq_0239	Dof	2291
TF_motif_seq_0239	Dof	2310
TF_motif_seq_0239	Dof	2327
TF_motif_seq_0239	Dof	2341
TF_motif_seq_0239	Dof	2377
TF_motif_seq_0239	Dof	2406
TF_motif_seq_0239	Dof	2410
TF_motif_seq_0239	Dof	2418
TF_motif_seq_0239	Dof	2470
TF_motif_seq_0239	Dof	2495
TF_motif_seq_0239	Dof	2501
TF_motif_seq_0239	Dof	2508
TF_motif_seq_0239	Dof	2531
TF_motif_seq_0239	Dof	2552
TF_motif_seq_0239	Dof	2553
TF_motif_seq_0239	Dof	2570
TF_motif_seq_0239	Dof	2586
TF_motif_seq_0239	Dof	2587
TF_motif_seq_0239	Dof	2591
TF_motif_seq_0239	Dof	2645
TF_motif_seq_0239	Dof	2646
TF_motif_seq_0239	Dof	2672
TF_motif_seq_0239	Dof	2763
TF_motif_seq_0239	Dof	2803
TF_motif_seq_0239	Dof	2832
TF_motif_seq_0239	Dof	2930
TF_motif_seq_0240	bZIP	289
TF_motif_seq_0240	bZIP	290
TF_motif_seq_0240	bZIP	480
TF_motif_seq_0240	bZIP	481
TF_motif_seq_0240	bZIP	1947
TF_motif_seq_0240	bZIP	1948
TF_motif_seq_0240	bZIP	2816
TF_motif_seq_0240	bZIP	2817
TF_motif_seq_0241	ZF-HD	24
TF_motif_seq_0241	ZF-HD	40
TF_motif_seq_0241	ZF-HD	55
TF_motif_seq_0241	ZF-HD	63
TF_motif_seq_0241	ZF-HD	66
TF_motif_seq_0241	ZF-HD	69
TF_motif_seq_0241	ZF-HD	109
TF_motif_seq_0241	ZF-HD	169
TF_motif_seq_0241	ZF-HD	192
TF_motif_seq_0241	ZF-HD	195
TF_motif_seq_0241	ZF-HD	240
TF_motif_seq_0241	ZF-HD	309
TF_motif_seq_0241	ZF-HD	312
TF_motif_seq_0241	ZF-HD	333
TF_motif_seq_0241	ZF-HD	343
TF_motif_seq_0241	ZF-HD	383
TF_motif_seq_0241	ZF-HD	401
TF_motif_seq_0241	ZF-HD	404
TF_motif_seq_0241	ZF-HD	520
TF_motif_seq_0241	ZF-HD	526
TF_motif_seq_0241	ZF-HD	527
TF_motif_seq_0241	ZF-HD	599
TF_motif_seq_0241	ZF-HD	702
TF_motif_seq_0241	ZF-HD	812
TF_motif_seq_0241	ZF-HD	815
TF_motif_seq_0241	ZF-HD	836
TF_motif_seq_0241	ZF-HD	886
TF_motif_seq_0241	ZF-HD	914
TF_motif_seq_0241	ZF-HD	935
TF_motif_seq_0241	ZF-HD	1025
TF_motif_seq_0241	ZF-HD	1045
TF_motif_seq_0241	ZF-HD	1075
TF_motif_seq_0241	ZF-HD	1104
TF_motif_seq_0241	ZF-HD	1231
TF_motif_seq_0241	ZF-HD	1232
TF_motif_seq_0241	ZF-HD	1258
TF_motif_seq_0241	ZF-HD	1263
TF_motif_seq_0241	ZF-HD	1277
TF_motif_seq_0241	ZF-HD	1282
TF_motif_seq_0241	ZF-HD	1307
TF_motif_seq_0241	ZF-HD	1312
TF_motif_seq_0241	ZF-HD	1337
TF_motif_seq_0241	ZF-HD	1342
TF_motif_seq_0241	ZF-HD	1400
TF_motif_seq_0241	ZF-HD	1405
TF_motif_seq_0241	ZF-HD	1421
TF_motif_seq_0241	ZF-HD	1426
TF_motif_seq_0241	ZF-HD	1453
TF_motif_seq_0241	ZF-HD	1458
TF_motif_seq_0241	ZF-HD	1480
TF_motif_seq_0241	ZF-HD	1485
TF_motif_seq_0241	ZF-HD	1510
TF_motif_seq_0241	ZF-HD	1515
TF_motif_seq_0241	ZF-HD	1566
TF_motif_seq_0241	ZF-HD	1590
TF_motif_seq_0241	ZF-HD	1691
TF_motif_seq_0241	ZF-HD	1721
TF_motif_seq_0241	ZF-HD	1753
TF_motif_seq_0241	ZF-HD	1836
TF_motif_seq_0241	ZF-HD	1845
TF_motif_seq_0241	ZF-HD	1853
TF_motif_seq_0241	ZF-HD	1916
TF_motif_seq_0241	ZF-HD	1933
TF_motif_seq_0241	ZF-HD	1940
TF_motif_seq_0241	ZF-HD	1973
TF_motif_seq_0241	ZF-HD	1985
TF_motif_seq_0241	ZF-HD	1992
TF_motif_seq_0241	ZF-HD	2004
TF_motif_seq_0241	ZF-HD	2019
TF_motif_seq_0241	ZF-HD	2020
TF_motif_seq_0241	ZF-HD	2027
TF_motif_seq_0241	ZF-HD	2030
TF_motif_seq_0241	ZF-HD	2103
TF_motif_seq_0241	ZF-HD	2180
TF_motif_seq_0241	ZF-HD	2207
TF_motif_seq_0241	ZF-HD	2228
TF_motif_seq_0241	ZF-HD	2229
TF_motif_seq_0241	ZF-HD	2251
TF_motif_seq_0241	ZF-HD	2505
TF_motif_seq_0241	ZF-HD	2602
TF_motif_seq_0241	ZF-HD	2661
TF_motif_seq_0241	ZF-HD	2724
TF_motif_seq_0241	ZF-HD	2725
TF_motif_seq_0241	ZF-HD	2731
TF_motif_seq_0241	ZF-HD	2775
TF_motif_seq_0241	ZF-HD	2778
TF_motif_seq_0241	ZF-HD	2783
TF_motif_seq_0241	ZF-HD	2845
TF_motif_seq_0241	ZF-HD	2852
TF_motif_seq_0243	GATA;tify	1
TF_motif_seq_0243	GATA;tify	56
TF_motif_seq_0243	GATA;tify	124
TF_motif_seq_0243	GATA;tify	388
TF_motif_seq_0243	GATA;tify	389
TF_motif_seq_0243	GATA;tify	593
TF_motif_seq_0243	GATA;tify	894
TF_motif_seq_0243	GATA;tify	1003
TF_motif_seq_0243	GATA;tify	1022
TF_motif_seq_0243	GATA;tify	1176
TF_motif_seq_0243	GATA;tify	1177
TF_motif_seq_0243	GATA;tify	1720
TF_motif_seq_0243	GATA;tify	1915
TF_motif_seq_0243	GATA;tify	1982
TF_motif_seq_0243	GATA;tify	2164
TF_motif_seq_0243	GATA;tify	2243
TF_motif_seq_0243	GATA;tify	2321
TF_motif_seq_0243	GATA;tify	2352
TF_motif_seq_0243	GATA;tify	2431
TF_motif_seq_0243	GATA;tify	2515
TF_motif_seq_0243	GATA;tify	2565
TF_motif_seq_0243	GATA;tify	2580
TF_motif_seq_0243	GATA;tify	2630
TF_motif_seq_0243	GATA;tify	2650
TF_motif_seq_0244	SBP	284
TF_motif_seq_0244	SBP	285
TF_motif_seq_0244	SBP	2288
TF_motif_seq_0244	SBP	2289
TF_motif_seq_0244	SBP	2526
TF_motif_seq_0244	SBP	2527
TF_motif_seq_0244	SBP	2814
TF_motif_seq_0244	SBP	2815
TF_motif_seq_0246	Homeodomain;TALE	148
TF_motif_seq_0246	Homeodomain;TALE	370
TF_motif_seq_0246	Homeodomain;TALE	508
TF_motif_seq_0246	Homeodomain;TALE	564
TF_motif_seq_0246	Homeodomain;TALE	645
TF_motif_seq_0246	Homeodomain;TALE	748
TF_motif_seq_0246	Homeodomain;TALE	765
TF_motif_seq_0246	Homeodomain;TALE	989
TF_motif_seq_0246	Homeodomain;TALE	999
TF_motif_seq_0246	Homeodomain;TALE	1775
TF_motif_seq_0246	Homeodomain;TALE	1888
TF_motif_seq_0246	Homeodomain;TALE	1957
TF_motif_seq_0246	Homeodomain;TALE	2052
TF_motif_seq_0246	Homeodomain;TALE	2296
TF_motif_seq_0246	Homeodomain;TALE	2355
TF_motif_seq_0246	Homeodomain;TALE	2799
TF_motif_seq_0246	Homeodomain;TALE	2956
TF_motif_seq_0251	TCP	746
TF_motif_seq_0252	Myb/SANT;MYB;ARR-B	91
TF_motif_seq_0252	Myb/SANT;MYB;ARR-B	219
TF_motif_seq_0252	Myb/SANT;MYB;ARR-B	348
TF_motif_seq_0252	Myb/SANT;MYB;ARR-B	357
TF_motif_seq_0252	Myb/SANT;MYB;ARR-B	608
TF_motif_seq_0252	Myb/SANT;MYB;ARR-B	742
TF_motif_seq_0252	Myb/SANT;MYB;ARR-B	776
TF_motif_seq_0252	Myb/SANT;MYB;ARR-B	888
TF_motif_seq_0252	Myb/SANT;MYB;ARR-B	1851
TF_motif_seq_0252	Myb/SANT;MYB;ARR-B	1907
TF_motif_seq_0252	Myb/SANT;MYB;ARR-B	2090
TF_motif_seq_0252	Myb/SANT;MYB;ARR-B	2205
TF_motif_seq_0252	Myb/SANT;MYB;ARR-B	2226
TF_motif_seq_0252	Myb/SANT;MYB;ARR-B	2359
TF_motif_seq_0252	Myb/SANT;MYB;ARR-B	2503
TF_motif_seq_0252	Myb/SANT;MYB;ARR-B	2733
TF_motif_seq_0252	Myb/SANT;MYB;ARR-B	2780
TF_motif_seq_0254	AP2;ERF	6
TF_motif_seq_0254	AP2;ERF	9
TF_motif_seq_0254	AP2;ERF	22
TF_motif_seq_0254	AP2;ERF	42
TF_motif_seq_0254	AP2;ERF	48
TF_motif_seq_0254	AP2;ERF	52
TF_motif_seq_0254	AP2;ERF	61
TF_motif_seq_0254	AP2;ERF	92
TF_motif_seq_0254	AP2;ERF	98
TF_motif_seq_0254	AP2;ERF	122
TF_motif_seq_0254	AP2;ERF	126
TF_motif_seq_0254	AP2;ERF	131
TF_motif_seq_0254	AP2;ERF	190
TF_motif_seq_0254	AP2;ERF	218
TF_motif_seq_0254	AP2;ERF	221
TF_motif_seq_0254	AP2;ERF	242
TF_motif_seq_0254	AP2;ERF	254
TF_motif_seq_0254	AP2;ERF	305
TF_motif_seq_0254	AP2;ERF	340
TF_motif_seq_0254	AP2;ERF	347
TF_motif_seq_0254	AP2;ERF	358
TF_motif_seq_0254	AP2;ERF	379
TF_motif_seq_0254	AP2;ERF	391
TF_motif_seq_0254	AP2;ERF	395
TF_motif_seq_0254	AP2;ERF	398
TF_motif_seq_0254	AP2;ERF	429
TF_motif_seq_0254	AP2;ERF	434
TF_motif_seq_0254	AP2;ERF	484
TF_motif_seq_0254	AP2;ERF	489
TF_motif_seq_0254	AP2;ERF	518
TF_motif_seq_0254	AP2;ERF	531
TF_motif_seq_0254	AP2;ERF	591
TF_motif_seq_0254	AP2;ERF	595
TF_motif_seq_0254	AP2;ERF	607
TF_motif_seq_0254	AP2;ERF	616
TF_motif_seq_0254	AP2;ERF	641
TF_motif_seq_0254	AP2;ERF	698
TF_motif_seq_0254	AP2;ERF	709
TF_motif_seq_0254	AP2;ERF	728
TF_motif_seq_0254	AP2;ERF	739
TF_motif_seq_0254	AP2;ERF	777
TF_motif_seq_0254	AP2;ERF	788
TF_motif_seq_0254	AP2;ERF	818
TF_motif_seq_0254	AP2;ERF	839
TF_motif_seq_0254	AP2;ERF	859
TF_motif_seq_0254	AP2;ERF	889
TF_motif_seq_0254	AP2;ERF	892
TF_motif_seq_0254	AP2;ERF	967
TF_motif_seq_0254	AP2;ERF	1027
TF_motif_seq_0254	AP2;ERF	1090
TF_motif_seq_0254	AP2;ERF	1101
TF_motif_seq_0254	AP2;ERF	1119
TF_motif_seq_0254	AP2;ERF	1174
TF_motif_seq_0254	AP2;ERF	1212
TF_motif_seq_0254	AP2;ERF	1256
TF_motif_seq_0254	AP2;ERF	1261
TF_motif_seq_0254	AP2;ERF	1275
TF_motif_seq_0254	AP2;ERF	1280
TF_motif_seq_0254	AP2;ERF	1305
TF_motif_seq_0254	AP2;ERF	1310
TF_motif_seq_0254	AP2;ERF	1324
TF_motif_seq_0254	AP2;ERF	1335
TF_motif_seq_0254	AP2;ERF	1340
TF_motif_seq_0254	AP2;ERF	1345
TF_motif_seq_0254	AP2;ERF	1346
TF_motif_seq_0254	AP2;ERF	1359
TF_motif_seq_0254	AP2;ERF	1362
TF_motif_seq_0254	AP2;ERF	1366
TF_motif_seq_0254	AP2;ERF	1369
TF_motif_seq_0254	AP2;ERF	1391
TF_motif_seq_0254	AP2;ERF	1394
TF_motif_seq_0254	AP2;ERF	1398
TF_motif_seq_0254	AP2;ERF	1403
TF_motif_seq_0254	AP2;ERF	1410
TF_motif_seq_0254	AP2;ERF	1423
TF_motif_seq_0254	AP2;ERF	1428
TF_motif_seq_0254	AP2;ERF	1440
TF_motif_seq_0254	AP2;ERF	1448
TF_motif_seq_0254	AP2;ERF	1451
TF_motif_seq_0254	AP2;ERF	1456
TF_motif_seq_0254	AP2;ERF	1478
TF_motif_seq_0254	AP2;ERF	1483
TF_motif_seq_0254	AP2;ERF	1508
TF_motif_seq_0254	AP2;ERF	1513
TF_motif_seq_0254	AP2;ERF	1529
TF_motif_seq_0254	AP2;ERF	1539
TF_motif_seq_0254	AP2;ERF	1583
TF_motif_seq_0254	AP2;ERF	1609
TF_motif_seq_0254	AP2;ERF	1610
TF_motif_seq_0254	AP2;ERF	1611
TF_motif_seq_0254	AP2;ERF	1628
TF_motif_seq_0254	AP2;ERF	1665
TF_motif_seq_0254	AP2;ERF	1676
TF_motif_seq_0254	AP2;ERF	1706
TF_motif_seq_0254	AP2;ERF	1718
TF_motif_seq_0254	AP2;ERF	1750
TF_motif_seq_0254	AP2;ERF	1769
TF_motif_seq_0254	AP2;ERF	1819
TF_motif_seq_0254	AP2;ERF	1850
TF_motif_seq_0254	AP2;ERF	1872
TF_motif_seq_0254	AP2;ERF	1901
TF_motif_seq_0254	AP2;ERF	1905
TF_motif_seq_0254	AP2;ERF	1908
TF_motif_seq_0254	AP2;ERF	1913
TF_motif_seq_0254	AP2;ERF	1936
TF_motif_seq_0254	AP2;ERF	1961
TF_motif_seq_0254	AP2;ERF	1987
TF_motif_seq_0254	AP2;ERF	1990
TF_motif_seq_0254	AP2;ERF	2025
TF_motif_seq_0254	AP2;ERF	2032
TF_motif_seq_0254	AP2;ERF	2058
TF_motif_seq_0254	AP2;ERF	2064
TF_motif_seq_0254	AP2;ERF	2077
TF_motif_seq_0254	AP2;ERF	2091
TF_motif_seq_0254	AP2;ERF	2105
TF_motif_seq_0254	AP2;ERF	2153
TF_motif_seq_0254	AP2;ERF	2156
TF_motif_seq_0254	AP2;ERF	2162
TF_motif_seq_0254	AP2;ERF	2178
TF_motif_seq_0254	AP2;ERF	2191
TF_motif_seq_0254	AP2;ERF	2200
TF_motif_seq_0254	AP2;ERF	2204
TF_motif_seq_0254	AP2;ERF	2225
TF_motif_seq_0254	AP2;ERF	2241
TF_motif_seq_0254	AP2;ERF	2287
TF_motif_seq_0254	AP2;ERF	2305
TF_motif_seq_0254	AP2;ERF	2319
TF_motif_seq_0254	AP2;ERF	2360
TF_motif_seq_0254	AP2;ERF	2394
TF_motif_seq_0254	AP2;ERF	2476
TF_motif_seq_0254	AP2;ERF	2479
TF_motif_seq_0254	AP2;ERF	2502
TF_motif_seq_0254	AP2;ERF	2513
TF_motif_seq_0254	AP2;ERF	2522
TF_motif_seq_0254	AP2;ERF	2563
TF_motif_seq_0254	AP2;ERF	2581
TF_motif_seq_0254	AP2;ERF	2612
TF_motif_seq_0254	AP2;ERF	2622
TF_motif_seq_0254	AP2;ERF	2625
TF_motif_seq_0254	AP2;ERF	2628
TF_motif_seq_0254	AP2;ERF	2629
TF_motif_seq_0254	AP2;ERF	2632
TF_motif_seq_0254	AP2;ERF	2679
TF_motif_seq_0254	AP2;ERF	2680
TF_motif_seq_0254	AP2;ERF	2681
TF_motif_seq_0254	AP2;ERF	2682
TF_motif_seq_0254	AP2;ERF	2683
TF_motif_seq_0254	AP2;ERF	2684
TF_motif_seq_0254	AP2;ERF	2685
TF_motif_seq_0254	AP2;ERF	2686
TF_motif_seq_0254	AP2;ERF	2687
TF_motif_seq_0254	AP2;ERF	2688
TF_motif_seq_0254	AP2;ERF	2689
TF_motif_seq_0254	AP2;ERF	2690
TF_motif_seq_0254	AP2;ERF	2691
TF_motif_seq_0254	AP2;ERF	2692
TF_motif_seq_0254	AP2;ERF	2693
TF_motif_seq_0254	AP2;ERF	2694
TF_motif_seq_0254	AP2;ERF	2695
TF_motif_seq_0254	AP2;ERF	2696
TF_motif_seq_0254	AP2;ERF	2697
TF_motif_seq_0254	AP2;ERF	2698
TF_motif_seq_0254	AP2;ERF	2699
TF_motif_seq_0254	AP2;ERF	2700
TF_motif_seq_0254	AP2;ERF	2701
TF_motif_seq_0254	AP2;ERF	2702
TF_motif_seq_0254	AP2;ERF	2703
TF_motif_seq_0254	AP2;ERF	2704
TF_motif_seq_0254	AP2;ERF	2705
TF_motif_seq_0254	AP2;ERF	2706
TF_motif_seq_0254	AP2;ERF	2707
TF_motif_seq_0254	AP2;ERF	2708
TF_motif_seq_0254	AP2;ERF	2709
TF_motif_seq_0254	AP2;ERF	2710
TF_motif_seq_0254	AP2;ERF	2711
TF_motif_seq_0254	AP2;ERF	2712
TF_motif_seq_0254	AP2;ERF	2713
TF_motif_seq_0254	AP2;ERF	2714
TF_motif_seq_0254	AP2;ERF	2715
TF_motif_seq_0254	AP2;ERF	2716
TF_motif_seq_0254	AP2;ERF	2717
TF_motif_seq_0254	AP2;ERF	2718
TF_motif_seq_0254	AP2;ERF	2719
TF_motif_seq_0254	AP2;ERF	2720
TF_motif_seq_0254	AP2;ERF	2721
TF_motif_seq_0254	AP2;ERF	2734
TF_motif_seq_0254	AP2;ERF	2754
TF_motif_seq_0254	AP2;ERF	2772
TF_motif_seq_0254	AP2;ERF	2781
TF_motif_seq_0254	AP2;ERF	2821
TF_motif_seq_0254	AP2;ERF	2824
TF_motif_seq_0254	AP2;ERF	2865
TF_motif_seq_0254	AP2;ERF	2877
TF_motif_seq_0254	AP2;ERF	2904
TF_motif_seq_0254	AP2;ERF	2959
TF_motif_seq_0254	AP2;ERF	2973
TF_motif_seq_0254	AP2;ERF	2991
TF_motif_seq_0255	AP2;RAV;B3	881
TF_motif_seq_0255	AP2;RAV;B3	1796
TF_motif_seq_0255	AP2;RAV;B3	2117
TF_motif_seq_0255	AP2;RAV;B3	2259
TF_motif_seq_0255	AP2;RAV;B3	2910
TF_motif_seq_0257	NF-YB;NF-YA;NF-YC	18
TF_motif_seq_0257	NF-YB;NF-YA;NF-YC	24
TF_motif_seq_0257	NF-YB;NF-YA;NF-YC	40
TF_motif_seq_0257	NF-YB;NF-YA;NF-YC	180
TF_motif_seq_0257	NF-YB;NF-YA;NF-YC	204
TF_motif_seq_0257	NF-YB;NF-YA;NF-YC	237
TF_motif_seq_0257	NF-YB;NF-YA;NF-YC	240
TF_motif_seq_0257	NF-YB;NF-YA;NF-YC	262
TF_motif_seq_0257	NF-YB;NF-YA;NF-YC	345
TF_motif_seq_0257	NF-YB;NF-YA;NF-YC	380
TF_motif_seq_0257	NF-YB;NF-YA;NF-YC	383
TF_motif_seq_0257	NF-YB;NF-YA;NF-YC	392
TF_motif_seq_0257	NF-YB;NF-YA;NF-YC	425
TF_motif_seq_0257	NF-YB;NF-YA;NF-YC	506
TF_motif_seq_0257	NF-YB;NF-YA;NF-YC	520
TF_motif_seq_0257	NF-YB;NF-YA;NF-YC	554
TF_motif_seq_0257	NF-YB;NF-YA;NF-YC	566
TF_motif_seq_0257	NF-YB;NF-YA;NF-YC	569
TF_motif_seq_0257	NF-YB;NF-YA;NF-YC	574
TF_motif_seq_0257	NF-YB;NF-YA;NF-YC	579
TF_motif_seq_0257	NF-YB;NF-YA;NF-YC	581
TF_motif_seq_0257	NF-YB;NF-YA;NF-YC	599
TF_motif_seq_0257	NF-YB;NF-YA;NF-YC	613
TF_motif_seq_0257	NF-YB;NF-YA;NF-YC	631
TF_motif_seq_0257	NF-YB;NF-YA;NF-YC	705
TF_motif_seq_0257	NF-YB;NF-YA;NF-YC	779
TF_motif_seq_0257	NF-YB;NF-YA;NF-YC	852
TF_motif_seq_0257	NF-YB;NF-YA;NF-YC	886
TF_motif_seq_0257	NF-YB;NF-YA;NF-YC	901
TF_motif_seq_0257	NF-YB;NF-YA;NF-YC	904
TF_motif_seq_0257	NF-YB;NF-YA;NF-YC	917
TF_motif_seq_0257	NF-YB;NF-YA;NF-YC	1017
TF_motif_seq_0257	NF-YB;NF-YA;NF-YC	1018
TF_motif_seq_0257	NF-YB;NF-YA;NF-YC	1056
TF_motif_seq_0257	NF-YB;NF-YA;NF-YC	1063
TF_motif_seq_0257	NF-YB;NF-YA;NF-YC	1130
TF_motif_seq_0257	NF-YB;NF-YA;NF-YC	1133
TF_motif_seq_0257	NF-YB;NF-YA;NF-YC	1146
TF_motif_seq_0257	NF-YB;NF-YA;NF-YC	1147
TF_motif_seq_0257	NF-YB;NF-YA;NF-YC	1149
TF_motif_seq_0257	NF-YB;NF-YA;NF-YC	1164
TF_motif_seq_0257	NF-YB;NF-YA;NF-YC	1211
TF_motif_seq_0257	NF-YB;NF-YA;NF-YC	1569
TF_motif_seq_0257	NF-YB;NF-YA;NF-YC	1631
TF_motif_seq_0257	NF-YB;NF-YA;NF-YC	1662
TF_motif_seq_0257	NF-YB;NF-YA;NF-YC	1694
TF_motif_seq_0257	NF-YB;NF-YA;NF-YC	1695
TF_motif_seq_0257	NF-YB;NF-YA;NF-YC	1714
TF_motif_seq_0257	NF-YB;NF-YA;NF-YC	1735
TF_motif_seq_0257	NF-YB;NF-YA;NF-YC	1742
TF_motif_seq_0257	NF-YB;NF-YA;NF-YC	1748
TF_motif_seq_0257	NF-YB;NF-YA;NF-YC	1770
TF_motif_seq_0257	NF-YB;NF-YA;NF-YC	1773
TF_motif_seq_0257	NF-YB;NF-YA;NF-YC	1823
TF_motif_seq_0257	NF-YB;NF-YA;NF-YC	1831
TF_motif_seq_0257	NF-YB;NF-YA;NF-YC	1853
TF_motif_seq_0257	NF-YB;NF-YA;NF-YC	1859
TF_motif_seq_0257	NF-YB;NF-YA;NF-YC	1875
TF_motif_seq_0257	NF-YB;NF-YA;NF-YC	1881
TF_motif_seq_0257	NF-YB;NF-YA;NF-YC	1955
TF_motif_seq_0257	NF-YB;NF-YA;NF-YC	1969
TF_motif_seq_0257	NF-YB;NF-YA;NF-YC	1970
TF_motif_seq_0257	NF-YB;NF-YA;NF-YC	2004
TF_motif_seq_0257	NF-YB;NF-YA;NF-YC	2027
TF_motif_seq_0257	NF-YB;NF-YA;NF-YC	2030
TF_motif_seq_0257	NF-YB;NF-YA;NF-YC	2054
TF_motif_seq_0257	NF-YB;NF-YA;NF-YC	2074
TF_motif_seq_0257	NF-YB;NF-YA;NF-YC	2099
TF_motif_seq_0257	NF-YB;NF-YA;NF-YC	2100
TF_motif_seq_0257	NF-YB;NF-YA;NF-YC	2220
TF_motif_seq_0257	NF-YB;NF-YA;NF-YC	2237
TF_motif_seq_0257	NF-YB;NF-YA;NF-YC	2284
TF_motif_seq_0257	NF-YB;NF-YA;NF-YC	2293
TF_motif_seq_0257	NF-YB;NF-YA;NF-YC	2334
TF_motif_seq_0257	NF-YB;NF-YA;NF-YC	2357
TF_motif_seq_0257	NF-YB;NF-YA;NF-YC	2369
TF_motif_seq_0257	NF-YB;NF-YA;NF-YC	2385
TF_motif_seq_0257	NF-YB;NF-YA;NF-YC	2444
TF_motif_seq_0257	NF-YB;NF-YA;NF-YC	2445
TF_motif_seq_0257	NF-YB;NF-YA;NF-YC	2486
TF_motif_seq_0257	NF-YB;NF-YA;NF-YC	2653
TF_motif_seq_0257	NF-YB;NF-YA;NF-YC	2664
TF_motif_seq_0257	NF-YB;NF-YA;NF-YC	2665
TF_motif_seq_0257	NF-YB;NF-YA;NF-YC	2739
TF_motif_seq_0257	NF-YB;NF-YA;NF-YC	2744
TF_motif_seq_0257	NF-YB;NF-YA;NF-YC	2759
TF_motif_seq_0257	NF-YB;NF-YA;NF-YC	2783
TF_motif_seq_0257	NF-YB;NF-YA;NF-YC	2842
TF_motif_seq_0257	NF-YB;NF-YA;NF-YC	2887
TF_motif_seq_0257	NF-YB;NF-YA;NF-YC	2889
TF_motif_seq_0257	NF-YB;NF-YA;NF-YC	2909
TF_motif_seq_0257	NF-YB;NF-YA;NF-YC	2939
TF_motif_seq_0257	NF-YB;NF-YA;NF-YC	2978
TF_motif_seq_0257	NF-YB;NF-YA;NF-YC	2980
TF_motif_seq_0257	NF-YB;NF-YA;NF-YC	2987
TF_motif_seq_0258	Dehydrin	276
TF_motif_seq_0258	Dehydrin	478
TF_motif_seq_0258	Dehydrin	561
TF_motif_seq_0258	Dehydrin	663
TF_motif_seq_0258	Dehydrin	680
TF_motif_seq_0258	Dehydrin	705
TF_motif_seq_0258	Dehydrin	723
TF_motif_seq_0258	Dehydrin	768
TF_motif_seq_0258	Dehydrin	1635
TF_motif_seq_0258	Dehydrin	2909
TF_motif_seq_0258	Dehydrin	2918
TF_motif_seq_0258	Dehydrin	2983
TF_motif_seq_0267	Trihelix	14
TF_motif_seq_0267	Trihelix	35
TF_motif_seq_0267	Trihelix	50
TF_motif_seq_0267	Trihelix	63
TF_motif_seq_0267	Trihelix	132
TF_motif_seq_0267	Trihelix	285
TF_motif_seq_0267	Trihelix	292
TF_motif_seq_0267	Trihelix	297
TF_motif_seq_0267	Trihelix	321
TF_motif_seq_0267	Trihelix	371
TF_motif_seq_0267	Trihelix	371
TF_motif_seq_0267	Trihelix	488
TF_motif_seq_0267	Trihelix	509
TF_motif_seq_0267	Trihelix	509
TF_motif_seq_0267	Trihelix	639
TF_motif_seq_0267	Trihelix	683
TF_motif_seq_0267	Trihelix	696
TF_motif_seq_0267	Trihelix	701
TF_motif_seq_0267	Trihelix	720
TF_motif_seq_0267	Trihelix	786
TF_motif_seq_0267	Trihelix	798
TF_motif_seq_0267	Trihelix	821
TF_motif_seq_0267	Trihelix	841
TF_motif_seq_0267	Trihelix	841
TF_motif_seq_0267	Trihelix	857
TF_motif_seq_0267	Trihelix	882
TF_motif_seq_0267	Trihelix	895
TF_motif_seq_0267	Trihelix	911
TF_motif_seq_0267	Trihelix	935
TF_motif_seq_0267	Trihelix	1105
TF_motif_seq_0267	Trihelix	1121
TF_motif_seq_0267	Trihelix	1121
TF_motif_seq_0267	Trihelix	1307
TF_motif_seq_0267	Trihelix	1540
TF_motif_seq_0267	Trihelix	1585
TF_motif_seq_0267	Trihelix	1639
TF_motif_seq_0267	Trihelix	1639
TF_motif_seq_0267	Trihelix	1674
TF_motif_seq_0267	Trihelix	1690
TF_motif_seq_0267	Trihelix	1795
TF_motif_seq_0267	Trihelix	1811
TF_motif_seq_0267	Trihelix	1845
TF_motif_seq_0267	Trihelix	2011
TF_motif_seq_0267	Trihelix	2243
TF_motif_seq_0267	Trihelix	2252
TF_motif_seq_0267	Trihelix	2268
TF_motif_seq_0267	Trihelix	2303
TF_motif_seq_0267	Trihelix	2303
TF_motif_seq_0267	Trihelix	2307
TF_motif_seq_0267	Trihelix	2312
TF_motif_seq_0267	Trihelix	2395
TF_motif_seq_0267	Trihelix	2462
TF_motif_seq_0267	Trihelix	2468
TF_motif_seq_0267	Trihelix	2473
TF_motif_seq_0267	Trihelix	2490
TF_motif_seq_0267	Trihelix	2537
TF_motif_seq_0267	Trihelix	2640
TF_motif_seq_0267	Trihelix	2677
TF_motif_seq_0267	Trihelix	2806
TF_motif_seq_0267	Trihelix	2819
TF_motif_seq_0267	Trihelix	2819
TF_motif_seq_0267	Trihelix	2829
TF_motif_seq_0267	Trihelix	2853
TF_motif_seq_0267	Trihelix	2863
TF_motif_seq_0267	Trihelix	2870
TF_motif_seq_0267	Trihelix	2924
TF_motif_seq_0267	Trihelix	2965
TF_motif_seq_0270	WRKY	148
TF_motif_seq_0270	WRKY	370
TF_motif_seq_0270	WRKY	564
TF_motif_seq_0270	WRKY	748
TF_motif_seq_0270	WRKY	765
TF_motif_seq_0270	WRKY	989
TF_motif_seq_0270	WRKY	1775
TF_motif_seq_0270	WRKY	1957
TF_motif_seq_0270	WRKY	2052
TF_motif_seq_0270	WRKY	2296
TF_motif_seq_0270	WRKY	2355
TF_motif_seq_0271	bZIP	148
TF_motif_seq_0271	bZIP	235
TF_motif_seq_0271	bZIP	301
TF_motif_seq_0271	bZIP	370
TF_motif_seq_0271	bZIP	372
TF_motif_seq_0271	bZIP	508
TF_motif_seq_0271	bZIP	564
TF_motif_seq_0271	bZIP	645
TF_motif_seq_0271	bZIP	662
TF_motif_seq_0271	bZIP	673
TF_motif_seq_0271	bZIP	748
TF_motif_seq_0271	bZIP	765
TF_motif_seq_0271	bZIP	832
TF_motif_seq_0271	bZIP	907
TF_motif_seq_0271	bZIP	989
TF_motif_seq_0271	bZIP	994
TF_motif_seq_0271	bZIP	999
TF_motif_seq_0271	bZIP	1065
TF_motif_seq_0271	bZIP	1084
TF_motif_seq_0271	bZIP	1127
TF_motif_seq_0271	bZIP	1185
TF_motif_seq_0271	bZIP	1638
TF_motif_seq_0271	bZIP	1655
TF_motif_seq_0271	bZIP	1775
TF_motif_seq_0271	bZIP	1815
TF_motif_seq_0271	bZIP	1846
TF_motif_seq_0271	bZIP	1888
TF_motif_seq_0271	bZIP	1957
TF_motif_seq_0271	bZIP	2015
TF_motif_seq_0271	bZIP	2052
TF_motif_seq_0271	bZIP	2132
TF_motif_seq_0271	bZIP	2247
TF_motif_seq_0271	bZIP	2256
TF_motif_seq_0271	bZIP	2296
TF_motif_seq_0271	bZIP	2355
TF_motif_seq_0271	bZIP	2400
TF_motif_seq_0271	bZIP	2458
TF_motif_seq_0271	bZIP	2576
TF_motif_seq_0271	bZIP	2799
TF_motif_seq_0271	bZIP	2818
TF_motif_seq_0271	bZIP	2946
TF_motif_seq_0271	bZIP	2956
TF_motif_seq_0271	bZIP	2982
TF_motif_seq_0271	bZIP	2985
TF_motif_seq_0281	bZIP	2216
TF_motif_seq_0281	bZIP	2571
TF_motif_seq_0292	AP2;ERF	663
TF_motif_seq_0298	bHLH	511
TF_motif_seq_0298	bHLH	770
TF_motif_seq_0298	bHLH	2336
TF_motif_seq_0300	bHLH	289
TF_motif_seq_0300	bHLH	289
TF_motif_seq_0300	bHLH	480
TF_motif_seq_0300	bHLH	480
TF_motif_seq_0300	bHLH	511
TF_motif_seq_0300	bHLH	511
TF_motif_seq_0300	bHLH	770
TF_motif_seq_0300	bHLH	770
TF_motif_seq_0300	bHLH	942
TF_motif_seq_0300	bHLH	942
TF_motif_seq_0300	bHLH	2336
TF_motif_seq_0300	bHLH	2336
TF_motif_seq_0301	bHLH	511
TF_motif_seq_0301	bHLH	770
TF_motif_seq_0301	bHLH	942
TF_motif_seq_0301	bHLH	2336
TF_motif_seq_0302	bHLH	511
TF_motif_seq_0302	bHLH	511
TF_motif_seq_0302	bHLH	567
TF_motif_seq_0302	bHLH	567
TF_motif_seq_0302	bHLH	770
TF_motif_seq_0302	bHLH	770
TF_motif_seq_0302	bHLH	942
TF_motif_seq_0302	bHLH	942
TF_motif_seq_0302	bHLH	1771
TF_motif_seq_0302	bHLH	1771
TF_motif_seq_0302	bHLH	2336
TF_motif_seq_0302	bHLH	2336
TF_motif_seq_0302	bHLH	2738
TF_motif_seq_0302	bHLH	2738
TF_motif_seq_0302	bHLH	2758
TF_motif_seq_0302	bHLH	2758
TF_motif_seq_0302	bHLH	2887
TF_motif_seq_0302	bHLH	2887
TF_motif_seq_0302	bHLH	2959
TF_motif_seq_0302	bHLH	2959
TF_motif_seq_0305	NAC;NAM	511
TF_motif_seq_0305	NAC;NAM	770
TF_motif_seq_0305	NAC;NAM	2336
TF_motif_seq_0313	(Others)	1637
TF_motif_seq_0313	(Others)	2854
TF_motif_seq_0319	Trihelix	14
TF_motif_seq_0319	Trihelix	321
TF_motif_seq_0319	Trihelix	2489
TF_motif_seq_0319	Trihelix	2536
TF_motif_seq_0320	MADF;Trihelix	700
TF_motif_seq_0320	MADF;Trihelix	856
TF_motif_seq_0331	TCP	745
TF_motif_seq_0339	WRKY	564
TF_motif_seq_0339	WRKY	748
TF_motif_seq_0339	WRKY	988
TF_motif_seq_0339	WRKY	1774
TF_motif_seq_0339	WRKY	1888
TF_motif_seq_0339	WRKY	1956
TF_motif_seq_0339	WRKY	2052
TF_motif_seq_0339	WRKY	2355
TF_motif_seq_0349	(Others)	662
TF_motif_seq_0349	(Others)	767
TF_motif_seq_0349	(Others)	1634
TF_motif_seq_0355	SRS	483
TF_motif_seq_0355	SRS	1124
TF_motif_seq_0396	WOX	702
TF_motif_seq_0410	bHLH	211
TF_motif_seq_0410	bHLH	479
TF_motif_seq_0410	bHLH	530
TF_motif_seq_0410	bHLH	743
TF_motif_seq_0410	bHLH	1030
TF_motif_seq_0410	bHLH	1050
TF_motif_seq_0410	bHLH	1248
TF_motif_seq_0410	bHLH	1297
TF_motif_seq_0410	bHLH	1327
TF_motif_seq_0410	bHLH	1867
TF_motif_seq_0421	AP2;ERF	1799
TF_motif_seq_0424	bZIP	288
TF_motif_seq_0424	bZIP	479
TF_motif_seq_0444	Homeodomain;HD-ZIP	128
TF_motif_seq_0444	Homeodomain;HD-ZIP	218
TF_motif_seq_0444	Homeodomain;HD-ZIP	254
TF_motif_seq_0444	Homeodomain;HD-ZIP	302
TF_motif_seq_0444	Homeodomain;HD-ZIP	434
TF_motif_seq_0444	Homeodomain;HD-ZIP	489
TF_motif_seq_0444	Homeodomain;HD-ZIP	1359
TF_motif_seq_0444	Homeodomain;HD-ZIP	1359
TF_motif_seq_0444	Homeodomain;HD-ZIP	1369
TF_motif_seq_0444	Homeodomain;HD-ZIP	1391
TF_motif_seq_0444	Homeodomain;HD-ZIP	1391
TF_motif_seq_0444	Homeodomain;HD-ZIP	1987
TF_motif_seq_0444	Homeodomain;HD-ZIP	2391
TF_motif_seq_0444	Homeodomain;HD-ZIP	2625
TF_motif_seq_0444	Homeodomain;HD-ZIP	2973
TF_motif_seq_0472	Homeodomain;bZIP;HD-ZIP	1051
TF_motif_seq_0472	Homeodomain;bZIP;HD-ZIP	1564
TF_motif_seq_0472	Homeodomain;bZIP;HD-ZIP	1743
TF_motif_seq_0508	SBP	274
TF_motif_seq_0508	SBP	784
TF_motif_seq_0508	SBP	1633
TF_motif_seq_0508	SBP	2137
TF_motif_seq_0508	SBP	2524
TF_motif_seq_0508	SBP	2813
TF_motif_seq_0009	(Motif sequence only)	300
TF_motif_seq_0009	(Motif sequence only)	998
TF_motif_seq_0009	(Motif sequence only)	2014
TF_motif_seq_0009	(Motif sequence only)	2246
TF_motif_seq_0027	(Motif sequence only)	1663
TF_motif_seq_0027	(Motif sequence only)	1663
TF_motif_seq_0027	(Motif sequence only)	2783
TF_motif_seq_0027	(Motif sequence only)	2783
TF_motif_seq_0043	(Motif sequence only)	286
TF_motif_seq_0043	(Motif sequence only)	477
TF_motif_seq_0052	(Motif sequence only)	478
TF_motif_seq_0052	(Motif sequence only)	2898
TF_motif_seq_0053	(Motif sequence only)	36
TF_motif_seq_0053	(Motif sequence only)	2068
TF_motif_seq_0053	(Motif sequence only)	2217
TF_motif_seq_0053	(Motif sequence only)	2221
TF_motif_seq_0076	(Motif sequence only)	63
TF_motif_seq_0107	(Motif sequence only)	845
TF_motif_seq_0107	(Motif sequence only)	846
TF_motif_seq_0248	(Motif sequence only)	180
TF_motif_seq_0248	(Motif sequence only)	290
TF_motif_seq_0248	(Motif sequence only)	345
TF_motif_seq_0248	(Motif sequence only)	373
TF_motif_seq_0248	(Motif sequence only)	413
TF_motif_seq_0248	(Motif sequence only)	467
TF_motif_seq_0248	(Motif sequence only)	537
TF_motif_seq_0248	(Motif sequence only)	579
TF_motif_seq_0248	(Motif sequence only)	685
TF_motif_seq_0248	(Motif sequence only)	692
TF_motif_seq_0248	(Motif sequence only)	705
TF_motif_seq_0248	(Motif sequence only)	722
TF_motif_seq_0248	(Motif sequence only)	779
TF_motif_seq_0248	(Motif sequence only)	845
TF_motif_seq_0248	(Motif sequence only)	846
TF_motif_seq_0248	(Motif sequence only)	868
TF_motif_seq_0248	(Motif sequence only)	869
TF_motif_seq_0248	(Motif sequence only)	1017
TF_motif_seq_0248	(Motif sequence only)	1067
TF_motif_seq_0248	(Motif sequence only)	1111
TF_motif_seq_0248	(Motif sequence only)	1147
TF_motif_seq_0248	(Motif sequence only)	1205
TF_motif_seq_0248	(Motif sequence only)	1206
TF_motif_seq_0248	(Motif sequence only)	1637
TF_motif_seq_0248	(Motif sequence only)	1684
TF_motif_seq_0248	(Motif sequence only)	1730
TF_motif_seq_0248	(Motif sequence only)	1859
TF_motif_seq_0248	(Motif sequence only)	1947
TF_motif_seq_0248	(Motif sequence only)	1948
TF_motif_seq_0248	(Motif sequence only)	2134
TF_motif_seq_0248	(Motif sequence only)	2148
TF_motif_seq_0248	(Motif sequence only)	2170
TF_motif_seq_0248	(Motif sequence only)	2171
TF_motif_seq_0248	(Motif sequence only)	2276
TF_motif_seq_0248	(Motif sequence only)	2385
TF_motif_seq_0248	(Motif sequence only)	2444
TF_motif_seq_0248	(Motif sequence only)	2531
TF_motif_seq_0248	(Motif sequence only)	2553
TF_motif_seq_0248	(Motif sequence only)	2557
TF_motif_seq_0248	(Motif sequence only)	2586
TF_motif_seq_0248	(Motif sequence only)	2645
TF_motif_seq_0248	(Motif sequence only)	2646
TF_motif_seq_0248	(Motif sequence only)	2855
TF_motif_seq_0248	(Motif sequence only)	2889
TF_motif_seq_0248	(Motif sequence only)	2939
TF_motif_seq_0248	(Motif sequence only)	2968
TF_motif_seq_0248	(Motif sequence only)	2980
TF_motif_seq_0249	(Motif sequence only)	19
TF_motif_seq_0249	(Motif sequence only)	60
TF_motif_seq_0249	(Motif sequence only)	146
TF_motif_seq_0249	(Motif sequence only)	272
TF_motif_seq_0249	(Motif sequence only)	289
TF_motif_seq_0249	(Motif sequence only)	290
TF_motif_seq_0249	(Motif sequence only)	373
TF_motif_seq_0249	(Motif sequence only)	459
TF_motif_seq_0249	(Motif sequence only)	480
TF_motif_seq_0249	(Motif sequence only)	481
TF_motif_seq_0249	(Motif sequence only)	511
TF_motif_seq_0249	(Motif sequence only)	512
TF_motif_seq_0249	(Motif sequence only)	532
TF_motif_seq_0249	(Motif sequence only)	537
TF_motif_seq_0249	(Motif sequence only)	678
TF_motif_seq_0249	(Motif sequence only)	770
TF_motif_seq_0249	(Motif sequence only)	771
TF_motif_seq_0249	(Motif sequence only)	879
TF_motif_seq_0249	(Motif sequence only)	942
TF_motif_seq_0249	(Motif sequence only)	943
TF_motif_seq_0249	(Motif sequence only)	997
TF_motif_seq_0249	(Motif sequence only)	1007
TF_motif_seq_0249	(Motif sequence only)	1051
TF_motif_seq_0249	(Motif sequence only)	1118
TF_motif_seq_0249	(Motif sequence only)	1703
TF_motif_seq_0249	(Motif sequence only)	1790
TF_motif_seq_0249	(Motif sequence only)	1799
TF_motif_seq_0249	(Motif sequence only)	1848
TF_motif_seq_0249	(Motif sequence only)	1947
TF_motif_seq_0249	(Motif sequence only)	1948
TF_motif_seq_0249	(Motif sequence only)	2119
TF_motif_seq_0249	(Motif sequence only)	2286
TF_motif_seq_0249	(Motif sequence only)	2336
TF_motif_seq_0249	(Motif sequence only)	2337
TF_motif_seq_0249	(Motif sequence only)	2480
TF_motif_seq_0249	(Motif sequence only)	2523
TF_motif_seq_0249	(Motif sequence only)	2545
TF_motif_seq_0249	(Motif sequence only)	2551
TF_motif_seq_0249	(Motif sequence only)	2577
TF_motif_seq_0249	(Motif sequence only)	2816
TF_motif_seq_0249	(Motif sequence only)	2817
TF_motif_seq_0249	(Motif sequence only)	2916
TF_motif_seq_0249	(Motif sequence only)	2944
TF_motif_seq_0261	(Motif sequence only)	22
TF_motif_seq_0261	(Motif sequence only)	126
TF_motif_seq_0261	(Motif sequence only)	140
TF_motif_seq_0261	(Motif sequence only)	208
TF_motif_seq_0261	(Motif sequence only)	280
TF_motif_seq_0261	(Motif sequence only)	371
TF_motif_seq_0261	(Motif sequence only)	509
TF_motif_seq_0261	(Motif sequence only)	563
TF_motif_seq_0261	(Motif sequence only)	652
TF_motif_seq_0261	(Motif sequence only)	709
TF_motif_seq_0261	(Motif sequence only)	714
TF_motif_seq_0261	(Motif sequence only)	716
TF_motif_seq_0261	(Motif sequence only)	821
TF_motif_seq_0261	(Motif sequence only)	874
TF_motif_seq_0261	(Motif sequence only)	889
TF_motif_seq_0261	(Motif sequence only)	967
TF_motif_seq_0261	(Motif sequence only)	972
TF_motif_seq_0261	(Motif sequence only)	990
TF_motif_seq_0261	(Motif sequence only)	1071
TF_motif_seq_0261	(Motif sequence only)	1142
TF_motif_seq_0261	(Motif sequence only)	1220
TF_motif_seq_0261	(Motif sequence only)	1725
TF_motif_seq_0261	(Motif sequence only)	1850
TF_motif_seq_0261	(Motif sequence only)	1862
TF_motif_seq_0261	(Motif sequence only)	1887
TF_motif_seq_0261	(Motif sequence only)	1895
TF_motif_seq_0261	(Motif sequence only)	1908
TF_motif_seq_0261	(Motif sequence only)	1913
TF_motif_seq_0261	(Motif sequence only)	2008
TF_motif_seq_0261	(Motif sequence only)	2241
TF_motif_seq_0261	(Motif sequence only)	2243
TF_motif_seq_0261	(Motif sequence only)	2316
TF_motif_seq_0261	(Motif sequence only)	2366
TF_motif_seq_0261	(Motif sequence only)	2734
TF_motif_seq_0261	(Motif sequence only)	2754
TF_motif_seq_0261	(Motif sequence only)	2829
TF_motif_seq_0261	(Motif sequence only)	2867
TF_motif_seq_0261	(Motif sequence only)	2879
TF_motif_seq_0261	(Motif sequence only)	2904
TF_motif_seq_0261	(Motif sequence only)	2993
TF_motif_seq_0263	(Motif sequence only)	35
TF_motif_seq_0263	(Motif sequence only)	181
TF_motif_seq_0263	(Motif sequence only)	185
TF_motif_seq_0263	(Motif sequence only)	287
TF_motif_seq_0263	(Motif sequence only)	371
TF_motif_seq_0263	(Motif sequence only)	478
TF_motif_seq_0263	(Motif sequence only)	509
TF_motif_seq_0263	(Motif sequence only)	578
TF_motif_seq_0263	(Motif sequence only)	680
TF_motif_seq_0263	(Motif sequence only)	720
TF_motif_seq_0263	(Motif sequence only)	768
TF_motif_seq_0263	(Motif sequence only)	798
TF_motif_seq_0263	(Motif sequence only)	882
TF_motif_seq_0263	(Motif sequence only)	898
TF_motif_seq_0263	(Motif sequence only)	1699
TF_motif_seq_0263	(Motif sequence only)	1701
TF_motif_seq_0263	(Motif sequence only)	1792
TF_motif_seq_0263	(Motif sequence only)	1795
TF_motif_seq_0263	(Motif sequence only)	1887
TF_motif_seq_0263	(Motif sequence only)	2238
TF_motif_seq_0263	(Motif sequence only)	2381
TF_motif_seq_0263	(Motif sequence only)	2666
TF_motif_seq_0263	(Motif sequence only)	2792
TF_motif_seq_0263	(Motif sequence only)	2867
TF_motif_seq_0263	(Motif sequence only)	2870
TF_motif_seq_0263	(Motif sequence only)	2897
TF_motif_seq_0263	(Motif sequence only)	2918
TF_motif_seq_0263	(Motif sequence only)	2938
TF_motif_seq_0263	(Motif sequence only)	2965
TF_motif_seq_0263	(Motif sequence only)	2981
TF_motif_seq_0263	(Motif sequence only)	2984
TF_motif_seq_0265	(Motif sequence only)	576
TF_motif_seq_0265	(Motif sequence only)	577
TF_motif_seq_0265	(Motif sequence only)	747
TF_motif_seq_0265	(Motif sequence only)	766
TF_motif_seq_0265	(Motif sequence only)	1095
TF_motif_seq_0265	(Motif sequence only)	1095
TF_motif_seq_0265	(Motif sequence only)	1096
TF_motif_seq_0265	(Motif sequence only)	1114
TF_motif_seq_0265	(Motif sequence only)	1114
TF_motif_seq_0265	(Motif sequence only)	1144
TF_motif_seq_0265	(Motif sequence only)	1203
TF_motif_seq_0265	(Motif sequence only)	1681
TF_motif_seq_0265	(Motif sequence only)	1681
TF_motif_seq_0265	(Motif sequence only)	1699
TF_motif_seq_0265	(Motif sequence only)	1700
TF_motif_seq_0265	(Motif sequence only)	1701
TF_motif_seq_0265	(Motif sequence only)	2136
TF_motif_seq_0265	(Motif sequence only)	2747
TF_motif_seq_0265	(Motif sequence only)	2906
TF_motif_seq_0268	(Motif sequence only)	91
TF_motif_seq_0268	(Motif sequence only)	219
TF_motif_seq_0268	(Motif sequence only)	348
TF_motif_seq_0268	(Motif sequence only)	357
TF_motif_seq_0268	(Motif sequence only)	378
TF_motif_seq_0268	(Motif sequence only)	522
TF_motif_seq_0268	(Motif sequence only)	608
TF_motif_seq_0268	(Motif sequence only)	615
TF_motif_seq_0268	(Motif sequence only)	704
TF_motif_seq_0268	(Motif sequence only)	742
TF_motif_seq_0268	(Motif sequence only)	776
TF_motif_seq_0268	(Motif sequence only)	817
TF_motif_seq_0268	(Motif sequence only)	888
TF_motif_seq_0268	(Motif sequence only)	937
TF_motif_seq_0268	(Motif sequence only)	1213
TF_motif_seq_0268	(Motif sequence only)	1449
TF_motif_seq_0268	(Motif sequence only)	1746
TF_motif_seq_0268	(Motif sequence only)	1751
TF_motif_seq_0268	(Motif sequence only)	1768
TF_motif_seq_0268	(Motif sequence only)	1851
TF_motif_seq_0268	(Motif sequence only)	1907
TF_motif_seq_0268	(Motif sequence only)	2002
TF_motif_seq_0268	(Motif sequence only)	2076
TF_motif_seq_0268	(Motif sequence only)	2090
TF_motif_seq_0268	(Motif sequence only)	2205
TF_motif_seq_0268	(Motif sequence only)	2226
TF_motif_seq_0268	(Motif sequence only)	2359
TF_motif_seq_0268	(Motif sequence only)	2503
TF_motif_seq_0268	(Motif sequence only)	2542
TF_motif_seq_0268	(Motif sequence only)	2574
TF_motif_seq_0268	(Motif sequence only)	2611
TF_motif_seq_0268	(Motif sequence only)	2733
TF_motif_seq_0268	(Motif sequence only)	2780
TF_motif_seq_0275	(Motif sequence only)	14
TF_motif_seq_0275	(Motif sequence only)	22
TF_motif_seq_0275	(Motif sequence only)	126
TF_motif_seq_0275	(Motif sequence only)	132
TF_motif_seq_0275	(Motif sequence only)	149
TF_motif_seq_0275	(Motif sequence only)	236
TF_motif_seq_0275	(Motif sequence only)	321
TF_motif_seq_0275	(Motif sequence only)	327
TF_motif_seq_0275	(Motif sequence only)	371
TF_motif_seq_0275	(Motif sequence only)	379
TF_motif_seq_0275	(Motif sequence only)	391
TF_motif_seq_0275	(Motif sequence only)	417
TF_motif_seq_0275	(Motif sequence only)	463
TF_motif_seq_0275	(Motif sequence only)	471
TF_motif_seq_0275	(Motif sequence only)	488
TF_motif_seq_0275	(Motif sequence only)	507
TF_motif_seq_0275	(Motif sequence only)	509
TF_motif_seq_0275	(Motif sequence only)	552
TF_motif_seq_0275	(Motif sequence only)	565
TF_motif_seq_0275	(Motif sequence only)	611
TF_motif_seq_0275	(Motif sequence only)	644
TF_motif_seq_0275	(Motif sequence only)	646
TF_motif_seq_0275	(Motif sequence only)	701
TF_motif_seq_0275	(Motif sequence only)	749
TF_motif_seq_0275	(Motif sequence only)	764
[truncated: 183 more rows]

[truncated: 41 more sheets: Vitvi06g00772, Vitvi07g00572, Vitvi07g01326, Vitvi07g00573, Vitvi07g01327, Vitvi07g01328, Vitvi07g01610, Vitvi08g00144, Vitvi09g00188, Vitvi10g01237, Vitvi11g00169, Vitvi12g00230, Vitvi13g00085, Vitvi13g00109, Vitvi13g00144, Vitvi13g00333, Vitvi13g00543, Vitvi13g00545, Vitvi13g00546, Vitvi13g00549 …]
