# Supplementary material for: The LATERAL ORGAN BOUNDARIES Domain gene family in grapevine: genome-wide characterization and expression analyses during developmental processes and stress responses
Source: Sci Rep. 2017 Nov 21;7:15968. doi: 10.1038/s41598-017-16240-5 (PMC5698300; doi:10.1038/s41598-017-16240-5)
Supplement: Supplementary file 4 — Supplementary Table S3 [file 41598_2017_16240_MOESM4_ESM.xlsx]

## Sheet: Title Page
The LATERAL ORGAN BOUNDARIES Domain gene family in grapevine: genome-wide characterization and expression analyses during developmental processes and stress responses
Jérôme Grimplet1+, Diana Pimentel2+, Patricia Agudelo-Romero2#, Jose Miguel Martinez-Zapater1, Ana Margarida Fortes2 *
1Instituto de Ciencias de la Vid y del Vino (CSIC-Universidad de La Rioja-Gobierno de La Rioja), 26006 Logroño, Spain; 2Universidade de Lisboa, Faculdade de Ciências de Lisboa, BioISI, Campo Grande, 1749-016 Lisboa, Portugal;
+ co-authorship
*Correspondence:
Ana Margarida Fortes, Universidade de Lisboa, Faculdade de Ciências de Lisboa, BioISI, Campo Grande 1749-016 Lisboa, Portugal. Telephone number: +351 21 7500382; Fax number: +351 217500048. E-mail: amfortes@fc.ul.pt
#Present address: The UWA Institute of Agriculture, The University of Western Australia, M082 Perth, 6009, Australia and the ARC Centre of Excellence in Plant Energy Biology, The University of Western Australia, M316 Perth, 6009, Australia
Additional emails: JG (jerome.grimplet@icvv.es), DP (dianalpoim@gmail.com), PA-R (p.agudeloromero@gmail.com), JMM-Z (zapater@icvv.es)

## Sheet: Vitvi00g00480
ID Locus	Vitvi00g00480
Gene	LBDIc4 LBD6
Matrix ID	Family	Position	Strand	Similar Score	Hit Sequence	TF ID or Motif name
TFmatrixID_0001	AT-Hook	117	-	0.99	caaaTAATTa	AT1G63480
TFmatrixID_0001	AT-Hook	387	+	0.98	gAATTAattc	AT1G63480
TFmatrixID_0001	AT-Hook	387	-	0.98	gaatTAATTc	AT1G63480
TFmatrixID_0001	AT-Hook	881	-	1	aaaaTAATTt	AT1G63480
TFmatrixID_0001	AT-Hook	1368	-	0.98	aaaaTAATTg	AT1G63480
TFmatrixID_0001	AT-Hook	1525	+	1	aAATTAatta	AT1G63480
TFmatrixID_0001	AT-Hook	1525	-	1	aaatTAATTa	AT1G63480
TFmatrixID_0001	AT-Hook	1613	-	1	aaaaTAATTt	AT1G63480
TFmatrixID_0002	AT-Hook	119	-	0.92	aatAATTAga	AT1G63480
TFmatrixID_0002	AT-Hook	330	+	1	aaTAATTatt	AT1G63480
TFmatrixID_0002	AT-Hook	330	-	1	aatAATTAtt	AT1G63480
TFmatrixID_0002	AT-Hook	797	+	0.94	ttTAATTttt	AT1G63480
TFmatrixID_0002	AT-Hook	860	-	0.93	ataAATTAat	AT1G63480
TFmatrixID_0002	AT-Hook	883	+	0.97	aaTAATTttt	AT1G63480
TFmatrixID_0002	AT-Hook	1558	+	0.94	ttTAATTttt	AT1G63480
TFmatrixID_0002	AT-Hook	1615	+	0.97	aaTAATTttt	AT1G63480
TFmatrixID_0002	AT-Hook	1800	-	0.95	aaaAATTAac	AT1G63480
TFmatrixID_0002	AT-Hook	2155	+	0.92	ttTAATTtat	AT1G63480
TFmatrixID_0003	AT-Hook	518	-	0.98	aaaaTATATt	AT1G63480
TFmatrixID_0003	AT-Hook	1162	-	0.98	aattTATATa	AT1G63480
TFmatrixID_0003	AT-Hook	1381	-	0.98	aaaaTATATa	AT1G63480
TFmatrixID_0003	AT-Hook	1915	+	0.98	tATATAtata	AT1G63480
TFmatrixID_0003	AT-Hook	1915	-	0.98	tataTATATa	AT1G63480
TFmatrixID_0003	AT-Hook	1917	+	0.98	tATATAtata	AT1G63480
TFmatrixID_0003	AT-Hook	1917	-	0.98	tataTATATa	AT1G63480
TFmatrixID_0004	AT-Hook	519	+	1	aAATATattt	AT4G14465
TFmatrixID_0004	AT-Hook	519	-	1	aaatATATTt	AT4G14465
TFmatrixID_0004	AT-Hook	1071	+	0.99	cAATATattc	AT4G14465
TFmatrixID_0004	AT-Hook	1071	-	0.99	caatATATTc	AT4G14465
TFmatrixID_0004	AT-Hook	2979	-	0.9	tattATATTa	AT4G14465
TFmatrixID_0005	AT-Hook	387	+	0.93	gaATTAAttc	AT4G14465
TFmatrixID_0005	AT-Hook	387	-	0.93	gaaTTAATtc	AT4G14465
TFmatrixID_0005	AT-Hook	524	-	0.92	tatTTAATct	AT4G14465
TFmatrixID_0005	AT-Hook	795	-	0.97	gatTTAATtt	AT4G14465
TFmatrixID_0005	AT-Hook	1525	+	0.96	aaATTAAtta	AT4G14465
TFmatrixID_0005	AT-Hook	1525	-	0.94	aaaTTAATta	AT4G14465
TFmatrixID_0005	AT-Hook	1556	-	0.97	catTTAATtt	AT4G14465
TFmatrixID_0005	AT-Hook	2153	-	0.98	aatTTAATtt	AT4G14465
TFmatrixID_0006	AT-Hook	333	+	0.96	aATTATtata	AT4G14465
TFmatrixID_0006	AT-Hook	2117	-	0.95	aataATAATa	AT4G14465
TFmatrixID_0006	AT-Hook	2120	-	0.95	aataATAATt	AT4G14465
TFmatrixID_0006	AT-Hook	2147	-	0.95	aataATAATt	AT4G14465
TFmatrixID_0006	AT-Hook	2979	+	0.97	tATTATatta	AT4G14465
TFmatrixID_0007	AT-Hook	387	+	0.99	gAATTAattc	AT4G35390
TFmatrixID_0007	AT-Hook	387	-	0.99	gaatTAATTc	AT4G35390
TFmatrixID_0007	AT-Hook	795	-	0.96	gattTAATTt	AT4G35390
TFmatrixID_0007	AT-Hook	1525	+	1	aAATTAatta	AT4G35390
TFmatrixID_0007	AT-Hook	1525	-	1	aaatTAATTa	AT4G35390
TFmatrixID_0007	AT-Hook	1556	-	0.96	cattTAATTt	AT4G35390
TFmatrixID_0007	AT-Hook	2153	-	0.97	aattTAATTt	AT4G35390
TFmatrixID_0008	AT-Hook	519	+	1	aAATATattt	AT4G35390
TFmatrixID_0008	AT-Hook	519	-	1	aaatATATTt	AT4G35390
TFmatrixID_0008	AT-Hook	1039	+	0.94	cAATATtttt	AT4G35390
TFmatrixID_0008	AT-Hook	1071	+	0.98	cAATATattc	AT4G35390
TFmatrixID_0008	AT-Hook	1071	-	0.98	caatATATTc	AT4G35390
TFmatrixID_0008	AT-Hook	1449	-	0.95	aaaaATATTa	AT4G35390
TFmatrixID_0008	AT-Hook	1816	-	0.96	aaaaATATTt	AT4G35390
TFmatrixID_0008	AT-Hook	1818	+	0.95	aAATATtttg	AT4G35390
TFmatrixID_0008	AT-Hook	1851	+	0.94	tAATATtttg	AT4G35390
TFmatrixID_0008	AT-Hook	2979	-	0.94	tattATATTa	AT4G35390
TFmatrixID_0009	AT-Hook	353	+	0.97	acatTTATTt	AT4G35390
TFmatrixID_0009	AT-Hook	858	-	1	aAATAAatta	AT4G35390
TFmatrixID_0009	AT-Hook	882	-	0.96	aAATAAtttt	AT4G35390
TFmatrixID_0009	AT-Hook	908	+	1	aaatTTATTt	AT4G35390
TFmatrixID_0009	AT-Hook	970	+	0.98	ttatTTATTt	AT4G35390
TFmatrixID_0009	AT-Hook	1614	-	0.96	aAATAAtttt	AT4G35390
TFmatrixID_0009	AT-Hook	1771	-	0.98	aAATAAataa	AT4G35390
TFmatrixID_0018	Myb/SANT;MYB;ARR-B	621	-	0.9	aaaGATCCcc	AT2G01760
TFmatrixID_0021	C2H2	1358	+	0.93	atCAGCTtaa	AT4G35610
TFmatrixID_0025	Homeodomain;bZIP;HD-ZIP	2352	-	0.94	gcAATCAatg	AT3G61890
TFmatrixID_0025	Homeodomain;bZIP;HD-ZIP	2376	+	0.98	gaaTGATTga	AT3G61890
TFmatrixID_0026	bZIP;Homeodomain;HD-ZIP	117	-	0.94	caaATAATta	AT5G03790
TFmatrixID_0026	bZIP;Homeodomain;HD-ZIP	328	-	0.94	ctaATAATta	AT5G03790
TFmatrixID_0026	bZIP;Homeodomain;HD-ZIP	332	+	0.94	taATTATtat	AT5G03790
TFmatrixID_0026	bZIP;Homeodomain;HD-ZIP	1188	+	0.95	atATTATtgg	AT5G03790
TFmatrixID_0026	bZIP;Homeodomain;HD-ZIP	1368	-	0.94	aaaATAATtg	AT5G03790
TFmatrixID_0026	bZIP;Homeodomain;HD-ZIP	2121	-	0.94	ataATAATtt	AT5G03790
TFmatrixID_0026	bZIP;Homeodomain;HD-ZIP	2148	-	0.94	ataATAATtt	AT5G03790
TFmatrixID_0029	MYB-related	404	+	0.98	gaaATATCta	AT2G46830
TFmatrixID_0029	MYB-related	1052	-	0.88	aaGATATtca	AT2G46830
TFmatrixID_0030	MYB-related	1062	-	0.99	cctaTATCTc	AT2G46830
TFmatrixID_0030	MYB-related	1253	-	1	tttaTATCTt	AT2G46830
TFmatrixID_0030	MYB-related	2297	+	0.99	cAGATAtggg	AT2G46830
TFmatrixID_0031	Dof	1653	-	1	tcaCTTTTtc	AT2G46590
TFmatrixID_0031	Dof	1670	-	1	tcaCTTTTtt	AT2G46590
TFmatrixID_0042	GATA;tify	621	+	0.95	aaAGATCccc	AT5G25830
TFmatrixID_0044	MYB;G2-like	161	+	0.91	aaaAATCTaa	AT2G20570
TFmatrixID_0044	MYB;G2-like	582	+	0.92	gaaAATCTat	AT2G20570
TFmatrixID_0047	bZIP;Homeodomain;HD-ZIP	118	-	0.91	aaATAATtag	AT1G52150
TFmatrixID_0047	bZIP;Homeodomain;HD-ZIP	329	-	0.97	taATAATtat	AT1G52150
TFmatrixID_0047	bZIP;Homeodomain;HD-ZIP	331	+	0.97	ataATTATta	AT1G52150
TFmatrixID_0047	bZIP;Homeodomain;HD-ZIP	2122	-	0.92	taATAATttt	AT1G52150
TFmatrixID_0047	bZIP;Homeodomain;HD-ZIP	2149	-	0.92	taATAATtta	AT1G52150
TFmatrixID_0048	Myb/SANT;MYB;G2-like	1072	+	1	aataTATTCg	AT5G16560
TFmatrixID_0048	Myb/SANT;MYB;G2-like	1089	+	0.97	gataTATTCa	AT5G16560
TFmatrixID_0048	Myb/SANT;MYB;G2-like	1327	-	0.98	aGAATAtcaa	AT5G16560
TFmatrixID_0048	Myb/SANT;MYB;G2-like	2081	-	1	cGAATAtatg	AT5G16560
TFmatrixID_0050	Myb/SANT;MYB;G2-like	494	+	0.89	gttTATTCta	AT5G42630
TFmatrixID_0058	Homeodomain;bZIP;HD-ZIP	116	-	0.95	tcaaATAATtagaa	AT3G01470
TFmatrixID_0058	Homeodomain;bZIP;HD-ZIP	327	-	0.95	tctaATAATtatta	AT3G01470
TFmatrixID_0058	Homeodomain;bZIP;HD-ZIP	329	+	0.95	taataATTATtata	AT3G01470
TFmatrixID_0058	Homeodomain;bZIP;HD-ZIP	880	-	0.94	taaaATAATttttt	AT3G01470
TFmatrixID_0058	Homeodomain;bZIP;HD-ZIP	1185	+	0.89	tttatATTATtgga	AT3G01470
TFmatrixID_0058	Homeodomain;bZIP;HD-ZIP	1367	-	0.94	aaaaATAATtgtga	AT3G01470
TFmatrixID_0058	Homeodomain;bZIP;HD-ZIP	1612	-	0.93	aaaaATAATttttt	AT3G01470
TFmatrixID_0058	Homeodomain;bZIP;HD-ZIP	2120	-	0.94	aataATAATtttgt	AT3G01470
TFmatrixID_0058	Homeodomain;bZIP;HD-ZIP	2147	-	0.95	aataATAATttaat	AT3G01470
TFmatrixID_0065	MADS box;MIKC	2028	+	0.84	acttCCAAAttgagaaaa	AT4G18960
TFmatrixID_0089	AP2;B3;RAV	2664	+	0.96	catCAACAgaac	AT1G13260
TFmatrixID_0108	bZIP;Homeodomain;HD-ZIP	786	+	0.8	aatagaaATGATttaattt	AT1G30490
TFmatrixID_0116	Homeodomain;bZIP;HD-ZIP	118	-	0.92	aAATAAtta	AT5G65310
TFmatrixID_0116	Homeodomain;bZIP;HD-ZIP	1369	-	0.99	aAATAAttg	AT5G65310
TFmatrixID_0123	AP2;B3;RAV	2664	-	0.99	catCAACAga	AT1G13260
TFmatrixID_0124	AP2;B3;RAV	2556	+	0.93	atACCTGaaa	AT1G13260;AT1G01030
TFmatrixID_0125	AP2;B3	661	+	0.93	gcAACGTaca	AT1G50680;AT1G51120
TFmatrixID_0127	AP2;B3;RAV	2101	-	0.93	tgTGTTGt	AT3G25730
TFmatrixID_0127	AP2;B3;RAV	2666	+	0.93	tCAACAga	AT3G25730
TFmatrixID_0129	AT-Hook	274	+	1	gcaaAAATT	AT1G14900;AT1G48610
TFmatrixID_0129	AT-Hook	374	+	1	gaaaAAATT	AT1G14900;AT1G48610
TFmatrixID_0129	AT-Hook	800	-	1	AATTTttta	AT1G14900;AT1G48610
TFmatrixID_0129	AT-Hook	850	-	1	AATTTttaa	AT1G14900;AT1G48610
TFmatrixID_0129	AT-Hook	886	-	1	AATTTtttc	AT1G14900;AT1G48610
TFmatrixID_0129	AT-Hook	1290	-	1	AATTTtttg	AT1G14900;AT1G48610
TFmatrixID_0129	AT-Hook	1561	-	1	AATTTttat	AT1G14900;AT1G48610
TFmatrixID_0129	AT-Hook	1618	-	1	AATTTtttt	AT1G14900;AT1G48610
TFmatrixID_0129	AT-Hook	1712	-	1	AATTTttcg	AT1G14900;AT1G48610
TFmatrixID_0129	AT-Hook	1798	+	1	ataaAAATT	AT1G14900;AT1G48610
TFmatrixID_0130	AT-Hook	518	-	0.94	aaaaTATATt	AT1G19485;AT1G48610;AT4G17950
TFmatrixID_0130	AT-Hook	520	+	0.94	aATATAttta	AT1G19485;AT1G48610;AT4G17950
TFmatrixID_0130	AT-Hook	1162	-	0.94	aattTATATa	AT1G19485;AT1G48610;AT4G17950
TFmatrixID_0130	AT-Hook	1179	+	0.94	gATATAttta	AT1G19485;AT1G48610;AT4G17950
TFmatrixID_0130	AT-Hook	1183	-	0.94	tattTATATt	AT1G19485;AT1G48610;AT4G17950
TFmatrixID_0130	AT-Hook	1381	-	0.94	aaaaTATATa	AT1G19485;AT1G48610;AT4G17950
TFmatrixID_0130	AT-Hook	1567	+	1	tATATAattg	AT1G19485;AT1G48610;AT4G17950
TFmatrixID_0130	AT-Hook	2693	+	0.98	cATATAatag	AT1G19485;AT1G48610;AT4G17950
TFmatrixID_0130	AT-Hook	2978	-	0.98	ctatTATATt	AT1G19485;AT1G48610;AT4G17950
TFmatrixID_0131	AT-Hook	356	-	1	TTTATttat	AT1G19485;AT1G48610
TFmatrixID_0131	AT-Hook	495	-	1	TTTATtcta	AT1G19485;AT1G48610
TFmatrixID_0131	AT-Hook	856	+	1	taaaATAAA	AT1G19485;AT1G48610
TFmatrixID_0131	AT-Hook	911	-	1	TTTATttat	AT1G19485;AT1G48610
TFmatrixID_0131	AT-Hook	969	-	1	TTTATttat	AT1G19485;AT1G48610
TFmatrixID_0131	AT-Hook	973	-	1	TTTATttta	AT1G19485;AT1G48610
TFmatrixID_0131	AT-Hook	1203	+	1	tggaATAAA	AT1G19485;AT1G48610
TFmatrixID_0131	AT-Hook	1212	+	1	tgaaATAAA	AT1G19485;AT1G48610
TFmatrixID_0131	AT-Hook	1485	-	1	TTTATtata	AT1G19485;AT1G48610
TFmatrixID_0131	AT-Hook	1642	-	1	TTTATttcc	AT1G19485;AT1G48610
TFmatrixID_0131	AT-Hook	1682	-	1	TTTATtttt	AT1G19485;AT1G48610
TFmatrixID_0131	AT-Hook	1769	+	1	aaaaATAAA	AT1G19485;AT1G48610
TFmatrixID_0131	AT-Hook	1773	+	1	ataaATAAA	AT1G19485;AT1G48610
TFmatrixID_0131	AT-Hook	1794	+	1	aaaaATAAA	AT1G19485;AT1G48610
TFmatrixID_0131	AT-Hook	1841	-	1	TTTATtttt	AT1G19485;AT1G48610
TFmatrixID_0131	AT-Hook	1977	+	1	caaaATAAA	AT1G19485;AT1G48610
TFmatrixID_0131	AT-Hook	2939	-	1	TTTATtctt	AT1G19485;AT1G48610
TFmatrixID_0132	AT-Hook	544	-	1	TTATTtttc	AT4G21895;AT5G62260
TFmatrixID_0132	AT-Hook	715	-	1	TTATTttct	AT4G21895;AT5G62260
TFmatrixID_0132	AT-Hook	945	+	1	acaaAATAA	AT4G21895;AT5G62260
TFmatrixID_0132	AT-Hook	974	-	1	TTATTttat	AT4G21895;AT5G62260
TFmatrixID_0132	AT-Hook	1578	+	1	agaaAATAA	AT4G21895;AT5G62260
TFmatrixID_0134	AT-Hook	152	+	0.97	gacaaAAAAA	AT4G21895;AT5G62260
TFmatrixID_0134	AT-Hook	1442	+	0.97	gaaaaAAAAA	AT4G21895;AT5G62260
TFmatrixID_0134	AT-Hook	1640	-	0.97	TTTTTatttc	AT4G21895;AT5G62260
TFmatrixID_0134	AT-Hook	1688	-	0.99	TTTTTtcctc	AT4G21895;AT5G62260
TFmatrixID_0135	AT-Hook	1043	-	1	ATTTTtat	AT4G21895;AT5G62260
TFmatrixID_0135	AT-Hook	1562	-	1	ATTTTtat	AT4G21895;AT5G62260
TFmatrixID_0135	AT-Hook	1610	+	1	ataAAAAT	AT4G21895;AT5G62260
TFmatrixID_0135	AT-Hook	1798	+	1	ataAAAAT	AT4G21895;AT5G62260
TFmatrixID_0135	AT-Hook	1844	-	1	ATTTTtat	AT4G21895;AT5G62260
TFmatrixID_0135	AT-Hook	1947	+	1	ataAAAAT	AT4G21895;AT5G62260
TFmatrixID_0136	AT-Hook	495	-	1	TTTATtct	AT4G21895;AT5G62260
TFmatrixID_0136	AT-Hook	857	+	1	aaaATAAA	AT4G21895;AT5G62260
TFmatrixID_0136	AT-Hook	973	-	1	TTTATttt	AT4G21895;AT5G62260
TFmatrixID_0136	AT-Hook	1485	-	1	TTTATtat	AT4G21895;AT5G62260
TFmatrixID_0136	AT-Hook	1682	-	1	TTTATttt	AT4G21895;AT5G62260
TFmatrixID_0136	AT-Hook	1770	+	1	aaaATAAA	AT4G21895;AT5G62260
TFmatrixID_0136	AT-Hook	1795	+	1	aaaATAAA	AT4G21895;AT5G62260
TFmatrixID_0136	AT-Hook	1841	-	1	TTTATttt	AT4G21895;AT5G62260
TFmatrixID_0136	AT-Hook	1978	+	1	aaaATAAA	AT4G21895;AT5G62260
TFmatrixID_0136	AT-Hook	2939	-	1	TTTATtct	AT4G21895;AT5G62260
TFmatrixID_0137	AT-Hook	683	+	1	aaaAATAT	AT4G21895;AT5G62260
TFmatrixID_0137	AT-Hook	1041	-	1	ATATTttt	AT4G21895;AT5G62260
TFmatrixID_0137	AT-Hook	1380	+	1	aaaAATAT	AT4G21895;AT5G62260
TFmatrixID_0137	AT-Hook	1449	+	1	aaaAATAT	AT4G21895;AT5G62260
TFmatrixID_0137	AT-Hook	1816	+	1	aaaAATAT	AT4G21895;AT5G62260
TFmatrixID_0137	AT-Hook	1949	+	1	aaaAATAT	AT4G21895;AT5G62260
TFmatrixID_0138	AT-Hook	857	+	1	aAAATAaa	AT4G21895;AT5G62260
TFmatrixID_0138	AT-Hook	973	-	1	ttTATTTt	AT4G21895;AT5G62260
TFmatrixID_0138	AT-Hook	1682	-	1	ttTATTTt	AT4G21895;AT5G62260
TFmatrixID_0138	AT-Hook	1770	+	1	aAAATAaa	AT4G21895;AT5G62260
TFmatrixID_0138	AT-Hook	1795	+	1	aAAATAaa	AT4G21895;AT5G62260
TFmatrixID_0138	AT-Hook	1841	-	1	ttTATTTt	AT4G21895;AT5G62260
TFmatrixID_0138	AT-Hook	1978	+	1	aAAATAaa	AT4G21895;AT5G62260
TFmatrixID_0139	AT-Hook	2979	+	0.98	tattaTATTA	AT4G21895;AT5G62260
TFmatrixID_0140	AT-Hook	93	-	1	ATTTTttt	AT4G21895;AT5G62260
TFmatrixID_0140	AT-Hook	159	+	1	aaaAAAAT	AT4G21895;AT5G62260
TFmatrixID_0140	AT-Hook	681	+	1	aaaAAAAT	AT4G21895;AT5G62260
TFmatrixID_0140	AT-Hook	897	+	1	aaaAAAAT	AT4G21895;AT5G62260
TFmatrixID_0140	AT-Hook	1447	+	1	aaaAAAAT	AT4G21895;AT5G62260
TFmatrixID_0140	AT-Hook	1495	+	1	aaaAAAAT	AT4G21895;AT5G62260
TFmatrixID_0140	AT-Hook	1619	-	1	ATTTTttt	AT4G21895;AT5G62260
TFmatrixID_0140	AT-Hook	1685	-	1	ATTTTttt	AT4G21895;AT5G62260
TFmatrixID_0141	AT-Hook	267	-	0.93	caaaATTGCa	AT4G21895;AT5G62260
TFmatrixID_0141	AT-Hook	2345	-	0.99	tgaaATTGCa	AT4G21895;AT5G62260
TFmatrixID_0142	AT-Hook	355	-	1	attTATTT	AT4G21895;AT5G62260
TFmatrixID_0142	AT-Hook	858	+	1	AAATAaat	AT4G21895;AT5G62260
TFmatrixID_0142	AT-Hook	910	-	1	attTATTT	AT4G21895;AT5G62260
TFmatrixID_0142	AT-Hook	972	-	1	attTATTT	AT4G21895;AT5G62260
TFmatrixID_0142	AT-Hook	1771	+	1	AAATAaat	AT4G21895;AT5G62260
TFmatrixID_0144	AT-Hook	863	-	1	aatTAATAtaca	AT4G21895;AT5G62260
TFmatrixID_0144	AT-Hook	873	+	0.92	cataTATTAaaa	AT4G21895;AT5G62260
TFmatrixID_0144	AT-Hook	954	-	0.92	cttTAATAtgta	AT4G21895;AT5G62260
TFmatrixID_0144	AT-Hook	1450	+	0.93	aaaaTATTAaga	AT4G21895;AT5G62260
TFmatrixID_0144	AT-Hook	2059	+	0.91	aaacTATTAatt	AT4G21895;AT5G62260
TFmatrixID_0144	AT-Hook	2980	+	0.92	attaTATTAaag	AT4G21895;AT5G62260
TFmatrixID_0146	AT-Hook	116	+	1	tcaaATAAT	AT4G21895;AT5G62260
TFmatrixID_0146	AT-Hook	543	-	1	ATTATtttt	AT4G21895;AT5G62260
TFmatrixID_0146	AT-Hook	714	-	1	ATTATtttc	AT4G21895;AT5G62260
TFmatrixID_0146	AT-Hook	765	-	1	ATTATtttc	AT4G21895;AT5G62260
TFmatrixID_0146	AT-Hook	880	+	1	taaaATAAT	AT4G21895;AT5G62260
TFmatrixID_0146	AT-Hook	1367	+	1	aaaaATAAT	AT4G21895;AT5G62260
TFmatrixID_0146	AT-Hook	1514	+	0.99	aaacATAAT	AT4G21895;AT5G62260
TFmatrixID_0146	AT-Hook	1566	+	1	ttatATAAT	AT4G21895;AT5G62260
TFmatrixID_0146	AT-Hook	1612	+	1	aaaaATAAT	AT4G21895;AT5G62260
TFmatrixID_0146	AT-Hook	2692	+	0.99	tcatATAAT	AT4G21895;AT5G62260
TFmatrixID_0146	AT-Hook	2980	-	0.99	ATTATatta	AT4G21895;AT5G62260
TFmatrixID_0148	AT-Hook	92	-	0.99	cATTTTtt	AT1G19485;AT1G48610
TFmatrixID_0148	AT-Hook	160	+	0.99	aaAAAATc	AT1G19485;AT1G48610
TFmatrixID_0148	AT-Hook	375	+	1	aaAAAATt	AT1G19485;AT1G48610
TFmatrixID_0148	AT-Hook	682	+	1	aaAAAATa	AT1G19485;AT1G48610
TFmatrixID_0148	AT-Hook	800	-	1	aATTTTtt	AT1G19485;AT1G48610
TFmatrixID_0148	AT-Hook	886	-	1	aATTTTtt	AT1G19485;AT1G48610
TFmatrixID_0148	AT-Hook	898	+	0.99	aaAAAATg	AT1G19485;AT1G48610
TFmatrixID_0148	AT-Hook	966	-	0.99	tATTTTat	AT1G19485;AT1G48610
TFmatrixID_0148	AT-Hook	975	-	0.99	tATTTTat	AT1G19485;AT1G48610
TFmatrixID_0148	AT-Hook	983	-	0.99	cATTTTtt	AT1G19485;AT1G48610
TFmatrixID_0148	AT-Hook	1216	+	0.99	atAAAATt	AT1G19485;AT1G48610
TFmatrixID_0148	AT-Hook	1290	-	1	aATTTTtt	AT1G19485;AT1G48610
TFmatrixID_0148	AT-Hook	1366	+	1	aaAAAATa	AT1G19485;AT1G48610
TFmatrixID_0148	AT-Hook	1448	+	1	aaAAAATa	AT1G19485;AT1G48610
TFmatrixID_0148	AT-Hook	1496	+	0.99	aaAAAATc	AT1G19485;AT1G48610
TFmatrixID_0148	AT-Hook	1618	-	1	aATTTTtt	AT1G19485;AT1G48610
TFmatrixID_0148	AT-Hook	1637	-	1	tATTTTtt	AT1G19485;AT1G48610
TFmatrixID_0148	AT-Hook	1684	-	1	tATTTTtt	AT1G19485;AT1G48610
TFmatrixID_0148	AT-Hook	1777	+	0.99	atAAAATt	AT1G19485;AT1G48610
TFmatrixID_0148	AT-Hook	1815	+	1	aaAAAATa	AT1G19485;AT1G48610
TFmatrixID_0152	AT-Hook	276	+	1	aaAAATT	AT1G19485;AT1G48610
TFmatrixID_0152	AT-Hook	376	+	1	aaAAATT	AT1G19485;AT1G48610
TFmatrixID_0152	AT-Hook	800	-	1	AATTTtt	AT1G19485;AT1G48610
TFmatrixID_0152	AT-Hook	850	-	1	AATTTtt	AT1G19485;AT1G48610
TFmatrixID_0152	AT-Hook	886	-	1	AATTTtt	AT1G19485;AT1G48610
TFmatrixID_0152	AT-Hook	1290	-	1	AATTTtt	AT1G19485;AT1G48610
TFmatrixID_0152	AT-Hook	1561	-	1	AATTTtt	AT1G19485;AT1G48610
TFmatrixID_0152	AT-Hook	1618	-	1	AATTTtt	AT1G19485;AT1G48610
TFmatrixID_0152	AT-Hook	1712	-	1	AATTTtt	AT1G19485;AT1G48610
TFmatrixID_0152	AT-Hook	1800	+	1	aaAAATT	AT1G19485;AT1G48610
TFmatrixID_0153	AT-Hook	1043	-	1	ATTTTtat	AT4G21895;AT5G62260
TFmatrixID_0153	AT-Hook	1562	-	1	ATTTTtat	AT4G21895;AT5G62260
TFmatrixID_0153	AT-Hook	1610	+	1	ataAAAAT	AT4G21895;AT5G62260
TFmatrixID_0153	AT-Hook	1798	+	1	ataAAAAT	AT4G21895;AT5G62260
TFmatrixID_0153	AT-Hook	1844	-	1	ATTTTtat	AT4G21895;AT5G62260
TFmatrixID_0153	AT-Hook	1947	+	1	ataAAAAT	AT4G21895;AT5G62260
TFmatrixID_0154	AT-Hook	543	-	1	atTATTTt	AT4G21895;AT5G62260
TFmatrixID_0154	AT-Hook	714	-	1	atTATTTt	AT4G21895;AT5G62260
TFmatrixID_0154	AT-Hook	765	-	1	atTATTTt	AT4G21895;AT5G62260
TFmatrixID_0154	AT-Hook	881	+	1	aAAATAat	AT4G21895;AT5G62260
TFmatrixID_0154	AT-Hook	1040	-	0.93	aaTATTTt	AT4G21895;AT5G62260
TFmatrixID_0154	AT-Hook	1368	+	1	aAAATAat	AT4G21895;AT5G62260
TFmatrixID_0154	AT-Hook	1450	+	0.93	aAAATAtt	AT4G21895;AT5G62260
TFmatrixID_0154	AT-Hook	1613	+	1	aAAATAat	AT4G21895;AT5G62260
TFmatrixID_0154	AT-Hook	1817	+	0.93	aAAATAtt	AT4G21895;AT5G62260
TFmatrixID_0154	AT-Hook	1819	-	0.93	aaTATTTt	AT4G21895;AT5G62260
TFmatrixID_0154	AT-Hook	1852	-	0.93	aaTATTTt	AT4G21895;AT5G62260
TFmatrixID_0174	bHLH	613	-	0.75	gctCATGC	AT1G10120;AT1G18400;AT1G25330;AT1G26260;AT1G68920;AT1G73830;AT2G24260;AT3G07340;AT3G23690;AT4G30980;AT4G34530;AT5G48560;AT5G50915;AT5G58010;AT5G62610
TFmatrixID_0185	bZIP	1866	+	0.89	tgcCGTCAaa	AT1G08320;AT1G68640;AT1G77920;AT5G06839
TFmatrixID_0193	bZIP	243	+	0.75	ACAAGttt	AT3G19290;AT4G34000
TFmatrixID_0193	bZIP	1350	-	0.75	tcaCATGT	AT3G19290;AT4G34000
TFmatrixID_0193	bZIP	1352	+	0.75	ACATGtat	AT3G19290;AT4G34000
TFmatrixID_0195	bZIP	1866	+	0.93	tgcCGTCAaa	AT1G08320;AT1G68640;AT5G06839;AT5G06950
TFmatrixID_0211	C2H2	938	+	1	tACACTt	AT1G27730;AT3G49930;AT3G60580;AT5G04340;AT5G43170
TFmatrixID_0211	C2H2	1836	+	1	aACACTt	AT1G27730;AT3G49930;AT3G60580;AT5G04340;AT5G43170
TFmatrixID_0211	C2H2	1984	-	1	aAGTGTa	AT1G27730;AT3G49930;AT3G60580;AT5G04340;AT5G43170
TFmatrixID_0211	C2H2	2738	-	1	cAGTGTt	AT1G27730;AT3G49930;AT3G60580;AT5G04340;AT5G43170
TFmatrixID_0211	C2H2	2798	-	1	cAGTGTg	AT1G27730;AT3G49930;AT3G60580;AT5G04340;AT5G43170
TFmatrixID_0213	C2H2	938	+	1	tACACTt	AT1G02030;AT2G45120;AT3G19580;AT3G49930;AT3G60580;AT5G04340;AT5G43170
TFmatrixID_0213	C2H2	1836	+	1	aACACTt	AT1G02030;AT2G45120;AT3G19580;AT3G49930;AT3G60580;AT5G04340;AT5G43170
TFmatrixID_0213	C2H2	1984	-	1	aAGTGTa	AT1G02030;AT2G45120;AT3G19580;AT3G49930;AT3G60580;AT5G04340;AT5G43170
TFmatrixID_0213	C2H2	2738	-	1	cAGTGTt	AT1G02030;AT2G45120;AT3G19580;AT3G49930;AT3G60580;AT5G04340;AT5G43170
TFmatrixID_0213	C2H2	2798	-	1	cAGTGTg	AT1G02030;AT2G45120;AT3G19580;AT3G49930;AT3G60580;AT5G04340;AT5G43170
TFmatrixID_0214	C2H2	935	+	0.99	aattACACTtaca	AT2G28710;AT2G37430;AT3G46070;AT3G46080;AT3G46090
TFmatrixID_0214	C2H2	1981	-	0.98	ataaAGTGTacca	AT2G28710;AT2G37430;AT3G46070;AT3G46080;AT3G46090
TFmatrixID_0216	C2H2	2244	-	1	gAGTGAa	AT2G28710;AT2G37430;AT3G46070;AT3G46080;AT5G04390
TFmatrixID_0218	C2H2	1149	-	1	gAGTGAg	AT5G59820
TFmatrixID_0218	C2H2	2526	-	1	gAGTGAg	AT5G59820
TFmatrixID_0218	C2H2	2628	-	1	gAGTGAg	AT5G59820
TFmatrixID_0218	C2H2	2784	-	1	gAGTGAg	AT5G59820
TFmatrixID_0222	CSD	803	-	1	ttTTTATt	AT2G21060;AT4G38680
TFmatrixID_0222	CSD	1483	-	0.97	gtTTTATt	AT2G21060;AT4G38680
TFmatrixID_0222	CSD	1609	+	1	aATAAAaa	AT2G21060;AT4G38680
TFmatrixID_0222	CSD	1640	-	1	ttTTTATt	AT2G21060;AT4G38680
TFmatrixID_0222	CSD	1797	+	1	aATAAAaa	AT2G21060;AT4G38680
TFmatrixID_0222	CSD	1907	+	0.97	aATAAAac	AT2G21060;AT4G38680
TFmatrixID_0223	TCR;CPP	176	-	0.97	tttcaAAATTtac	AT4G14770
TFmatrixID_0223	TCR;CPP	458	-	0.99	tcttcAAATTtct	AT4G14770
TFmatrixID_0223	TCR;CPP	844	-	1	gtttaAAATTttt	AT4G14770
TFmatrixID_0223	TCR;CPP	847	+	0.97	taaAATTTttaaa	AT4G14770
TFmatrixID_0223	TCR;CPP	1012	+	0.97	ataAATTTtgaac	AT4G14770
TFmatrixID_0223	TCR;CPP	1214	-	0.98	aaataAAATTtga	AT4G14770
TFmatrixID_0223	TCR;CPP	1217	+	0.99	taaAATTTgaaat	AT4G14770
TFmatrixID_0223	TCR;CPP	1221	-	0.99	atttgAAATTtgc	AT4G14770
TFmatrixID_0223	TCR;CPP	1284	-	0.97	ttatgAAATTttt	AT4G14770
TFmatrixID_0223	TCR;CPP	1706	-	0.97	ccctcAAATTttt	AT4G14770
TFmatrixID_0223	TCR;CPP	1868	-	0.97	ccgtcAAATTtgt	AT4G14770
TFmatrixID_0224	TCR;CPP	808	+	0.99	aTTTAAaa	AT2G20110
TFmatrixID_0224	TCR;CPP	808	-	0.99	atTTAAAa	AT2G20110
TFmatrixID_0224	TCR;CPP	844	-	0.99	gtTTAAAa	AT2G20110
TFmatrixID_0224	TCR;CPP	1790	-	0.99	gtTTAAAa	AT2G20110
TFmatrixID_0224	TCR;CPP	2205	+	0.99	tTTTAAat	AT2G20110
TFmatrixID_0224	TCR;CPP	2205	-	0.99	ttTTAAAt	AT2G20110
TFmatrixID_0224	TCR;CPP	2313	-	0.99	gtTTAAAa	AT2G20110
TFmatrixID_0225	TCR	807	+	0.96	tatTTAAAat	AT3G04850
TFmatrixID_0225	TCR	807	-	0.96	taTTTAAaat	AT3G04850
TFmatrixID_0225	TCR	843	+	0.96	agtTTAAAat	AT3G04850
TFmatrixID_0225	TCR	843	-	0.96	agTTTAAaat	AT3G04850
TFmatrixID_0225	TCR	1546	+	0.97	attTTAAAat	AT3G04850
TFmatrixID_0225	TCR	1546	-	0.97	atTTTAAaat	AT3G04850
TFmatrixID_0225	TCR	2312	+	0.96	agtTTAAAat	AT3G04850
TFmatrixID_0225	TCR	2312	-	0.96	agTTTAAaat	AT3G04850
TFmatrixID_0226	TCR;CPP	1628	+	0.99	cTTTGAat	AT3G22760;AT3G22780;AT4G14770
TFmatrixID_0227	TCR;CPP	59	-	0.97	tttTCAAAtc	AT4G29000
TFmatrixID_0227	TCR;CPP	458	-	0.97	tctTCAAAtt	AT4G29000
TFmatrixID_0227	TCR;CPP	1016	+	0.95	atTTTGAaca	AT4G29000
TFmatrixID_0227	TCR;CPP	1220	+	0.97	aaTTTGAaat	AT4G29000
TFmatrixID_0227	TCR;CPP	1627	+	0.97	acTTTGAatc	AT4G29000
TFmatrixID_0233	Dof	835	+	1	atAAAAGtag	AT1G64620
TFmatrixID_0233	Dof	1428	+	1	cgAAAAGtat	AT1G64620
TFmatrixID_0233	Dof	1653	-	1	tcaCTTTTtc	AT1G64620
TFmatrixID_0233	Dof	1670	-	1	tcaCTTTTtt	AT1G64620
TFmatrixID_0234	Dof	671	-	1	gCTTTTt	AT2G37590
TFmatrixID_0234	Dof	1655	-	1	aCTTTTt	AT2G37590
TFmatrixID_0234	Dof	1672	-	1	aCTTTTt	AT2G37590
TFmatrixID_0235	Dof	835	+	1	atAAAAGt	AT3G21270
TFmatrixID_0235	Dof	1428	+	1	cgAAAAGt	AT3G21270
TFmatrixID_0235	Dof	1655	-	1	aCTTTTtc	AT3G21270
TFmatrixID_0235	Dof	1672	-	1	aCTTTTtt	AT3G21270
TFmatrixID_0235	Dof	1736	+	1	ctAAAAGt	AT3G21270
TFmatrixID_0235	Dof	2755	-	1	aCTTTTgt	AT3G21270
TFmatrixID_0237	Dof	1429	+	0.99	gAAAAGtat	AT3G47500
TFmatrixID_0237	Dof	1653	-	1	tcaCTTTTt	AT3G47500
TFmatrixID_0237	Dof	1670	-	1	tcaCTTTTt	AT3G47500
TFmatrixID_0238	Dof	834	+	1	aatAAAAGt	AT4G38000
TFmatrixID_0238	Dof	953	-	1	aCTTTAata	AT4G38000
TFmatrixID_0238	Dof	1655	-	1	aCTTTTtct	AT4G38000
TFmatrixID_0238	Dof	1672	-	1	aCTTTTttt	AT4G38000
TFmatrixID_0238	Dof	1735	+	1	cctAAAAGt	AT4G38000
TFmatrixID_0238	Dof	1839	-	1	aCTTTAttt	AT4G38000
TFmatrixID_0238	Dof	1979	+	1	aaaTAAAGt	AT4G38000
TFmatrixID_0239	Dof	669	-	0.99	cagCTTTTtt	AT5G39660
TFmatrixID_0239	Dof	1653	-	1	tcaCTTTTtc	AT5G39660
TFmatrixID_0239	Dof	1670	-	1	tcaCTTTTtt	AT5G39660
TFmatrixID_0240	Dof	1656	-	1	CTTTTtc	AT5G60200
TFmatrixID_0240	Dof	2510	+	1	gaAAAAG	AT5G60200
TFmatrixID_0243	Dof	835	+	1	atAAAAGt	AT5G62940
TFmatrixID_0243	Dof	1428	+	1	cgAAAAGt	AT5G62940
TFmatrixID_0243	Dof	1655	-	1	aCTTTTtc	AT5G62940
TFmatrixID_0243	Dof	1672	-	1	aCTTTTtt	AT5G62940
TFmatrixID_0243	Dof	1736	+	1	ctAAAAGt	AT5G62940
TFmatrixID_0254	EIN3;EIL	1352	-	0.95	acATGTAtcag	AT1G73730
TFmatrixID_0255	EIN3;EIL	650	-	0.97	aaaATACAt	AT2G27050;AT5G21120;AT5G65100
TFmatrixID_0255	EIN3;EIL	1337	-	0.97	ttgATACAa	AT2G27050;AT5G21120;AT5G65100
TFmatrixID_0255	EIN3;EIL	1354	+	0.99	aTGTATcag	AT2G27050;AT5G21120;AT5G65100
TFmatrixID_0255	EIN3;EIL	1542	+	0.97	aTGTATttt	AT2G27050;AT5G21120;AT5G65100
TFmatrixID_0256	EIN3;EIL	127	+	0.99	gaATGCAtat	AT3G20770;AT5G21120;AT5G65100
TFmatrixID_0256	EIN3;EIL	127	-	0.99	gaaTGCATat	AT3G20770;AT5G21120;AT5G65100
TFmatrixID_0258	EIN3;EIL	1353	-	1	caTGTATcag	AT5G21120;AT5G65100
TFmatrixID_0262	GATA	199	+	1	ctTGATCat	AT3G06740;AT3G16870;AT4G16141;AT4G26150;AT5G26930;AT5G49300;AT5G56860
TFmatrixID_0262	GATA	200	-	1	ttGATCAtt	AT3G06740;AT3G16870;AT4G16141;AT4G26150;AT5G26930;AT5G49300;AT5G56860
TFmatrixID_0274	MADS box;MIKC	151	-	0.9	agacAAAAAaaaaaatctaaa	AT2G45660
TFmatrixID_0274	MADS box;MIKC	1232	+	0.88	gcttcttcttctTTTTTttct	AT2G45660
TFmatrixID_0274	MADS box;MIKC	1441	-	0.94	ggaaAAAAAaaaatattaaga	AT2G45660
TFmatrixID_0274	MADS box;MIKC	1492	-	0.91	taaaAAAAAatcaaagaaaaa	AT2G45660
TFmatrixID_0274	MADS box;MIKC	1674	+	0.95	tttttttgtttaTTTTTtttc	AT2G45660
TFmatrixID_0274	MADS box;MIKC	1676	+	0.9	tttttgtttattTTTTTtcct	AT2G45660
TFmatrixID_0278	Homeodomain;TALE	703	+	1	aaTGACAtct	AT1G23380;AT1G62360;AT1G70510;AT4G08150
TFmatrixID_0278	Homeodomain;TALE	1317	-	1	aaaTGTCAat	AT1G23380;AT1G62360;AT1G70510;AT4G08150
TFmatrixID_0280	Homeodomain;HD-ZIP	1999	-	0.94	acATTAAaca	AT1G05230;AT1G17920;AT1G73360;AT1G79840;AT3G03260;AT3G61150;AT5G46880
TFmatrixID_0281	Homeodomain;HD-ZIP	328	-	0.98	ctAATAAtt	AT1G26960;AT1G69780;AT2G22430;AT3G01220;AT5G15150
TFmatrixID_0281	Homeodomain;HD-ZIP	1189	+	1	taTTATTgg	AT1G26960;AT1G69780;AT2G22430;AT3G01220;AT5G15150
TFmatrixID_0282	Homeodomain	189	-	1	gaaTAATAtactt	AT2G36610
TFmatrixID_0282	Homeodomain	1184	+	1	atttaTATTAttg	AT2G36610
TFmatrixID_0282	Homeodomain	1482	+	0.96	agtttTATTAtaa	AT2G36610
TFmatrixID_0282	Homeodomain	1848	-	0.97	ttaTAATAttttg	AT2G36610
TFmatrixID_0282	Homeodomain	1938	+	0.97	agaaaTATTAtaa	AT2G36610
TFmatrixID_0282	Homeodomain	2948	-	1	taaTAATAtatgt	AT2G36610
TFmatrixID_0283	Homeodomain;HD-ZIP	1748	+	0.98	gtaTGATTaa	AT2G22800;AT2G44910;AT4G16780;AT4G37790;AT5G06710;AT5G47370
TFmatrixID_0283	Homeodomain;HD-ZIP	2352	-	0.97	gcAATCAatg	AT2G22800;AT2G44910;AT4G16780;AT4G37790;AT5G06710;AT5G47370
TFmatrixID_0283	Homeodomain;HD-ZIP	2376	+	1	gaaTGATTga	AT2G22800;AT2G44910;AT4G16780;AT4G37790;AT5G06710;AT5G47370
TFmatrixID_0284	Homeodomain;HD-ZIP	791	+	0.92	aaaTGATTta	AT2G46680
TFmatrixID_0284	Homeodomain;HD-ZIP	1748	+	0.92	gtaTGATTaa	AT2G46680
TFmatrixID_0284	Homeodomain;HD-ZIP	2352	-	0.96	gcAATCAatg	AT2G46680
TFmatrixID_0284	Homeodomain;HD-ZIP	2376	+	1	gaaTGATTga	AT2G46680
TFmatrixID_0285	Homeodomain;HB-PHD	1786	-	1	catgGTTTAa	AT3G19510
TFmatrixID_0286	Homeodomain;HD-ZIP	1120	+	0.98	tTGATTag	AT2G22800;AT3G60390;AT4G16780;AT4G37790;AT5G06710;AT5G47370
TFmatrixID_0286	Homeodomain;HD-ZIP	2352	-	1	gcAATCAa	AT2G22800;AT3G60390;AT4G16780;AT4G37790;AT5G06710;AT5G47370
TFmatrixID_0286	Homeodomain;HD-ZIP	2378	+	1	aTGATTga	AT2G22800;AT3G60390;AT4G16780;AT4G37790;AT5G06710;AT5G47370
TFmatrixID_0287	Homeodomain;bZIP;HD-ZIP	387	+	0.98	gaaTTAATtc	AT3G61890
TFmatrixID_0287	Homeodomain;bZIP;HD-ZIP	387	-	0.98	gaATTAAttc	AT3G61890
TFmatrixID_0288	Homeodomain;HD-ZIP	386	-	0.94	tgaATTAAttc	AT1G05230;AT1G17920;AT3G61150;AT4G00730;AT5G46880
TFmatrixID_0288	Homeodomain;HD-ZIP	387	+	0.94	gaaTTAATtca	AT1G05230;AT1G17920;AT3G61150;AT4G00730;AT5G46880
TFmatrixID_0288	Homeodomain;HD-ZIP	861	-	0.94	taaATTAAtat	AT1G05230;AT1G17920;AT3G61150;AT4G00730;AT5G46880
TFmatrixID_0288	Homeodomain;HD-ZIP	1524	-	0.94	aaaATTAAtta	AT1G05230;AT1G17920;AT3G61150;AT4G00730;AT5G46880
TFmatrixID_0288	Homeodomain;HD-ZIP	1525	+	0.95	aaaTTAATtag	AT1G05230;AT1G17920;AT3G61150;AT4G00730;AT5G46880
TFmatrixID_0288	Homeodomain;HD-ZIP	2062	+	0.94	ctaTTAATttc	AT1G05230;AT1G17920;AT3G61150;AT4G00730;AT5G46880
TFmatrixID_0289	Homeodomain;HD-ZIP	63	-	0.97	caAATCAtca	AT2G22800;AT4G16780;AT4G17460;AT4G37790;AT5G06710;AT5G47370
TFmatrixID_0289	Homeodomain;HD-ZIP	791	+	0.98	aaaTGATTta	AT2G22800;AT4G16780;AT4G17460;AT4G37790;AT5G06710;AT5G47370
TFmatrixID_0289	Homeodomain;HD-ZIP	1401	-	0.98	aaAATCAtta	AT2G22800;AT4G16780;AT4G17460;AT4G37790;AT5G06710;AT5G47370
TFmatrixID_0289	Homeodomain;HD-ZIP	1463	+	0.98	aaaTGATTtt	AT2G22800;AT4G16780;AT4G17460;AT4G37790;AT5G06710;AT5G47370
TFmatrixID_0289	Homeodomain;HD-ZIP	1551	-	0.98	aaAATCAttt	AT2G22800;AT4G16780;AT4G17460;AT4G37790;AT5G06710;AT5G47370
TFmatrixID_0289	Homeodomain;HD-ZIP	1748	+	0.98	gtaTGATTaa	AT2G22800;AT4G16780;AT4G17460;AT4G37790;AT5G06710;AT5G47370
TFmatrixID_0289	Homeodomain;HD-ZIP	2376	+	1	gaaTGATTga	AT2G22800;AT4G16780;AT4G17460;AT4G37790;AT5G06710;AT5G47370
TFmatrixID_0290	Homeodomain;HD-ZIP	1998	-	0.98	aacATTAAac	AT1G05230;AT1G17920;AT2G32370;AT3G61150;AT4G21750;AT5G46880
TFmatrixID_0291	Homeodomain;bZIP;HD-ZIP;WOX	2352	-	0.92	gcAATCAa	AT4G35550
TFmatrixID_0291	Homeodomain;bZIP;HD-ZIP;WOX	2378	+	0.98	aTGATTga	AT4G35550
TFmatrixID_0292	Homeodomain;HD-ZIP	118	-	0.95	aaATAATt	AT1G26960;AT1G69780;AT3G01220;AT4G40060;AT5G15150
TFmatrixID_0292	Homeodomain;HD-ZIP	329	-	1	taATAATt	AT1G26960;AT1G69780;AT3G01220;AT4G40060;AT5G15150
TFmatrixID_0292	Homeodomain;HD-ZIP	333	+	1	aATTATta	AT1G26960;AT1G69780;AT3G01220;AT4G40060;AT5G15150
TFmatrixID_0292	Homeodomain;HD-ZIP	882	-	0.95	aaATAATt	AT1G26960;AT1G69780;AT3G01220;AT4G40060;AT5G15150
TFmatrixID_0292	Homeodomain;HD-ZIP	1369	-	0.95	aaATAATt	AT1G26960;AT1G69780;AT3G01220;AT4G40060;AT5G15150
TFmatrixID_0292	Homeodomain;HD-ZIP	1614	-	0.95	aaATAATt	AT1G26960;AT1G69780;AT3G01220;AT4G40060;AT5G15150
TFmatrixID_0292	Homeodomain;HD-ZIP	2122	-	1	taATAATt	AT1G26960;AT1G69780;AT3G01220;AT4G40060;AT5G15150
TFmatrixID_0292	Homeodomain;HD-ZIP	2149	-	1	taATAATt	AT1G26960;AT1G69780;AT3G01220;AT4G40060;AT5G15150
TFmatrixID_0293	Homeodomain;TALE	703	+	0.99	aaTGACAtct	AT1G62990;AT4G32040;AT5G11060;AT5G25220
TFmatrixID_0298	Homeodomain;HD-ZIP	2375	+	1	agaaTGATTg	AT1G69780;AT2G18550;AT3G01220;AT5G15150
TFmatrixID_0299	Homeodomain;WOX	2352	-	0.99	gcAATCAa	AT1G20700;AT1G20710
TFmatrixID_0299	Homeodomain;WOX	2378	+	0.99	aTGATTga	AT1G20700;AT1G20710
TFmatrixID_0300	Homeodomain;TALE	1866	-	1	tgcCGTCAaa	AT1G62360;AT1G70510;AT4G08150
TFmatrixID_0301	Homeodomain;TALE	704	+	0.98	aTGACAtc	AT1G62360;AT1G70510;AT4G08150
TFmatrixID_0319	Myb/SANT	72	-	1	atTATCCtca	AT3G16350
TFmatrixID_0320	Myb/SANT;MYB-related	405	-	1	aaATATCta	AT1G01520;AT3G09600;AT4G01280;AT5G02840;AT5G52660
TFmatrixID_0320	Myb/SANT;MYB-related	1052	+	0.97	aaGATATtc	AT1G01520;AT3G09600;AT4G01280;AT5G02840;AT5G52660
TFmatrixID_0322	Myb/SANT;MYB	924	-	0.86	atACCTAtct	AT5G49330
TFmatrixID_0322	Myb/SANT;MYB	2260	+	0.99	gggTAGGTag	AT5G49330
TFmatrixID_0326	Myb/SANT	71	+	0.98	catTATCCtc	AT1G70000
TFmatrixID_0328	Myb/SANT	72	-	0.98	atTATCCt	AT1G70000;AT3G16350
TFmatrixID_0331	Myb/SANT	71	+	1	catTATCCtc	AT3G16350
TFmatrixID_0334	Myb/SANT;MYB-related	404	+	1	gaaATATCt	AT1G18330;AT3G10113
TFmatrixID_0334	Myb/SANT;MYB-related	1053	-	0.98	aGATATtca	AT1G18330;AT3G10113
TFmatrixID_0334	Myb/SANT;MYB-related	1327	+	0.97	agaATATCa	AT1G18330;AT3G10113
TFmatrixID_0335	Myb/SANT	72	-	0.99	atTATCCtca	AT1G19000
TFmatrixID_0336	Myb/SANT;MYB	923	-	0.93	catACCTAtct	AT1G22640;AT2G16720;AT4G09460
TFmatrixID_0336	Myb/SANT;MYB	2260	+	1	gggTAGGTagg	AT1G22640;AT2G16720;AT4G09460
TFmatrixID_0338	Myb/SANT	1629	+	1	tttGAATCta	AT1G68670;AT3G25790
TFmatrixID_0339	Myb/SANT	1085	+	0.91	aatGGATAtat	AT1G74840
TFmatrixID_0341	Myb/SANT;MYB;ARR-B	1629	+	0.98	tttgAATCTa	AT2G01760
TFmatrixID_0344	Myb/SANT;ARR-B	1629	+	0.98	tttGAATCta	AT3G16857
TFmatrixID_0348	Myb/SANT;ARR-B	621	-	0.96	aAAGATcccc	AT4G16110
TFmatrixID_0352	Myb/SANT;MYB	2261	+	0.99	ggTAGGTa	AT2G16720;AT4G09460;AT4G34990;AT4G38620
TFmatrixID_0356	Myb/SANT	71	+	1	caTTATCct	AT5G08520
TFmatrixID_0357	Myb/SANT;G2-like;MYB	191	+	0.96	atAATATact	AT1G32240;AT4G17695;AT5G16560;AT5G42630
TFmatrixID_0357	Myb/SANT;G2-like;MYB	1038	+	0.96	acAATATttt	AT1G32240;AT4G17695;AT5G16560;AT5G42630
TFmatrixID_0357	Myb/SANT;G2-like;MYB	1038	-	0.96	acaATATTtt	AT1G32240;AT4G17695;AT5G16560;AT5G42630
TFmatrixID_0357	Myb/SANT;G2-like;MYB	1817	+	0.97	aaAATATttt	AT1G32240;AT4G17695;AT5G16560;AT5G42630
TFmatrixID_0357	Myb/SANT;G2-like;MYB	1817	-	0.97	aaaATATTtt	AT1G32240;AT4G17695;AT5G16560;AT5G42630
TFmatrixID_0357	Myb/SANT;G2-like;MYB	1850	+	0.97	atAATATttt	AT1G32240;AT4G17695;AT5G16560;AT5G42630
TFmatrixID_0357	Myb/SANT;G2-like;MYB	1850	-	0.97	ataATATTtt	AT1G32240;AT4G17695;AT5G16560;AT5G42630
TFmatrixID_0357	Myb/SANT;G2-like;MYB	1939	+	0.96	gaAATATtat	AT1G32240;AT4G17695;AT5G16560;AT5G42630
TFmatrixID_0357	Myb/SANT;G2-like;MYB	1939	-	0.96	gaaATATTat	AT1G32240;AT4G17695;AT5G16560;AT5G42630
TFmatrixID_0358	Myb/SANT	2332	+	0.99	ggagGAATCc	AT5G18240
TFmatrixID_0361	Myb/SANT	71	+	0.98	caTTATCctc	AT1G70000;AT3G16350;AT5G47390
TFmatrixID_0362	Myb/SANT;ARR-B	925	+	0.94	taccTATCTcaat	AT5G58080
TFmatrixID_0362	Myb/SANT;ARR-B	2294	-	0.96	gtgcAGATAtggg	AT5G58080
TFmatrixID_0364	Myb/SANT;MYB-related	405	+	1	aaATATCt	AT3G09600;AT4G01280
TFmatrixID_0364	Myb/SANT;MYB-related	1053	-	0.98	aGATATtc	AT3G09600;AT4G01280
TFmatrixID_0369	Myb/SANT;MYB-related	405	+	1	aaATATCta	AT1G01060;AT5G37260
TFmatrixID_0369	Myb/SANT;MYB-related	1052	-	0.99	aaGATATtc	AT1G01060;AT5G37260
TFmatrixID_0372	Myb/SANT	71	+	1	catTATCCt	AT1G70000;AT3G16350
TFmatrixID_0382	NAC;NAM	9	+	1	gaGTCAAtc	AT1G01720;AT1G52880;AT1G52890;AT1G69490;AT3G04070;AT3G15500;AT3G15510;AT4G27410
TFmatrixID_0382	NAC;NAM	428	-	1	agTTGACtt	AT1G01720;AT1G52880;AT1G52890;AT1G69490;AT3G04070;AT3G15500;AT3G15510;AT4G27410
TFmatrixID_0382	NAC;NAM	433	-	1	acTTGACtt	AT1G01720;AT1G52880;AT1G52890;AT1G69490;AT3G04070;AT3G15500;AT3G15510;AT4G27410
TFmatrixID_0382	NAC;NAM	1740	+	1	aaGTCAAtg	AT1G01720;AT1G52880;AT1G52890;AT1G69490;AT3G04070;AT3G15500;AT3G15510;AT4G27410
TFmatrixID_0382	NAC;NAM	2549	+	1	taGTCAAat	AT1G01720;AT1G52880;AT1G52890;AT1G69490;AT3G04070;AT3G15500;AT3G15510;AT4G27410
TFmatrixID_0384	NAC;NAM	534	-	0.78	tttAGTAAg	AT1G33060;AT3G49530;AT4G35580;AT5G24590
TFmatrixID_0384	NAC;NAM	693	+	0.78	aTTACTtcc	AT1G33060;AT3G49530;AT4G35580;AT5G24590
TFmatrixID_0384	NAC;NAM	2025	+	0.78	aTTACTtcc	AT1G33060;AT3G49530;AT4G35580;AT5G24590
TFmatrixID_0397	NAC;NAM	2634	+	0.98	gtgGCGTAga	AT1G12260;AT1G32770;AT1G33280;AT1G62700;AT1G71930;AT1G79580;AT2G18060;AT3G61910;AT4G10350;AT4G36160;AT5G62380;AT5G66300
TFmatrixID_0401	SBP	662	-	0.91	caaCGTACagct	AT1G27360;AT1G27370;AT1G69170;AT2G42200;AT3G57920;AT5G43270
TFmatrixID_0402	SBP	662	-	0.99	caaCGTACa	AT1G53160;AT1G69170;AT2G47070;AT3G57920
TFmatrixID_0403	SBP	663	+	0.99	aaCGTACagc	AT1G27370;AT1G69170;AT1G76580;AT2G42200;AT2G47070;AT3G57920;AT5G43270;AT5G50570;AT5G50670
TFmatrixID_0404	SBP	663	-	0.97	aaCGTACag	AT1G69170;AT2G42200;AT2G47070;AT3G15270
TFmatrixID_0405	SBP	663	-	0.98	aaCGTACa	AT1G69170;AT2G42200;AT2G47070;AT3G57920;AT3G60030;AT5G43270;AT5G50570;AT5G50670
TFmatrixID_0406	SBP	662	-	0.98	caaCGTACa	AT5G18830
TFmatrixID_0408	SBP	663	-	0.97	aaCGTACag	AT1G27370;AT1G69170;AT2G42200;AT2G47070;AT3G57920;AT5G43270;AT5G50570;AT5G50670
TFmatrixID_0409	SBP	663	-	1	aaCGTACagc	AT1G27370;AT1G69170;AT2G42200;AT2G47070;AT3G57920;AT5G43270;AT5G50570;AT5G50670
TFmatrixID_0411	SBP	664	-	0.97	aCGTACagct	AT1G27370;AT1G69170;AT2G42200;AT2G47070;AT3G57920;AT5G43270;AT5G50570;AT5G50670
TFmatrixID_0412	Sox;YABBY	118	+	1	aaaTAATTag	AT1G23420
TFmatrixID_0412	Sox;YABBY	329	+	1	taaTAATTat	AT1G23420
TFmatrixID_0412	Sox;YABBY	331	-	1	atAATTAtta	AT1G23420
TFmatrixID_0412	Sox;YABBY	1516	+	1	acaTAATTaa	AT1G23420
TFmatrixID_0412	Sox;YABBY	1518	-	1	atAATTAaaa	AT1G23420
TFmatrixID_0413	Sox;YABBY	1750	-	1	ATGATta	AT2G26580;AT4G00180
TFmatrixID_0418	TBP	1164	-	1	ttTATAT	AT1G55520;AT3G13445
TFmatrixID_0418	TBP	1167	+	1	ATATAaa	AT1G55520;AT3G13445
TFmatrixID_0418	TBP	1185	-	1	ttTATAT	AT1G55520;AT3G13445
TFmatrixID_0418	TBP	1253	-	1	ttTATAT	AT1G55520;AT3G13445
TFmatrixID_0418	TBP	1386	+	1	ATATAaa	AT1G55520;AT3G13445
TFmatrixID_0418	TBP	1565	-	1	ttTATAT	AT1G55520;AT3G13445
TFmatrixID_0419	TBP	520	+	1	aaTATAT	AT1G55520;AT3G13445
TFmatrixID_0419	TBP	521	-	1	ATATAtt	AT1G55520;AT3G13445
TFmatrixID_0419	TBP	874	-	1	ATATAtt	AT1G55520;AT3G13445
TFmatrixID_0419	TBP	1072	+	1	aaTATAT	AT1G55520;AT3G13445
TFmatrixID_0419	TBP	1073	-	1	ATATAtt	AT1G55520;AT3G13445
TFmatrixID_0419	TBP	1090	-	1	ATATAtt	AT1G55520;AT3G13445
TFmatrixID_0419	TBP	1180	-	1	ATATAtt	AT1G55520;AT3G13445
TFmatrixID_0419	TBP	1383	+	1	aaTATAT	AT1G55520;AT3G13445
TFmatrixID_0419	TBP	2083	+	1	aaTATAT	AT1G55520;AT3G13445
TFmatrixID_0419	TBP	2686	+	1	aaTATAT	AT1G55520;AT3G13445
TFmatrixID_0419	TBP	2952	+	1	aaTATAT	AT1G55520;AT3G13445
TFmatrixID_0429	TCP	2851	+	0.93	gccCCCAC	AT1G35560;AT1G58100;AT2G45680;AT5G08330;AT5G23280;AT5G41030
TFmatrixID_0431	TCP	2851	+	0.93	gccCCCAC	AT1G35560;AT1G58100;AT1G72010;AT2G45680;AT5G23280
TFmatrixID_0437	TCP	2850	+	0.88	cgccCCCACt	AT1G35560;AT1G58100;AT2G45680;AT5G08330;AT5G23280
TFmatrixID_0441	WRC;GRF	2567	+	1	tCTGAAaa	AT2G06200
TFmatrixID_0442	WRKY	427	-	0.99	aagTTGACtt	AT1G18860;AT1G29280;AT1G29860;AT1G30650;AT1G55600;AT1G62300;AT1G64000;AT1G66550;AT1G66560;AT1G68150;AT1G69810;AT2G21900;AT2G34830;AT2G40740;AT2G40750;AT2G44745;AT2G46400;AT3G01970;AT3G04670;AT3G56400;AT3G58710;AT3G62340;AT4G04450;AT4G11070;AT4G18170;AT4G22070;AT4G23810;AT4G24240;AT4G39410;AT5G15130;AT5G22570;AT5G26170;AT5G28650;AT5G41570;AT5G43290;AT5G45050;AT5G45260
TFmatrixID_0444	WRKY	428	-	1	agTTGACttg	AT1G18860;AT1G29280;AT1G29860;AT1G55600;AT1G62300;AT1G64000;AT1G66550;AT1G66560;AT1G68150;AT1G69310;AT1G69810;AT1G80590;AT2G21900;AT2G34830;AT2G40740;AT2G44745;AT2G46400;AT3G01970;AT3G04670;AT3G56400;AT3G58710;AT3G62340;AT4G04450;AT4G11070;AT4G18170;AT4G22070;AT4G23810;AT4G24240;AT4G39410;AT5G15130;AT5G22570;AT5G26170;AT5G28650;AT5G41570;AT5G43290;AT5G45050
TFmatrixID_0444	WRKY	1739	+	0.98	aaaGTCAAtg	AT1G18860;AT1G29280;AT1G29860;AT1G55600;AT1G62300;AT1G64000;AT1G66550;AT1G66560;AT1G68150;AT1G69310;AT1G69810;AT1G80590;AT2G21900;AT2G34830;AT2G40740;AT2G44745;AT2G46400;AT3G01970;AT3G04670;AT3G56400;AT3G58710;AT3G62340;AT4G04450;AT4G11070;AT4G18170;AT4G22070;AT4G23810;AT4G24240;AT4G39410;AT5G15130;AT5G22570;AT5G26170;AT5G28650;AT5G41570;AT5G43290;AT5G45050
TFmatrixID_0444	WRKY	2548	+	0.99	ataGTCAAat	AT1G18860;AT1G29280;AT1G29860;AT1G55600;AT1G62300;AT1G64000;AT1G66550;AT1G66560;AT1G68150;AT1G69310;AT1G69810;AT1G80590;AT2G21900;AT2G34830;AT2G40740;AT2G44745;AT2G46400;AT3G01970;AT3G04670;AT3G56400;AT3G58710;AT3G62340;AT4G04450;AT4G11070;AT4G18170;AT4G22070;AT4G23810;AT4G24240;AT4G39410;AT5G15130;AT5G22570;AT5G26170;AT5G28650;AT5G41570;AT5G43290;AT5G45050
TFmatrixID_0445	WRKY	9	+	1	gaGTCAAt	AT1G18860;AT1G29280;AT1G29860;AT1G55600;AT1G62300;AT1G64000;AT1G68150;AT1G69810;AT1G80840;AT2G21900;AT2G34830;AT2G44745;AT3G01970;AT3G04670;AT3G58710;AT3G62340;AT4G04450;AT4G18170;AT4G22070;AT4G24240;AT4G39410;AT5G15130;AT5G26170;AT5G28650;AT5G41570;AT5G43290;AT5G45050;AT5G45260
TFmatrixID_0445	WRKY	429	-	1	gTTGACtt	AT1G18860;AT1G29280;AT1G29860;AT1G55600;AT1G62300;AT1G64000;AT1G68150;AT1G69810;AT1G80840;AT2G21900;AT2G34830;AT2G44745;AT3G01970;AT3G04670;AT3G58710;AT3G62340;AT4G04450;AT4G18170;AT4G22070;AT4G24240;AT4G39410;AT5G15130;AT5G26170;AT5G28650;AT5G41570;AT5G43290;AT5G45050;AT5G45260
TFmatrixID_0445	WRKY	434	-	1	cTTGACtt	AT1G18860;AT1G29280;AT1G29860;AT1G55600;AT1G62300;AT1G64000;AT1G68150;AT1G69810;AT1G80840;AT2G21900;AT2G34830;AT2G44745;AT3G01970;AT3G04670;AT3G58710;AT3G62340;AT4G04450;AT4G18170;AT4G22070;AT4G24240;AT4G39410;AT5G15130;AT5G26170;AT5G28650;AT5G41570;AT5G43290;AT5G45050;AT5G45260
TFmatrixID_0445	WRKY	1740	+	1	aaGTCAAt	AT1G18860;AT1G29280;AT1G29860;AT1G55600;AT1G62300;AT1G64000;AT1G68150;AT1G69810;AT1G80840;AT2G21900;AT2G34830;AT2G44745;AT3G01970;AT3G04670;AT3G58710;AT3G62340;AT4G04450;AT4G18170;AT4G22070;AT4G24240;AT4G39410;AT5G15130;AT5G26170;AT5G28650;AT5G41570;AT5G43290;AT5G45050;AT5G45260
TFmatrixID_0445	WRKY	2549	+	1	taGTCAAa	AT1G18860;AT1G29280;AT1G29860;AT1G55600;AT1G62300;AT1G64000;AT1G68150;AT1G69810;AT1G80840;AT2G21900;AT2G34830;AT2G44745;AT3G01970;AT3G04670;AT3G58710;AT3G62340;AT4G04450;AT4G18170;AT4G22070;AT4G24240;AT4G39410;AT5G15130;AT5G26170;AT5G28650;AT5G41570;AT5G43290;AT5G45050;AT5G45260
TFmatrixID_0446	WRKY	427	-	0.99	aagTTGACtt	AT1G18860;AT1G29280;AT1G29860;AT1G55600;AT1G62300;AT1G64000;AT1G68150;AT1G69810;AT2G21900;AT2G23320;AT2G34830;AT2G40740;AT2G44745;AT3G01970;AT3G04670;AT3G58710;AT3G62340;AT4G04450;AT4G11070;AT4G18170;AT4G22070;AT4G23810;AT4G24240;AT4G39410;AT5G15130;AT5G22570;AT5G26170;AT5G28650;AT5G41570;AT5G43290;AT5G45050;AT5G45260
TFmatrixID_0447	WRKY	428	-	1	agTTGACttg	AT1G18860;AT1G29280;AT1G29860;AT1G55600;AT1G62300;AT1G64000;AT1G68150;AT1G69810;AT2G21900;AT2G24570;AT2G34830;AT2G40740;AT2G44745;AT3G01970;AT3G04670;AT3G58710;AT3G62340;AT4G04450;AT4G11070;AT4G18170;AT4G22070;AT4G23810;AT4G24240;AT4G39410;AT5G15130;AT5G22570;AT5G26170;AT5G28650;AT5G41570;AT5G43290;AT5G45050;AT5G45260
TFmatrixID_0448	WRKY	427	-	0.92	aagTTGACttg	AT1G18860;AT1G29280;AT1G29860;AT1G55600;AT1G62300;AT1G64000;AT1G68150;AT1G69810;AT2G21900;AT2G25000;AT2G34830;AT2G44745;AT2G46400;AT3G01970;AT3G04670;AT3G58710;AT3G62340;AT4G04450;AT4G11070;AT4G18170;AT4G22070;AT4G24240;AT4G39410;AT5G15130;AT5G26170;AT5G28650;AT5G41570;AT5G43290;AT5G45050
TFmatrixID_0450	WRKY	428	-	1	agTTGACttg	AT1G18860;AT1G29280;AT1G29860;AT1G55600;AT1G62300;AT1G64000;AT1G68150;AT1G69810;AT2G21900;AT2G30590;AT2G34830;AT2G40740;AT2G44745;AT3G01970;AT3G04670;AT3G58710;AT3G62340;AT4G04450;AT4G11070;AT4G18170;AT4G22070;AT4G24240;AT4G39410;AT5G15130;AT5G22570;AT5G26170;AT5G28650;AT5G41570;AT5G43290;AT5G45050;AT5G45260
TFmatrixID_0451	WRKY	428	-	1	agTTGACttg	AT1G13960;AT2G03340;AT2G37260;AT2G38470;AT3G01080;AT4G12020;AT4G26440;AT4G26640;AT4G30935;AT5G07100
TFmatrixID_0451	WRKY	2548	+	1	ataGTCAAat	AT1G13960;AT2G03340;AT2G37260;AT2G38470;AT3G01080;AT4G12020;AT4G26440;AT4G26640;AT4G30935;AT5G07100
TFmatrixID_0452	WRKY	427	-	1	aagTTGACtt	AT1G18860;AT1G29280;AT1G29860;AT1G55600;AT1G62300;AT1G64000;AT1G66550;AT1G66560;AT1G68150;AT1G69810;AT2G21900;AT2G34830;AT2G40740;AT2G40750;AT2G44745;AT2G46130;AT2G46400;AT3G01970;AT3G04670;AT3G56400;AT3G58710;AT3G62340;AT4G04450;AT4G11070;AT4G18170;AT4G22070;AT4G23810;AT4G24240;AT4G39410;AT5G15130;AT5G22570;AT5G26170;AT5G28650;AT5G41570;AT5G43290;AT5G45050;AT5G45260
TFmatrixID_0452	WRKY	1740	+	0.99	aaGTCAAtgt	AT1G18860;AT1G29280;AT1G29860;AT1G55600;AT1G62300;AT1G64000;AT1G66550;AT1G66560;AT1G68150;AT1G69810;AT2G21900;AT2G34830;AT2G40740;AT2G40750;AT2G44745;AT2G46130;AT2G46400;AT3G01970;AT3G04670;AT3G56400;AT3G58710;AT3G62340;AT4G04450;AT4G11070;AT4G18170;AT4G22070;AT4G23810;AT4G24240;AT4G39410;AT5G15130;AT5G22570;AT5G26170;AT5G28650;AT5G41570;AT5G43290;AT5G45050;AT5G45260
TFmatrixID_0452	WRKY	2549	+	0.99	taGTCAAata	AT1G18860;AT1G29280;AT1G29860;AT1G55600;AT1G62300;AT1G64000;AT1G66550;AT1G66560;AT1G68150;AT1G69810;AT2G21900;AT2G34830;AT2G40740;AT2G40750;AT2G44745;AT2G46130;AT2G46400;AT3G01970;AT3G04670;AT3G56400;AT3G58710;AT3G62340;AT4G04450;AT4G11070;AT4G18170;AT4G22070;AT4G23810;AT4G24240;AT4G39410;AT5G15130;AT5G22570;AT5G26170;AT5G28650;AT5G41570;AT5G43290;AT5G45050;AT5G45260
TFmatrixID_0453	WRKY	428	-	0.95	agTTGACt	AT1G18860;AT1G29280;AT1G29860;AT1G55600;AT1G62300;AT1G64000;AT1G66550;AT1G66560;AT1G68150;AT1G69810;AT1G80590;AT2G21900;AT2G34830;AT2G40740;AT2G40750;AT2G44745;AT2G46400;AT2G47260;AT3G01970;AT3G04670;AT3G56400;AT3G58710;AT3G62340;AT4G04450;AT4G11070;AT4G18170;AT4G22070;AT4G23810;AT4G24240;AT4G39410;AT5G15130;AT5G22570;AT5G26170;AT5G28650;AT5G41570;AT5G43290;AT5G45050
TFmatrixID_0453	WRKY	1741	+	0.91	aGTCAAtg	AT1G18860;AT1G29280;AT1G29860;AT1G55600;AT1G62300;AT1G64000;AT1G66550;AT1G66560;AT1G68150;AT1G69810;AT1G80590;AT2G21900;AT2G34830;AT2G40740;AT2G40750;AT2G44745;AT2G46400;AT2G47260;AT3G01970;AT3G04670;AT3G56400;AT3G58710;AT3G62340;AT4G04450;AT4G11070;AT4G18170;AT4G22070;AT4G23810;AT4G24240;AT4G39410;AT5G15130;AT5G22570;AT5G26170;AT5G28650;AT5G41570;AT5G43290;AT5G45050
TFmatrixID_0454	WRKY	428	-	1	agTTGACttg	AT1G18860;AT1G29280;AT1G29860;AT1G55600;AT1G62300;AT1G64000;AT1G66550;AT1G66560;AT1G68150;AT1G69810;AT1G80590;AT2G21900;AT2G34830;AT2G40740;AT2G40750;AT2G44745;AT2G46400;AT3G01970;AT3G04670;AT3G56400;AT3G58710;AT3G62340;AT4G01250;AT4G04450;AT4G11070;AT4G18170;AT4G22070;AT4G23810;AT4G24240;AT4G39410;AT5G15130;AT5G22570;AT5G26170;AT5G28650;AT5G41570;AT5G43290;AT5G45050;AT5G45260
TFmatrixID_0454	WRKY	2548	+	0.99	ataGTCAAat	AT1G18860;AT1G29280;AT1G29860;AT1G55600;AT1G62300;AT1G64000;AT1G66550;AT1G66560;AT1G68150;AT1G69810;AT1G80590;AT2G21900;AT2G34830;AT2G40740;AT2G40750;AT2G44745;AT2G46400;AT3G01970;AT3G04670;AT3G56400;AT3G58710;AT3G62340;AT4G01250;AT4G04450;AT4G11070;AT4G18170;AT4G22070;AT4G23810;AT4G24240;AT4G39410;AT5G15130;AT5G22570;AT5G26170;AT5G28650;AT5G41570;AT5G43290;AT5G45050;AT5G45260
TFmatrixID_0455	WRKY	427	-	0.98	aagTTGACttg	AT1G18860;AT1G29280;AT1G29860;AT1G55600;AT1G62300;AT1G64000;AT1G66550;AT1G66560;AT1G68150;AT1G69810;AT2G21900;AT2G34830;AT2G40740;AT2G44745;AT2G46400;AT3G01970;AT3G04670;AT3G58710;AT3G62340;AT4G01720;AT4G04450;AT4G11070;AT4G18170;AT4G22070;AT4G23810;AT4G24240;AT4G39410;AT5G15130;AT5G26170;AT5G28650;AT5G41570;AT5G43290;AT5G45050;AT5G45260
TFmatrixID_0455	WRKY	1739	+	0.92	aaaGTCAAtgt	AT1G18860;AT1G29280;AT1G29860;AT1G55600;AT1G62300;AT1G64000;AT1G66550;AT1G66560;AT1G68150;AT1G69810;AT2G21900;AT2G34830;AT2G40740;AT2G44745;AT2G46400;AT3G01970;AT3G04670;AT3G58710;AT3G62340;AT4G01720;AT4G04450;AT4G11070;AT4G18170;AT4G22070;AT4G23810;AT4G24240;AT4G39410;AT5G15130;AT5G26170;AT5G28650;AT5G41570;AT5G43290;AT5G45050;AT5G45260
TFmatrixID_0456	WRKY	428	-	1	agTTGACttg	AT1G18860;AT1G29280;AT1G29860;AT1G55600;AT1G62300;AT1G64000;AT1G66560;AT1G68150;AT1G69810;AT1G80590;AT2G21900;AT2G34830;AT2G40740;AT2G40750;AT2G44745;AT2G46400;AT3G01970;AT3G04670;AT3G56400;AT3G58710;AT3G62340;AT4G04450;AT4G11070;AT4G18170;AT4G22070;AT4G23550;AT4G23810;AT4G24240;AT4G39410;AT5G15130;AT5G22570;AT5G26170;AT5G28650;AT5G41570;AT5G43290;AT5G45050;AT5G45260
TFmatrixID_0457	WRKY	427	-	0.99	aagTTGACtt	AT1G18860;AT1G29280;AT1G29860;AT1G55600;AT1G62300;AT1G64000;AT1G66560;AT1G68150;AT1G69810;AT2G21900;AT2G34830;AT2G40740;AT2G44745;AT2G46400;AT3G01970;AT3G04670;AT3G56400;AT3G58710;AT3G62340;AT4G04450;AT4G11070;AT4G18170;AT4G22070;AT4G23810;AT4G24240;AT4G31550;AT4G39410;AT5G15130;AT5G22570;AT5G26170;AT5G28650;AT5G41570;AT5G43290;AT5G45050;AT5G45260
TFmatrixID_0457	WRKY	1740	+	0.97	aaGTCAAtgt	AT1G18860;AT1G29280;AT1G29860;AT1G55600;AT1G62300;AT1G64000;AT1G66560;AT1G68150;AT1G69810;AT2G21900;AT2G34830;AT2G40740;AT2G44745;AT2G46400;AT3G01970;AT3G04670;AT3G56400;AT3G58710;AT3G62340;AT4G04450;AT4G11070;AT4G18170;AT4G22070;AT4G23810;AT4G24240;AT4G31550;AT4G39410;AT5G15130;AT5G22570;AT5G26170;AT5G28650;AT5G41570;AT5G43290;AT5G45050;AT5G45260
TFmatrixID_0457	WRKY	2549	+	0.97	taGTCAAata	AT1G18860;AT1G29280;AT1G29860;AT1G55600;AT1G62300;AT1G64000;AT1G66560;AT1G68150;AT1G69810;AT2G21900;AT2G34830;AT2G40740;AT2G44745;AT2G46400;AT3G01970;AT3G04670;AT3G56400;AT3G58710;AT3G62340;AT4G04450;AT4G11070;AT4G18170;AT4G22070;AT4G23810;AT4G24240;AT4G31550;AT4G39410;AT5G15130;AT5G22570;AT5G26170;AT5G28650;AT5G41570;AT5G43290;AT5G45050;AT5G45260
TFmatrixID_0459	WRKY	429	-	0.92	gTTGACtt	AT1G29280;AT1G29860;AT1G64000;AT1G66550;AT1G66560;AT1G69810;AT1G80590;AT2G40740;AT2G40750;AT2G44745;AT2G46400;AT3G01970;AT3G56400;AT3G62340;AT4G11070;AT4G18170;AT4G23810;AT4G24240;AT5G01900;AT5G22570;AT5G26170;AT5G41570;AT5G43290;AT5G45050;AT5G45260
TFmatrixID_0459	WRKY	2549	+	0.92	taGTCAAa	AT1G29280;AT1G29860;AT1G64000;AT1G66550;AT1G66560;AT1G69810;AT1G80590;AT2G40740;AT2G40750;AT2G44745;AT2G46400;AT3G01970;AT3G56400;AT3G62340;AT4G11070;AT4G18170;AT4G23810;AT4G24240;AT5G01900;AT5G22570;AT5G26170;AT5G41570;AT5G43290;AT5G45050;AT5G45260
TFmatrixID_0460	WRKY	429	-	1	gTTGACtt	AT1G18860;AT1G29280;AT1G29860;AT1G55600;AT1G62300;AT1G64000;AT1G66550;AT1G66560;AT1G68150;AT1G69810;AT2G21900;AT2G34830;AT2G40740;AT2G40750;AT2G44745;AT3G01970;AT3G04670;AT3G56400;AT3G58710;AT3G62340;AT4G04450;AT4G11070;AT4G18170;AT4G22070;AT4G23810;AT4G24240;AT4G39410;AT5G13080;AT5G15130;AT5G22570;AT5G26170;AT5G28650;AT5G41570;AT5G43290;AT5G45050;AT5G45260
TFmatrixID_0460	WRKY	2549	+	0.98	taGTCAAa	AT1G18860;AT1G29280;AT1G29860;AT1G55600;AT1G62300;AT1G64000;AT1G66550;AT1G66560;AT1G68150;AT1G69810;AT2G21900;AT2G34830;AT2G40740;AT2G40750;AT2G44745;AT3G01970;AT3G04670;AT3G56400;AT3G58710;AT3G62340;AT4G04450;AT4G11070;AT4G18170;AT4G22070;AT4G23810;AT4G24240;AT4G39410;AT5G13080;AT5G15130;AT5G22570;AT5G26170;AT5G28650;AT5G41570;AT5G43290;AT5G45050;AT5G45260
TFmatrixID_0461	WRKY	426	-	0.99	taagTTGACt	AT1G18860;AT1G29280;AT1G62300;AT1G64000;AT1G66550;AT1G66560;AT1G68150;AT1G80590;AT2G34830;AT2G40740;AT2G40750;AT2G44745;AT2G46400;AT3G01970;AT3G04670;AT3G56400;AT3G58710;AT3G62340;AT4G04450;AT4G11070;AT4G22070;AT4G23810;AT4G24240;AT4G39410;AT5G15130;AT5G22570;AT5G24110;AT5G26170;AT5G28650;AT5G41570;AT5G43290;AT5G45050;AT5G45260
TFmatrixID_0462	WRKY	428	-	1	agTTGACtt	AT1G18860;AT1G29280;AT1G29860;AT1G55600;AT1G62300;AT1G64000;AT1G66550;AT1G66560;AT1G68150;AT1G69810;AT1G80590;AT2G21900;AT2G34830;AT2G44745;AT3G01970;AT3G04670;AT3G58710;AT3G62340;AT4G04450;AT4G11070;AT4G18170;AT4G22070;AT4G23810;AT4G24240;AT4G39410;AT5G15130;AT5G22570;AT5G26170;AT5G28650;AT5G41570;AT5G43290;AT5G45050;AT5G45260;AT5G46350
TFmatrixID_0463	WRKY	428	-	1	agTTGACttg	AT1G18860;AT1G29280;AT1G29860;AT1G55600;AT1G62300;AT1G64000;AT1G66550;AT1G66560;AT1G68150;AT1G69810;AT1G80590;AT2G21900;AT2G34830;AT2G40740;AT2G40750;AT2G44745;AT2G46400;AT3G01970;AT3G04670;AT3G56400;AT3G58710;AT3G62340;AT4G04450;AT4G11070;AT4G18170;AT4G22070;AT4G23810;AT4G24240;AT4G39410;AT5G15130;AT5G22570;AT5G26170;AT5G28650;AT5G41570;AT5G43290;AT5G45050;AT5G45260;AT5G49520
TFmatrixID_0464	WRKY	428	-	1	agTTGACtt	AT1G18860;AT1G29280;AT1G29860;AT1G55600;AT1G62300;AT1G64000;AT1G66550;AT1G66560;AT1G68150;AT1G69810;AT1G80590;AT2G21900;AT2G34830;AT2G40740;AT2G40750;AT2G44745;AT2G46400;AT3G01970;AT3G04670;AT3G56400;AT3G58710;AT3G62340;AT4G04450;AT4G11070;AT4G18170;AT4G22070;AT4G23810;AT4G24240;AT4G39410;AT5G15130;AT5G22570;AT5G26170;AT5G28650;AT5G41570;AT5G43290;AT5G45050;AT5G45260;AT5G52830
TFmatrixID_0466	WRKY	428	-	0.99	agTTGACttg	AT1G18860;AT1G29280;AT1G29860;AT1G55600;AT1G62300;AT1G64000;AT1G68150;AT1G69810;AT2G21900;AT2G34830;AT2G44745;AT3G01970;AT3G04670;AT3G58710;AT3G62340;AT4G04450;AT4G18170;AT4G22070;AT4G24240;AT4G39410;AT5G15130;AT5G26170;AT5G28650;AT5G41570;AT5G43290;AT5G45050;AT5G64810
TFmatrixID_0470	MADS box;MIKC	2028	+	0.84	acttCCAAAttgagaaaa	AT4G18960;AT4G22950;AT5G51870;AT5G60910;AT5G62165;AT1G22130;AT1G26310;AT1G77980;AT2G45650;AT3G30260;AT3G57230;AT3G57390;AT3G61120;AT4G09960;AT4G11880
TFmatrixID_0471	Homeodomain;HD-ZIP;bZIP	119	+	0.99	aATAATta	AT1G69780;AT3G01220;AT3G01470;AT5G15150
TFmatrixID_0471	Homeodomain;HD-ZIP;bZIP	330	+	0.99	aATAATta	AT1G69780;AT3G01220;AT3G01470;AT5G15150
TFmatrixID_0471	Homeodomain;HD-ZIP;bZIP	332	-	0.99	taATTATt	AT1G69780;AT3G01220;AT3G01470;AT5G15150
TFmatrixID_0471	Homeodomain;HD-ZIP;bZIP	883	+	0.99	aATAATtt	AT1G69780;AT3G01220;AT3G01470;AT5G15150
TFmatrixID_0471	Homeodomain;HD-ZIP;bZIP	1370	+	1	aATAATtg	AT1G69780;AT3G01220;AT3G01470;AT5G15150
TFmatrixID_0471	Homeodomain;HD-ZIP;bZIP	1615	+	0.99	aATAATtt	AT1G69780;AT3G01220;AT3G01470;AT5G15150
TFmatrixID_0471	Homeodomain;HD-ZIP;bZIP	2123	+	0.99	aATAATtt	AT1G69780;AT3G01220;AT3G01470;AT5G15150
TFmatrixID_0471	Homeodomain;HD-ZIP;bZIP	2150	+	0.99	aATAATtt	AT1G69780;AT3G01220;AT3G01470;AT5G15150
TFmatrixID_0471	Homeodomain;HD-ZIP;bZIP	2594	-	0.92	ctATTATt	AT1G69780;AT3G01220;AT3G01470;AT5G15150
TFmatrixID_0476	AT-Hook	151	+	0.93	agacaaaaaaAAAAAt	AT1G48610
TFmatrixID_0476	AT-Hook	1244	-	0.93	tTTTTTtcttttatat	AT1G48610
TFmatrixID_0476	AT-Hook	1673	-	0.91	cTTTTTttgtttattt	AT1G48610
TFmatrixID_0484	Homeodomain;HD-ZIP;bZIP	1369	+	0.9	aAATAAttgtgaa	AT1G26960;AT1G69780;AT3G01220;AT5G15150;AT5G65310
TFmatrixID_0491	TBP	1132	+	0.96	tgaaagttaTATATagagagt	AT1G55520;AT3G13445
TFmatrixID_0491	TBP	1133	-	0.92	gaaagttATATAtagagagtg	AT1G55520;AT3G13445
TFmatrixID_0491	TBP	1376	+	0.92	tgtgaaaaaTATATaaactga	AT1G55520;AT3G13445
TFmatrixID_0491	TBP	1908	+	0.95	ataaaactaTATATatatatg	AT1G55520;AT3G13445
TFmatrixID_0491	TBP	1909	-	0.93	taaaactATATAtatatatga	AT1G55520;AT3G13445
TFmatrixID_0491	TBP	1910	+	0.94	aaaactataTATATatatgat	AT1G55520;AT3G13445
TFmatrixID_0491	TBP	1911	-	0.95	aaactatATATAtatatgatt	AT1G55520;AT3G13445
TFmatrixID_0491	TBP	1912	+	0.95	aactatataTATATatgattt	AT1G55520;AT3G13445
TFmatrixID_0491	TBP	1913	-	0.94	actatatATATAtatgatttt	AT1G55520;AT3G13445
TFmatrixID_0491	TBP	1915	-	0.93	tatatatATATAtgattttct	AT1G55520;AT3G13445
TFmatrixID_0493	MADS box;MIKC	1277	-	0.85	TTTCCtattatgaaa	AT4G22950;AT4G24540;AT5G13790;AT5G51860;AT5G51870;AT5G60910;AT5G62165;AT1G26310;AT2G14210;AT2G45650;AT3G30260;AT3G57230;AT3G57390;AT3G61120;AT4G09960;AT4G11880
TFmatrixID_0499	MADS box;MIKC	151	+	0.9	agacAAAAAaaaaaatctaaa	AT4G22950;AT4G24540;AT4G37940;AT5G51860;AT5G51870;AT5G60910;AT5G62165;AT1G26310;AT2G14210;AT2G22630;AT2G45650;AT2G45660;AT3G30260;AT3G57230;AT3G57390;AT3G61120;AT4G09960;AT4G11880
TFmatrixID_0499	MADS box;MIKC	1232	-	0.88	gcttcttcttctTTTTTttct	AT4G22950;AT4G24540;AT4G37940;AT5G51860;AT5G51870;AT5G60910;AT5G62165;AT1G26310;AT2G14210;AT2G22630;AT2G45650;AT2G45660;AT3G30260;AT3G57230;AT3G57390;AT3G61120;AT4G09960;AT4G11880
TFmatrixID_0499	MADS box;MIKC	1441	+	0.94	ggaaAAAAAaaaatattaaga	AT4G22950;AT4G24540;AT4G37940;AT5G51860;AT5G51870;AT5G60910;AT5G62165;AT1G26310;AT2G14210;AT2G22630;AT2G45650;AT2G45660;AT3G30260;AT3G57230;AT3G57390;AT3G61120;AT4G09960;AT4G11880
TFmatrixID_0499	MADS box;MIKC	1492	+	0.91	taaaAAAAAatcaaagaaaaa	AT4G22950;AT4G24540;AT4G37940;AT5G51860;AT5G51870;AT5G60910;AT5G62165;AT1G26310;AT2G14210;AT2G22630;AT2G45650;AT2G45660;AT3G30260;AT3G57230;AT3G57390;AT3G61120;AT4G09960;AT4G11880
TFmatrixID_0499	MADS box;MIKC	1674	-	0.95	tttttttgtttaTTTTTtttc	AT4G22950;AT4G24540;AT4G37940;AT5G51860;AT5G51870;AT5G60910;AT5G62165;AT1G26310;AT2G14210;AT2G22630;AT2G45650;AT2G45660;AT3G30260;AT3G57230;AT3G57390;AT3G61120;AT4G09960;AT4G11880
TFmatrixID_0499	MADS box;MIKC	1676	-	0.9	tttttgtttattTTTTTtcct	AT4G22950;AT4G24540;AT4G37940;AT5G51860;AT5G51870;AT5G60910;AT5G62165;AT1G26310;AT2G14210;AT2G22630;AT2G45650;AT2G45660;AT3G30260;AT3G57230;AT3G57390;AT3G61120;AT4G09960;AT4G11880
TFmatrixID_0508	MADS box;MIKC	1672	-	0.9	actttTTTTGt	AT4G22950;AT4G24540;AT5G51860;AT5G60910;AT5G62165;AT1G24260;AT1G26310;AT2G45650;AT3G30260;AT3G57230;AT3G57390;AT3G61120;AT4G09960;AT4G11880
TFmatrixID_0509	B3	2700	-	0.96	taGCATGct	AT3G24650
TFmatrixID_0509	B3	2701	+	0.95	agCATGCtc	AT3G24650
TFmatrixID_0510	B3	2700	-	0.95	tagCATGCt	AT3G26790
TFmatrixID_0510	B3	2701	+	0.95	aGCATGctc	AT3G26790
TFmatrixID_0517	Homeodomain;HD-ZIP;bZIP	117	+	0.93	caAATAAttaga	AT1G69780;AT3G01220;AT3G01470;AT5G15150
TFmatrixID_0517	Homeodomain;HD-ZIP;bZIP	328	+	0.93	ctAATAAttatt	AT1G69780;AT3G01220;AT3G01470;AT5G15150
TFmatrixID_0517	Homeodomain;HD-ZIP;bZIP	330	-	0.92	aataaTTATTat	AT1G69780;AT3G01220;AT3G01470;AT5G15150
TFmatrixID_0517	Homeodomain;HD-ZIP;bZIP	881	+	0.91	aaAATAAttttt	AT1G69780;AT3G01220;AT3G01470;AT5G15150
TFmatrixID_0517	Homeodomain;HD-ZIP;bZIP	1186	-	0.89	ttataTTATTgg	AT1G69780;AT3G01220;AT3G01470;AT5G15150
TFmatrixID_0517	Homeodomain;HD-ZIP;bZIP	1368	+	0.92	aaAATAAttgtg	AT1G69780;AT3G01220;AT3G01470;AT5G15150
TFmatrixID_0517	Homeodomain;HD-ZIP;bZIP	1613	+	0.91	aaAATAAttttt	AT1G69780;AT3G01220;AT3G01470;AT5G15150
TFmatrixID_0517	Homeodomain;HD-ZIP;bZIP	2121	+	0.93	atAATAAttttg	AT1G69780;AT3G01220;AT3G01470;AT5G15150
TFmatrixID_0517	Homeodomain;HD-ZIP;bZIP	2148	+	0.94	atAATAAtttaa	AT1G69780;AT3G01220;AT3G01470;AT5G15150
TFmatrixID_0518	bZIP;Homeodomain;HD-ZIP	786	+	0.78	aatagaaATGATttaattt	AT1G30490;AT1G52150;AT2G34710;AT4G32880;AT5G60690
TFmatrixID_0519	Myb/SANT	2257	+	0.92	ggagGGTAGgtag	AT3G23250
TFmatrixID_0521	Myb/SANT;MYB	2257	+	0.86	ggagGGTAGgtag	AT3G49690;AT5G57620;AT5G65790;O49746_ARATH
TFmatrixID_0521	Myb/SANT;MYB	2261	+	0.82	ggtaGGTAGgagg	AT3G49690;AT5G57620;AT5G65790;O49746_ARATH
TFmatrixID_0522	SBP	660	-	0.96	tgcaaCGTACagcttt	AT1G69170;AT2G33810;AT2G42200;AT2G47070;AT3G57920;AT5G50570;AT5G50670
TFmatrixID_0536	MADS box;MIKC	2028	+	0.84	acttCCAAAttgagaaaa	AT4G18960;AT4G22950;AT5G51870;AT5G60910;AT5G62165;AT1G22130;AT1G26310;AT1G77980;AT2G45650;AT3G30260;AT3G57230;AT3G57390;AT3G61120;AT4G09960;AT4G11880
TFmatrixID_0540	Homeodomain;HD-ZIP;bZIP	116	+	0.93	tcaAATAAttagaa	AT1G69780;AT3G01220;AT3G01470;AT5G15150
TFmatrixID_0540	Homeodomain;HD-ZIP;bZIP	327	+	0.93	tctAATAAttatta	AT1G69780;AT3G01220;AT3G01470;AT5G15150
TFmatrixID_0540	Homeodomain;HD-ZIP;bZIP	329	-	0.92	taataaTTATTata	AT1G69780;AT3G01220;AT3G01470;AT5G15150
TFmatrixID_0540	Homeodomain;HD-ZIP;bZIP	880	+	0.91	taaAATAAtttttt	AT1G69780;AT3G01220;AT3G01470;AT5G15150
TFmatrixID_0540	Homeodomain;HD-ZIP;bZIP	1185	-	0.89	tttataTTATTgga	AT1G69780;AT3G01220;AT3G01470;AT5G15150
TFmatrixID_0540	Homeodomain;HD-ZIP;bZIP	1367	+	0.91	aaaAATAAttgtga	AT1G69780;AT3G01220;AT3G01470;AT5G15150
TFmatrixID_0540	Homeodomain;HD-ZIP;bZIP	1612	+	0.89	aaaAATAAtttttt	AT1G69780;AT3G01220;AT3G01470;AT5G15150
TFmatrixID_0540	Homeodomain;HD-ZIP;bZIP	2120	+	0.91	aatAATAAttttgt	AT1G69780;AT3G01220;AT3G01470;AT5G15150
TFmatrixID_0540	Homeodomain;HD-ZIP;bZIP	2147	+	0.92	aatAATAAtttaat	AT1G69780;AT3G01220;AT3G01470;AT5G15150
TFmatrixID_0541	Homeodomain;HD-ZIP;bZIP	1369	+	0.92	aAATAAttg	AT1G26960;AT1G69780;AT3G01220;AT5G15150;AT5G65310
TFmatrixID_0542	bZIP;Homeodomain;HD-ZIP	786	+	0.78	aatagaaATGATttaattt	AT1G30490;AT1G52150;AT2G34710;AT4G32880;AT5G60690
TFmatrixID_0569	TBP	352	-	0.96	tacatttaTTTATaa	AT1G55520;AT3G13445
TFmatrixID_0569	TBP	1156	-	0.95	agattgaaTTTATat	AT1G55520;AT3G13445
TFmatrixID_0569	TBP	1177	-	0.96	atgatataTTTATat	AT1G55520;AT3G13445
TFmatrixID_0569	TBP	1245	-	0.98	ttttttctTTTATat	AT1G55520;AT3G13445
TFmatrixID_0569	TBP	1489	+	0.98	ttATAAAaaaaaatc	AT1G55520;AT3G13445
TFmatrixID_0569	TBP	1557	-	0.98	atttaattTTTATat	AT1G55520;AT3G13445
TFmatrixID_0569	TBP	1839	-	0.98	actttattTTTATaa	AT1G55520;AT3G13445
TFmatrixID_0569	TBP	1945	+	0.98	ttATAAAaatatgtc	AT1G55520;AT3G13445
TFmatrixID_0569	TBP	2152	-	0.95	taatttaaTTTATag	AT1G55520;AT3G13445
TFmatrixID_0570	TBP	1251	-	0.93	cTTTTAtatc	AT1G55520;AT3G13445
TFmatrixID_0570	TBP	1488	+	0.93	attaTAAAAa	AT1G55520;AT3G13445
TFmatrixID_0570	TBP	1845	-	0.93	tTTTTAtaat	AT1G55520;AT3G13445
TFmatrixID_0570	TBP	1944	+	0.93	attaTAAAAa	AT1G55520;AT3G13445
TFmatrixID_0571	TBP	358	-	1	taTTTATa	AT1G55520;AT3G13445
TFmatrixID_0571	TBP	905	+	0.97	gATAAAtt	AT1G55520;AT3G13445
TFmatrixID_0571	TBP	913	-	0.96	taTTTATg	AT1G55520;AT3G13445
TFmatrixID_0571	TBP	971	-	0.96	taTTTATt	AT1G55520;AT3G13445
TFmatrixID_0571	TBP	1162	-	1	aaTTTATa	AT1G55520;AT3G13445
TFmatrixID_0571	TBP	1183	-	1	taTTTATa	AT1G55520;AT3G13445
TFmatrixID_0571	TBP	1772	+	0.96	aATAAAta	AT1G55520;AT3G13445
TFmatrixID_0571	TBP	2158	-	1	aaTTTATa	AT1G55520;AT3G13445
TFmatrixID_0572	TBP	1132	+	0.96	tgaaagttaTATATagagagt	AT1G55520;AT3G13445
TFmatrixID_0572	TBP	1133	-	0.92	gaaagttATATAtagagagtg	AT1G55520;AT3G13445
TFmatrixID_0572	TBP	1376	+	0.92	tgtgaaaaaTATATaaactga	AT1G55520;AT3G13445
TFmatrixID_0572	TBP	1908	+	0.95	ataaaactaTATATatatatg	AT1G55520;AT3G13445
TFmatrixID_0572	TBP	1909	-	0.93	taaaactATATAtatatatga	AT1G55520;AT3G13445
TFmatrixID_0572	TBP	1910	+	0.94	aaaactataTATATatatgat	AT1G55520;AT3G13445
TFmatrixID_0572	TBP	1911	-	0.95	aaactatATATAtatatgatt	AT1G55520;AT3G13445
TFmatrixID_0572	TBP	1912	+	0.95	aactatataTATATatgattt	AT1G55520;AT3G13445
TFmatrixID_0572	TBP	1913	-	0.94	actatatATATAtatgatttt	AT1G55520;AT3G13445
TFmatrixID_0572	TBP	1915	-	0.93	tatatatATATAtgattttct	AT1G55520;AT3G13445
TFmatrixID_0585	TBP	357	-	0.95	ttaTTTATaaa	AT1G55520;AT3G13445
TFmatrixID_0585	TBP	1161	-	0.98	gaaTTTATata	AT1G55520;AT3G13445
TFmatrixID_0585	TBP	1182	-	0.98	ataTTTATatt	AT1G55520;AT3G13445
TFmatrixID_0585	TBP	1250	-	0.98	tctTTTATatc	AT1G55520;AT3G13445
TFmatrixID_0585	TBP	1488	+	0.96	attATAAAaaa	AT1G55520;AT3G13445
TFmatrixID_0585	TBP	1562	-	0.96	attTTTATata	AT1G55520;AT3G13445
TFmatrixID_0585	TBP	1844	-	0.95	attTTTATaat	AT1G55520;AT3G13445
TFmatrixID_0585	TBP	1944	+	0.95	attATAAAaat	AT1G55520;AT3G13445
TFmatrixID_0585	TBP	2157	-	0.98	taaTTTATagt	AT1G55520;AT3G13445
TFmatrixID_0586	Myb/SANT;MYB	308	-	0.9	gaACCTAtca	AT5G49330
TFmatrixID_0586	Myb/SANT;MYB	924	-	0.93	atACCTAtct	AT5G49330
TFmatrixID_0586	Myb/SANT;MYB	2260	+	1	gggTAGGTag	AT5G49330
TFmatrixID_0587	Myb/SANT;MYB	2260	+	0.95	gGGTAGgtag	AT5G49330
TFmatrixID_0588	MYB	308	-	0.9	gaACCTAtca	AT5G12870
TFmatrixID_0588	MYB	924	-	0.94	atACCTAtct	AT5G12870
TFmatrixID_0588	MYB	2260	+	0.98	gggTAGGTag	AT5G12870
TFmatrixID_0589	MYB	508	+	0.94	ccAACCAtcc	AT5G12870
TFmatrixID_0592	MYB	2259	-	0.95	agggTAGGTa	AT4G01680
TFmatrixID_0593	MYB	508	-	0.91	ccAACCAtcc	AT4G01680
TFmatrixID_0594	MYB;MYB-related	379	+	0.96	aatTAGGTga	AT5G59780
TFmatrixID_0603	AP2;ERF	1866	-	0.95	tGCCGTcaaa	AT1G43160
TFmatrixID_0609	MYB-related	404	+	0.97	gaaATATCta	AT5G17300
TFmatrixID_0609	MYB-related	1052	-	0.88	aaGATATtca	AT5G17300
TFmatrixID_0610	MYB-related	405	+	1	aaATATCtaa	AT5G17300
TFmatrixID_0610	MYB-related	1328	+	0.98	gaATATCaat	AT5G17300
TFmatrixID_0623	AP2	1407	-	0.99	atTAAGGtta	AT2G28550
TFmatrixID_0625	AP2	28	-	0.96	tcatAGGTTa	AT5G60120
TFmatrixID_0626	AP2	1407	-	1	atTAAGGtta	AT5G60120
TFmatrixID_0626	AP2	1436	-	0.9	atTAAGGaaa	AT5G60120
TFmatrixID_0627	Homeodomain;bZIP;HD-ZIP;WOX	2378	-	0.98	atGATTGaat	AT4G35550
TFmatrixID_0628	Homeodomain;bZIP;HD-ZIP;WOX	1517	+	0.96	caTAATTaaa	AT4G35550
TFmatrixID_0628	Homeodomain;bZIP;HD-ZIP;WOX	1517	-	0.96	catAATTAaa	AT4G35550
TFmatrixID_0628	Homeodomain;bZIP;HD-ZIP;WOX	1527	+	0.96	atTAATTaga	AT4G35550
TFmatrixID_0628	Homeodomain;bZIP;HD-ZIP;WOX	1527	-	0.96	attAATTAga	AT4G35550
TFmatrixID_0628	Homeodomain;bZIP;HD-ZIP;WOX	2155	+	0.95	ttTAATTtat	AT4G35550
TFmatrixID_0629	WRKY	427	+	0.91	aagTTGACtt	AT2G44745
TFmatrixID_0631	WRKY	427	+	0.93	aagTTGACtt	AT5G22570
TFmatrixID_0632	WRKY	427	+	0.89	aagTTGACtt	AT3G01970
TFmatrixID_0634	Sox;YABBY	1748	+	0.97	gtATGATtaa	AT2G26580
TFmatrixID_0635	C2H2	2800	+	0.92	gtGTGCActc	AT3G53600
TFmatrixID_0635	C2H2	2800	-	0.92	gtgTGCACtc	AT3G53600
TFmatrixID_0638	Dof	1238	-	0.98	tctTCTTTtt	AT5G65590
TFmatrixID_0638	Dof	2511	+	1	aaAAAGAgga	AT5G65590
TFmatrixID_0638	Dof	2574	+	0.98	aaAAAGAaga	AT5G65590
TFmatrixID_0640	C2H2	2800	+	0.89	gtGTGCActc	AT5G03510
TFmatrixID_0640	C2H2	2800	-	0.89	gtgTGCACtc	AT5G03510
TF_motif_seq_0014	bZIP	704	+	0.8	ATGACatctt	AT5G06950
TF_motif_seq_0067	HB-PHD	117	-	0.82	caaataATTAG	AT4G29940
TF_motif_seq_0067	HB-PHD	374	-	0.82	gaaaaaATTAG	AT4G29940
TF_motif_seq_0067	HB-PHD	1525	-	0.73	aaattaATTAG	AT4G29940
TF_motif_seq_0075	bZIP;Homeodomain;HD-ZIP	2145	+	0.78	GTAATaataat	AT1G30490
TF_motif_seq_0082	bZIP	1980	-	0.73	aataaaGTGTA	AT5G06960;AT5G10030
TF_motif_seq_0151	VOZ	2822	-	0.75	gagaagacctCACGC	AT2G42400
TF_motif_seq_0169	(Others)	778	+	0.85	TTTCCcgcaatagaaa	U81368;U81369;U81370
TF_motif_seq_0169	(Others)	778	-	0.85	tttcccgcaatAGAAA	U81368;U81369;U81370
TF_motif_seq_0237	GATA;tify	14	-	1	AATCT	AT1G51600;AT2G45050;AT3G06740;AT3G16870;AT3G21175;AT3G24050;AT3G54810;AT3G60530;AT4G17570;AT4G24470;AT4G26150;AT4G32890;AT4G34680;AT5G25830;AT5G26930;AT5G56860;AT5G66320;AT2G18380;AT3G50870;AT4G36620
TF_motif_seq_0237	GATA;tify	26	-	1	TATCA	AT1G51600;AT2G45050;AT3G06740;AT3G16870;AT3G21175;AT3G24050;AT3G54810;AT3G60530;AT4G17570;AT4G24470;AT4G26150;AT4G32890;AT4G34680;AT5G25830;AT5G26930;AT5G56860;AT5G66320;AT2G18380;AT3G50870;AT4G36620
TF_motif_seq_0237	GATA;tify	65	-	1	AATCA	AT1G51600;AT2G45050;AT3G06740;AT3G16870;AT3G21175;AT3G24050;AT3G54810;AT3G60530;AT4G17570;AT4G24470;AT4G26150;AT4G32890;AT4G34680;AT5G25830;AT5G26930;AT5G56860;AT5G66320;AT2G18380;AT3G50870;AT4G36620
TF_motif_seq_0237	GATA;tify	68	-	1	CATCA	AT1G51600;AT2G45050;AT3G06740;AT3G16870;AT3G21175;AT3G24050;AT3G54810;AT3G60530;AT4G17570;AT4G24470;AT4G26150;AT4G32890;AT4G34680;AT5G25830;AT5G26930;AT5G56860;AT5G66320;AT2G18380;AT3G50870;AT4G36620
TF_motif_seq_0237	GATA;tify	74	-	1	TATCC	AT1G51600;AT2G45050;AT3G06740;AT3G16870;AT3G21175;AT3G24050;AT3G54810;AT3G60530;AT4G17570;AT4G24470;AT4G26150;AT4G32890;AT4G34680;AT5G25830;AT5G26930;AT5G56860;AT5G66320;AT2G18380;AT3G50870;AT4G36620
TF_motif_seq_0237	GATA;tify	114	-	1	AATCA	AT1G51600;AT2G45050;AT3G06740;AT3G16870;AT3G21175;AT3G24050;AT3G54810;AT3G60530;AT4G17570;AT4G24470;AT4G26150;AT4G32890;AT4G34680;AT5G25830;AT5G26930;AT5G56860;AT5G66320;AT2G18380;AT3G50870;AT4G36620
TF_motif_seq_0237	GATA;tify	164	-	1	AATCT	AT1G51600;AT2G45050;AT3G06740;AT3G16870;AT3G21175;AT3G24050;AT3G54810;AT3G60530;AT4G17570;AT4G24470;AT4G26150;AT4G32890;AT4G34680;AT5G25830;AT5G26930;AT5G56860;AT5G66320;AT2G18380;AT3G50870;AT4G36620
TF_motif_seq_0237	GATA;tify	201	+	1	TGATC	AT1G51600;AT2G45050;AT3G06740;AT3G16870;AT3G21175;AT3G24050;AT3G54810;AT3G60530;AT4G17570;AT4G24470;AT4G26150;AT4G32890;AT4G34680;AT5G25830;AT5G26930;AT5G56860;AT5G66320;AT2G18380;AT3G50870;AT4G36620
TF_motif_seq_0237	GATA;tify	202	-	1	GATCA	AT1G51600;AT2G45050;AT3G06740;AT3G16870;AT3G21175;AT3G24050;AT3G54810;AT3G60530;AT4G17570;AT4G24470;AT4G26150;AT4G32890;AT4G34680;AT5G25830;AT5G26930;AT5G56860;AT5G66320;AT2G18380;AT3G50870;AT4G36620
TF_motif_seq_0237	GATA;tify	250	+	1	TGATA	AT1G51600;AT2G45050;AT3G06740;AT3G16870;AT3G21175;AT3G24050;AT3G54810;AT3G60530;AT4G17570;AT4G24470;AT4G26150;AT4G32890;AT4G34680;AT5G25830;AT5G26930;AT5G56860;AT5G66320;AT2G18380;AT3G50870;AT4G36620
TF_motif_seq_0237	GATA;tify	254	-	1	AATCC	AT1G51600;AT2G45050;AT3G06740;AT3G16870;AT3G21175;AT3G24050;AT3G54810;AT3G60530;AT4G17570;AT4G24470;AT4G26150;AT4G32890;AT4G34680;AT5G25830;AT5G26930;AT5G56860;AT5G66320;AT2G18380;AT3G50870;AT4G36620
TF_motif_seq_0237	GATA;tify	290	-	1	AATCA	AT1G51600;AT2G45050;AT3G06740;AT3G16870;AT3G21175;AT3G24050;AT3G54810;AT3G60530;AT4G17570;AT4G24470;AT4G26150;AT4G32890;AT4G34680;AT5G25830;AT5G26930;AT5G56860;AT5G66320;AT2G18380;AT3G50870;AT4G36620
TF_motif_seq_0237	GATA;tify	299	+	1	AGATT	AT1G51600;AT2G45050;AT3G06740;AT3G16870;AT3G21175;AT3G24050;AT3G54810;AT3G60530;AT4G17570;AT4G24470;AT4G26150;AT4G32890;AT4G34680;AT5G25830;AT5G26930;AT5G56860;AT5G66320;AT2G18380;AT3G50870;AT4G36620
TF_motif_seq_0237	GATA;tify	313	-	1	TATCA	AT1G51600;AT2G45050;AT3G06740;AT3G16870;AT3G21175;AT3G24050;AT3G54810;AT3G60530;AT4G17570;AT4G24470;AT4G26150;AT4G32890;AT4G34680;AT5G25830;AT5G26930;AT5G56860;AT5G66320;AT2G18380;AT3G50870;AT4G36620
TF_motif_seq_0237	GATA;tify	396	-	1	CATCT	AT1G51600;AT2G45050;AT3G06740;AT3G16870;AT3G21175;AT3G24050;AT3G54810;AT3G60530;AT4G17570;AT4G24470;AT4G26150;AT4G32890;AT4G34680;AT5G25830;AT5G26930;AT5G56860;AT5G66320;AT2G18380;AT3G50870;AT4G36620
TF_motif_seq_0237	GATA;tify	408	-	1	TATCT	AT1G51600;AT2G45050;AT3G06740;AT3G16870;AT3G21175;AT3G24050;AT3G54810;AT3G60530;AT4G17570;AT4G24470;AT4G26150;AT4G32890;AT4G34680;AT5G25830;AT5G26930;AT5G56860;AT5G66320;AT2G18380;AT3G50870;AT4G36620
TF_motif_seq_0237	GATA;tify	413	-	1	AATCT	AT1G51600;AT2G45050;AT3G06740;AT3G16870;AT3G21175;AT3G24050;AT3G54810;AT3G60530;AT4G17570;AT4G24470;AT4G26150;AT4G32890;AT4G34680;AT5G25830;AT5G26930;AT5G56860;AT5G66320;AT2G18380;AT3G50870;AT4G36620
TF_motif_seq_0237	GATA;tify	505	-	1	CATCC	AT1G51600;AT2G45050;AT3G06740;AT3G16870;AT3G21175;AT3G24050;AT3G54810;AT3G60530;AT4G17570;AT4G24470;AT4G26150;AT4G32890;AT4G34680;AT5G25830;AT5G26930;AT5G56860;AT5G66320;AT2G18380;AT3G50870;AT4G36620
TF_motif_seq_0237	GATA;tify	513	-	1	CATCC	AT1G51600;AT2G45050;AT3G06740;AT3G16870;AT3G21175;AT3G24050;AT3G54810;AT3G60530;AT4G17570;AT4G24470;AT4G26150;AT4G32890;AT4G34680;AT5G25830;AT5G26930;AT5G56860;AT5G66320;AT2G18380;AT3G50870;AT4G36620
TF_motif_seq_0237	GATA;tify	529	-	1	AATCT	AT1G51600;AT2G45050;AT3G06740;AT3G16870;AT3G21175;AT3G24050;AT3G54810;AT3G60530;AT4G17570;AT4G24470;AT4G26150;AT4G32890;AT4G34680;AT5G25830;AT5G26930;AT5G56860;AT5G66320;AT2G18380;AT3G50870;AT4G36620
TF_motif_seq_0237	GATA;tify	541	+	1	AGATT	AT1G51600;AT2G45050;AT3G06740;AT3G16870;AT3G21175;AT3G24050;AT3G54810;AT3G60530;AT4G17570;AT4G24470;AT4G26150;AT4G32890;AT4G34680;AT5G25830;AT5G26930;AT5G56860;AT5G66320;AT2G18380;AT3G50870;AT4G36620
TF_motif_seq_0237	GATA;tify	571	-	1	TATCC	AT1G51600;AT2G45050;AT3G06740;AT3G16870;AT3G21175;AT3G24050;AT3G54810;AT3G60530;AT4G17570;AT4G24470;AT4G26150;AT4G32890;AT4G34680;AT5G25830;AT5G26930;AT5G56860;AT5G66320;AT2G18380;AT3G50870;AT4G36620
TF_motif_seq_0237	GATA;tify	585	-	1	AATCT	AT1G51600;AT2G45050;AT3G06740;AT3G16870;AT3G21175;AT3G24050;AT3G54810;AT3G60530;AT4G17570;AT4G24470;AT4G26150;AT4G32890;AT4G34680;AT5G25830;AT5G26930;AT5G56860;AT5G66320;AT2G18380;AT3G50870;AT4G36620
TF_motif_seq_0237	GATA;tify	623	+	1	AGATC	AT1G51600;AT2G45050;AT3G06740;AT3G16870;AT3G21175;AT3G24050;AT3G54810;AT3G60530;AT4G17570;AT4G24470;AT4G26150;AT4G32890;AT4G34680;AT5G25830;AT5G26930;AT5G56860;AT5G66320;AT2G18380;AT3G50870;AT4G36620
TF_motif_seq_0237	GATA;tify	624	-	1	GATCC	AT1G51600;AT2G45050;AT3G06740;AT3G16870;AT3G21175;AT3G24050;AT3G54810;AT3G60530;AT4G17570;AT4G24470;AT4G26150;AT4G32890;AT4G34680;AT5G25830;AT5G26930;AT5G56860;AT5G66320;AT2G18380;AT3G50870;AT4G36620
TF_motif_seq_0237	GATA;tify	645	-	1	CATCA	AT1G51600;AT2G45050;AT3G06740;AT3G16870;AT3G21175;AT3G24050;AT3G54810;AT3G60530;AT4G17570;AT4G24470;AT4G26150;AT4G32890;AT4G34680;AT5G25830;AT5G26930;AT5G56860;AT5G66320;AT2G18380;AT3G50870;AT4G36620
TF_motif_seq_0237	GATA;tify	656	-	1	CATCT	AT1G51600;AT2G45050;AT3G06740;AT3G16870;AT3G21175;AT3G24050;AT3G54810;AT3G60530;AT4G17570;AT4G24470;AT4G26150;AT4G32890;AT4G34680;AT5G25830;AT5G26930;AT5G56860;AT5G66320;AT2G18380;AT3G50870;AT4G36620
TF_motif_seq_0237	GATA;tify	708	-	1	CATCT	AT1G51600;AT2G45050;AT3G06740;AT3G16870;AT3G21175;AT3G24050;AT3G54810;AT3G60530;AT4G17570;AT4G24470;AT4G26150;AT4G32890;AT4G34680;AT5G25830;AT5G26930;AT5G56860;AT5G66320;AT2G18380;AT3G50870;AT4G36620
TF_motif_seq_0237	GATA;tify	754	-	1	AATCA	AT1G51600;AT2G45050;AT3G06740;AT3G16870;AT3G21175;AT3G24050;AT3G54810;AT3G60530;AT4G17570;AT4G24470;AT4G26150;AT4G32890;AT4G34680;AT5G25830;AT5G26930;AT5G56860;AT5G66320;AT2G18380;AT3G50870;AT4G36620
TF_motif_seq_0237	GATA;tify	794	+	1	TGATT	AT1G51600;AT2G45050;AT3G06740;AT3G16870;AT3G21175;AT3G24050;AT3G54810;AT3G60530;AT4G17570;AT4G24470;AT4G26150;AT4G32890;AT4G34680;AT5G25830;AT5G26930;AT5G56860;AT5G66320;AT2G18380;AT3G50870;AT4G36620
TF_motif_seq_0237	GATA;tify	904	+	1	TGATA	AT1G51600;AT2G45050;AT3G06740;AT3G16870;AT3G21175;AT3G24050;AT3G54810;AT3G60530;AT4G17570;AT4G24470;AT4G26150;AT4G32890;AT4G34680;AT5G25830;AT5G26930;AT5G56860;AT5G66320;AT2G18380;AT3G50870;AT4G36620
TF_motif_seq_0237	GATA;tify	929	-	1	TATCT	AT1G51600;AT2G45050;AT3G06740;AT3G16870;AT3G21175;AT3G24050;AT3G54810;AT3G60530;AT4G17570;AT4G24470;AT4G26150;AT4G32890;AT4G34680;AT5G25830;AT5G26930;AT5G56860;AT5G66320;AT2G18380;AT3G50870;AT4G36620
TF_motif_seq_0237	GATA;tify	980	-	1	TATCA	AT1G51600;AT2G45050;AT3G06740;AT3G16870;AT3G21175;AT3G24050;AT3G54810;AT3G60530;AT4G17570;AT4G24470;AT4G26150;AT4G32890;AT4G34680;AT5G25830;AT5G26930;AT5G56860;AT5G66320;AT2G18380;AT3G50870;AT4G36620
TF_motif_seq_0237	GATA;tify	1048	-	1	TATCA	AT1G51600;AT2G45050;AT3G06740;AT3G16870;AT3G21175;AT3G24050;AT3G54810;AT3G60530;AT4G17570;AT4G24470;AT4G26150;AT4G32890;AT4G34680;AT5G25830;AT5G26930;AT5G56860;AT5G66320;AT2G18380;AT3G50870;AT4G36620
TF_motif_seq_0237	GATA;tify	1053	+	1	AGATA	AT1G51600;AT2G45050;AT3G06740;AT3G16870;AT3G21175;AT3G24050;AT3G54810;AT3G60530;AT4G17570;AT4G24470;AT4G26150;AT4G32890;AT4G34680;AT5G25830;AT5G26930;AT5G56860;AT5G66320;AT2G18380;AT3G50870;AT4G36620
TF_motif_seq_0237	GATA;tify	1066	-	1	TATCT	AT1G51600;AT2G45050;AT3G06740;AT3G16870;AT3G21175;AT3G24050;AT3G54810;AT3G60530;AT4G17570;AT4G24470;AT4G26150;AT4G32890;AT4G34680;AT5G25830;AT5G26930;AT5G56860;AT5G66320;AT2G18380;AT3G50870;AT4G36620
TF_motif_seq_0237	GATA;tify	1088	+	1	GGATA	AT1G51600;AT2G45050;AT3G06740;AT3G16870;AT3G21175;AT3G24050;AT3G54810;AT3G60530;AT4G17570;AT4G24470;AT4G26150;AT4G32890;AT4G34680;AT5G25830;AT5G26930;AT5G56860;AT5G66320;AT2G18380;AT3G50870;AT4G36620
TF_motif_seq_0237	GATA;tify	1115	-	1	CATCC	AT1G51600;AT2G45050;AT3G06740;AT3G16870;AT3G21175;AT3G24050;AT3G54810;AT3G60530;AT4G17570;AT4G24470;AT4G26150;AT4G32890;AT4G34680;AT5G25830;AT5G26930;AT5G56860;AT5G66320;AT2G18380;AT3G50870;AT4G36620
TF_motif_seq_0237	GATA;tify	1121	+	1	TGATT	AT1G51600;AT2G45050;AT3G06740;AT3G16870;AT3G21175;AT3G24050;AT3G54810;AT3G60530;AT4G17570;AT4G24470;AT4G26150;AT4G32890;AT4G34680;AT5G25830;AT5G26930;AT5G56860;AT5G66320;AT2G18380;AT3G50870;AT4G36620
TF_motif_seq_0237	GATA;tify	1156	+	1	AGATT	AT1G51600;AT2G45050;AT3G06740;AT3G16870;AT3G21175;AT3G24050;AT3G54810;AT3G60530;AT4G17570;AT4G24470;AT4G26150;AT4G32890;AT4G34680;AT5G25830;AT5G26930;AT5G56860;AT5G66320;AT2G18380;AT3G50870;AT4G36620
TF_motif_seq_0237	GATA;tify	1178	+	1	TGATA	AT1G51600;AT2G45050;AT3G06740;AT3G16870;AT3G21175;AT3G24050;AT3G54810;AT3G60530;AT4G17570;AT4G24470;AT4G26150;AT4G32890;AT4G34680;AT5G25830;AT5G26930;AT5G56860;AT5G66320;AT2G18380;AT3G50870;AT4G36620
TF_motif_seq_0237	GATA;tify	1196	+	1	GGATG	AT1G51600;AT2G45050;AT3G06740;AT3G16870;AT3G21175;AT3G24050;AT3G54810;AT3G60530;AT4G17570;AT4G24470;AT4G26150;AT4G32890;AT4G34680;AT5G25830;AT5G26930;AT5G56860;AT5G66320;AT2G18380;AT3G50870;AT4G36620
TF_motif_seq_0237	GATA;tify	1257	-	1	TATCT	AT1G51600;AT2G45050;AT3G06740;AT3G16870;AT3G21175;AT3G24050;AT3G54810;AT3G60530;AT4G17570;AT4G24470;AT4G26150;AT4G32890;AT4G34680;AT5G25830;AT5G26930;AT5G56860;AT5G66320;AT2G18380;AT3G50870;AT4G36620
TF_motif_seq_0237	GATA;tify	1331	-	1	TATCA	AT1G51600;AT2G45050;AT3G06740;AT3G16870;AT3G21175;AT3G24050;AT3G54810;AT3G60530;AT4G17570;AT4G24470;AT4G26150;AT4G32890;AT4G34680;AT5G25830;AT5G26930;AT5G56860;AT5G66320;AT2G18380;AT3G50870;AT4G36620
TF_motif_seq_0237	GATA;tify	1338	+	1	TGATA	AT1G51600;AT2G45050;AT3G06740;AT3G16870;AT3G21175;AT3G24050;AT3G54810;AT3G60530;AT4G17570;AT4G24470;AT4G26150;AT4G32890;AT4G34680;AT5G25830;AT5G26930;AT5G56860;AT5G66320;AT2G18380;AT3G50870;AT4G36620
TF_motif_seq_0237	GATA;tify	1348	-	1	CATCA	AT1G51600;AT2G45050;AT3G06740;AT3G16870;AT3G21175;AT3G24050;AT3G54810;AT3G60530;AT4G17570;AT4G24470;AT4G26150;AT4G32890;AT4G34680;AT5G25830;AT5G26930;AT5G56860;AT5G66320;AT2G18380;AT3G50870;AT4G36620
TF_motif_seq_0237	GATA;tify	1357	-	1	TATCA	AT1G51600;AT2G45050;AT3G06740;AT3G16870;AT3G21175;AT3G24050;AT3G54810;AT3G60530;AT4G17570;AT4G24470;AT4G26150;AT4G32890;AT4G34680;AT5G25830;AT5G26930;AT5G56860;AT5G66320;AT2G18380;AT3G50870;AT4G36620
TF_motif_seq_0237	GATA;tify	1394	+	1	TGATT	AT1G51600;AT2G45050;AT3G06740;AT3G16870;AT3G21175;AT3G24050;AT3G54810;AT3G60530;AT4G17570;AT4G24470;AT4G26150;AT4G32890;AT4G34680;AT5G25830;AT5G26930;AT5G56860;AT5G66320;AT2G18380;AT3G50870;AT4G36620
TF_motif_seq_0237	GATA;tify	1403	-	1	AATCA	AT1G51600;AT2G45050;AT3G06740;AT3G16870;AT3G21175;AT3G24050;AT3G54810;AT3G60530;AT4G17570;AT4G24470;AT4G26150;AT4G32890;AT4G34680;AT5G25830;AT5G26930;AT5G56860;AT5G66320;AT2G18380;AT3G50870;AT4G36620
TF_motif_seq_0237	GATA;tify	1466	+	1	TGATT	AT1G51600;AT2G45050;AT3G06740;AT3G16870;AT3G21175;AT3G24050;AT3G54810;AT3G60530;AT4G17570;AT4G24470;AT4G26150;AT4G32890;AT4G34680;AT5G25830;AT5G26930;AT5G56860;AT5G66320;AT2G18380;AT3G50870;AT4G36620
TF_motif_seq_0237	GATA;tify	1500	-	1	AATCA	AT1G51600;AT2G45050;AT3G06740;AT3G16870;AT3G21175;AT3G24050;AT3G54810;AT3G60530;AT4G17570;AT4G24470;AT4G26150;AT4G32890;AT4G34680;AT5G25830;AT5G26930;AT5G56860;AT5G66320;AT2G18380;AT3G50870;AT4G36620
TF_motif_seq_0237	GATA;tify	1553	-	1	AATCA	AT1G51600;AT2G45050;AT3G06740;AT3G16870;AT3G21175;AT3G24050;AT3G54810;AT3G60530;AT4G17570;AT4G24470;AT4G26150;AT4G32890;AT4G34680;AT5G25830;AT5G26930;AT5G56860;AT5G66320;AT2G18380;AT3G50870;AT4G36620
TF_motif_seq_0237	GATA;tify	1633	-	1	AATCT	AT1G51600;AT2G45050;AT3G06740;AT3G16870;AT3G21175;AT3G24050;AT3G54810;AT3G60530;AT4G17570;AT4G24470;AT4G26150;AT4G32890;AT4G34680;AT5G25830;AT5G26930;AT5G56860;AT5G66320;AT2G18380;AT3G50870;AT4G36620
TF_motif_seq_0237	GATA;tify	1751	+	1	TGATT	AT1G51600;AT2G45050;AT3G06740;AT3G16870;AT3G21175;AT3G24050;AT3G54810;AT3G60530;AT4G17570;AT4G24470;AT4G26150;AT4G32890;AT4G34680;AT5G25830;AT5G26930;AT5G56860;AT5G66320;AT2G18380;AT3G50870;AT4G36620
TF_motif_seq_0237	GATA;tify	1760	-	1	AATCC	AT1G51600;AT2G45050;AT3G06740;AT3G16870;AT3G21175;AT3G24050;AT3G54810;AT3G60530;AT4G17570;AT4G24470;AT4G26150;AT4G32890;AT4G34680;AT5G25830;AT5G26930;AT5G56860;AT5G66320;AT2G18380;AT3G50870;AT4G36620
TF_motif_seq_0237	GATA;tify	1900	+	1	GGATT	AT1G51600;AT2G45050;AT3G06740;AT3G16870;AT3G21175;AT3G24050;AT3G54810;AT3G60530;AT4G17570;AT4G24470;AT4G26150;AT4G32890;AT4G34680;AT5G25830;AT5G26930;AT5G56860;AT5G66320;AT2G18380;AT3G50870;AT4G36620
TF_motif_seq_0237	GATA;tify	1927	+	1	TGATT	AT1G51600;AT2G45050;AT3G06740;AT3G16870;AT3G21175;AT3G24050;AT3G54810;AT3G60530;AT4G17570;AT4G24470;AT4G26150;AT4G32890;AT4G34680;AT5G25830;AT5G26930;AT5G56860;AT5G66320;AT2G18380;AT3G50870;AT4G36620
TF_motif_seq_0237	GATA;tify	2222	+	1	AGATG	AT1G51600;AT2G45050;AT3G06740;AT3G16870;AT3G21175;AT3G24050;AT3G54810;AT3G60530;AT4G17570;AT4G24470;AT4G26150;AT4G32890;AT4G34680;AT5G25830;AT5G26930;AT5G56860;AT5G66320;AT2G18380;AT3G50870;AT4G36620
TF_motif_seq_0237	GATA;tify	2250	+	1	AGATG	AT1G51600;AT2G45050;AT3G06740;AT3G16870;AT3G21175;AT3G24050;AT3G54810;AT3G60530;AT4G17570;AT4G24470;AT4G26150;AT4G32890;AT4G34680;AT5G25830;AT5G26930;AT5G56860;AT5G66320;AT2G18380;AT3G50870;AT4G36620
TF_motif_seq_0237	GATA;tify	2298	+	1	AGATA	AT1G51600;AT2G45050;AT3G06740;AT3G16870;AT3G21175;AT3G24050;AT3G54810;AT3G60530;AT4G17570;AT4G24470;AT4G26150;AT4G32890;AT4G34680;AT5G25830;AT5G26930;AT5G56860;AT5G66320;AT2G18380;AT3G50870;AT4G36620
TF_motif_seq_0237	GATA;tify	2337	-	1	AATCC	AT1G51600;AT2G45050;AT3G06740;AT3G16870;AT3G21175;AT3G24050;AT3G54810;AT3G60530;AT4G17570;AT4G24470;AT4G26150;AT4G32890;AT4G34680;AT5G25830;AT5G26930;AT5G56860;AT5G66320;AT2G18380;AT3G50870;AT4G36620
TF_motif_seq_0237	GATA;tify	2354	-	1	AATCA	AT1G51600;AT2G45050;AT3G06740;AT3G16870;AT3G21175;AT3G24050;AT3G54810;AT3G60530;AT4G17570;AT4G24470;AT4G26150;AT4G32890;AT4G34680;AT5G25830;AT5G26930;AT5G56860;AT5G66320;AT2G18380;AT3G50870;AT4G36620
TF_motif_seq_0237	GATA;tify	2379	+	1	TGATT	AT1G51600;AT2G45050;AT3G06740;AT3G16870;AT3G21175;AT3G24050;AT3G54810;AT3G60530;AT4G17570;AT4G24470;AT4G26150;AT4G32890;AT4G34680;AT5G25830;AT5G26930;AT5G56860;AT5G66320;AT2G18380;AT3G50870;AT4G36620
TF_motif_seq_0237	GATA;tify	2405	+	1	TGATC	AT1G51600;AT2G45050;AT3G06740;AT3G16870;AT3G21175;AT3G24050;AT3G54810;AT3G60530;AT4G17570;AT4G24470;AT4G26150;AT4G32890;AT4G34680;AT5G25830;AT5G26930;AT5G56860;AT5G66320;AT2G18380;AT3G50870;AT4G36620
TF_motif_seq_0237	GATA;tify	2406	-	1	GATCT	AT1G51600;AT2G45050;AT3G06740;AT3G16870;AT3G21175;AT3G24050;AT3G54810;AT3G60530;AT4G17570;AT4G24470;AT4G26150;AT4G32890;AT4G34680;AT5G25830;AT5G26930;AT5G56860;AT5G66320;AT2G18380;AT3G50870;AT4G36620
TF_motif_seq_0237	GATA;tify	2420	+	1	TGATG	AT1G51600;AT2G45050;AT3G06740;AT3G16870;AT3G21175;AT3G24050;AT3G54810;AT3G60530;AT4G17570;AT4G24470;AT4G26150;AT4G32890;AT4G34680;AT5G25830;AT5G26930;AT5G56860;AT5G66320;AT2G18380;AT3G50870;AT4G36620
TF_motif_seq_0237	GATA;tify	2435	+	1	GGATG	AT1G51600;AT2G45050;AT3G06740;AT3G16870;AT3G21175;AT3G24050;AT3G54810;AT3G60530;AT4G17570;AT4G24470;AT4G26150;AT4G32890;AT4G34680;AT5G25830;AT5G26930;AT5G56860;AT5G66320;AT2G18380;AT3G50870;AT4G36620
TF_motif_seq_0237	GATA;tify	2453	+	1	AGATG	AT1G51600;AT2G45050;AT3G06740;AT3G16870;AT3G21175;AT3G24050;AT3G54810;AT3G60530;AT4G17570;AT4G24470;AT4G26150;AT4G32890;AT4G34680;AT5G25830;AT5G26930;AT5G56860;AT5G66320;AT2G18380;AT3G50870;AT4G36620
TF_motif_seq_0237	GATA;tify	2503	+	1	TGATT	AT1G51600;AT2G45050;AT3G06740;AT3G16870;AT3G21175;AT3G24050;AT3G54810;AT3G60530;AT4G17570;AT4G24470;AT4G26150;AT4G32890;AT4G34680;AT5G25830;AT5G26930;AT5G56860;AT5G66320;AT2G18380;AT3G50870;AT4G36620
TF_motif_seq_0237	GATA;tify	2645	+	1	GGATG	AT1G51600;AT2G45050;AT3G06740;AT3G16870;AT3G21175;AT3G24050;AT3G54810;AT3G60530;AT4G17570;AT4G24470;AT4G26150;AT4G32890;AT4G34680;AT5G25830;AT5G26930;AT5G56860;AT5G66320;AT2G18380;AT3G50870;AT4G36620
TF_motif_seq_0237	GATA;tify	2664	-	1	CATCA	AT1G51600;AT2G45050;AT3G06740;AT3G16870;AT3G21175;AT3G24050;AT3G54810;AT3G60530;AT4G17570;AT4G24470;AT4G26150;AT4G32890;AT4G34680;AT5G25830;AT5G26930;AT5G56860;AT5G66320;AT2G18380;AT3G50870;AT4G36620
TF_motif_seq_0237	GATA;tify	2690	-	1	TATCA	AT1G51600;AT2G45050;AT3G06740;AT3G16870;AT3G21175;AT3G24050;AT3G54810;AT3G60530;AT4G17570;AT4G24470;AT4G26150;AT4G32890;AT4G34680;AT5G25830;AT5G26930;AT5G56860;AT5G66320;AT2G18380;AT3G50870;AT4G36620
TF_motif_seq_0237	GATA;tify	2725	-	1	CATCT	AT1G51600;AT2G45050;AT3G06740;AT3G16870;AT3G21175;AT3G24050;AT3G54810;AT3G60530;AT4G17570;AT4G24470;AT4G26150;AT4G32890;AT4G34680;AT5G25830;AT5G26930;AT5G56860;AT5G66320;AT2G18380;AT3G50870;AT4G36620
TF_motif_seq_0237	GATA;tify	2936	+	1	CGATT	AT1G51600;AT2G45050;AT3G06740;AT3G16870;AT3G21175;AT3G24050;AT3G54810;AT3G60530;AT4G17570;AT4G24470;AT4G26150;AT4G32890;AT4G34680;AT5G25830;AT5G26930;AT5G56860;AT5G66320;AT2G18380;AT3G50870;AT4G36620
TF_motif_seq_0239	Dof	19	+	1	AAAGG	AT1G29160;AT1G64620;AT2G37590;AT3G21270;AT3G45610;AT3G47500;AT4G38000;AT5G39660;AT5G60200;AT5G60850;AT5G62940;AT2G46590;AT1G07640;AT1G21340;AT1G26790;AT1G47655;AT1G51700;AT1G69570;AT2G28510;AT2G28810;AT2G34140;AT3G50410;AT3G55370;AT3G61850;AT4G00940;AT4G21050;AT4G21080;AT4G24060;AT5G02460;AT5G62430;AT5G65590;AT5G66940
TF_motif_seq_0239	Dof	20	+	1	AAGGT	AT1G29160;AT1G64620;AT2G37590;AT3G21270;AT3G45610;AT3G47500;AT4G38000;AT5G39660;AT5G60200;AT5G60850;AT5G62940;AT2G46590;AT1G07640;AT1G21340;AT1G26790;AT1G47655;AT1G51700;AT1G69570;AT2G28510;AT2G28810;AT2G34140;AT3G50410;AT3G55370;AT3G61850;AT4G00940;AT4G21050;AT4G21080;AT4G24060;AT5G02460;AT5G62430;AT5G65590;AT5G66940
TF_motif_seq_0239	Dof	84	+	1	AAGGC	AT1G29160;AT1G64620;AT2G37590;AT3G21270;AT3G45610;AT3G47500;AT4G38000;AT5G39660;AT5G60200;AT5G60850;AT5G62940;AT2G46590;AT1G07640;AT1G21340;AT1G26790;AT1G47655;AT1G51700;AT1G69570;AT2G28510;AT2G28810;AT2G34140;AT3G50410;AT3G55370;AT3G61850;AT4G00940;AT4G21050;AT4G21080;AT4G24060;AT5G02460;AT5G62430;AT5G65590;AT5G66940
TF_motif_seq_0239	Dof	100	-	1	TCCTT	AT1G29160;AT1G64620;AT2G37590;AT3G21270;AT3G45610;AT3G47500;AT4G38000;AT5G39660;AT5G60200;AT5G60850;AT5G62940;AT2G46590;AT1G07640;AT1G21340;AT1G26790;AT1G47655;AT1G51700;AT1G69570;AT2G28510;AT2G28810;AT2G34140;AT3G50410;AT3G55370;AT3G61850;AT4G00940;AT4G21050;AT4G21080;AT4G24060;AT5G02460;AT5G62430;AT5G65590;AT5G66940
TF_motif_seq_0239	Dof	238	-	1	CCCTT	AT1G29160;AT1G64620;AT2G37590;AT3G21270;AT3G45610;AT3G47500;AT4G38000;AT5G39660;AT5G60200;AT5G60850;AT5G62940;AT2G46590;AT1G07640;AT1G21340;AT1G26790;AT1G47655;AT1G51700;AT1G69570;AT2G28510;AT2G28810;AT2G34140;AT3G50410;AT3G55370;AT3G61850;AT4G00940;AT4G21050;AT4G21080;AT4G24060;AT5G02460;AT5G62430;AT5G65590;AT5G66940
TF_motif_seq_0239	Dof	260	+	1	AAAGG	AT1G29160;AT1G64620;AT2G37590;AT3G21270;AT3G45610;AT3G47500;AT4G38000;AT5G39660;AT5G60200;AT5G60850;AT5G62940;AT2G46590;AT1G07640;AT1G21340;AT1G26790;AT1G47655;AT1G51700;AT1G69570;AT2G28510;AT2G28810;AT2G34140;AT3G50410;AT3G55370;AT3G61850;AT4G00940;AT4G21050;AT4G21080;AT4G24060;AT5G02460;AT5G62430;AT5G65590;AT5G66940
TF_motif_seq_0239	Dof	261	+	1	AAGGA	AT1G29160;AT1G64620;AT2G37590;AT3G21270;AT3G45610;AT3G47500;AT4G38000;AT5G39660;AT5G60200;AT5G60850;AT5G62940;AT2G46590;AT1G07640;AT1G21340;AT1G26790;AT1G47655;AT1G51700;AT1G69570;AT2G28510;AT2G28810;AT2G34140;AT3G50410;AT3G55370;AT3G61850;AT4G00940;AT4G21050;AT4G21080;AT4G24060;AT5G02460;AT5G62430;AT5G65590;AT5G66940
TF_motif_seq_0239	Dof	304	+	1	AAAGG	AT1G29160;AT1G64620;AT2G37590;AT3G21270;AT3G45610;AT3G47500;AT4G38000;AT5G39660;AT5G60200;AT5G60850;AT5G62940;AT2G46590;AT1G07640;AT1G21340;AT1G26790;AT1G47655;AT1G51700;AT1G69570;AT2G28510;AT2G28810;AT2G34140;AT3G50410;AT3G55370;AT3G61850;AT4G00940;AT4G21050;AT4G21080;AT4G24060;AT5G02460;AT5G62430;AT5G65590;AT5G66940
TF_motif_seq_0239	Dof	305	+	1	AAGGA	AT1G29160;AT1G64620;AT2G37590;AT3G21270;AT3G45610;AT3G47500;AT4G38000;AT5G39660;AT5G60200;AT5G60850;AT5G62940;AT2G46590;AT1G07640;AT1G21340;AT1G26790;AT1G47655;AT1G51700;AT1G69570;AT2G28510;AT2G28810;AT2G34140;AT3G50410;AT3G55370;AT3G61850;AT4G00940;AT4G21050;AT4G21080;AT4G24060;AT5G02460;AT5G62430;AT5G65590;AT5G66940
TF_motif_seq_0239	Dof	322	+	1	AAAGC	AT1G29160;AT1G64620;AT2G37590;AT3G21270;AT3G45610;AT3G47500;AT4G38000;AT5G39660;AT5G60200;AT5G60850;AT5G62940;AT2G46590;AT1G07640;AT1G21340;AT1G26790;AT1G47655;AT1G51700;AT1G69570;AT2G28510;AT2G28810;AT2G34140;AT3G50410;AT3G55370;AT3G61850;AT4G00940;AT4G21050;AT4G21080;AT4G24060;AT5G02460;AT5G62430;AT5G65590;AT5G66940
TF_motif_seq_0239	Dof	438	-	1	ACTTT	AT1G29160;AT1G64620;AT2G37590;AT3G21270;AT3G45610;AT3G47500;AT4G38000;AT5G39660;AT5G60200;AT5G60850;AT5G62940;AT2G46590;AT1G07640;AT1G21340;AT1G26790;AT1G47655;AT1G51700;AT1G69570;AT2G28510;AT2G28810;AT2G34140;AT3G50410;AT3G55370;AT3G61850;AT4G00940;AT4G21050;AT4G21080;AT4G24060;AT5G02460;AT5G62430;AT5G65590;AT5G66940
TF_motif_seq_0239	Dof	451	+	1	AAAGA	AT1G29160;AT1G64620;AT2G37590;AT3G21270;AT3G45610;AT3G47500;AT4G38000;AT5G39660;AT5G60200;AT5G60850;AT5G62940;AT2G46590;AT1G07640;AT1G21340;AT1G26790;AT1G47655;AT1G51700;AT1G69570;AT2G28510;AT2G28810;AT2G34140;AT3G50410;AT3G55370;AT3G61850;AT4G00940;AT4G21050;AT4G21080;AT4G24060;AT5G02460;AT5G62430;AT5G65590;AT5G66940
TF_motif_seq_0239	Dof	468	-	1	TCTTT	AT1G29160;AT1G64620;AT2G37590;AT3G21270;AT3G45610;AT3G47500;AT4G38000;AT5G39660;AT5G60200;AT5G60850;AT5G62940;AT2G46590;AT1G07640;AT1G21340;AT1G26790;AT1G47655;AT1G51700;AT1G69570;AT2G28510;AT2G28810;AT2G34140;AT3G50410;AT3G55370;AT3G61850;AT4G00940;AT4G21050;AT4G21080;AT4G24060;AT5G02460;AT5G62430;AT5G65590;AT5G66940
TF_motif_seq_0239	Dof	476	+	1	AAGGA	AT1G29160;AT1G64620;AT2G37590;AT3G21270;AT3G45610;AT3G47500;AT4G38000;AT5G39660;AT5G60200;AT5G60850;AT5G62940;AT2G46590;AT1G07640;AT1G21340;AT1G26790;AT1G47655;AT1G51700;AT1G69570;AT2G28510;AT2G28810;AT2G34140;AT3G50410;AT3G55370;AT3G61850;AT4G00940;AT4G21050;AT4G21080;AT4G24060;AT5G02460;AT5G62430;AT5G65590;AT5G66940
TF_motif_seq_0239	Dof	531	-	1	TCTTT	AT1G29160;AT1G64620;AT2G37590;AT3G21270;AT3G45610;AT3G47500;AT4G38000;AT5G39660;AT5G60200;AT5G60850;AT5G62940;AT2G46590;AT1G07640;AT1G21340;AT1G26790;AT1G47655;AT1G51700;AT1G69570;AT2G28510;AT2G28810;AT2G34140;AT3G50410;AT3G55370;AT3G61850;AT4G00940;AT4G21050;AT4G21080;AT4G24060;AT5G02460;AT5G62430;AT5G65590;AT5G66940
TF_motif_seq_0239	Dof	562	+	1	AAAGG	AT1G29160;AT1G64620;AT2G37590;AT3G21270;AT3G45610;AT3G47500;AT4G38000;AT5G39660;AT5G60200;AT5G60850;AT5G62940;AT2G46590;AT1G07640;AT1G21340;AT1G26790;AT1G47655;AT1G51700;AT1G69570;AT2G28510;AT2G28810;AT2G34140;AT3G50410;AT3G55370;AT3G61850;AT4G00940;AT4G21050;AT4G21080;AT4G24060;AT5G02460;AT5G62430;AT5G65590;AT5G66940
TF_motif_seq_0239	Dof	563	+	1	AAGGT	AT1G29160;AT1G64620;AT2G37590;AT3G21270;AT3G45610;AT3G47500;AT4G38000;AT5G39660;AT5G60200;AT5G60850;AT5G62940;AT2G46590;AT1G07640;AT1G21340;AT1G26790;AT1G47655;AT1G51700;AT1G69570;AT2G28510;AT2G28810;AT2G34140;AT3G50410;AT3G55370;AT3G61850;AT4G00940;AT4G21050;AT4G21080;AT4G24060;AT5G02460;AT5G62430;AT5G65590;AT5G66940
TF_motif_seq_0239	Dof	579	+	1	AAAGA	AT1G29160;AT1G64620;AT2G37590;AT3G21270;AT3G45610;AT3G47500;AT4G38000;AT5G39660;AT5G60200;AT5G60850;AT5G62940;AT2G46590;AT1G07640;AT1G21340;AT1G26790;AT1G47655;AT1G51700;AT1G69570;AT2G28510;AT2G28810;AT2G34140;AT3G50410;AT3G55370;AT3G61850;AT4G00940;AT4G21050;AT4G21080;AT4G24060;AT5G02460;AT5G62430;AT5G65590;AT5G66940
TF_motif_seq_0239	Dof	621	+	1	AAAGA	AT1G29160;AT1G64620;AT2G37590;AT3G21270;AT3G45610;AT3G47500;AT4G38000;AT5G39660;AT5G60200;AT5G60850;AT5G62940;AT2G46590;AT1G07640;AT1G21340;AT1G26790;AT1G47655;AT1G51700;AT1G69570;AT2G28510;AT2G28810;AT2G34140;AT3G50410;AT3G55370;AT3G61850;AT4G00940;AT4G21050;AT4G21080;AT4G24060;AT5G02460;AT5G62430;AT5G65590;AT5G66940
TF_motif_seq_0239	Dof	628	-	1	CCCTT	AT1G29160;AT1G64620;AT2G37590;AT3G21270;AT3G45610;AT3G47500;AT4G38000;AT5G39660;AT5G60200;AT5G60850;AT5G62940;AT2G46590;AT1G07640;AT1G21340;AT1G26790;AT1G47655;AT1G51700;AT1G69570;AT2G28510;AT2G28810;AT2G34140;AT3G50410;AT3G55370;AT3G61850;AT4G00940;AT4G21050;AT4G21080;AT4G24060;AT5G02460;AT5G62430;AT5G65590;AT5G66940
TF_motif_seq_0239	Dof	629	-	1	CCTTT	AT1G29160;AT1G64620;AT2G37590;AT3G21270;AT3G45610;AT3G47500;AT4G38000;AT5G39660;AT5G60200;AT5G60850;AT5G62940;AT2G46590;AT1G07640;AT1G21340;AT1G26790;AT1G47655;AT1G51700;AT1G69570;AT2G28510;AT2G28810;AT2G34140;AT3G50410;AT3G55370;AT3G61850;AT4G00940;AT4G21050;AT4G21080;AT4G24060;AT5G02460;AT5G62430;AT5G65590;AT5G66940
TF_motif_seq_0239	Dof	671	-	1	GCTTT	AT1G29160;AT1G64620;AT2G37590;AT3G21270;AT3G45610;AT3G47500;AT4G38000;AT5G39660;AT5G60200;AT5G60850;AT5G62940;AT2G46590;AT1G07640;AT1G21340;AT1G26790;AT1G47655;AT1G51700;AT1G69570;AT2G28510;AT2G28810;AT2G34140;AT3G50410;AT3G55370;AT3G61850;AT4G00940;AT4G21050;AT4G21080;AT4G24060;AT5G02460;AT5G62430;AT5G65590;AT5G66940
TF_motif_seq_0239	Dof	725	-	1	GCCTT	AT1G29160;AT1G64620;AT2G37590;AT3G21270;AT3G45610;AT3G47500;AT4G38000;AT5G39660;AT5G60200;AT5G60850;AT5G62940;AT2G46590;AT1G07640;AT1G21340;AT1G26790;AT1G47655;AT1G51700;AT1G69570;AT2G28510;AT2G28810;AT2G34140;AT3G50410;AT3G55370;AT3G61850;AT4G00940;AT4G21050;AT4G21080;AT4G24060;AT5G02460;AT5G62430;AT5G65590;AT5G66940
TF_motif_seq_0239	Dof	740	+	1	AAAGA	AT1G29160;AT1G64620;AT2G37590;AT3G21270;AT3G45610;AT3G47500;AT4G38000;AT5G39660;AT5G60200;AT5G60850;AT5G62940;AT2G46590;AT1G07640;AT1G21340;AT1G26790;AT1G47655;AT1G51700;AT1G69570;AT2G28510;AT2G28810;AT2G34140;AT3G50410;AT3G55370;AT3G61850;AT4G00940;AT4G21050;AT4G21080;AT4G24060;AT5G02460;AT5G62430;AT5G65590;AT5G66940
TF_motif_seq_0239	Dof	774	+	1	AAAGT	AT1G29160;AT1G64620;AT2G37590;AT3G21270;AT3G45610;AT3G47500;AT4G38000;AT5G39660;AT5G60200;AT5G60850;AT5G62940;AT2G46590;AT1G07640;AT1G21340;AT1G26790;AT1G47655;AT1G51700;AT1G69570;AT2G28510;AT2G28810;AT2G34140;AT3G50410;AT3G55370;AT3G61850;AT4G00940;AT4G21050;AT4G21080;AT4G24060;AT5G02460;AT5G62430;AT5G65590;AT5G66940
TF_motif_seq_0239	Dof	838	+	1	AAAGT	AT1G29160;AT1G64620;AT2G37590;AT3G21270;AT3G45610;AT3G47500;AT4G38000;AT5G39660;AT5G60200;AT5G60850;AT5G62940;AT2G46590;AT1G07640;AT1G21340;AT1G26790;AT1G47655;AT1G51700;AT1G69570;AT2G28510;AT2G28810;AT2G34140;AT3G50410;AT3G55370;AT3G61850;AT4G00940;AT4G21050;AT4G21080;AT4G24060;AT5G02460;AT5G62430;AT5G65590;AT5G66940
TF_motif_seq_0239	Dof	953	-	1	ACTTT	AT1G29160;AT1G64620;AT2G37590;AT3G21270;AT3G45610;AT3G47500;AT4G38000;AT5G39660;AT5G60200;AT5G60850;AT5G62940;AT2G46590;AT1G07640;AT1G21340;AT1G26790;AT1G47655;AT1G51700;AT1G69570;AT2G28510;AT2G28810;AT2G34140;AT3G50410;AT3G55370;AT3G61850;AT4G00940;AT4G21050;AT4G21080;AT4G24060;AT5G02460;AT5G62430;AT5G65590;AT5G66940
TF_motif_seq_0239	Dof	1117	-	1	TCCTT	AT1G29160;AT1G64620;AT2G37590;AT3G21270;AT3G45610;AT3G47500;AT4G38000;AT5G39660;AT5G60200;AT5G60850;AT5G62940;AT2G46590;AT1G07640;AT1G21340;AT1G26790;AT1G47655;AT1G51700;AT1G69570;AT2G28510;AT2G28810;AT2G34140;AT3G50410;AT3G55370;AT3G61850;AT4G00940;AT4G21050;AT4G21080;AT4G24060;AT5G02460;AT5G62430;AT5G65590;AT5G66940
TF_motif_seq_0239	Dof	1134	+	1	AAAGT	AT1G29160;AT1G64620;AT2G37590;AT3G21270;AT3G45610;AT3G47500;AT4G38000;AT5G39660;AT5G60200;AT5G60850;AT5G62940;AT2G46590;AT1G07640;AT1G21340;AT1G26790;AT1G47655;AT1G51700;AT1G69570;AT2G28510;AT2G28810;AT2G34140;AT3G50410;AT3G55370;AT3G61850;AT4G00940;AT4G21050;AT4G21080;AT4G24060;AT5G02460;AT5G62430;AT5G65590;AT5G66940
TF_motif_seq_0239	Dof	1241	-	1	TCTTT	AT1G29160;AT1G64620;AT2G37590;AT3G21270;AT3G45610;AT3G47500;AT4G38000;AT5G39660;AT5G60200;AT5G60850;AT5G62940;AT2G46590;AT1G07640;AT1G21340;AT1G26790;AT1G47655;AT1G51700;AT1G69570;AT2G28510;AT2G28810;AT2G34140;AT3G50410;AT3G55370;AT3G61850;AT4G00940;AT4G21050;AT4G21080;AT4G24060;AT5G02460;AT5G62430;AT5G65590;AT5G66940
TF_motif_seq_0239	Dof	1250	-	1	TCTTT	AT1G29160;AT1G64620;AT2G37590;AT3G21270;AT3G45610;AT3G47500;AT4G38000;AT5G39660;AT5G60200;AT5G60850;AT5G62940;AT2G46590;AT1G07640;AT1G21340;AT1G26790;AT1G47655;AT1G51700;AT1G69570;AT2G28510;AT2G28810;AT2G34140;AT3G50410;AT3G55370;AT3G61850;AT4G00940;AT4G21050;AT4G21080;AT4G24060;AT5G02460;AT5G62430;AT5G65590;AT5G66940
TF_motif_seq_0239	Dof	1263	-	1	CCCTT	AT1G29160;AT1G64620;AT2G37590;AT3G21270;AT3G45610;AT3G47500;AT4G38000;AT5G39660;AT5G60200;AT5G60850;AT5G62940;AT2G46590;AT1G07640;AT1G21340;AT1G26790;AT1G47655;AT1G51700;AT1G69570;AT2G28510;AT2G28810;AT2G34140;AT3G50410;AT3G55370;AT3G61850;AT4G00940;AT4G21050;AT4G21080;AT4G24060;AT5G02460;AT5G62430;AT5G65590;AT5G66940
TF_motif_seq_0239	Dof	1306	-	1	GCTTT	AT1G29160;AT1G64620;AT2G37590;AT3G21270;AT3G45610;AT3G47500;AT4G38000;AT5G39660;AT5G60200;AT5G60850;AT5G62940;AT2G46590;AT1G07640;AT1G21340;AT1G26790;AT1G47655;AT1G51700;AT1G69570;AT2G28510;AT2G28810;AT2G34140;AT3G50410;AT3G55370;AT3G61850;AT4G00940;AT4G21050;AT4G21080;AT4G24060;AT5G02460;AT5G62430;AT5G65590;AT5G66940
TF_motif_seq_0239	Dof	1312	+	1	AAAGA	AT1G29160;AT1G64620;AT2G37590;AT3G21270;AT3G45610;AT3G47500;AT4G38000;AT5G39660;AT5G60200;AT5G60850;AT5G62940;AT2G46590;AT1G07640;AT1G21340;AT1G26790;AT1G47655;AT1G51700;AT1G69570;AT2G28510;AT2G28810;AT2G34140;AT3G50410;AT3G55370;AT3G61850;AT4G00940;AT4G21050;AT4G21080;AT4G24060;AT5G02460;AT5G62430;AT5G65590;AT5G66940
TF_motif_seq_0239	Dof	1410	+	1	AAGGT	AT1G29160;AT1G64620;AT2G37590;AT3G21270;AT3G45610;AT3G47500;AT4G38000;AT5G39660;AT5G60200;AT5G60850;AT5G62940;AT2G46590;AT1G07640;AT1G21340;AT1G26790;AT1G47655;AT1G51700;AT1G69570;AT2G28510;AT2G28810;AT2G34140;AT3G50410;AT3G55370;AT3G61850;AT4G00940;AT4G21050;AT4G21080;AT4G24060;AT5G02460;AT5G62430;AT5G65590;AT5G66940
TF_motif_seq_0239	Dof	1431	+	1	AAAGT	AT1G29160;AT1G64620;AT2G37590;AT3G21270;AT3G45610;AT3G47500;AT4G38000;AT5G39660;AT5G60200;AT5G60850;AT5G62940;AT2G46590;AT1G07640;AT1G21340;AT1G26790;AT1G47655;AT1G51700;AT1G69570;AT2G28510;AT2G28810;AT2G34140;AT3G50410;AT3G55370;AT3G61850;AT4G00940;AT4G21050;AT4G21080;AT4G24060;AT5G02460;AT5G62430;AT5G65590;AT5G66940
TF_motif_seq_0239	Dof	1439	+	1	AAGGA	AT1G29160;AT1G64620;AT2G37590;AT3G21270;AT3G45610;AT3G47500;AT4G38000;AT5G39660;AT5G60200;AT5G60850;AT5G62940;AT2G46590;AT1G07640;AT1G21340;AT1G26790;AT1G47655;AT1G51700;AT1G69570;AT2G28510;AT2G28810;AT2G34140;AT3G50410;AT3G55370;AT3G61850;AT4G00940;AT4G21050;AT4G21080;AT4G24060;AT5G02460;AT5G62430;AT5G65590;AT5G66940
TF_motif_seq_0239	Dof	1504	+	1	AAAGA	AT1G29160;AT1G64620;AT2G37590;AT3G21270;AT3G45610;AT3G47500;AT4G38000;AT5G39660;AT5G60200;AT5G60850;AT5G62940;AT2G46590;AT1G07640;AT1G21340;AT1G26790;AT1G47655;AT1G51700;AT1G69570;AT2G28510;AT2G28810;AT2G34140;AT3G50410;AT3G55370;AT3G61850;AT4G00940;AT4G21050;AT4G21080;AT4G24060;AT5G02460;AT5G62430;AT5G65590;AT5G66940
TF_motif_seq_0239	Dof	1600	+	1	AAAGA	AT1G29160;AT1G64620;AT2G37590;AT3G21270;AT3G45610;AT3G47500;AT4G38000;AT5G39660;AT5G60200;AT5G60850;AT5G62940;AT2G46590;AT1G07640;AT1G21340;AT1G26790;AT1G47655;AT1G51700;AT1G69570;AT2G28510;AT2G28810;AT2G34140;AT3G50410;AT3G55370;AT3G61850;AT4G00940;AT4G21050;AT4G21080;AT4G24060;AT5G02460;AT5G62430;AT5G65590;AT5G66940
TF_motif_seq_0239	Dof	1627	-	1	ACTTT	AT1G29160;AT1G64620;AT2G37590;AT3G21270;AT3G45610;AT3G47500;AT4G38000;AT5G39660;AT5G60200;AT5G60850;AT5G62940;AT2G46590;AT1G07640;AT1G21340;AT1G26790;AT1G47655;AT1G51700;AT1G69570;AT2G28510;AT2G28810;AT2G34140;AT3G50410;AT3G55370;AT3G61850;AT4G00940;AT4G21050;AT4G21080;AT4G24060;AT5G02460;AT5G62430;AT5G65590;AT5G66940
TF_motif_seq_0239	Dof	1649	-	1	CCCTT	AT1G29160;AT1G64620;AT2G37590;AT3G21270;AT3G45610;AT3G47500;AT4G38000;AT5G39660;AT5G60200;AT5G60850;AT5G62940;AT2G46590;AT1G07640;AT1G21340;AT1G26790;AT1G47655;AT1G51700;AT1G69570;AT2G28510;AT2G28810;AT2G34140;AT3G50410;AT3G55370;AT3G61850;AT4G00940;AT4G21050;AT4G21080;AT4G24060;AT5G02460;AT5G62430;AT5G65590;AT5G66940
TF_motif_seq_0239	Dof	1655	-	1	ACTTT	AT1G29160;AT1G64620;AT2G37590;AT3G21270;AT3G45610;AT3G47500;AT4G38000;AT5G39660;AT5G60200;AT5G60850;AT5G62940;AT2G46590;AT1G07640;AT1G21340;AT1G26790;AT1G47655;AT1G51700;AT1G69570;AT2G28510;AT2G28810;AT2G34140;AT3G50410;AT3G55370;AT3G61850;AT4G00940;AT4G21050;AT4G21080;AT4G24060;AT5G02460;AT5G62430;AT5G65590;AT5G66940
TF_motif_seq_0239	Dof	1666	-	1	TCTTT	AT1G29160;AT1G64620;AT2G37590;AT3G21270;AT3G45610;AT3G47500;AT4G38000;AT5G39660;AT5G60200;AT5G60850;AT5G62940;AT2G46590;AT1G07640;AT1G21340;AT1G26790;AT1G47655;AT1G51700;AT1G69570;AT2G28510;AT2G28810;AT2G34140;AT3G50410;AT3G55370;AT3G61850;AT4G00940;AT4G21050;AT4G21080;AT4G24060;AT5G02460;AT5G62430;AT5G65590;AT5G66940
TF_motif_seq_0239	Dof	1672	-	1	ACTTT	AT1G29160;AT1G64620;AT2G37590;AT3G21270;AT3G45610;AT3G47500;AT4G38000;AT5G39660;AT5G60200;AT5G60850;AT5G62940;AT2G46590;AT1G07640;AT1G21340;AT1G26790;AT1G47655;AT1G51700;AT1G69570;AT2G28510;AT2G28810;AT2G34140;AT3G50410;AT3G55370;AT3G61850;AT4G00940;AT4G21050;AT4G21080;AT4G24060;AT5G02460;AT5G62430;AT5G65590;AT5G66940
TF_motif_seq_0239	Dof	1739	+	1	AAAGT	AT1G29160;AT1G64620;AT2G37590;AT3G21270;AT3G45610;AT3G47500;AT4G38000;AT5G39660;AT5G60200;AT5G60850;AT5G62940;AT2G46590;AT1G07640;AT1G21340;AT1G26790;AT1G47655;AT1G51700;AT1G69570;AT2G28510;AT2G28810;AT2G34140;AT3G50410;AT3G55370;AT3G61850;AT4G00940;AT4G21050;AT4G21080;AT4G24060;AT5G02460;AT5G62430;AT5G65590;AT5G66940
TF_motif_seq_0239	Dof	1762	-	1	TCCTT	AT1G29160;AT1G64620;AT2G37590;AT3G21270;AT3G45610;AT3G47500;AT4G38000;AT5G39660;AT5G60200;AT5G60850;AT5G62940;AT2G46590;AT1G07640;AT1G21340;AT1G26790;AT1G47655;AT1G51700;AT1G69570;AT2G28510;AT2G28810;AT2G34140;AT3G50410;AT3G55370;AT3G61850;AT4G00940;AT4G21050;AT4G21080;AT4G24060;AT5G02460;AT5G62430;AT5G65590;AT5G66940
TF_motif_seq_0239	Dof	1839	-	1	ACTTT	AT1G29160;AT1G64620;AT2G37590;AT3G21270;AT3G45610;AT3G47500;AT4G38000;AT5G39660;AT5G60200;AT5G60850;AT5G62940;AT2G46590;AT1G07640;AT1G21340;AT1G26790;AT1G47655;AT1G51700;AT1G69570;AT2G28510;AT2G28810;AT2G34140;AT3G50410;AT3G55370;AT3G61850;AT4G00940;AT4G21050;AT4G21080;AT4G24060;AT5G02460;AT5G62430;AT5G65590;AT5G66940
TF_motif_seq_0239	Dof	1880	-	1	TCTTT	AT1G29160;AT1G64620;AT2G37590;AT3G21270;AT3G45610;AT3G47500;AT4G38000;AT5G39660;AT5G60200;AT5G60850;AT5G62940;AT2G46590;AT1G07640;AT1G21340;AT1G26790;AT1G47655;AT1G51700;AT1G69570;AT2G28510;AT2G28810;AT2G34140;AT3G50410;AT3G55370;AT3G61850;AT4G00940;AT4G21050;AT4G21080;AT4G24060;AT5G02460;AT5G62430;AT5G65590;AT5G66940
TF_motif_seq_0239	Dof	1889	+	1	AAAGA	AT1G29160;AT1G64620;AT2G37590;AT3G21270;AT3G45610;AT3G47500;AT4G38000;AT5G39660;AT5G60200;AT5G60850;AT5G62940;AT2G46590;AT1G07640;AT1G21340;AT1G26790;AT1G47655;AT1G51700;AT1G69570;AT2G28510;AT2G28810;AT2G34140;AT3G50410;AT3G55370;AT3G61850;AT4G00940;AT4G21050;AT4G21080;AT4G24060;AT5G02460;AT5G62430;AT5G65590;AT5G66940
TF_motif_seq_0239	Dof	1983	+	1	AAAGT	AT1G29160;AT1G64620;AT2G37590;AT3G21270;AT3G45610;AT3G47500;AT4G38000;AT5G39660;AT5G60200;AT5G60850;AT5G62940;AT2G46590;AT1G07640;AT1G21340;AT1G26790;AT1G47655;AT1G51700;AT1G69570;AT2G28510;AT2G28810;AT2G34140;AT3G50410;AT3G55370;AT3G61850;AT4G00940;AT4G21050;AT4G21080;AT4G24060;AT5G02460;AT5G62430;AT5G65590;AT5G66940
TF_motif_seq_0239	Dof	1993	+	1	AAAGG	AT1G29160;AT1G64620;AT2G37590;AT3G21270;AT3G45610;AT3G47500;AT4G38000;AT5G39660;AT5G60200;AT5G60850;AT5G62940;AT2G46590;AT1G07640;AT1G21340;AT1G26790;AT1G47655;AT1G51700;AT1G69570;AT2G28510;AT2G28810;AT2G34140;AT3G50410;AT3G55370;AT3G61850;AT4G00940;AT4G21050;AT4G21080;AT4G24060;AT5G02460;AT5G62430;AT5G65590;AT5G66940
TF_motif_seq_0239	Dof	1994	+	1	AAGGA	AT1G29160;AT1G64620;AT2G37590;AT3G21270;AT3G45610;AT3G47500;AT4G38000;AT5G39660;AT5G60200;AT5G60850;AT5G62940;AT2G46590;AT1G07640;AT1G21340;AT1G26790;AT1G47655;AT1G51700;AT1G69570;AT2G28510;AT2G28810;AT2G34140;AT3G50410;AT3G55370;AT3G61850;AT4G00940;AT4G21050;AT4G21080;AT4G24060;AT5G02460;AT5G62430;AT5G65590;AT5G66940
TF_motif_seq_0239	Dof	2174	+	1	AAAGA	AT1G29160;AT1G64620;AT2G37590;AT3G21270;AT3G45610;AT3G47500;AT4G38000;AT5G39660;AT5G60200;AT5G60850;AT5G62940;AT2G46590;AT1G07640;AT1G21340;AT1G26790;AT1G47655;AT1G51700;AT1G69570;AT2G28510;AT2G28810;AT2G34140;AT3G50410;AT3G55370;AT3G61850;AT4G00940;AT4G21050;AT4G21080;AT4G24060;AT5G02460;AT5G62430;AT5G65590;AT5G66940
TF_motif_seq_0239	Dof	2274	+	1	AAAGT	AT1G29160;AT1G64620;AT2G37590;AT3G21270;AT3G45610;AT3G47500;AT4G38000;AT5G39660;AT5G60200;AT5G60850;AT5G62940;AT2G46590;AT1G07640;AT1G21340;AT1G26790;AT1G47655;AT1G51700;AT1G69570;AT2G28510;AT2G28810;AT2G34140;AT3G50410;AT3G55370;AT3G61850;AT4G00940;AT4G21050;AT4G21080;AT4G24060;AT5G02460;AT5G62430;AT5G65590;AT5G66940
TF_motif_seq_0239	Dof	2415	+	1	AAGGT	AT1G29160;AT1G64620;AT2G37590;AT3G21270;AT3G45610;AT3G47500;AT4G38000;AT5G39660;AT5G60200;AT5G60850;AT5G62940;AT2G46590;AT1G07640;AT1G21340;AT1G26790;AT1G47655;AT1G51700;AT1G69570;AT2G28510;AT2G28810;AT2G34140;AT3G50410;AT3G55370;AT3G61850;AT4G00940;AT4G21050;AT4G21080;AT4G24060;AT5G02460;AT5G62430;AT5G65590;AT5G66940
TF_motif_seq_0239	Dof	2493	+	1	AAGGA	AT1G29160;AT1G64620;AT2G37590;AT3G21270;AT3G45610;AT3G47500;AT4G38000;AT5G39660;AT5G60200;AT5G60850;AT5G62940;AT2G46590;AT1G07640;AT1G21340;AT1G26790;AT1G47655;AT1G51700;AT1G69570;AT2G28510;AT2G28810;AT2G34140;AT3G50410;AT3G55370;AT3G61850;AT4G00940;AT4G21050;AT4G21080;AT4G24060;AT5G02460;AT5G62430;AT5G65590;AT5G66940
TF_motif_seq_0239	Dof	2513	+	1	AAAGA	AT1G29160;AT1G64620;AT2G37590;AT3G21270;AT3G45610;AT3G47500;AT4G38000;AT5G39660;AT5G60200;AT5G60850;AT5G62940;AT2G46590;AT1G07640;AT1G21340;AT1G26790;AT1G47655;AT1G51700;AT1G69570;AT2G28510;AT2G28810;AT2G34140;AT3G50410;AT3G55370;AT3G61850;AT4G00940;AT4G21050;AT4G21080;AT4G24060;AT5G02460;AT5G62430;AT5G65590;AT5G66940
TF_motif_seq_0239	Dof	2576	+	1	AAAGA	AT1G29160;AT1G64620;AT2G37590;AT3G21270;AT3G45610;AT3G47500;AT4G38000;AT5G39660;AT5G60200;AT5G60850;AT5G62940;AT2G46590;AT1G07640;AT1G21340;AT1G26790;AT1G47655;AT1G51700;AT1G69570;AT2G28510;AT2G28810;AT2G34140;AT3G50410;AT3G55370;AT3G61850;AT4G00940;AT4G21050;AT4G21080;AT4G24060;AT5G02460;AT5G62430;AT5G65590;AT5G66940
TF_motif_seq_0239	Dof	2643	+	1	AAGGA	AT1G29160;AT1G64620;AT2G37590;AT3G21270;AT3G45610;AT3G47500;AT4G38000;AT5G39660;AT5G60200;AT5G60850;AT5G62940;AT2G46590;AT1G07640;AT1G21340;AT1G26790;AT1G47655;AT1G51700;AT1G69570;AT2G28510;AT2G28810;AT2G34140;AT3G50410;AT3G55370;AT3G61850;AT4G00940;AT4G21050;AT4G21080;AT4G24060;AT5G02460;AT5G62430;AT5G65590;AT5G66940
TF_motif_seq_0239	Dof	2712	+	1	AAAGA	AT1G29160;AT1G64620;AT2G37590;AT3G21270;AT3G45610;AT3G47500;AT4G38000;AT5G39660;AT5G60200;AT5G60850;AT5G62940;AT2G46590;AT1G07640;AT1G21340;AT1G26790;AT1G47655;AT1G51700;AT1G69570;AT2G28510;AT2G28810;AT2G34140;AT3G50410;AT3G55370;AT3G61850;AT4G00940;AT4G21050;AT4G21080;AT4G24060;AT5G02460;AT5G62430;AT5G65590;AT5G66940
TF_motif_seq_0239	Dof	2755	-	1	ACTTT	AT1G29160;AT1G64620;AT2G37590;AT3G21270;AT3G45610;AT3G47500;AT4G38000;AT5G39660;AT5G60200;AT5G60850;AT5G62940;AT2G46590;AT1G07640;AT1G21340;AT1G26790;AT1G47655;AT1G51700;AT1G69570;AT2G28510;AT2G28810;AT2G34140;AT3G50410;AT3G55370;AT3G61850;AT4G00940;AT4G21050;AT4G21080;AT4G24060;AT5G02460;AT5G62430;AT5G65590;AT5G66940
TF_motif_seq_0239	Dof	2876	-	1	GCTTT	AT1G29160;AT1G64620;AT2G37590;AT3G21270;AT3G45610;AT3G47500;AT4G38000;AT5G39660;AT5G60200;AT5G60850;AT5G62940;AT2G46590;AT1G07640;AT1G21340;AT1G26790;AT1G47655;AT1G51700;AT1G69570;AT2G28510;AT2G28810;AT2G34140;AT3G50410;AT3G55370;AT3G61850;AT4G00940;AT4G21050;AT4G21080;AT4G24060;AT5G02460;AT5G62430;AT5G65590;AT5G66940
TF_motif_seq_0239	Dof	2881	-	1	GCTTT	AT1G29160;AT1G64620;AT2G37590;AT3G21270;AT3G45610;AT3G47500;AT4G38000;AT5G39660;AT5G60200;AT5G60850;AT5G62940;AT2G46590;AT1G07640;AT1G21340;AT1G26790;AT1G47655;AT1G51700;AT1G69570;AT2G28510;AT2G28810;AT2G34140;AT3G50410;AT3G55370;AT3G61850;AT4G00940;AT4G21050;AT4G21080;AT4G24060;AT5G02460;AT5G62430;AT5G65590;AT5G66940
TF_motif_seq_0239	Dof	2895	-	1	TCCTT	AT1G29160;AT1G64620;AT2G37590;AT3G21270;AT3G45610;AT3G47500;AT4G38000;AT5G39660;AT5G60200;AT5G60850;AT5G62940;AT2G46590;AT1G07640;AT1G21340;AT1G26790;AT1G47655;AT1G51700;AT1G69570;AT2G28510;AT2G28810;AT2G34140;AT3G50410;AT3G55370;AT3G61850;AT4G00940;AT4G21050;AT4G21080;AT4G24060;AT5G02460;AT5G62430;AT5G65590;AT5G66940
TF_motif_seq_0239	Dof	2944	-	1	TCTTT	AT1G29160;AT1G64620;AT2G37590;AT3G21270;AT3G45610;AT3G47500;AT4G38000;AT5G39660;AT5G60200;AT5G60850;AT5G62940;AT2G46590;AT1G07640;AT1G21340;AT1G26790;AT1G47655;AT1G51700;AT1G69570;AT2G28510;AT2G28810;AT2G34140;AT3G50410;AT3G55370;AT3G61850;AT4G00940;AT4G21050;AT4G21080;AT4G24060;AT5G02460;AT5G62430;AT5G65590;AT5G66940
TF_motif_seq_0239	Dof	2988	+	1	AAAGA	AT1G29160;AT1G64620;AT2G37590;AT3G21270;AT3G45610;AT3G47500;AT4G38000;AT5G39660;AT5G60200;AT5G60850;AT5G62940;AT2G46590;AT1G07640;AT1G21340;AT1G26790;AT1G47655;AT1G51700;AT1G69570;AT2G28510;AT2G28810;AT2G34140;AT3G50410;AT3G55370;AT3G61850;AT4G00940;AT4G21050;AT4G21080;AT4G24060;AT5G02460;AT5G62430;AT5G65590;AT5G66940
TF_motif_seq_0239	Dof	2992	+	1	AAAGG	AT1G29160;AT1G64620;AT2G37590;AT3G21270;AT3G45610;AT3G47500;AT4G38000;AT5G39660;AT5G60200;AT5G60850;AT5G62940;AT2G46590;AT1G07640;AT1G21340;AT1G26790;AT1G47655;AT1G51700;AT1G69570;AT2G28510;AT2G28810;AT2G34140;AT3G50410;AT3G55370;AT3G61850;AT4G00940;AT4G21050;AT4G21080;AT4G24060;AT5G02460;AT5G62430;AT5G65590;AT5G66940
TF_motif_seq_0239	Dof	2993	+	1	AAGGA	AT1G29160;AT1G64620;AT2G37590;AT3G21270;AT3G45610;AT3G47500;AT4G38000;AT5G39660;AT5G60200;AT5G60850;AT5G62940;AT2G46590;AT1G07640;AT1G21340;AT1G26790;AT1G47655;AT1G51700;AT1G69570;AT2G28510;AT2G28810;AT2G34140;AT3G50410;AT3G55370;AT3G61850;AT4G00940;AT4G21050;AT4G21080;AT4G24060;AT5G02460;AT5G62430;AT5G65590;AT5G66940
TF_motif_seq_0240	bZIP	663	-	1	AACGT	AT3G54620;AT4G02640
TF_motif_seq_0240	bZIP	664	+	1	ACGTA	AT3G54620;AT4G02640
TF_motif_seq_0241	ZF-HD	72	+	1	ATTAT	AT1G75240
TF_motif_seq_0241	ZF-HD	81	+	1	ATTAA	AT1G75240
TF_motif_seq_0241	ZF-HD	112	-	1	ATAAT	AT1G75240
TF_motif_seq_0241	ZF-HD	120	-	1	ATAAT	AT1G75240
TF_motif_seq_0241	ZF-HD	123	+	1	ATTAG	AT1G75240
TF_motif_seq_0241	ZF-HD	191	-	1	ATAAT	AT1G75240
TF_motif_seq_0241	ZF-HD	252	-	1	ATAAT	AT1G75240
TF_motif_seq_0241	ZF-HD	301	+	1	ATTAA	AT1G75240
TF_motif_seq_0241	ZF-HD	328	-	1	CTAAT	AT1G75240
TF_motif_seq_0241	ZF-HD	331	-	1	ATAAT	AT1G75240
TF_motif_seq_0241	ZF-HD	334	+	1	ATTAT	AT1G75240
TF_motif_seq_0241	ZF-HD	337	+	1	ATTAT	AT1G75240
TF_motif_seq_0241	ZF-HD	380	+	1	ATTAG	AT1G75240
TF_motif_seq_0241	ZF-HD	389	+	1	ATTAA	AT1G75240
TF_motif_seq_0241	ZF-HD	390	-	1	TTAAT	AT1G75240
TF_motif_seq_0241	ZF-HD	411	-	1	CTAAT	AT1G75240
TF_motif_seq_0241	ZF-HD	489	-	1	CTAAT	AT1G75240
TF_motif_seq_0241	ZF-HD	527	-	1	TTAAT	AT1G75240
TF_motif_seq_0241	ZF-HD	543	+	1	ATTAT	AT1G75240
TF_motif_seq_0241	ZF-HD	590	+	1	ATTAT	AT1G75240
TF_motif_seq_0241	ZF-HD	693	+	1	ATTAC	AT1G75240
TF_motif_seq_0241	ZF-HD	714	+	1	ATTAT	AT1G75240
TF_motif_seq_0241	ZF-HD	752	-	1	ATAAT	AT1G75240
TF_motif_seq_0241	ZF-HD	765	+	1	ATTAT	AT1G75240
TF_motif_seq_0241	ZF-HD	798	-	1	TTAAT	AT1G75240
TF_motif_seq_0241	ZF-HD	832	-	1	TTAAT	AT1G75240
TF_motif_seq_0241	ZF-HD	864	+	1	ATTAA	AT1G75240
TF_motif_seq_0241	ZF-HD	865	-	1	TTAAT	AT1G75240
TF_motif_seq_0241	ZF-HD	878	+	1	ATTAA	AT1G75240
TF_motif_seq_0241	ZF-HD	884	-	1	ATAAT	AT1G75240
TF_motif_seq_0241	ZF-HD	936	+	1	ATTAC	AT1G75240
TF_motif_seq_0241	ZF-HD	956	-	1	TTAAT	AT1G75240
TF_motif_seq_0241	ZF-HD	1032	+	1	ATTAT	AT1G75240
TF_motif_seq_0241	ZF-HD	1123	+	1	ATTAG	AT1G75240
TF_motif_seq_0241	ZF-HD	1190	+	1	ATTAT	AT1G75240
TF_motif_seq_0241	ZF-HD	1283	+	1	ATTAT	AT1G75240
TF_motif_seq_0241	ZF-HD	1371	-	1	ATAAT	AT1G75240
TF_motif_seq_0241	ZF-HD	1407	+	1	ATTAA	AT1G75240
TF_motif_seq_0241	ZF-HD	1436	+	1	ATTAA	AT1G75240
TF_motif_seq_0241	ZF-HD	1455	+	1	ATTAA	AT1G75240
TF_motif_seq_0241	ZF-HD	1488	+	1	ATTAT	AT1G75240
TF_motif_seq_0241	ZF-HD	1518	-	1	ATAAT	AT1G75240
TF_motif_seq_0241	ZF-HD	1521	+	1	ATTAA	AT1G75240
TF_motif_seq_0241	ZF-HD	1527	+	1	ATTAA	AT1G75240
TF_motif_seq_0241	ZF-HD	1528	-	1	TTAAT	AT1G75240
TF_motif_seq_0241	ZF-HD	1531	+	1	ATTAG	AT1G75240
TF_motif_seq_0241	ZF-HD	1559	-	1	TTAAT	AT1G75240
TF_motif_seq_0241	ZF-HD	1570	-	1	ATAAT	AT1G75240
TF_motif_seq_0241	ZF-HD	1616	-	1	ATAAT	AT1G75240
TF_motif_seq_0241	ZF-HD	1724	+	1	ATTAA	AT1G75240
TF_motif_seq_0241	ZF-HD	1753	+	1	ATTAA	AT1G75240
TF_motif_seq_0241	ZF-HD	1782	+	1	ATTAC	AT1G75240
TF_motif_seq_0241	ZF-HD	1804	+	1	ATTAA	AT1G75240
TF_motif_seq_0241	ZF-HD	1850	-	1	ATAAT	AT1G75240
TF_motif_seq_0241	ZF-HD	1905	-	1	TTAAT	AT1G75240
TF_motif_seq_0241	ZF-HD	1944	+	1	ATTAT	AT1G75240
TF_motif_seq_0241	ZF-HD	2001	+	1	ATTAA	AT1G75240
TF_motif_seq_0241	ZF-HD	2025	+	1	ATTAC	AT1G75240
TF_motif_seq_0241	ZF-HD	2064	+	1	ATTAA	AT1G75240
TF_motif_seq_0241	ZF-HD	2065	-	1	TTAAT	AT1G75240
TF_motif_seq_0241	ZF-HD	2115	-	1	CTAAT	AT1G75240
TF_motif_seq_0241	ZF-HD	2118	-	1	ATAAT	AT1G75240
TF_motif_seq_0241	ZF-HD	2121	-	1	ATAAT	AT1G75240
TF_motif_seq_0241	ZF-HD	2124	-	1	ATAAT	AT1G75240
TF_motif_seq_0241	ZF-HD	2135	+	1	ATTAA	AT1G75240
TF_motif_seq_0241	ZF-HD	2145	-	1	GTAAT	AT1G75240
TF_motif_seq_0241	ZF-HD	2148	-	1	ATAAT	AT1G75240
TF_motif_seq_0241	ZF-HD	2151	-	1	ATAAT	AT1G75240
TF_motif_seq_0241	ZF-HD	2156	-	1	TTAAT	AT1G75240
TF_motif_seq_0241	ZF-HD	2505	+	1	ATTAT	AT1G75240
TF_motif_seq_0241	ZF-HD	2596	+	1	ATTAT	AT1G75240
TF_motif_seq_0241	ZF-HD	2603	-	1	CTAAT	AT1G75240
TF_motif_seq_0241	ZF-HD	2696	-	1	ATAAT	AT1G75240
TF_motif_seq_0241	ZF-HD	2947	-	1	TTAAT	AT1G75240
TF_motif_seq_0241	ZF-HD	2950	-	1	ATAAT	AT1G75240
TF_motif_seq_0241	ZF-HD	2980	+	1	ATTAT	AT1G75240
TF_motif_seq_0241	ZF-HD	2985	+	1	ATTAA	AT1G75240
TF_motif_seq_0243	GATA;tify	25	-	1	ATATC	AT1G51600;AT2G45050;AT3G06740;AT3G16870;AT3G21175;AT3G24050;AT3G54810;AT3G60530;AT4G17570;AT4G24470;AT4G26150;AT4G32890;AT4G34680;AT5G25830;AT5G26930;AT5G56860;AT5G66320;AT2G18380;AT3G50870;AT4G36620
TF_motif_seq_0243	GATA;tify	73	-	1	TTATC	AT1G51600;AT2G45050;AT3G06740;AT3G16870;AT3G21175;AT3G24050;AT3G54810;AT3G60530;AT4G17570;AT4G24470;AT4G26150;AT4G32890;AT4G34680;AT5G25830;AT5G26930;AT5G56860;AT5G66320;AT2G18380;AT3G50870;AT4G36620
TF_motif_seq_0243	GATA;tify	251	+	1	GATAA	AT1G51600;AT2G45050;AT3G06740;AT3G16870;AT3G21175;AT3G24050;AT3G54810;AT3G60530;AT4G17570;AT4G24470;AT4G26150;AT4G32890;AT4G34680;AT5G25830;AT5G26930;AT5G56860;AT5G66320;AT2G18380;AT3G50870;AT4G36620
TF_motif_seq_0243	GATA;tify	312	-	1	CTATC	AT1G51600;AT2G45050;AT3G06740;AT3G16870;AT3G21175;AT3G24050;AT3G54810;AT3G60530;AT4G17570;AT4G24470;AT4G26150;AT4G32890;AT4G34680;AT5G25830;AT5G26930;AT5G56860;AT5G66320;AT2G18380;AT3G50870;AT4G36620
TF_motif_seq_0243	GATA;tify	407	-	1	ATATC	AT1G51600;AT2G45050;AT3G06740;AT3G16870;AT3G21175;AT3G24050;AT3G54810;AT3G60530;AT4G17570;AT4G24470;AT4G26150;AT4G32890;AT4G34680;AT5G25830;AT5G26930;AT5G56860;AT5G66320;AT2G18380;AT3G50870;AT4G36620
TF_motif_seq_0243	GATA;tify	570	-	1	GTATC	AT1G51600;AT2G45050;AT3G06740;AT3G16870;AT3G21175;AT3G24050;AT3G54810;AT3G60530;AT4G17570;AT4G24470;AT4G26150;AT4G32890;AT4G34680;AT5G25830;AT5G26930;AT5G56860;AT5G66320;AT2G18380;AT3G50870;AT4G36620
TF_motif_seq_0243	GATA;tify	905	+	1	GATAA	AT1G51600;AT2G45050;AT3G06740;AT3G16870;AT3G21175;AT3G24050;AT3G54810;AT3G60530;AT4G17570;AT4G24470;AT4G26150;AT4G32890;AT4G34680;AT5G25830;AT5G26930;AT5G56860;AT5G66320;AT2G18380;AT3G50870;AT4G36620
TF_motif_seq_0243	GATA;tify	928	-	1	CTATC	AT1G51600;AT2G45050;AT3G06740;AT3G16870;AT3G21175;AT3G24050;AT3G54810;AT3G60530;AT4G17570;AT4G24470;AT4G26150;AT4G32890;AT4G34680;AT5G25830;AT5G26930;AT5G56860;AT5G66320;AT2G18380;AT3G50870;AT4G36620
TF_motif_seq_0243	GATA;tify	979	-	1	TTATC	AT1G51600;AT2G45050;AT3G06740;AT3G16870;AT3G21175;AT3G24050;AT3G54810;AT3G60530;AT4G17570;AT4G24470;AT4G26150;AT4G32890;AT4G34680;AT5G25830;AT5G26930;AT5G56860;AT5G66320;AT2G18380;AT3G50870;AT4G36620
TF_motif_seq_0243	GATA;tify	1047	-	1	TTATC	AT1G51600;AT2G45050;AT3G06740;AT3G16870;AT3G21175;AT3G24050;AT3G54810;AT3G60530;AT4G17570;AT4G24470;AT4G26150;AT4G32890;AT4G34680;AT5G25830;AT5G26930;AT5G56860;AT5G66320;AT2G18380;AT3G50870;AT4G36620
TF_motif_seq_0243	GATA;tify	1054	+	1	GATAT	AT1G51600;AT2G45050;AT3G06740;AT3G16870;AT3G21175;AT3G24050;AT3G54810;AT3G60530;AT4G17570;AT4G24470;AT4G26150;AT4G32890;AT4G34680;AT5G25830;AT5G26930;AT5G56860;AT5G66320;AT2G18380;AT3G50870;AT4G36620
TF_motif_seq_0243	GATA;tify	1065	-	1	ATATC	AT1G51600;AT2G45050;AT3G06740;AT3G16870;AT3G21175;AT3G24050;AT3G54810;AT3G60530;AT4G17570;AT4G24470;AT4G26150;AT4G32890;AT4G34680;AT5G25830;AT5G26930;AT5G56860;AT5G66320;AT2G18380;AT3G50870;AT4G36620
TF_motif_seq_0243	GATA;tify	1089	+	1	GATAT	AT1G51600;AT2G45050;AT3G06740;AT3G16870;AT3G21175;AT3G24050;AT3G54810;AT3G60530;AT4G17570;AT4G24470;AT4G26150;AT4G32890;AT4G34680;AT5G25830;AT5G26930;AT5G56860;AT5G66320;AT2G18380;AT3G50870;AT4G36620
TF_motif_seq_0243	GATA;tify	1179	+	1	GATAT	AT1G51600;AT2G45050;AT3G06740;AT3G16870;AT3G21175;AT3G24050;AT3G54810;AT3G60530;AT4G17570;AT4G24470;AT4G26150;AT4G32890;AT4G34680;AT5G25830;AT5G26930;AT5G56860;AT5G66320;AT2G18380;AT3G50870;AT4G36620
TF_motif_seq_0243	GATA;tify	1256	-	1	ATATC	AT1G51600;AT2G45050;AT3G06740;AT3G16870;AT3G21175;AT3G24050;AT3G54810;AT3G60530;AT4G17570;AT4G24470;AT4G26150;AT4G32890;AT4G34680;AT5G25830;AT5G26930;AT5G56860;AT5G66320;AT2G18380;AT3G50870;AT4G36620
TF_motif_seq_0243	GATA;tify	1330	-	1	ATATC	AT1G51600;AT2G45050;AT3G06740;AT3G16870;AT3G21175;AT3G24050;AT3G54810;AT3G60530;AT4G17570;AT4G24470;AT4G26150;AT4G32890;AT4G34680;AT5G25830;AT5G26930;AT5G56860;AT5G66320;AT2G18380;AT3G50870;AT4G36620
TF_motif_seq_0243	GATA;tify	1339	+	1	GATAC	AT1G51600;AT2G45050;AT3G06740;AT3G16870;AT3G21175;AT3G24050;AT3G54810;AT3G60530;AT4G17570;AT4G24470;AT4G26150;AT4G32890;AT4G34680;AT5G25830;AT5G26930;AT5G56860;AT5G66320;AT2G18380;AT3G50870;AT4G36620
TF_motif_seq_0243	GATA;tify	1356	-	1	GTATC	AT1G51600;AT2G45050;AT3G06740;AT3G16870;AT3G21175;AT3G24050;AT3G54810;AT3G60530;AT4G17570;AT4G24470;AT4G26150;AT4G32890;AT4G34680;AT5G25830;AT5G26930;AT5G56860;AT5G66320;AT2G18380;AT3G50870;AT4G36620
TF_motif_seq_0243	GATA;tify	2299	+	1	GATAT	AT1G51600;AT2G45050;AT3G06740;AT3G16870;AT3G21175;AT3G24050;AT3G54810;AT3G60530;AT4G17570;AT4G24470;AT4G26150;AT4G32890;AT4G34680;AT5G25830;AT5G26930;AT5G56860;AT5G66320;AT2G18380;AT3G50870;AT4G36620
TF_motif_seq_0243	GATA;tify	2689	-	1	ATATC	AT1G51600;AT2G45050;AT3G06740;AT3G16870;AT3G21175;AT3G24050;AT3G54810;AT3G60530;AT4G17570;AT4G24470;AT4G26150;AT4G32890;AT4G34680;AT5G25830;AT5G26930;AT5G56860;AT5G66320;AT2G18380;AT3G50870;AT4G36620
TF_motif_seq_0244	SBP	665	-	1	CGTAC	AT2G33810;AT2G47070
TF_motif_seq_0244	SBP	666	+	1	GTACA	AT2G33810;AT2G47070
TF_motif_seq_0244	SBP	1987	-	1	TGTAC	AT2G33810;AT2G47070
TF_motif_seq_0244	SBP	1988	+	1	GTACC	AT2G33810;AT2G47070
TF_motif_seq_0246	Homeodomain;TALE	10	-	1	AGTCA	AT1G23380;AT1G62360;AT1G70510;AT4G08150
TF_motif_seq_0246	Homeodomain;TALE	431	+	1	TGACT	AT1G23380;AT1G62360;AT1G70510;AT4G08150
TF_motif_seq_0246	Homeodomain;TALE	436	+	1	TGACT	AT1G23380;AT1G62360;AT1G70510;AT4G08150
TF_motif_seq_0246	Homeodomain;TALE	705	+	1	TGACA	AT1G23380;AT1G62360;AT1G70510;AT4G08150
TF_motif_seq_0246	Homeodomain;TALE	919	+	1	TGACC	AT1G23380;AT1G62360;AT1G70510;AT4G08150
TF_motif_seq_0246	Homeodomain;TALE	1320	-	1	TGTCA	AT1G23380;AT1G62360;AT1G70510;AT4G08150
TF_motif_seq_0246	Homeodomain;TALE	1741	-	1	AGTCA	AT1G23380;AT1G62360;AT1G70510;AT4G08150
TF_motif_seq_0246	Homeodomain;TALE	1869	-	1	CGTCA	AT1G23380;AT1G62360;AT1G70510;AT4G08150
TF_motif_seq_0246	Homeodomain;TALE	2185	-	1	AGTCA	AT1G23380;AT1G62360;AT1G70510;AT4G08150
TF_motif_seq_0246	Homeodomain;TALE	2212	+	1	TGACA	AT1G23380;AT1G62360;AT1G70510;AT4G08150
TF_motif_seq_0246	Homeodomain;TALE	2550	-	1	AGTCA	AT1G23380;AT1G62360;AT1G70510;AT4G08150
TF_motif_seq_0246	Homeodomain;TALE	2650	-	1	GGTCA	AT1G23380;AT1G62360;AT1G70510;AT4G08150
TF_motif_seq_0246	Homeodomain;TALE	2655	-	1	TGTCA	AT1G23380;AT1G62360;AT1G70510;AT4G08150
TF_motif_seq_0246	Homeodomain;TALE	2753	+	1	TGACT	AT1G23380;AT1G62360;AT1G70510;AT4G08150
TF_motif_seq_0246	Homeodomain;TALE	2762	+	1	TGACT	AT1G23380;AT1G62360;AT1G70510;AT4G08150
TF_motif_seq_0246	Homeodomain;TALE	2769	+	1	TGACT	AT1G23380;AT1G62360;AT1G70510;AT4G08150
TF_motif_seq_0246	Homeodomain;TALE	2776	+	1	TGACT	AT1G23380;AT1G62360;AT1G70510;AT4G08150
TF_motif_seq_0251	TCP	2078	+	1	ACCCG	AT3G27010
TF_motif_seq_0252	Myb/SANT;MYB;ARR-B	14	-	1	AATCT	AT2G01760;AT3G16857;AT4G16110;AT4G18020;AT4G31920;AT5G58080;AT1G67710;AT1G49190;AT2G25180;AT5G49240
TF_motif_seq_0252	Myb/SANT;MYB;ARR-B	164	-	1	AATCT	AT2G01760;AT3G16857;AT4G16110;AT4G18020;AT4G31920;AT5G58080;AT1G67710;AT1G49190;AT2G25180;AT5G49240
TF_motif_seq_0252	Myb/SANT;MYB;ARR-B	254	-	1	AATCC	AT2G01760;AT3G16857;AT4G16110;AT4G18020;AT4G31920;AT5G58080;AT1G67710;AT1G49190;AT2G25180;AT5G49240
TF_motif_seq_0252	Myb/SANT;MYB;ARR-B	299	+	1	AGATT	AT2G01760;AT3G16857;AT4G16110;AT4G18020;AT4G31920;AT5G58080;AT1G67710;AT1G49190;AT2G25180;AT5G49240
TF_motif_seq_0252	Myb/SANT;MYB;ARR-B	413	-	1	AATCT	AT2G01760;AT3G16857;AT4G16110;AT4G18020;AT4G31920;AT5G58080;AT1G67710;AT1G49190;AT2G25180;AT5G49240
TF_motif_seq_0252	Myb/SANT;MYB;ARR-B	529	-	1	AATCT	AT2G01760;AT3G16857;AT4G16110;AT4G18020;AT4G31920;AT5G58080;AT1G67710;AT1G49190;AT2G25180;AT5G49240
TF_motif_seq_0252	Myb/SANT;MYB;ARR-B	541	+	1	AGATT	AT2G01760;AT3G16857;AT4G16110;AT4G18020;AT4G31920;AT5G58080;AT1G67710;AT1G49190;AT2G25180;AT5G49240
TF_motif_seq_0252	Myb/SANT;MYB;ARR-B	585	-	1	AATCT	AT2G01760;AT3G16857;AT4G16110;AT4G18020;AT4G31920;AT5G58080;AT1G67710;AT1G49190;AT2G25180;AT5G49240
TF_motif_seq_0252	Myb/SANT;MYB;ARR-B	1156	+	1	AGATT	AT2G01760;AT3G16857;AT4G16110;AT4G18020;AT4G31920;AT5G58080;AT1G67710;AT1G49190;AT2G25180;AT5G49240
TF_motif_seq_0252	Myb/SANT;MYB;ARR-B	1633	-	1	AATCT	AT2G01760;AT3G16857;AT4G16110;AT4G18020;AT4G31920;AT5G58080;AT1G67710;AT1G49190;AT2G25180;AT5G49240
TF_motif_seq_0252	Myb/SANT;MYB;ARR-B	1760	-	1	AATCC	AT2G01760;AT3G16857;AT4G16110;AT4G18020;AT4G31920;AT5G58080;AT1G67710;AT1G49190;AT2G25180;AT5G49240
TF_motif_seq_0252	Myb/SANT;MYB;ARR-B	1900	+	1	GGATT	AT2G01760;AT3G16857;AT4G16110;AT4G18020;AT4G31920;AT5G58080;AT1G67710;AT1G49190;AT2G25180;AT5G49240
TF_motif_seq_0252	Myb/SANT;MYB;ARR-B	2337	-	1	AATCC	AT2G01760;AT3G16857;AT4G16110;AT4G18020;AT4G31920;AT5G58080;AT1G67710;AT1G49190;AT2G25180;AT5G49240
TF_motif_seq_0254	AP2;ERF	7	-	0.8	TAGAG	AT3G14230
TF_motif_seq_0254	AP2;ERF	15	+	1	ATCTA	AT3G14230
TF_motif_seq_0254	AP2;ERF	24	-	0.8	TATAT	AT3G14230
TF_motif_seq_0254	AP2;ERF	31	-	0.8	TAGGT	AT3G14230
TF_motif_seq_0254	AP2;ERF	40	+	0.8	AACTA	AT3G14230
TF_motif_seq_0254	AP2;ERF	52	+	0.8	AACTA	AT3G14230
TF_motif_seq_0254	AP2;ERF	108	+	0.8	AACTA	AT3G14230
TF_motif_seq_0254	AP2;ERF	115	+	0.8	ATCAA	AT3G14230
TF_motif_seq_0254	AP2;ERF	125	-	0.8	TAGAA	AT3G14230
TF_motif_seq_0254	AP2;ERF	133	+	0.8	ATATA	AT3G14230
TF_motif_seq_0254	AP2;ERF	134	-	0.8	TATAT	AT3G14230
TF_motif_seq_0254	AP2;ERF	147	+	0.8	ATATA	AT3G14230
TF_motif_seq_0254	AP2;ERF	150	-	0.8	TAGAC	AT3G14230
TF_motif_seq_0254	AP2;ERF	165	+	1	ATCTA	AT3G14230
TF_motif_seq_0254	AP2;ERF	183	+	0.8	ATTTA	AT3G14230
TF_motif_seq_0254	AP2;ERF	194	+	0.8	ATATA	AT3G14230
TF_motif_seq_0254	AP2;ERF	200	-	0.8	TTGAT	AT3G14230
TF_motif_seq_0254	AP2;ERF	249	-	0.8	TTGAT	AT3G14230
TF_motif_seq_0254	AP2;ERF	298	-	0.8	GAGAT	AT3G14230
TF_motif_seq_0254	AP2;ERF	310	+	0.8	ACCTA	AT3G14230
TF_motif_seq_0254	AP2;ERF	314	+	0.8	ATCAA	AT3G14230
TF_motif_seq_0254	AP2;ERF	318	+	0.8	AACTA	AT3G14230
TF_motif_seq_0254	AP2;ERF	326	+	0.8	CTCTA	AT3G14230
TF_motif_seq_0254	AP2;ERF	352	-	0.8	TACAT	AT3G14230
TF_motif_seq_0254	AP2;ERF	355	+	0.8	ATTTA	AT3G14230
TF_motif_seq_0254	AP2;ERF	359	+	0.8	ATTTA	AT3G14230
TF_motif_seq_0254	AP2;ERF	382	-	0.8	TAGGT	AT3G14230
TF_motif_seq_0254	AP2;ERF	397	+	1	ATCTA	AT3G14230
TF_motif_seq_0254	AP2;ERF	409	+	1	ATCTA	AT3G14230
TF_motif_seq_0254	AP2;ERF	414	+	0.8	ATCTC	AT3G14230
TF_motif_seq_0254	AP2;ERF	487	+	0.8	GTCTA	AT3G14230
TF_motif_seq_0254	AP2;ERF	499	+	0.8	TTCTA	AT3G14230
TF_motif_seq_0254	AP2;ERF	506	+	0.8	ATCCA	AT3G14230
TF_motif_seq_0254	AP2;ERF	514	+	0.8	ATCCA	AT3G14230
TF_motif_seq_0254	AP2;ERF	521	+	0.8	ATATA	AT3G14230
TF_motif_seq_0254	AP2;ERF	522	-	0.8	TATAT	AT3G14230
TF_motif_seq_0254	AP2;ERF	525	+	0.8	ATTTA	AT3G14230
TF_motif_seq_0254	AP2;ERF	530	+	0.8	ATCTT	AT3G14230
TF_motif_seq_0254	AP2;ERF	540	-	0.8	AAGAT	AT3G14230
TF_motif_seq_0254	AP2;ERF	572	+	0.8	ATCCA	AT3G14230
TF_motif_seq_0254	AP2;ERF	586	+	1	ATCTA	AT3G14230
TF_motif_seq_0254	AP2;ERF	622	-	0.8	AAGAT	AT3G14230
TF_motif_seq_0254	AP2;ERF	646	+	0.8	ATCAA	AT3G14230
TF_motif_seq_0254	AP2;ERF	654	-	0.8	TACAT	AT3G14230
TF_motif_seq_0254	AP2;ERF	657	+	0.8	ATCTG	AT3G14230
TF_motif_seq_0254	AP2;ERF	689	+	0.8	ATGTA	AT3G14230
TF_motif_seq_0254	AP2;ERF	709	+	0.8	ATCTT	AT3G14230
TF_motif_seq_0254	AP2;ERF	720	+	0.8	TTCTA	AT3G14230
TF_motif_seq_0254	AP2;ERF	788	-	0.8	TAGAA	AT3G14230
TF_motif_seq_0254	AP2;ERF	796	+	0.8	ATTTA	AT3G14230
TF_motif_seq_0254	AP2;ERF	808	+	0.8	ATTTA	AT3G14230
TF_motif_seq_0254	AP2;ERF	815	+	0.8	ATATA	AT3G14230
TF_motif_seq_0254	AP2;ERF	842	-	0.8	TAGTT	AT3G14230
TF_motif_seq_0254	AP2;ERF	861	-	0.8	TAAAT	AT3G14230
TF_motif_seq_0254	AP2;ERF	868	+	0.8	ATATA	AT3G14230
TF_motif_seq_0254	AP2;ERF	871	-	0.8	TACAT	AT3G14230
TF_motif_seq_0254	AP2;ERF	874	+	0.8	ATATA	AT3G14230
TF_motif_seq_0254	AP2;ERF	875	-	0.8	TATAT	AT3G14230
TF_motif_seq_0254	AP2;ERF	892	+	0.8	TTCTA	AT3G14230
TF_motif_seq_0254	AP2;ERF	907	-	0.8	TAAAT	AT3G14230
TF_motif_seq_0254	AP2;ERF	910	+	0.8	ATTTA	AT3G14230
TF_motif_seq_0254	AP2;ERF	914	+	0.8	ATTTA	AT3G14230
TF_motif_seq_0254	AP2;ERF	926	+	0.8	ACCTA	AT3G14230
TF_motif_seq_0254	AP2;ERF	930	+	0.8	ATCTC	AT3G14230
TF_motif_seq_0254	AP2;ERF	961	+	0.8	ATGTA	AT3G14230
TF_motif_seq_0254	AP2;ERF	964	-	0.8	TATAT	AT3G14230
TF_motif_seq_0254	AP2;ERF	972	+	0.8	ATTTA	AT3G14230
TF_motif_seq_0254	AP2;ERF	1013	-	0.8	TAAAT	AT3G14230
TF_motif_seq_0254	AP2;ERF	1049	+	0.8	ATCAA	AT3G14230
TF_motif_seq_0254	AP2;ERF	1052	-	0.8	AAGAT	AT3G14230
TF_motif_seq_0254	AP2;ERF	1061	+	0.8	ACCTA	AT3G14230
TF_motif_seq_0254	AP2;ERF	1064	-	0.8	TATAT	AT3G14230
TF_motif_seq_0254	AP2;ERF	1067	+	0.8	ATCTC	AT3G14230
TF_motif_seq_0254	AP2;ERF	1073	+	0.8	ATATA	AT3G14230
TF_motif_seq_0254	AP2;ERF	1074	-	0.8	TATAT	AT3G14230
TF_motif_seq_0254	AP2;ERF	1087	-	0.8	TGGAT	AT3G14230
TF_motif_seq_0254	AP2;ERF	1090	+	0.8	ATATA	AT3G14230
TF_motif_seq_0254	AP2;ERF	1091	-	0.8	TATAT	AT3G14230
TF_motif_seq_0254	AP2;ERF	1104	+	0.8	ACCTA	AT3G14230
TF_motif_seq_0254	AP2;ERF	1107	-	0.8	TATAT	AT3G14230
TF_motif_seq_0254	AP2;ERF	1120	-	0.8	TTGAT	AT3G14230
TF_motif_seq_0254	AP2;ERF	1125	-	0.8	TAGAA	AT3G14230
TF_motif_seq_0254	AP2;ERF	1139	-	0.8	TATAT	AT3G14230
TF_motif_seq_0254	AP2;ERF	1140	+	0.8	ATATA	AT3G14230
TF_motif_seq_0254	AP2;ERF	1141	-	0.8	TATAT	AT3G14230
TF_motif_seq_0254	AP2;ERF	1142	+	0.8	ATATA	AT3G14230
TF_motif_seq_0254	AP2;ERF	1145	-	0.8	TAGAG	AT3G14230
TF_motif_seq_0254	AP2;ERF	1155	-	0.8	GAGAT	AT3G14230
TF_motif_seq_0254	AP2;ERF	1163	+	0.8	ATTTA	AT3G14230
TF_motif_seq_0254	AP2;ERF	1166	-	0.8	TATAT	AT3G14230
TF_motif_seq_0254	AP2;ERF	1167	+	0.8	ATATA	AT3G14230
TF_motif_seq_0254	AP2;ERF	1180	+	0.8	ATATA	AT3G14230
TF_motif_seq_0254	AP2;ERF	1181	-	0.8	TATAT	AT3G14230
TF_motif_seq_0254	AP2;ERF	1184	+	0.8	ATTTA	AT3G14230
TF_motif_seq_0254	AP2;ERF	1187	-	0.8	TATAT	AT3G14230
TF_motif_seq_0254	AP2;ERF	1195	-	0.8	TGGAT	AT3G14230
TF_motif_seq_0254	AP2;ERF	1208	-	0.8	TAAAT	AT3G14230
TF_motif_seq_0254	AP2;ERF	1255	-	0.8	TATAT	AT3G14230
TF_motif_seq_0254	AP2;ERF	1258	+	0.8	ATCTT	AT3G14230
TF_motif_seq_0254	AP2;ERF	1326	-	0.8	TAGAA	AT3G14230
TF_motif_seq_0254	AP2;ERF	1332	+	0.8	ATCAA	AT3G14230
TF_motif_seq_0254	AP2;ERF	1337	-	0.8	TTGAT	AT3G14230
TF_motif_seq_0254	AP2;ERF	1354	+	0.8	ATGTA	AT3G14230
TF_motif_seq_0254	AP2;ERF	1384	+	0.8	ATATA	AT3G14230
TF_motif_seq_0254	AP2;ERF	1385	-	0.8	TATAT	AT3G14230
TF_motif_seq_0254	AP2;ERF	1386	+	0.8	ATATA	AT3G14230
TF_motif_seq_0254	AP2;ERF	1415	-	0.8	TATAT	AT3G14230
TF_motif_seq_0254	AP2;ERF	1418	+	0.8	ATTTA	AT3G14230
TF_motif_seq_0254	AP2;ERF	1421	-	0.8	TAGTT	AT3G14230
TF_motif_seq_0254	AP2;ERF	1474	+	0.8	TTCTA	AT3G14230
TF_motif_seq_0254	AP2;ERF	1478	+	0.8	ATTTA	AT3G14230
TF_motif_seq_0254	AP2;ERF	1481	-	0.8	TAGTT	AT3G14230
TF_motif_seq_0254	AP2;ERF	1501	+	0.8	ATCAA	AT3G14230
TF_motif_seq_0254	AP2;ERF	1533	-	0.8	TAGAC	AT3G14230
TF_motif_seq_0254	AP2;ERF	1538	+	0.8	ATTTA	AT3G14230
TF_motif_seq_0254	AP2;ERF	1542	+	0.8	ATGTA	AT3G14230
TF_motif_seq_0254	AP2;ERF	1557	+	0.8	ATTTA	AT3G14230
TF_motif_seq_0254	AP2;ERF	1567	-	0.8	TATAT	AT3G14230
TF_motif_seq_0254	AP2;ERF	1568	+	0.8	ATATA	AT3G14230
TF_motif_seq_0254	AP2;ERF	1589	-	0.8	TAAAT	AT3G14230
TF_motif_seq_0254	AP2;ERF	1607	-	0.8	TAAAT	AT3G14230
TF_motif_seq_0254	AP2;ERF	1634	+	1	ATCTA	AT3G14230
TF_motif_seq_0254	AP2;ERF	1695	+	0.8	CTCTA	AT3G14230
TF_motif_seq_0254	AP2;ERF	1698	-	0.8	TACAT	AT3G14230
TF_motif_seq_0254	AP2;ERF	1746	+	0.8	ATGTA	AT3G14230
TF_motif_seq_0254	AP2;ERF	1765	+	0.8	TTCTA	AT3G14230
TF_motif_seq_0254	AP2;ERF	1774	-	0.8	TAAAT	AT3G14230
TF_motif_seq_0254	AP2;ERF	1784	-	0.8	TACAT	AT3G14230
TF_motif_seq_0254	AP2;ERF	1912	+	0.8	AACTA	AT3G14230
TF_motif_seq_0254	AP2;ERF	1915	-	0.8	TATAT	AT3G14230
TF_motif_seq_0254	AP2;ERF	1916	+	0.8	ATATA	AT3G14230
TF_motif_seq_0254	AP2;ERF	1917	-	0.8	TATAT	AT3G14230
TF_motif_seq_0254	AP2;ERF	1918	+	0.8	ATATA	AT3G14230
TF_motif_seq_0254	AP2;ERF	1919	-	0.8	TATAT	AT3G14230
TF_motif_seq_0254	AP2;ERF	1920	+	0.8	ATATA	AT3G14230
TF_motif_seq_0254	AP2;ERF	1921	-	0.8	TATAT	AT3G14230
TF_motif_seq_0254	AP2;ERF	1922	+	0.8	ATATA	AT3G14230
TF_motif_seq_0254	AP2;ERF	1923	-	0.8	TATAT	AT3G14230
TF_motif_seq_0254	AP2;ERF	1968	+	0.8	AACTA	AT3G14230
TF_motif_seq_0254	AP2;ERF	2060	+	0.8	AACTA	AT3G14230
TF_motif_seq_0254	AP2;ERF	2074	+	0.8	ATTTA	AT3G14230
TF_motif_seq_0254	AP2;ERF	2084	+	0.8	ATATA	AT3G14230
TF_motif_seq_0254	AP2;ERF	2085	-	0.8	TATAT	AT3G14230
TF_motif_seq_0254	AP2;ERF	2088	+	0.8	ATGTA	AT3G14230
TF_motif_seq_0254	AP2;ERF	2091	-	0.8	TATAT	AT3G14230
TF_motif_seq_0254	AP2;ERF	2113	+	0.8	AACTA	AT3G14230
TF_motif_seq_0254	AP2;ERF	2154	+	0.8	ATTTA	AT3G14230
TF_motif_seq_0254	AP2;ERF	2159	+	0.8	ATTTA	AT3G14230
TF_motif_seq_0254	AP2;ERF	2164	-	0.8	TAGTT	AT3G14230
TF_motif_seq_0254	AP2;ERF	2181	+	0.8	AACTA	AT3G14230
TF_motif_seq_0254	AP2;ERF	2208	-	0.8	TAAAT	AT3G14230
TF_motif_seq_0254	AP2;ERF	2221	-	0.8	GAGAT	AT3G14230
TF_motif_seq_0254	AP2;ERF	2249	-	0.8	AAGAT	AT3G14230
TF_motif_seq_0254	AP2;ERF	2263	-	0.8	TAGGT	AT3G14230
TF_motif_seq_0254	AP2;ERF	2289	-	0.8	TAGAG	AT3G14230
TF_motif_seq_0254	AP2;ERF	2297	-	0.8	CAGAT	AT3G14230
TF_motif_seq_0254	AP2;ERF	2308	-	0.8	TAGAA	AT3G14230
TF_motif_seq_0254	AP2;ERF	2338	+	0.8	ATCCA	AT3G14230
TF_motif_seq_0254	AP2;ERF	2355	+	0.8	ATCAA	AT3G14230
TF_motif_seq_0254	AP2;ERF	2397	-	0.8	TAGCT	AT3G14230
TF_motif_seq_0254	AP2;ERF	2407	+	0.8	ATCTT	AT3G14230
TF_motif_seq_0254	AP2;ERF	2419	-	0.8	TTGAT	AT3G14230
TF_motif_seq_0254	AP2;ERF	2452	-	0.8	GAGAT	AT3G14230
TF_motif_seq_0254	AP2;ERF	2502	-	0.8	TTGAT	AT3G14230
TF_motif_seq_0254	AP2;ERF	2640	-	0.8	TAGAA	AT3G14230
TF_motif_seq_0254	AP2;ERF	2665	+	0.8	ATCAA	AT3G14230
TF_motif_seq_0254	AP2;ERF	2687	+	0.8	ATATA	AT3G14230
TF_motif_seq_0254	AP2;ERF	2688	-	0.8	TATAT	AT3G14230
TF_motif_seq_0254	AP2;ERF	2694	+	0.8	ATATA	AT3G14230
TF_motif_seq_0254	AP2;ERF	2726	+	0.8	ATCTC	AT3G14230
TF_motif_seq_0254	AP2;ERF	2938	+	0.8	ATTTA	AT3G14230
TF_motif_seq_0254	AP2;ERF	2953	+	0.8	ATATA	AT3G14230
TF_motif_seq_0254	AP2;ERF	2954	-	0.8	TATAT	AT3G14230
TF_motif_seq_0254	AP2;ERF	2971	+	0.8	TTCTA	AT3G14230
TF_motif_seq_0254	AP2;ERF	2976	+	0.8	CTCTA	AT3G14230
TF_motif_seq_0254	AP2;ERF	2982	-	0.8	TATAT	AT3G14230
TF_motif_seq_0255	AP2;RAV;B3	89	+	1	CAACA	AT1G25560;AT1G13260
TF_motif_seq_0255	AP2;RAV;B3	2103	-	1	TGTTG	AT1G25560;AT1G13260
TF_motif_seq_0255	AP2;RAV;B3	2440	-	1	TGTTG	AT1G25560;AT1G13260
TF_motif_seq_0255	AP2;RAV;B3	2667	+	1	CAACA	AT1G25560;AT1G13260
TF_motif_seq_0255	AP2;RAV;B3	2741	-	1	TGTTG	AT1G25560;AT1G13260
TF_motif_seq_0257	NF-YB;NF-YA;NF-YC	12	+	0.8	TCAAT	AT1G09030;AT1G17590;AT1G21970;AT1G30500;AT1G54160;AT1G54830;AT1G56170;AT1G72830;AT2G38880;AT2G47810;AT3G05690;AT3G14020;AT3G20910;AT3G53340;AT4G14540;AT5G06510;AT5G12840;AT5G27910;AT5G38140;AT5G47640;AT5G47670;AT5G50470;AT5G50480
TF_motif_seq_0257	NF-YB;NF-YA;NF-YC	30	-	0.8	ATAGG	AT1G09030;AT1G17590;AT1G21970;AT1G30500;AT1G54160;AT1G54830;AT1G56170;AT1G72830;AT2G38880;AT2G47810;AT3G05690;AT3G14020;AT3G20910;AT3G53340;AT4G14540;AT5G06510;AT5G12840;AT5G27910;AT5G38140;AT5G47640;AT5G47670;AT5G50470;AT5G50480
TF_motif_seq_0257	NF-YB;NF-YA;NF-YC	63	+	0.8	CAAAT	AT1G09030;AT1G17590;AT1G21970;AT1G30500;AT1G54160;AT1G54830;AT1G56170;AT1G72830;AT2G38880;AT2G47810;AT3G05690;AT3G14020;AT3G20910;AT3G53340;AT4G14540;AT5G06510;AT5G12840;AT5G27910;AT5G38140;AT5G47640;AT5G47670;AT5G50470;AT5G50480
TF_motif_seq_0257	NF-YB;NF-YA;NF-YC	88	+	0.8	CCAAC	AT1G09030;AT1G17590;AT1G21970;AT1G30500;AT1G54160;AT1G54830;AT1G56170;AT1G72830;AT2G38880;AT2G47810;AT3G05690;AT3G14020;AT3G20910;AT3G53340;AT4G14540;AT5G06510;AT5G12840;AT5G27910;AT5G38140;AT5G47640;AT5G47670;AT5G50470;AT5G50480
TF_motif_seq_0257	NF-YB;NF-YA;NF-YC	117	+	0.8	CAAAT	AT1G09030;AT1G17590;AT1G21970;AT1G30500;AT1G54160;AT1G54830;AT1G56170;AT1G72830;AT2G38880;AT2G47810;AT3G05690;AT3G14020;AT3G20910;AT3G53340;AT4G14540;AT5G06510;AT5G12840;AT5G27910;AT5G38140;AT5G47640;AT5G47670;AT5G50470;AT5G50480
TF_motif_seq_0257	NF-YB;NF-YA;NF-YC	123	-	0.8	ATTAG	AT1G09030;AT1G17590;AT1G21970;AT1G30500;AT1G54160;AT1G54830;AT1G56170;AT1G72830;AT2G38880;AT2G47810;AT3G05690;AT3G14020;AT3G20910;AT3G53340;AT4G14540;AT5G06510;AT5G12840;AT5G27910;AT5G38140;AT5G47640;AT5G47670;AT5G50470;AT5G50480
TF_motif_seq_0257	NF-YB;NF-YA;NF-YC	188	+	0.8	CGAAT	AT1G09030;AT1G17590;AT1G21970;AT1G30500;AT1G54160;AT1G54830;AT1G56170;AT1G72830;AT2G38880;AT2G47810;AT3G05690;AT3G14020;AT3G20910;AT3G53340;AT4G14540;AT5G06510;AT5G12840;AT5G27910;AT5G38140;AT5G47640;AT5G47670;AT5G50470;AT5G50480
TF_motif_seq_0257	NF-YB;NF-YA;NF-YC	206	-	0.8	ATTTG	AT1G09030;AT1G17590;AT1G21970;AT1G30500;AT1G54160;AT1G54830;AT1G56170;AT1G72830;AT2G38880;AT2G47810;AT3G05690;AT3G14020;AT3G20910;AT3G53340;AT4G14540;AT5G06510;AT5G12840;AT5G27910;AT5G38140;AT5G47640;AT5G47670;AT5G50470;AT5G50480
TF_motif_seq_0257	NF-YB;NF-YA;NF-YC	258	+	0.8	CCAAA	AT1G09030;AT1G17590;AT1G21970;AT1G30500;AT1G54160;AT1G54830;AT1G56170;AT1G72830;AT2G38880;AT2G47810;AT3G05690;AT3G14020;AT3G20910;AT3G53340;AT4G14540;AT5G06510;AT5G12840;AT5G27910;AT5G38140;AT5G47640;AT5G47670;AT5G50470;AT5G50480
TF_motif_seq_0257	NF-YB;NF-YA;NF-YC	271	-	0.8	ATTGC	AT1G09030;AT1G17590;AT1G21970;AT1G30500;AT1G54160;AT1G54830;AT1G56170;AT1G72830;AT2G38880;AT2G47810;AT3G05690;AT3G14020;AT3G20910;AT3G53340;AT4G14540;AT5G06510;AT5G12840;AT5G27910;AT5G38140;AT5G47640;AT5G47670;AT5G50470;AT5G50480
TF_motif_seq_0257	NF-YB;NF-YA;NF-YC	284	+	0.8	CCTAT	AT1G09030;AT1G17590;AT1G21970;AT1G30500;AT1G54160;AT1G54830;AT1G56170;AT1G72830;AT2G38880;AT2G47810;AT3G05690;AT3G14020;AT3G20910;AT3G53340;AT4G14540;AT5G06510;AT5G12840;AT5G27910;AT5G38140;AT5G47640;AT5G47670;AT5G50470;AT5G50480
TF_motif_seq_0257	NF-YB;NF-YA;NF-YC	311	+	0.8	CCTAT	AT1G09030;AT1G17590;AT1G21970;AT1G30500;AT1G54160;AT1G54830;AT1G56170;AT1G72830;AT2G38880;AT2G47810;AT3G05690;AT3G14020;AT3G20910;AT3G53340;AT4G14540;AT5G06510;AT5G12840;AT5G27910;AT5G38140;AT5G47640;AT5G47670;AT5G50470;AT5G50480
TF_motif_seq_0257	NF-YB;NF-YA;NF-YC	328	+	0.8	CTAAT	AT1G09030;AT1G17590;AT1G21970;AT1G30500;AT1G54160;AT1G54830;AT1G56170;AT1G72830;AT2G38880;AT2G47810;AT3G05690;AT3G14020;AT3G20910;AT3G53340;AT4G14540;AT5G06510;AT5G12840;AT5G27910;AT5G38140;AT5G47640;AT5G47670;AT5G50470;AT5G50480
TF_motif_seq_0257	NF-YB;NF-YA;NF-YC	369	+	0.8	CCTAT	AT1G09030;AT1G17590;AT1G21970;AT1G30500;AT1G54160;AT1G54830;AT1G56170;AT1G72830;AT2G38880;AT2G47810;AT3G05690;AT3G14020;AT3G20910;AT3G53340;AT4G14540;AT5G06510;AT5G12840;AT5G27910;AT5G38140;AT5G47640;AT5G47670;AT5G50470;AT5G50480
TF_motif_seq_0257	NF-YB;NF-YA;NF-YC	380	-	0.8	ATTAG	AT1G09030;AT1G17590;AT1G21970;AT1G30500;AT1G54160;AT1G54830;AT1G56170;AT1G72830;AT2G38880;AT2G47810;AT3G05690;AT3G14020;AT3G20910;AT3G53340;AT4G14540;AT5G06510;AT5G12840;AT5G27910;AT5G38140;AT5G47640;AT5G47670;AT5G50470;AT5G50480
TF_motif_seq_0257	NF-YB;NF-YA;NF-YC	411	+	0.8	CTAAT	AT1G09030;AT1G17590;AT1G21970;AT1G30500;AT1G54160;AT1G54830;AT1G56170;AT1G72830;AT2G38880;AT2G47810;AT3G05690;AT3G14020;AT3G20910;AT3G53340;AT4G14540;AT5G06510;AT5G12840;AT5G27910;AT5G38140;AT5G47640;AT5G47670;AT5G50470;AT5G50480
TF_motif_seq_0257	NF-YB;NF-YA;NF-YC	418	+	1	CCAAT	AT1G09030;AT1G17590;AT1G21970;AT1G30500;AT1G54160;AT1G54830;AT1G56170;AT1G72830;AT2G38880;AT2G47810;AT3G05690;AT3G14020;AT3G20910;AT3G53340;AT4G14540;AT5G06510;AT5G12840;AT5G27910;AT5G38140;AT5G47640;AT5G47670;AT5G50470;AT5G50480
TF_motif_seq_0257	NF-YB;NF-YA;NF-YC	462	+	0.8	CAAAT	AT1G09030;AT1G17590;AT1G21970;AT1G30500;AT1G54160;AT1G54830;AT1G56170;AT1G72830;AT2G38880;AT2G47810;AT3G05690;AT3G14020;AT3G20910;AT3G53340;AT4G14540;AT5G06510;AT5G12840;AT5G27910;AT5G38140;AT5G47640;AT5G47670;AT5G50470;AT5G50480
TF_motif_seq_0257	NF-YB;NF-YA;NF-YC	489	+	0.8	CTAAT	AT1G09030;AT1G17590;AT1G21970;AT1G30500;AT1G54160;AT1G54830;AT1G56170;AT1G72830;AT2G38880;AT2G47810;AT3G05690;AT3G14020;AT3G20910;AT3G53340;AT4G14540;AT5G06510;AT5G12840;AT5G27910;AT5G38140;AT5G47640;AT5G47670;AT5G50470;AT5G50480
TF_motif_seq_0257	NF-YB;NF-YA;NF-YC	508	+	0.8	CCAAC	AT1G09030;AT1G17590;AT1G21970;AT1G30500;AT1G54160;AT1G54830;AT1G56170;AT1G72830;AT2G38880;AT2G47810;AT3G05690;AT3G14020;AT3G20910;AT3G53340;AT4G14540;AT5G06510;AT5G12840;AT5G27910;AT5G38140;AT5G47640;AT5G47670;AT5G50470;AT5G50480
TF_motif_seq_0257	NF-YB;NF-YA;NF-YC	516	+	0.8	CCAAA	AT1G09030;AT1G17590;AT1G21970;AT1G30500;AT1G54160;AT1G54830;AT1G56170;AT1G72830;AT2G38880;AT2G47810;AT3G05690;AT3G14020;AT3G20910;AT3G53340;AT4G14540;AT5G06510;AT5G12840;AT5G27910;AT5G38140;AT5G47640;AT5G47670;AT5G50470;AT5G50480
TF_motif_seq_0257	NF-YB;NF-YA;NF-YC	560	+	0.8	CCAAA	AT1G09030;AT1G17590;AT1G21970;AT1G30500;AT1G54160;AT1G54830;AT1G56170;AT1G72830;AT2G38880;AT2G47810;AT3G05690;AT3G14020;AT3G20910;AT3G53340;AT4G14540;AT5G06510;AT5G12840;AT5G27910;AT5G38140;AT5G47640;AT5G47670;AT5G50470;AT5G50480
TF_motif_seq_0257	NF-YB;NF-YA;NF-YC	602	-	0.8	ATTGA	AT1G09030;AT1G17590;AT1G21970;AT1G30500;AT1G54160;AT1G54830;AT1G56170;AT1G72830;AT2G38880;AT2G47810;AT3G05690;AT3G14020;AT3G20910;AT3G53340;AT4G14540;AT5G06510;AT5G12840;AT5G27910;AT5G38140;AT5G47640;AT5G47670;AT5G50470;AT5G50480
TF_motif_seq_0257	NF-YB;NF-YA;NF-YC	608	+	0.8	CGAAT	AT1G09030;AT1G17590;AT1G21970;AT1G30500;AT1G54160;AT1G54830;AT1G56170;AT1G72830;AT2G38880;AT2G47810;AT3G05690;AT3G14020;AT3G20910;AT3G53340;AT4G14540;AT5G06510;AT5G12840;AT5G27910;AT5G38140;AT5G47640;AT5G47670;AT5G50470;AT5G50480
TF_motif_seq_0257	NF-YB;NF-YA;NF-YC	636	+	0.8	TCAAT	AT1G09030;AT1G17590;AT1G21970;AT1G30500;AT1G54160;AT1G54830;AT1G56170;AT1G72830;AT2G38880;AT2G47810;AT3G05690;AT3G14020;AT3G20910;AT3G53340;AT4G14540;AT5G06510;AT5G12840;AT5G27910;AT5G38140;AT5G47640;AT5G47670;AT5G50470;AT5G50480
TF_motif_seq_0257	NF-YB;NF-YA;NF-YC	700	+	0.8	CCAAA	AT1G09030;AT1G17590;AT1G21970;AT1G30500;AT1G54160;AT1G54830;AT1G56170;AT1G72830;AT2G38880;AT2G47810;AT3G05690;AT3G14020;AT3G20910;AT3G53340;AT4G14540;AT5G06510;AT5G12840;AT5G27910;AT5G38140;AT5G47640;AT5G47670;AT5G50470;AT5G50480
TF_motif_seq_0257	NF-YB;NF-YA;NF-YC	701	+	0.8	CAAAT	AT1G09030;AT1G17590;AT1G21970;AT1G30500;AT1G54160;AT1G54830;AT1G56170;AT1G72830;AT2G38880;AT2G47810;AT3G05690;AT3G14020;AT3G20910;AT3G53340;AT4G14540;AT5G06510;AT5G12840;AT5G27910;AT5G38140;AT5G47640;AT5G47670;AT5G50470;AT5G50480
TF_motif_seq_0257	NF-YB;NF-YA;NF-YC	760	-	0.8	ATTGT	AT1G09030;AT1G17590;AT1G21970;AT1G30500;AT1G54160;AT1G54830;AT1G56170;AT1G72830;AT2G38880;AT2G47810;AT3G05690;AT3G14020;AT3G20910;AT3G53340;AT4G14540;AT5G06510;AT5G12840;AT5G27910;AT5G38140;AT5G47640;AT5G47670;AT5G50470;AT5G50480
TF_motif_seq_0257	NF-YB;NF-YA;NF-YC	784	+	0.8	GCAAT	AT1G09030;AT1G17590;AT1G21970;AT1G30500;AT1G54160;AT1G54830;AT1G56170;AT1G72830;AT2G38880;AT2G47810;AT3G05690;AT3G14020;AT3G20910;AT3G53340;AT4G14540;AT5G06510;AT5G12840;AT5G27910;AT5G38140;AT5G47640;AT5G47670;AT5G50470;AT5G50480
TF_motif_seq_0257	NF-YB;NF-YA;NF-YC	927	+	0.8	CCTAT	AT1G09030;AT1G17590;AT1G21970;AT1G30500;AT1G54160;AT1G54830;AT1G56170;AT1G72830;AT2G38880;AT2G47810;AT3G05690;AT3G14020;AT3G20910;AT3G53340;AT4G14540;AT5G06510;AT5G12840;AT5G27910;AT5G38140;AT5G47640;AT5G47670;AT5G50470;AT5G50480
TF_motif_seq_0257	NF-YB;NF-YA;NF-YC	933	+	0.8	TCAAT	AT1G09030;AT1G17590;AT1G21970;AT1G30500;AT1G54160;AT1G54830;AT1G56170;AT1G72830;AT2G38880;AT2G47810;AT3G05690;AT3G14020;AT3G20910;AT3G53340;AT4G14540;AT5G06510;AT5G12840;AT5G27910;AT5G38140;AT5G47640;AT5G47670;AT5G50470;AT5G50480
TF_motif_seq_0257	NF-YB;NF-YA;NF-YC	1023	+	0.8	ACAAT	AT1G09030;AT1G17590;AT1G21970;AT1G30500;AT1G54160;AT1G54830;AT1G56170;AT1G72830;AT2G38880;AT2G47810;AT3G05690;AT3G14020;AT3G20910;AT3G53340;AT4G14540;AT5G06510;AT5G12840;AT5G27910;AT5G38140;AT5G47640;AT5G47670;AT5G50470;AT5G50480
TF_motif_seq_0257	NF-YB;NF-YA;NF-YC	1030	+	0.8	CCATT	AT1G09030;AT1G17590;AT1G21970;AT1G30500;AT1G54160;AT1G54830;AT1G56170;AT1G72830;AT2G38880;AT2G47810;AT3G05690;AT3G14020;AT3G20910;AT3G53340;AT4G14540;AT5G06510;AT5G12840;AT5G27910;AT5G38140;AT5G47640;AT5G47670;AT5G50470;AT5G50480
TF_motif_seq_0257	NF-YB;NF-YA;NF-YC	1038	+	0.8	ACAAT	AT1G09030;AT1G17590;AT1G21970;AT1G30500;AT1G54160;AT1G54830;AT1G56170;AT1G72830;AT2G38880;AT2G47810;AT3G05690;AT3G14020;AT3G20910;AT3G53340;AT4G14540;AT5G06510;AT5G12840;AT5G27910;AT5G38140;AT5G47640;AT5G47670;AT5G50470;AT5G50480
TF_motif_seq_0257	NF-YB;NF-YA;NF-YC	1062	+	0.8	CCTAT	AT1G09030;AT1G17590;AT1G21970;AT1G30500;AT1G54160;AT1G54830;AT1G56170;AT1G72830;AT2G38880;AT2G47810;AT3G05690;AT3G14020;AT3G20910;AT3G53340;AT4G14540;AT5G06510;AT5G12840;AT5G27910;AT5G38140;AT5G47640;AT5G47670;AT5G50470;AT5G50480
TF_motif_seq_0257	NF-YB;NF-YA;NF-YC	1070	+	0.8	TCAAT	AT1G09030;AT1G17590;AT1G21970;AT1G30500;AT1G54160;AT1G54830;AT1G56170;AT1G72830;AT2G38880;AT2G47810;AT3G05690;AT3G14020;AT3G20910;AT3G53340;AT4G14540;AT5G06510;AT5G12840;AT5G27910;AT5G38140;AT5G47640;AT5G47670;AT5G50470;AT5G50480
TF_motif_seq_0257	NF-YB;NF-YA;NF-YC	1077	-	0.8	ATTCG	AT1G09030;AT1G17590;AT1G21970;AT1G30500;AT1G54160;AT1G54830;AT1G56170;AT1G72830;AT2G38880;AT2G47810;AT3G05690;AT3G14020;AT3G20910;AT3G53340;AT4G14540;AT5G06510;AT5G12840;AT5G27910;AT5G38140;AT5G47640;AT5G47670;AT5G50470;AT5G50480
TF_motif_seq_0257	NF-YB;NF-YA;NF-YC	1085	-	0.8	AATGG	AT1G09030;AT1G17590;AT1G21970;AT1G30500;AT1G54160;AT1G54830;AT1G56170;AT1G72830;AT2G38880;AT2G47810;AT3G05690;AT3G14020;AT3G20910;AT3G53340;AT4G14540;AT5G06510;AT5G12840;AT5G27910;AT5G38140;AT5G47640;AT5G47670;AT5G50470;AT5G50480
TF_motif_seq_0257	NF-YB;NF-YA;NF-YC	1105	+	0.8	CCTAT	AT1G09030;AT1G17590;AT1G21970;AT1G30500;AT1G54160;AT1G54830;AT1G56170;AT1G72830;AT2G38880;AT2G47810;AT3G05690;AT3G14020;AT3G20910;AT3G53340;AT4G14540;AT5G06510;AT5G12840;AT5G27910;AT5G38140;AT5G47640;AT5G47670;AT5G50470;AT5G50480
TF_motif_seq_0257	NF-YB;NF-YA;NF-YC	1123	-	0.8	ATTAG	AT1G09030;AT1G17590;AT1G21970;AT1G30500;AT1G54160;AT1G54830;AT1G56170;AT1G72830;AT2G38880;AT2G47810;AT3G05690;AT3G14020;AT3G20910;AT3G53340;AT4G14540;AT5G06510;AT5G12840;AT5G27910;AT5G38140;AT5G47640;AT5G47670;AT5G50470;AT5G50480
TF_motif_seq_0257	NF-YB;NF-YA;NF-YC	1158	-	0.8	ATTGA	AT1G09030;AT1G17590;AT1G21970;AT1G30500;AT1G54160;AT1G54830;AT1G56170;AT1G72830;AT2G38880;AT2G47810;AT3G05690;AT3G14020;AT3G20910;AT3G53340;AT4G14540;AT5G06510;AT5G12840;AT5G27910;AT5G38140;AT5G47640;AT5G47670;AT5G50470;AT5G50480
TF_motif_seq_0257	NF-YB;NF-YA;NF-YC	1174	+	0.8	CAAAT	AT1G09030;AT1G17590;AT1G21970;AT1G30500;AT1G54160;AT1G54830;AT1G56170;AT1G72830;AT2G38880;AT2G47810;AT3G05690;AT3G14020;AT3G20910;AT3G53340;AT4G14540;AT5G06510;AT5G12840;AT5G27910;AT5G38140;AT5G47640;AT5G47670;AT5G50470;AT5G50480
TF_motif_seq_0257	NF-YB;NF-YA;NF-YC	1193	-	1	ATTGG	AT1G09030;AT1G17590;AT1G21970;AT1G30500;AT1G54160;AT1G54830;AT1G56170;AT1G72830;AT2G38880;AT2G47810;AT3G05690;AT3G14020;AT3G20910;AT3G53340;AT4G14540;AT5G06510;AT5G12840;AT5G27910;AT5G38140;AT5G47640;AT5G47670;AT5G50470;AT5G50480
TF_motif_seq_0257	NF-YB;NF-YA;NF-YC	1201	-	0.8	AATGG	AT1G09030;AT1G17590;AT1G21970;AT1G30500;AT1G54160;AT1G54830;AT1G56170;AT1G72830;AT2G38880;AT2G47810;AT3G05690;AT3G14020;AT3G20910;AT3G53340;AT4G14540;AT5G06510;AT5G12840;AT5G27910;AT5G38140;AT5G47640;AT5G47670;AT5G50470;AT5G50480
TF_motif_seq_0257	NF-YB;NF-YA;NF-YC	1221	-	0.8	ATTTG	AT1G09030;AT1G17590;AT1G21970;AT1G30500;AT1G54160;AT1G54830;AT1G56170;AT1G72830;AT2G38880;AT2G47810;AT3G05690;AT3G14020;AT3G20910;AT3G53340;AT4G14540;AT5G06510;AT5G12840;AT5G27910;AT5G38140;AT5G47640;AT5G47670;AT5G50470;AT5G50480
TF_motif_seq_0257	NF-YB;NF-YA;NF-YC	1228	-	0.8	ATTTG	AT1G09030;AT1G17590;AT1G21970;AT1G30500;AT1G54160;AT1G54830;AT1G56170;AT1G72830;AT2G38880;AT2G47810;AT3G05690;AT3G14020;AT3G20910;AT3G53340;AT4G14540;AT5G06510;AT5G12840;AT5G27910;AT5G38140;AT5G47640;AT5G47670;AT5G50470;AT5G50480
TF_motif_seq_0257	NF-YB;NF-YA;NF-YC	1273	+	0.8	CCTAT	AT1G09030;AT1G17590;AT1G21970;AT1G30500;AT1G54160;AT1G54830;AT1G56170;AT1G72830;AT2G38880;AT2G47810;AT3G05690;AT3G14020;AT3G20910;AT3G53340;AT4G14540;AT5G06510;AT5G12840;AT5G27910;AT5G38140;AT5G47640;AT5G47670;AT5G50470;AT5G50480
TF_motif_seq_0257	NF-YB;NF-YA;NF-YC	1280	+	0.8	CCTAT	AT1G09030;AT1G17590;AT1G21970;AT1G30500;AT1G54160;AT1G54830;AT1G56170;AT1G72830;AT2G38880;AT2G47810;AT3G05690;AT3G14020;AT3G20910;AT3G53340;AT4G14540;AT5G06510;AT5G12840;AT5G27910;AT5G38140;AT5G47640;AT5G47670;AT5G50470;AT5G50480
TF_motif_seq_0257	NF-YB;NF-YA;NF-YC	1303	-	0.8	ATTGC	AT1G09030;AT1G17590;AT1G21970;AT1G30500;AT1G54160;AT1G54830;AT1G56170;AT1G72830;AT2G38880;AT2G47810;AT3G05690;AT3G14020;AT3G20910;AT3G53340;AT4G14540;AT5G06510;AT5G12840;AT5G27910;AT5G38140;AT5G47640;AT5G47670;AT5G50470;AT5G50480
TF_motif_seq_0257	NF-YB;NF-YA;NF-YC	1322	+	0.8	TCAAT	AT1G09030;AT1G17590;AT1G21970;AT1G30500;AT1G54160;AT1G54830;AT1G56170;AT1G72830;AT2G38880;AT2G47810;AT3G05690;AT3G14020;AT3G20910;AT3G53340;AT4G14540;AT5G06510;AT5G12840;AT5G27910;AT5G38140;AT5G47640;AT5G47670;AT5G50470;AT5G50480
TF_motif_seq_0257	NF-YB;NF-YA;NF-YC	1333	+	0.8	TCAAT	AT1G09030;AT1G17590;AT1G21970;AT1G30500;AT1G54160;AT1G54830;AT1G56170;AT1G72830;AT2G38880;AT2G47810;AT3G05690;AT3G14020;AT3G20910;AT3G53340;AT4G14540;AT5G06510;AT5G12840;AT5G27910;AT5G38140;AT5G47640;AT5G47670;AT5G50470;AT5G50480
TF_motif_seq_0257	NF-YB;NF-YA;NF-YC	1336	-	0.8	ATTGA	AT1G09030;AT1G17590;AT1G21970;AT1G30500;AT1G54160;AT1G54830;AT1G56170;AT1G72830;AT2G38880;AT2G47810;AT3G05690;AT3G14020;AT3G20910;AT3G53340;AT4G14540;AT5G06510;AT5G12840;AT5G27910;AT5G38140;AT5G47640;AT5G47670;AT5G50470;AT5G50480
TF_motif_seq_0257	NF-YB;NF-YA;NF-YC	1374	-	0.8	ATTGT	AT1G09030;AT1G17590;AT1G21970;AT1G30500;AT1G54160;AT1G54830;AT1G56170;AT1G72830;AT2G38880;AT2G47810;AT3G05690;AT3G14020;AT3G20910;AT3G53340;AT4G14540;AT5G06510;AT5G12840;AT5G27910;AT5G38140;AT5G47640;AT5G47670;AT5G50470;AT5G50480
TF_motif_seq_0257	NF-YB;NF-YA;NF-YC	1531	-	0.8	ATTAG	AT1G09030;AT1G17590;AT1G21970;AT1G30500;AT1G54160;AT1G54830;AT1G56170;AT1G72830;AT2G38880;AT2G47810;AT3G05690;AT3G14020;AT3G20910;AT3G53340;AT4G14540;AT5G06510;AT5G12840;AT5G27910;AT5G38140;AT5G47640;AT5G47670;AT5G50470;AT5G50480
TF_motif_seq_0257	NF-YB;NF-YA;NF-YC	1573	-	0.8	ATTGA	AT1G09030;AT1G17590;AT1G21970;AT1G30500;AT1G54160;AT1G54830;AT1G56170;AT1G72830;AT2G38880;AT2G47810;AT3G05690;AT3G14020;AT3G20910;AT3G53340;AT4G14540;AT5G06510;AT5G12840;AT5G27910;AT5G38140;AT5G47640;AT5G47670;AT5G50470;AT5G50480
TF_motif_seq_0257	NF-YB;NF-YA;NF-YC	1710	+	0.8	CAAAT	AT1G09030;AT1G17590;AT1G21970;AT1G30500;AT1G54160;AT1G54830;AT1G56170;AT1G72830;AT2G38880;AT2G47810;AT3G05690;AT3G14020;AT3G20910;AT3G53340;AT4G14540;AT5G06510;AT5G12840;AT5G27910;AT5G38140;AT5G47640;AT5G47670;AT5G50470;AT5G50480
TF_motif_seq_0257	NF-YB;NF-YA;NF-YC	1743	+	0.8	TCAAT	AT1G09030;AT1G17590;AT1G21970;AT1G30500;AT1G54160;AT1G54830;AT1G56170;AT1G72830;AT2G38880;AT2G47810;AT3G05690;AT3G14020;AT3G20910;AT3G53340;AT4G14540;AT5G06510;AT5G12840;AT5G27910;AT5G38140;AT5G47640;AT5G47670;AT5G50470;AT5G50480
TF_motif_seq_0257	NF-YB;NF-YA;NF-YC	1828	+	1	CCAAT	AT1G09030;AT1G17590;AT1G21970;AT1G30500;AT1G54160;AT1G54830;AT1G56170;AT1G72830;AT2G38880;AT2G47810;AT3G05690;AT3G14020;AT3G20910;AT3G53340;AT4G14540;AT5G06510;AT5G12840;AT5G27910;AT5G38140;AT5G47640;AT5G47670;AT5G50470;AT5G50480
TF_motif_seq_0257	NF-YB;NF-YA;NF-YC	1831	-	0.8	ATTGT	AT1G09030;AT1G17590;AT1G21970;AT1G30500;AT1G54160;AT1G54830;AT1G56170;AT1G72830;AT2G38880;AT2G47810;AT3G05690;AT3G14020;AT3G20910;AT3G53340;AT4G14540;AT5G06510;AT5G12840;AT5G27910;AT5G38140;AT5G47640;AT5G47670;AT5G50470;AT5G50480
TF_motif_seq_0257	NF-YB;NF-YA;NF-YC	1861	+	1	CCAAT	AT1G09030;AT1G17590;AT1G21970;AT1G30500;AT1G54160;AT1G54830;AT1G56170;AT1G72830;AT2G38880;AT2G47810;AT3G05690;AT3G14020;AT3G20910;AT3G53340;AT4G14540;AT5G06510;AT5G12840;AT5G27910;AT5G38140;AT5G47640;AT5G47670;AT5G50470;AT5G50480
TF_motif_seq_0257	NF-YB;NF-YA;NF-YC	1864	-	0.8	ATTGC	AT1G09030;AT1G17590;AT1G21970;AT1G30500;AT1G54160;AT1G54830;AT1G56170;AT1G72830;AT2G38880;AT2G47810;AT3G05690;AT3G14020;AT3G20910;AT3G53340;AT4G14540;AT5G06510;AT5G12840;AT5G27910;AT5G38140;AT5G47640;AT5G47670;AT5G50470;AT5G50480
TF_motif_seq_0257	NF-YB;NF-YA;NF-YC	1872	+	0.8	CAAAT	AT1G09030;AT1G17590;AT1G21970;AT1G30500;AT1G54160;AT1G54830;AT1G56170;AT1G72830;AT2G38880;AT2G47810;AT3G05690;AT3G14020;AT3G20910;AT3G53340;AT4G14540;AT5G06510;AT5G12840;AT5G27910;AT5G38140;AT5G47640;AT5G47670;AT5G50470;AT5G50480
TF_motif_seq_0257	NF-YB;NF-YA;NF-YC	1875	-	0.8	ATTTG	AT1G09030;AT1G17590;AT1G21970;AT1G30500;AT1G54160;AT1G54830;AT1G56170;AT1G72830;AT2G38880;AT2G47810;AT3G05690;AT3G14020;AT3G20910;AT3G53340;AT4G14540;AT5G06510;AT5G12840;AT5G27910;AT5G38140;AT5G47640;AT5G47670;AT5G50470;AT5G50480
TF_motif_seq_0257	NF-YB;NF-YA;NF-YC	1895	-	0.8	ATTTG	AT1G09030;AT1G17590;AT1G21970;AT1G30500;AT1G54160;AT1G54830;AT1G56170;AT1G72830;AT2G38880;AT2G47810;AT3G05690;AT3G14020;AT3G20910;AT3G53340;AT4G14540;AT5G06510;AT5G12840;AT5G27910;AT5G38140;AT5G47640;AT5G47670;AT5G50470;AT5G50480
TF_motif_seq_0257	NF-YB;NF-YA;NF-YC	1896	-	0.8	TTTGG	AT1G09030;AT1G17590;AT1G21970;AT1G30500;AT1G54160;AT1G54830;AT1G56170;AT1G72830;AT2G38880;AT2G47810;AT3G05690;AT3G14020;AT3G20910;AT3G53340;AT4G14540;AT5G06510;AT5G12840;AT5G27910;AT5G38140;AT5G47640;AT5G47670;AT5G50470;AT5G50480
TF_motif_seq_0257	NF-YB;NF-YA;NF-YC	1991	+	0.8	CCAAA	AT1G09030;AT1G17590;AT1G21970;AT1G30500;AT1G54160;AT1G54830;AT1G56170;AT1G72830;AT2G38880;AT2G47810;AT3G05690;AT3G14020;AT3G20910;AT3G53340;AT4G14540;AT5G06510;AT5G12840;AT5G27910;AT5G38140;AT5G47640;AT5G47670;AT5G50470;AT5G50480
TF_motif_seq_0257	NF-YB;NF-YA;NF-YC	2014	+	0.8	TCAAT	AT1G09030;AT1G17590;AT1G21970;AT1G30500;AT1G54160;AT1G54830;AT1G56170;AT1G72830;AT2G38880;AT2G47810;AT3G05690;AT3G14020;AT3G20910;AT3G53340;AT4G14540;AT5G06510;AT5G12840;AT5G27910;AT5G38140;AT5G47640;AT5G47670;AT5G50470;AT5G50480
TF_motif_seq_0257	NF-YB;NF-YA;NF-YC	2020	+	0.8	CCCAT	AT1G09030;AT1G17590;AT1G21970;AT1G30500;AT1G54160;AT1G54830;AT1G56170;AT1G72830;AT2G38880;AT2G47810;AT3G05690;AT3G14020;AT3G20910;AT3G53340;AT4G14540;AT5G06510;AT5G12840;AT5G27910;AT5G38140;AT5G47640;AT5G47670;AT5G50470;AT5G50480
TF_motif_seq_0257	NF-YB;NF-YA;NF-YC	2032	+	0.8	CCAAA	AT1G09030;AT1G17590;AT1G21970;AT1G30500;AT1G54160;AT1G54830;AT1G56170;AT1G72830;AT2G38880;AT2G47810;AT3G05690;AT3G14020;AT3G20910;AT3G53340;AT4G14540;AT5G06510;AT5G12840;AT5G27910;AT5G38140;AT5G47640;AT5G47670;AT5G50470;AT5G50480
TF_motif_seq_0257	NF-YB;NF-YA;NF-YC	2033	+	0.8	CAAAT	AT1G09030;AT1G17590;AT1G21970;AT1G30500;AT1G54160;AT1G54830;AT1G56170;AT1G72830;AT2G38880;AT2G47810;AT3G05690;AT3G14020;AT3G20910;AT3G53340;AT4G14540;AT5G06510;AT5G12840;AT5G27910;AT5G38140;AT5G47640;AT5G47670;AT5G50470;AT5G50480
TF_motif_seq_0257	NF-YB;NF-YA;NF-YC	2036	-	0.8	ATTGA	AT1G09030;AT1G17590;AT1G21970;AT1G30500;AT1G54160;AT1G54830;AT1G56170;AT1G72830;AT2G38880;AT2G47810;AT3G05690;AT3G14020;AT3G20910;AT3G53340;AT4G14540;AT5G06510;AT5G12840;AT5G27910;AT5G38140;AT5G47640;AT5G47670;AT5G50470;AT5G50480
TF_motif_seq_0257	NF-YB;NF-YA;NF-YC	2071	+	0.8	TCAAT	AT1G09030;AT1G17590;AT1G21970;AT1G30500;AT1G54160;AT1G54830;AT1G56170;AT1G72830;AT2G38880;AT2G47810;AT3G05690;AT3G14020;AT3G20910;AT3G53340;AT4G14540;AT5G06510;AT5G12840;AT5G27910;AT5G38140;AT5G47640;AT5G47670;AT5G50470;AT5G50480
TF_motif_seq_0257	NF-YB;NF-YA;NF-YC	2081	+	0.8	CGAAT	AT1G09030;AT1G17590;AT1G21970;AT1G30500;AT1G54160;AT1G54830;AT1G56170;AT1G72830;AT2G38880;AT2G47810;AT3G05690;AT3G14020;AT3G20910;AT3G53340;AT4G14540;AT5G06510;AT5G12840;AT5G27910;AT5G38140;AT5G47640;AT5G47670;AT5G50470;AT5G50480
TF_motif_seq_0257	NF-YB;NF-YA;NF-YC	2115	+	0.8	CTAAT	AT1G09030;AT1G17590;AT1G21970;AT1G30500;AT1G54160;AT1G54830;AT1G56170;AT1G72830;AT2G38880;AT2G47810;AT3G05690;AT3G14020;AT3G20910;AT3G53340;AT4G14540;AT5G06510;AT5G12840;AT5G27910;AT5G38140;AT5G47640;AT5G47670;AT5G50470;AT5G50480
TF_motif_seq_0257	NF-YB;NF-YA;NF-YC	2214	+	0.8	ACAAT	AT1G09030;AT1G17590;AT1G21970;AT1G30500;AT1G54160;AT1G54830;AT1G56170;AT1G72830;AT2G38880;AT2G47810;AT3G05690;AT3G14020;AT3G20910;AT3G53340;AT4G14540;AT5G06510;AT5G12840;AT5G27910;AT5G38140;AT5G47640;AT5G47670;AT5G50470;AT5G50480
TF_motif_seq_0257	NF-YB;NF-YA;NF-YC	2217	-	0.8	ATTCG	AT1G09030;AT1G17590;AT1G21970;AT1G30500;AT1G54160;AT1G54830;AT1G56170;AT1G72830;AT2G38880;AT2G47810;AT3G05690;AT3G14020;AT3G20910;AT3G53340;AT4G14540;AT5G06510;AT5G12840;AT5G27910;AT5G38140;AT5G47640;AT5G47670;AT5G50470;AT5G50480
TF_motif_seq_0257	NF-YB;NF-YA;NF-YC	2240	+	0.8	CCAAG	AT1G09030;AT1G17590;AT1G21970;AT1G30500;AT1G54160;AT1G54830;AT1G56170;AT1G72830;AT2G38880;AT2G47810;AT3G05690;AT3G14020;AT3G20910;AT3G53340;AT4G14540;AT5G06510;AT5G12840;AT5G27910;AT5G38140;AT5G47640;AT5G47670;AT5G50470;AT5G50480
TF_motif_seq_0257	NF-YB;NF-YA;NF-YC	2302	-	0.8	ATGGG	AT1G09030;AT1G17590;AT1G21970;AT1G30500;AT1G54160;AT1G54830;AT1G56170;AT1G72830;AT2G38880;AT2G47810;AT3G05690;AT3G14020;AT3G20910;AT3G53340;AT4G14540;AT5G06510;AT5G12840;AT5G27910;AT5G38140;AT5G47640;AT5G47670;AT5G50470;AT5G50480
TF_motif_seq_0257	NF-YB;NF-YA;NF-YC	2325	-	0.8	GTTGG	AT1G09030;AT1G17590;AT1G21970;AT1G30500;AT1G54160;AT1G54830;AT1G56170;AT1G72830;AT2G38880;AT2G47810;AT3G05690;AT3G14020;AT3G20910;AT3G53340;AT4G14540;AT5G06510;AT5G12840;AT5G27910;AT5G38140;AT5G47640;AT5G47670;AT5G50470;AT5G50480
TF_motif_seq_0257	NF-YB;NF-YA;NF-YC	2340	+	0.8	CCAAA	AT1G09030;AT1G17590;AT1G21970;AT1G30500;AT1G54160;AT1G54830;AT1G56170;AT1G72830;AT2G38880;AT2G47810;AT3G05690;AT3G14020;AT3G20910;AT3G53340;AT4G14540;AT5G06510;AT5G12840;AT5G27910;AT5G38140;AT5G47640;AT5G47670;AT5G50470;AT5G50480
TF_motif_seq_0257	NF-YB;NF-YA;NF-YC	2341	+	0.8	CAAAT	AT1G09030;AT1G17590;AT1G21970;AT1G30500;AT1G54160;AT1G54830;AT1G56170;AT1G72830;AT2G38880;AT2G47810;AT3G05690;AT3G14020;AT3G20910;AT3G53340;AT4G14540;AT5G06510;AT5G12840;AT5G27910;AT5G38140;AT5G47640;AT5G47670;AT5G50470;AT5G50480
TF_motif_seq_0257	NF-YB;NF-YA;NF-YC	2349	-	0.8	ATTGC	AT1G09030;AT1G17590;AT1G21970;AT1G30500;AT1G54160;AT1G54830;AT1G56170;AT1G72830;AT2G38880;AT2G47810;AT3G05690;AT3G14020;AT3G20910;AT3G53340;AT4G14540;AT5G06510;AT5G12840;AT5G27910;AT5G38140;AT5G47640;AT5G47670;AT5G50470;AT5G50480
TF_motif_seq_0257	NF-YB;NF-YA;NF-YC	2352	+	0.8	GCAAT	AT1G09030;AT1G17590;AT1G21970;AT1G30500;AT1G54160;AT1G54830;AT1G56170;AT1G72830;AT2G38880;AT2G47810;AT3G05690;AT3G14020;AT3G20910;AT3G53340;AT4G14540;AT5G06510;AT5G12840;AT5G27910;AT5G38140;AT5G47640;AT5G47670;AT5G50470;AT5G50480
TF_motif_seq_0257	NF-YB;NF-YA;NF-YC	2356	+	0.8	TCAAT	AT1G09030;AT1G17590;AT1G21970;AT1G30500;AT1G54160;AT1G54830;AT1G56170;AT1G72830;AT2G38880;AT2G47810;AT3G05690;AT3G14020;AT3G20910;AT3G53340;AT4G14540;AT5G06510;AT5G12840;AT5G27910;AT5G38140;AT5G47640;AT5G47670;AT5G50470;AT5G50480
TF_motif_seq_0257	NF-YB;NF-YA;NF-YC	2358	-	0.8	AATGG	AT1G09030;AT1G17590;AT1G21970;AT1G30500;AT1G54160;AT1G54830;AT1G56170;AT1G72830;AT2G38880;AT2G47810;AT3G05690;AT3G14020;AT3G20910;AT3G53340;AT4G14540;AT5G06510;AT5G12840;AT5G27910;AT5G38140;AT5G47640;AT5G47670;AT5G50470;AT5G50480
TF_motif_seq_0257	NF-YB;NF-YA;NF-YC	2363	-	0.8	AGTGG	AT1G09030;AT1G17590;AT1G21970;AT1G30500;AT1G54160;AT1G54830;AT1G56170;AT1G72830;AT2G38880;AT2G47810;AT3G05690;AT3G14020;AT3G20910;AT3G53340;AT4G14540;AT5G06510;AT5G12840;AT5G27910;AT5G38140;AT5G47640;AT5G47670;AT5G50470;AT5G50480
TF_motif_seq_0257	NF-YB;NF-YA;NF-YC	2381	-	0.8	ATTGA	AT1G09030;AT1G17590;AT1G21970;AT1G30500;AT1G54160;AT1G54830;AT1G56170;AT1G72830;AT2G38880;AT2G47810;AT3G05690;AT3G14020;AT3G20910;AT3G53340;AT4G14540;AT5G06510;AT5G12840;AT5G27910;AT5G38140;AT5G47640;AT5G47670;AT5G50470;AT5G50480
TF_motif_seq_0257	NF-YB;NF-YA;NF-YC	2448	-	0.8	TTTGG	AT1G09030;AT1G17590;AT1G21970;AT1G30500;AT1G54160;AT1G54830;AT1G56170;AT1G72830;AT2G38880;AT2G47810;AT3G05690;AT3G14020;AT3G20910;AT3G53340;AT4G14540;AT5G06510;AT5G12840;AT5G27910;AT5G38140;AT5G47640;AT5G47670;AT5G50470;AT5G50480
TF_motif_seq_0257	NF-YB;NF-YA;NF-YC	2501	-	0.8	ATTGA	AT1G09030;AT1G17590;AT1G21970;AT1G30500;AT1G54160;AT1G54830;AT1G56170;AT1G72830;AT2G38880;AT2G47810;AT3G05690;AT3G14020;AT3G20910;AT3G53340;AT4G14540;AT5G06510;AT5G12840;AT5G27910;AT5G38140;AT5G47640;AT5G47670;AT5G50470;AT5G50480
TF_motif_seq_0257	NF-YB;NF-YA;NF-YC	2545	+	0.8	GCAAT	AT1G09030;AT1G17590;AT1G21970;AT1G30500;AT1G54160;AT1G54830;AT1G56170;AT1G72830;AT2G38880;AT2G47810;AT3G05690;AT3G14020;AT3G20910;AT3G53340;AT4G14540;AT5G06510;AT5G12840;AT5G27910;AT5G38140;AT5G47640;AT5G47670;AT5G50470;AT5G50480
TF_motif_seq_0257	NF-YB;NF-YA;NF-YC	2553	+	0.8	CAAAT	AT1G09030;AT1G17590;AT1G21970;AT1G30500;AT1G54160;AT1G54830;AT1G56170;AT1G72830;AT2G38880;AT2G47810;AT3G05690;AT3G14020;AT3G20910;AT3G53340;AT4G14540;AT5G06510;AT5G12840;AT5G27910;AT5G38140;AT5G47640;AT5G47670;AT5G50470;AT5G50480
TF_motif_seq_0257	NF-YB;NF-YA;NF-YC	2589	-	0.8	ATTTG	AT1G09030;AT1G17590;AT1G21970;AT1G30500;AT1G54160;AT1G54830;AT1G56170;AT1G72830;AT2G38880;AT2G47810;AT3G05690;AT3G14020;AT3G20910;AT3G53340;AT4G14540;AT5G06510;AT5G12840;AT5G27910;AT5G38140;AT5G47640;AT5G47670;AT5G50470;AT5G50480
TF_motif_seq_0257	NF-YB;NF-YA;NF-YC	2603	+	0.8	CTAAT	AT1G09030;AT1G17590;AT1G21970;AT1G30500;AT1G54160;AT1G54830;AT1G56170;AT1G72830;AT2G38880;AT2G47810;AT3G05690;AT3G14020;AT3G20910;AT3G53340;AT4G14540;AT5G06510;AT5G12840;AT5G27910;AT5G38140;AT5G47640;AT5G47670;AT5G50470;AT5G50480
TF_motif_seq_0257	NF-YB;NF-YA;NF-YC	2609	+	0.8	CCTAT	AT1G09030;AT1G17590;AT1G21970;AT1G30500;AT1G54160;AT1G54830;AT1G56170;AT1G72830;AT2G38880;AT2G47810;AT3G05690;AT3G14020;AT3G20910;AT3G53340;AT4G14540;AT5G06510;AT5G12840;AT5G27910;AT5G38140;AT5G47640;AT5G47670;AT5G50470;AT5G50480
TF_motif_seq_0257	NF-YB;NF-YA;NF-YC	2612	-	0.8	ATTTG	AT1G09030;AT1G17590;AT1G21970;AT1G30500;AT1G54160;AT1G54830;AT1G56170;AT1G72830;AT2G38880;AT2G47810;AT3G05690;AT3G14020;AT3G20910;AT3G53340;AT4G14540;AT5G06510;AT5G12840;AT5G27910;AT5G38140;AT5G47640;AT5G47670;AT5G50470;AT5G50480
TF_motif_seq_0257	NF-YB;NF-YA;NF-YC	2633	-	0.8	AGTGG	AT1G09030;AT1G17590;AT1G21970;AT1G30500;AT1G54160;AT1G54830;AT1G56170;AT1G72830;AT2G38880;AT2G47810;AT3G05690;AT3G14020;AT3G20910;AT3G53340;AT4G14540;AT5G06510;AT5G12840;AT5G27910;AT5G38140;AT5G47640;AT5G47670;AT5G50470;AT5G50480
TF_motif_seq_0257	NF-YB;NF-YA;NF-YC	2647	-	0.8	ATGGG	AT1G09030;AT1G17590;AT1G21970;AT1G30500;AT1G54160;AT1G54830;AT1G56170;AT1G72830;AT2G38880;AT2G47810;AT3G05690;AT3G14020;AT3G20910;AT3G53340;AT4G14540;AT5G06510;AT5G12840;AT5G27910;AT5G38140;AT5G47640;AT5G47670;AT5G50470;AT5G50480
TF_motif_seq_0257	NF-YB;NF-YA;NF-YC	2684	+	0.8	ACAAT	AT1G09030;AT1G17590;AT1G21970;AT1G30500;AT1G54160;AT1G54830;AT1G56170;AT1G72830;AT2G38880;AT2G47810;AT3G05690;AT3G14020;AT3G20910;AT3G53340;AT4G14540;AT5G06510;AT5G12840;AT5G27910;AT5G38140;AT5G47640;AT5G47670;AT5G50470;AT5G50480
TF_motif_seq_0257	NF-YB;NF-YA;NF-YC	2731	+	0.8	CCACT	AT1G09030;AT1G17590;AT1G21970;AT1G30500;AT1G54160;AT1G54830;AT1G56170;AT1G72830;AT2G38880;AT2G47810;AT3G05690;AT3G14020;AT3G20910;AT3G53340;AT4G14540;AT5G06510;AT5G12840;AT5G27910;AT5G38140;AT5G47640;AT5G47670;AT5G50470;AT5G50480
TF_motif_seq_0257	NF-YB;NF-YA;NF-YC	2742	-	0.8	GTTGG	AT1G09030;AT1G17590;AT1G21970;AT1G30500;AT1G54160;AT1G54830;AT1G56170;AT1G72830;AT2G38880;AT2G47810;AT3G05690;AT3G14020;AT3G20910;AT3G53340;AT4G14540;AT5G06510;AT5G12840;AT5G27910;AT5G38140;AT5G47640;AT5G47670;AT5G50470;AT5G50480
TF_motif_seq_0257	NF-YB;NF-YA;NF-YC	2855	+	0.8	CCACT	AT1G09030;AT1G17590;AT1G21970;AT1G30500;AT1G54160;AT1G54830;AT1G56170;AT1G72830;AT2G38880;AT2G47810;AT3G05690;AT3G14020;AT3G20910;AT3G53340;AT4G14540;AT5G06510;AT5G12840;AT5G27910;AT5G38140;AT5G47640;AT5G47670;AT5G50470;AT5G50480
TF_motif_seq_0257	NF-YB;NF-YA;NF-YC	2910	-	0.8	CTTGG	AT1G09030;AT1G17590;AT1G21970;AT1G30500;AT1G54160;AT1G54830;AT1G56170;AT1G72830;AT2G38880;AT2G47810;AT3G05690;AT3G14020;AT3G20910;AT3G53340;AT4G14540;AT5G06510;AT5G12840;AT5G27910;AT5G38140;AT5G47640;AT5G47670;AT5G50470;AT5G50480
TF_motif_seq_0257	NF-YB;NF-YA;NF-YC	2925	+	0.8	CCCAT	AT1G09030;AT1G17590;AT1G21970;AT1G30500;AT1G54160;AT1G54830;AT1G56170;AT1G72830;AT2G38880;AT2G47810;AT3G05690;AT3G14020;AT3G20910;AT3G53340;AT4G14540;AT5G06510;AT5G12840;AT5G27910;AT5G38140;AT5G47640;AT5G47670;AT5G50470;AT5G50480
TF_motif_seq_0257	NF-YB;NF-YA;NF-YC	2926	+	0.8	CCATT	AT1G09030;AT1G17590;AT1G21970;AT1G30500;AT1G54160;AT1G54830;AT1G56170;AT1G72830;AT2G38880;AT2G47810;AT3G05690;AT3G14020;AT3G20910;AT3G53340;AT4G14540;AT5G06510;AT5G12840;AT5G27910;AT5G38140;AT5G47640;AT5G47670;AT5G50470;AT5G50480
TF_motif_seq_0258	Dehydrin	88	+	0.8	CCAAC	U01377
TF_motif_seq_0258	Dehydrin	508	+	0.8	CCAAC	U01377
TF_motif_seq_0258	Dehydrin	1266	-	0.8	TTCGG	U01377
TF_motif_seq_0258	Dehydrin	1717	-	0.8	TTCGG	U01377
TF_motif_seq_0258	Dehydrin	1868	+	0.8	CCGTC	U01377
TF_motif_seq_0258	Dehydrin	1957	-	0.8	GTCCG	U01377
TF_motif_seq_0258	Dehydrin	1959	+	0.8	CCGTC	U01377
TF_motif_seq_0258	Dehydrin	2080	+	0.8	CCGAA	U01377
TF_motif_seq_0258	Dehydrin	2262	-	0.8	GTAGG	U01377
TF_motif_seq_0258	Dehydrin	2266	-	0.8	GTAGG	U01377
TF_motif_seq_0258	Dehydrin	2325	-	0.8	GTTGG	U01377
TF_motif_seq_0258	Dehydrin	2364	-	0.8	GTGGG	U01377
TF_motif_seq_0258	Dehydrin	2475	-	0.8	GTAGG	U01377
TF_motif_seq_0258	Dehydrin	2623	-	0.8	GTAGG	U01377
TF_motif_seq_0258	Dehydrin	2730	+	0.8	CCCAC	U01377
TF_motif_seq_0258	Dehydrin	2742	-	0.8	GTTGG	U01377
TF_motif_seq_0258	Dehydrin	2854	+	0.8	CCCAC	U01377
TF_motif_seq_0258	Dehydrin	2890	+	0.8	GCGAC	U01377
TF_motif_seq_0258	Dehydrin	2932	+	0.8	CCCAC	U01377
TF_motif_seq_0267	Trihelix	34	+	0.8	GTTAG	AT5G01380
TF_motif_seq_0267	Trihelix	38	+	0.8	GTAAC	AT5G01380
TF_motif_seq_0267	Trihelix	38	-	1	GTAAC	AT5G01380
TF_motif_seq_0267	Trihelix	50	-	0.8	CTAAC	AT5G01380
TF_motif_seq_0267	Trihelix	105	+	0.8	GTTAA	AT5G01380
TF_motif_seq_0267	Trihelix	106	-	0.8	TTAAC	AT5G01380
TF_motif_seq_0267	Trihelix	184	+	0.8	TTTAC	AT5G01380
TF_motif_seq_0267	Trihelix	210	+	0.8	GTAAC	AT5G01380
TF_motif_seq_0267	Trihelix	210	-	1	GTAAC	AT5G01380
TF_motif_seq_0267	Trihelix	240	+	0.8	CTTAC	AT5G01380
TF_motif_seq_0267	Trihelix	263	-	0.8	GGAAC	AT5G01380
TF_motif_seq_0267	Trihelix	307	-	0.8	GGAAC	AT5G01380
TF_motif_seq_0267	Trihelix	538	-	0.8	GTAAG	AT5G01380
TF_motif_seq_0267	Trihelix	566	-	0.8	GTAAG	AT5G01380
TF_motif_seq_0267	Trihelix	570	-	0.8	GTATC	AT5G01380
TF_motif_seq_0267	Trihelix	661	-	0.8	GCAAC	AT5G01380
TF_motif_seq_0267	Trihelix	693	+	0.8	ATTAC	AT5G01380
TF_motif_seq_0267	Trihelix	777	+	0.8	GTTTC	AT5G01380
TF_motif_seq_0267	Trihelix	820	-	0.8	GTAAA	AT5G01380
TF_motif_seq_0267	Trihelix	936	+	0.8	ATTAC	AT5G01380
TF_motif_seq_0267	Trihelix	942	+	0.8	CTTAC	AT5G01380
TF_motif_seq_0267	Trihelix	950	-	0.8	ATAAC	AT5G01380
TF_motif_seq_0267	Trihelix	1035	-	0.8	ATAAC	AT5G01380
TF_motif_seq_0267	Trihelix	1081	-	0.8	GTAAA	AT5G01380
TF_motif_seq_0267	Trihelix	1101	+	0.8	TTTAC	AT5G01380
TF_motif_seq_0267	Trihelix	1137	+	0.8	GTTAT	AT5G01380
TF_motif_seq_0267	Trihelix	1270	+	0.8	GTTCC	AT5G01380
TF_motif_seq_0267	Trihelix	1298	-	0.8	GAAAC	AT5G01380
TF_motif_seq_0267	Trihelix	1339	+	0.8	GATAC	AT5G01380
TF_motif_seq_0267	Trihelix	1356	-	0.8	GTATC	AT5G01380
TF_motif_seq_0267	Trihelix	1413	+	0.8	GTTAT	AT5G01380
TF_motif_seq_0267	Trihelix	1587	+	0.8	GTTAA	AT5G01380
TF_motif_seq_0267	Trihelix	1606	-	0.8	GTAAA	AT5G01380
TF_motif_seq_0267	Trihelix	1624	+	0.8	TTTAC	AT5G01380
TF_motif_seq_0267	Trihelix	1782	+	0.8	ATTAC	AT5G01380
TF_motif_seq_0267	Trihelix	1805	-	0.8	TTAAC	AT5G01380
TF_motif_seq_0267	Trihelix	1834	+	0.8	GTAAC	AT5G01380
TF_motif_seq_0267	Trihelix	1834	-	1	GTAAC	AT5G01380
TF_motif_seq_0267	Trihelix	1988	-	0.8	GTACC	AT5G01380
TF_motif_seq_0267	Trihelix	1996	-	0.8	GGAAC	AT5G01380
TF_motif_seq_0267	Trihelix	2025	+	0.8	ATTAC	AT5G01380
TF_motif_seq_0267	Trihelix	2075	+	0.8	TTTAC	AT5G01380
TF_motif_seq_0267	Trihelix	2107	+	0.8	GTTAA	AT5G01380
TF_motif_seq_0267	Trihelix	2132	+	0.8	GTTAT	AT5G01380
TF_motif_seq_0267	Trihelix	2145	-	0.8	GTAAT	AT5G01380
TF_motif_seq_0267	Trihelix	2168	+	0.8	TTTAC	AT5G01380
TF_motif_seq_0267	Trihelix	2186	+	0.8	GTCAC	AT5G01380
TF_motif_seq_0267	Trihelix	2186	-	0.8	GTCAC	AT5G01380
TF_motif_seq_0267	Trihelix	2396	-	0.8	GTAGC	AT5G01380
TF_motif_seq_0267	Trihelix	2458	-	0.8	GAAAC	AT5G01380
TF_motif_seq_0267	Trihelix	2490	+	0.8	GTTAA	AT5G01380
TF_motif_seq_0267	Trihelix	2562	-	0.8	GAAAC	AT5G01380
TF_motif_seq_0267	Trihelix	2616	+	0.8	GCTAC	AT5G01380
TF_motif_seq_0267	Trihelix	2656	+	0.8	GTCAC	AT5G01380
TF_motif_seq_0267	Trihelix	2656	-	0.8	GTCAC	AT5G01380
TF_motif_seq_0267	Trihelix	2681	-	0.8	ATAAC	AT5G01380
TF_motif_seq_0267	Trihelix	2752	+	0.8	GTGAC	AT5G01380
TF_motif_seq_0267	Trihelix	2752	-	0.8	GTGAC	AT5G01380
TF_motif_seq_0267	Trihelix	2761	+	0.8	GTGAC	AT5G01380
TF_motif_seq_0267	Trihelix	2761	-	0.8	GTGAC	AT5G01380
TF_motif_seq_0267	Trihelix	2768	+	0.8	GTGAC	AT5G01380
TF_motif_seq_0267	Trihelix	2768	-	0.8	GTGAC	AT5G01380
TF_motif_seq_0267	Trihelix	2775	+	0.8	GTGAC	AT5G01380
TF_motif_seq_0267	Trihelix	2775	-	0.8	GTGAC	AT5G01380
TF_motif_seq_0270	WRKY	10	-	1	AGTCA	AT1G13960;AT1G18860;AT1G29280;AT1G29860;AT1G30650;AT1G55600;AT1G62300;AT1G64000;AT1G66550;AT1G68150;AT1G69310;AT1G69810;AT1G80590;AT1G80840;AT2G03340;AT2G23320;AT2G24570;AT2G25000;AT2G30250;AT2G30590;AT2G34830;AT2G37260;AT2G38470;AT2G40740;AT2G40750;AT2G44745;AT2G46130;AT2G46400;AT2G47260;AT3G01080;AT3G01970;AT3G04670;AT3G56400;AT3G58710;AT4G01250;AT4G01720;AT4G04450;AT4G12020;AT4G18170;AT4G22070…
TF_motif_seq_0270	WRKY	431	+	1	TGACT	AT1G13960;AT1G18860;AT1G29280;AT1G29860;AT1G30650;AT1G55600;AT1G62300;AT1G64000;AT1G66550;AT1G68150;AT1G69310;AT1G69810;AT1G80590;AT1G80840;AT2G03340;AT2G23320;AT2G24570;AT2G25000;AT2G30250;AT2G30590;AT2G34830;AT2G37260;AT2G38470;AT2G40740;AT2G40750;AT2G44745;AT2G46130;AT2G46400;AT2G47260;AT3G01080;AT3G01970;AT3G04670;AT3G56400;AT3G58710;AT4G01250;AT4G01720;AT4G04450;AT4G12020;AT4G18170;AT4G22070…
TF_motif_seq_0270	WRKY	436	+	1	TGACT	AT1G13960;AT1G18860;AT1G29280;AT1G29860;AT1G30650;AT1G55600;AT1G62300;AT1G64000;AT1G66550;AT1G68150;AT1G69310;AT1G69810;AT1G80590;AT1G80840;AT2G03340;AT2G23320;AT2G24570;AT2G25000;AT2G30250;AT2G30590;AT2G34830;AT2G37260;AT2G38470;AT2G40740;AT2G40750;AT2G44745;AT2G46130;AT2G46400;AT2G47260;AT3G01080;AT3G01970;AT3G04670;AT3G56400;AT3G58710;AT4G01250;AT4G01720;AT4G04450;AT4G12020;AT4G18170;AT4G22070…
TF_motif_seq_0270	WRKY	919	+	1	TGACC	AT1G13960;AT1G18860;AT1G29280;AT1G29860;AT1G30650;AT1G55600;AT1G62300;AT1G64000;AT1G66550;AT1G68150;AT1G69310;AT1G69810;AT1G80590;AT1G80840;AT2G03340;AT2G23320;AT2G24570;AT2G25000;AT2G30250;AT2G30590;AT2G34830;AT2G37260;AT2G38470;AT2G40740;AT2G40750;AT2G44745;AT2G46130;AT2G46400;AT2G47260;AT3G01080;AT3G01970;AT3G04670;AT3G56400;AT3G58710;AT4G01250;AT4G01720;AT4G04450;AT4G12020;AT4G18170;AT4G22070…
TF_motif_seq_0270	WRKY	1741	-	1	AGTCA	AT1G13960;AT1G18860;AT1G29280;AT1G29860;AT1G30650;AT1G55600;AT1G62300;AT1G64000;AT1G66550;AT1G68150;AT1G69310;AT1G69810;AT1G80590;AT1G80840;AT2G03340;AT2G23320;AT2G24570;AT2G25000;AT2G30250;AT2G30590;AT2G34830;AT2G37260;AT2G38470;AT2G40740;AT2G40750;AT2G44745;AT2G46130;AT2G46400;AT2G47260;AT3G01080;AT3G01970;AT3G04670;AT3G56400;AT3G58710;AT4G01250;AT4G01720;AT4G04450;AT4G12020;AT4G18170;AT4G22070…
TF_motif_seq_0270	WRKY	2185	-	1	AGTCA	AT1G13960;AT1G18860;AT1G29280;AT1G29860;AT1G30650;AT1G55600;AT1G62300;AT1G64000;AT1G66550;AT1G68150;AT1G69310;AT1G69810;AT1G80590;AT1G80840;AT2G03340;AT2G23320;AT2G24570;AT2G25000;AT2G30250;AT2G30590;AT2G34830;AT2G37260;AT2G38470;AT2G40740;AT2G40750;AT2G44745;AT2G46130;AT2G46400;AT2G47260;AT3G01080;AT3G01970;AT3G04670;AT3G56400;AT3G58710;AT4G01250;AT4G01720;AT4G04450;AT4G12020;AT4G18170;AT4G22070…
TF_motif_seq_0270	WRKY	2550	-	1	AGTCA	AT1G13960;AT1G18860;AT1G29280;AT1G29860;AT1G30650;AT1G55600;AT1G62300;AT1G64000;AT1G66550;AT1G68150;AT1G69310;AT1G69810;AT1G80590;AT1G80840;AT2G03340;AT2G23320;AT2G24570;AT2G25000;AT2G30250;AT2G30590;AT2G34830;AT2G37260;AT2G38470;AT2G40740;AT2G40750;AT2G44745;AT2G46130;AT2G46400;AT2G47260;AT3G01080;AT3G01970;AT3G04670;AT3G56400;AT3G58710;AT4G01250;AT4G01720;AT4G04450;AT4G12020;AT4G18170;AT4G22070…
TF_motif_seq_0270	WRKY	2650	-	1	GGTCA	AT1G13960;AT1G18860;AT1G29280;AT1G29860;AT1G30650;AT1G55600;AT1G62300;AT1G64000;AT1G66550;AT1G68150;AT1G69310;AT1G69810;AT1G80590;AT1G80840;AT2G03340;AT2G23320;AT2G24570;AT2G25000;AT2G30250;AT2G30590;AT2G34830;AT2G37260;AT2G38470;AT2G40740;AT2G40750;AT2G44745;AT2G46130;AT2G46400;AT2G47260;AT3G01080;AT3G01970;AT3G04670;AT3G56400;AT3G58710;AT4G01250;AT4G01720;AT4G04450;AT4G12020;AT4G18170;AT4G22070…
TF_motif_seq_0270	WRKY	2753	+	1	TGACT	AT1G13960;AT1G18860;AT1G29280;AT1G29860;AT1G30650;AT1G55600;AT1G62300;AT1G64000;AT1G66550;AT1G68150;AT1G69310;AT1G69810;AT1G80590;AT1G80840;AT2G03340;AT2G23320;AT2G24570;AT2G25000;AT2G30250;AT2G30590;AT2G34830;AT2G37260;AT2G38470;AT2G40740;AT2G40750;AT2G44745;AT2G46130;AT2G46400;AT2G47260;AT3G01080;AT3G01970;AT3G04670;AT3G56400;AT3G58710;AT4G01250;AT4G01720;AT4G04450;AT4G12020;AT4G18170;AT4G22070…
TF_motif_seq_0270	WRKY	2762	+	1	TGACT	AT1G13960;AT1G18860;AT1G29280;AT1G29860;AT1G30650;AT1G55600;AT1G62300;AT1G64000;AT1G66550;AT1G68150;AT1G69310;AT1G69810;AT1G80590;AT1G80840;AT2G03340;AT2G23320;AT2G24570;AT2G25000;AT2G30250;AT2G30590;AT2G34830;AT2G37260;AT2G38470;AT2G40740;AT2G40750;AT2G44745;AT2G46130;AT2G46400;AT2G47260;AT3G01080;AT3G01970;AT3G04670;AT3G56400;AT3G58710;AT4G01250;AT4G01720;AT4G04450;AT4G12020;AT4G18170;AT4G22070…
TF_motif_seq_0270	WRKY	2769	+	1	TGACT	AT1G13960;AT1G18860;AT1G29280;AT1G29860;AT1G30650;AT1G55600;AT1G62300;AT1G64000;AT1G66550;AT1G68150;AT1G69310;AT1G69810;AT1G80590;AT1G80840;AT2G03340;AT2G23320;AT2G24570;AT2G25000;AT2G30250;AT2G30590;AT2G34830;AT2G37260;AT2G38470;AT2G40740;AT2G40750;AT2G44745;AT2G46130;AT2G46400;AT2G47260;AT3G01080;AT3G01970;AT3G04670;AT3G56400;AT3G58710;AT4G01250;AT4G01720;AT4G04450;AT4G12020;AT4G18170;AT4G22070…
TF_motif_seq_0270	WRKY	2776	+	1	TGACT	AT1G13960;AT1G18860;AT1G29280;AT1G29860;AT1G30650;AT1G55600;AT1G62300;AT1G64000;AT1G66550;AT1G68150;AT1G69310;AT1G69810;AT1G80590;AT1G80840;AT2G03340;AT2G23320;AT2G24570;AT2G25000;AT2G30250;AT2G30590;AT2G34830;AT2G37260;AT2G38470;AT2G40740;AT2G40750;AT2G44745;AT2G46130;AT2G46400;AT2G47260;AT3G01080;AT3G01970;AT3G04670;AT3G56400;AT3G58710;AT4G01250;AT4G01720;AT4G04450;AT4G12020;AT4G18170;AT4G22070…
TF_motif_seq_0271	bZIP	10	-	0.8	AGTCA	AT1G77920;AT3G12250;AT5G06950;AT5G06960;AT5G10030;AT5G65210;AT1G22070
TF_motif_seq_0271	bZIP	68	-	0.8	CATCA	AT1G77920;AT3G12250;AT5G06950;AT5G06960;AT5G10030;AT5G65210;AT1G22070
TF_motif_seq_0271	bZIP	77	-	0.8	CCTCA	AT1G77920;AT3G12250;AT5G06950;AT5G06960;AT5G10030;AT5G65210;AT1G22070
TF_motif_seq_0271	bZIP	138	+	0.8	TGAGG	AT1G77920;AT3G12250;AT5G06950;AT5G06960;AT5G10030;AT5G65210;AT1G22070
TF_motif_seq_0271	bZIP	185	+	0.8	TTACG	AT1G77920;AT3G12250;AT5G06950;AT5G06960;AT5G10030;AT5G65210;AT1G22070
TF_motif_seq_0271	bZIP	431	+	0.8	TGACT	AT1G77920;AT3G12250;AT5G06950;AT5G06960;AT5G10030;AT5G65210;AT1G22070
TF_motif_seq_0271	bZIP	436	+	0.8	TGACT	AT1G77920;AT3G12250;AT5G06950;AT5G06960;AT5G10030;AT5G65210;AT1G22070
TF_motif_seq_0271	bZIP	459	-	0.8	CTTCA	AT1G77920;AT3G12250;AT5G06950;AT5G06960;AT5G10030;AT5G65210;AT1G22070
TF_motif_seq_0271	bZIP	645	-	0.8	CATCA	AT1G77920;AT3G12250;AT5G06950;AT5G06960;AT5G10030;AT5G65210;AT1G22070
TF_motif_seq_0271	bZIP	705	+	0.8	TGACA	AT1G77920;AT3G12250;AT5G06950;AT5G06960;AT5G10030;AT5G65210;AT1G22070
TF_motif_seq_0271	bZIP	727	-	0.8	CTTCA	AT1G77920;AT3G12250;AT5G06950;AT5G06960;AT5G10030;AT5G65210;AT1G22070
TF_motif_seq_0271	bZIP	919	+	0.8	TGACC	AT1G77920;AT3G12250;AT5G06950;AT5G06960;AT5G10030;AT5G65210;AT1G22070
TF_motif_seq_0271	bZIP	1080	-	0.8	CGTAA	AT1G77920;AT3G12250;AT5G06950;AT5G06960;AT5G10030;AT5G65210;AT1G22070
TF_motif_seq_0271	bZIP	1320	-	0.8	TGTCA	AT1G77920;AT3G12250;AT5G06950;AT5G06960;AT5G10030;AT5G65210;AT1G22070
TF_motif_seq_0271	bZIP	1348	-	0.8	CATCA	AT1G77920;AT3G12250;AT5G06950;AT5G06960;AT5G10030;AT5G65210;AT1G22070
TF_motif_seq_0271	bZIP	1575	+	0.8	TGAAG	AT1G77920;AT3G12250;AT5G06950;AT5G06960;AT5G10030;AT5G65210;AT1G22070
TF_motif_seq_0271	bZIP	1651	-	0.8	CTTCA	AT1G77920;AT3G12250;AT5G06950;AT5G06960;AT5G10030;AT5G65210;AT1G22070
TF_motif_seq_0271	bZIP	1707	-	0.8	CCTCA	AT1G77920;AT3G12250;AT5G06950;AT5G06960;AT5G10030;AT5G65210;AT1G22070
TF_motif_seq_0271	bZIP	1741	-	0.8	AGTCA	AT1G77920;AT3G12250;AT5G06950;AT5G06960;AT5G10030;AT5G65210;AT1G22070
TF_motif_seq_0271	bZIP	1866	+	0.8	TGCCG	AT1G77920;AT3G12250;AT5G06950;AT5G06960;AT5G10030;AT5G65210;AT1G22070
TF_motif_seq_0271	bZIP	1869	-	1	CGTCA	AT1G77920;AT3G12250;AT5G06950;AT5G06960;AT5G10030;AT5G65210;AT1G22070
TF_motif_seq_0271	bZIP	1960	-	0.8	CGTCT	AT1G77920;AT3G12250;AT5G06950;AT5G06960;AT5G10030;AT5G65210;AT1G22070
TF_motif_seq_0271	bZIP	1963	-	0.8	CTTCA	AT1G77920;AT3G12250;AT5G06950;AT5G06960;AT5G10030;AT5G65210;AT1G22070
TF_motif_seq_0271	bZIP	2012	-	0.8	CCTCA	AT1G77920;AT3G12250;AT5G06950;AT5G06960;AT5G10030;AT5G65210;AT1G22070
TF_motif_seq_0271	bZIP	2185	-	0.8	AGTCA	AT1G77920;AT3G12250;AT5G06950;AT5G06960;AT5G10030;AT5G65210;AT1G22070
TF_motif_seq_0271	bZIP	2212	+	0.8	TGACA	AT1G77920;AT3G12250;AT5G06950;AT5G06960;AT5G10030;AT5G65210;AT1G22070
TF_motif_seq_0271	bZIP	2247	+	0.8	TGAAG	AT1G77920;AT3G12250;AT5G06950;AT5G06960;AT5G10030;AT5G65210;AT1G22070
TF_motif_seq_0271	bZIP	2280	+	0.8	TGAAG	AT1G77920;AT3G12250;AT5G06950;AT5G06960;AT5G10030;AT5G65210;AT1G22070
TF_motif_seq_0271	bZIP	2321	+	0.8	TGAAG	AT1G77920;AT3G12250;AT5G06950;AT5G06960;AT5G10030;AT5G65210;AT1G22070
TF_motif_seq_0271	bZIP	2420	+	0.8	TGATG	AT1G77920;AT3G12250;AT5G06950;AT5G06960;AT5G10030;AT5G65210;AT1G22070
TF_motif_seq_0271	bZIP	2423	+	0.8	TGAAG	AT1G77920;AT3G12250;AT5G06950;AT5G06960;AT5G10030;AT5G65210;AT1G22070
TF_motif_seq_0271	bZIP	2529	+	0.8	TGAGG	AT1G77920;AT3G12250;AT5G06950;AT5G06960;AT5G10030;AT5G65210;AT1G22070
TF_motif_seq_0271	bZIP	2550	-	0.8	AGTCA	AT1G77920;AT3G12250;AT5G06950;AT5G06960;AT5G10030;AT5G65210;AT1G22070
TF_motif_seq_0271	bZIP	2635	+	0.8	TGGCG	AT1G77920;AT3G12250;AT5G06950;AT5G06960;AT5G10030;AT5G65210;AT1G22070
TF_motif_seq_0271	bZIP	2650	-	0.8	GGTCA	AT1G77920;AT3G12250;AT5G06950;AT5G06960;AT5G10030;AT5G65210;AT1G22070
TF_motif_seq_0271	bZIP	2655	-	0.8	TGTCA	AT1G77920;AT3G12250;AT5G06950;AT5G06960;AT5G10030;AT5G65210;AT1G22070
TF_motif_seq_0271	bZIP	2664	-	0.8	CATCA	AT1G77920;AT3G12250;AT5G06950;AT5G06960;AT5G10030;AT5G65210;AT1G22070
TF_motif_seq_0271	bZIP	2717	-	0.8	CTTCA	AT1G77920;AT3G12250;AT5G06950;AT5G06960;AT5G10030;AT5G65210;AT1G22070
TF_motif_seq_0271	bZIP	2751	-	0.8	CGTGA	AT1G77920;AT3G12250;AT5G06950;AT5G06960;AT5G10030;AT5G65210;AT1G22070
TF_motif_seq_0271	bZIP	2753	+	0.8	TGACT	AT1G77920;AT3G12250;AT5G06950;AT5G06960;AT5G10030;AT5G65210;AT1G22070
TF_motif_seq_0271	bZIP	2762	+	0.8	TGACT	AT1G77920;AT3G12250;AT5G06950;AT5G06960;AT5G10030;AT5G65210;AT1G22070
TF_motif_seq_0271	bZIP	2769	+	0.8	TGACT	AT1G77920;AT3G12250;AT5G06950;AT5G06960;AT5G10030;AT5G65210;AT1G22070
TF_motif_seq_0271	bZIP	2776	+	0.8	TGACT	AT1G77920;AT3G12250;AT5G06950;AT5G06960;AT5G10030;AT5G65210;AT1G22070
TF_motif_seq_0271	bZIP	2829	-	0.8	CCTCA	AT1G77920;AT3G12250;AT5G06950;AT5G06960;AT5G10030;AT5G65210;AT1G22070
TF_motif_seq_0271	bZIP	2831	+	0.8	TCACG	AT1G77920;AT3G12250;AT5G06950;AT5G06960;AT5G10030;AT5G65210;AT1G22070
TF_motif_seq_0271	bZIP	2837	-	0.8	CCTCA	AT1G77920;AT3G12250;AT5G06950;AT5G06960;AT5G10030;AT5G65210;AT1G22070
TF_motif_seq_0271	bZIP	2839	+	0.8	TCACG	AT1G77920;AT3G12250;AT5G06950;AT5G06960;AT5G10030;AT5G65210;AT1G22070
TF_motif_seq_0271	bZIP	2845	-	0.8	CCTCA	AT1G77920;AT3G12250;AT5G06950;AT5G06960;AT5G10030;AT5G65210;AT1G22070
TF_motif_seq_0271	bZIP	2847	+	0.8	TCACG	AT1G77920;AT3G12250;AT5G06950;AT5G06960;AT5G10030;AT5G65210;AT1G22070
TF_motif_seq_0271	bZIP	2861	-	0.8	CCTCA	AT1G77920;AT3G12250;AT5G06950;AT5G06960;AT5G10030;AT5G65210;AT1G22070
TF_motif_seq_0271	bZIP	2863	+	0.8	TCACG	AT1G77920;AT3G12250;AT5G06950;AT5G06960;AT5G10030;AT5G65210;AT1G22070
TF_motif_seq_0281	bZIP	452	+	1	AAGAAt	AT1G68640
TF_motif_seq_0281	bZIP	456	-	1	aTTCTT	AT1G68640
TF_motif_seq_0281	bZIP	2050	-	1	aTTCTT	AT1G68640
TF_motif_seq_0281	bZIP	2580	+	1	AAGAAt	AT1G68640
TF_motif_seq_0281	bZIP	2942	-	1	aTTCTT	AT1G68640
TF_motif_seq_0287	bZIP	668	+	1	ACAGCt	AT1G43700
TF_motif_seq_0287	bZIP	2392	-	1	aGCAGT	AT1G43700
TF_motif_seq_0287	bZIP	2426	-	1	aGCTGT	AT1G43700
TF_motif_seq_0287	bZIP	2789	-	1	aGCAGT	AT1G43700
TF_motif_seq_0287	bZIP	2796	-	1	aGCAGT	AT1G43700
TF_motif_seq_0298	bHLH	1351	+	1	CACATg	AT1G32640
TF_motif_seq_0300	bHLH	293	+	0.83	CACTTg	AT1G09530;AT2G20180;AT4G17880;AT5G46760
TF_motif_seq_0300	bHLH	293	-	0.83	cACTTG	AT1G09530;AT2G20180;AT4G17880;AT5G46760
TF_motif_seq_0300	bHLH	1351	+	0.83	CACATg	AT1G09530;AT2G20180;AT4G17880;AT5G46760
TF_motif_seq_0300	bHLH	1351	-	0.83	cACATG	AT1G09530;AT2G20180;AT4G17880;AT5G46760
TF_motif_seq_0301	bHLH	293	+	1	CACTTg	AT1G32640
TF_motif_seq_0301	bHLH	1351	+	1	CACATg	AT1G32640
TF_motif_seq_0302	bHLH	205	+	1	CATTTg	AT5G08130;AT3G26744
TF_motif_seq_0302	bHLH	205	-	1	cATTTG	AT5G08130;AT3G26744
TF_motif_seq_0302	bHLH	293	+	1	CACTTg	AT5G08130;AT3G26744
TF_motif_seq_0302	bHLH	293	-	1	cACTTG	AT5G08130;AT3G26744
TF_motif_seq_0302	bHLH	656	+	1	CATCTg	AT5G08130;AT3G26744
TF_motif_seq_0302	bHLH	656	-	1	cATCTG	AT5G08130;AT3G26744
TF_motif_seq_0302	bHLH	701	+	1	CAAATg	AT5G08130;AT3G26744
TF_motif_seq_0302	bHLH	701	-	1	cAAATG	AT5G08130;AT3G26744
TF_motif_seq_0302	bHLH	1174	+	1	CAAATg	AT5G08130;AT3G26744
TF_motif_seq_0302	bHLH	1174	-	1	cAAATG	AT5G08130;AT3G26744
TF_motif_seq_0302	bHLH	1334	+	1	CAATTg	AT5G08130;AT3G26744
TF_motif_seq_0302	bHLH	1334	-	1	cAATTG	AT5G08130;AT3G26744
TF_motif_seq_0302	bHLH	1351	+	1	CACATg	AT5G08130;AT3G26744
TF_motif_seq_0302	bHLH	1351	-	1	cACATG	AT5G08130;AT3G26744
TF_motif_seq_0302	bHLH	1809	+	1	CATATg	AT5G08130;AT3G26744
TF_motif_seq_0302	bHLH	1809	-	1	cATATG	AT5G08130;AT3G26744
TF_motif_seq_0302	bHLH	1829	+	1	CAATTg	AT5G08130;AT3G26744
TF_motif_seq_0302	bHLH	1829	-	1	cAATTG	AT5G08130;AT3G26744
TF_motif_seq_0302	bHLH	1862	+	1	CAATTg	AT5G08130;AT3G26744
TF_motif_seq_0302	bHLH	1862	-	1	cAATTG	AT5G08130;AT3G26744
TF_motif_seq_0302	bHLH	2341	+	1	CAAATg	AT5G08130;AT3G26744
TF_motif_seq_0302	bHLH	2341	-	1	cAAATG	AT5G08130;AT3G26744
TF_motif_seq_0305	NAC;NAM	1351	-	1	cACATG	AT1G52890;AT3G15500;AT4G27410
TF_motif_seq_0313	(Others)	2667	-	1	cAACAG	D14712
TF_motif_seq_0319	Trihelix	1101	-	1	tTTACC	AT1G33240
TF_motif_seq_0319	Trihelix	2075	-	1	tTTACC	AT1G33240
TF_motif_seq_0331	TCP	2078	-	1	ACCCGa	AT3G27010
TF_motif_seq_0339	WRKY	10	-	1	aGTCAA	AT1G13960;AT1G18860;AT1G29280;AT1G29860;AT1G30650;AT1G55600;AT1G62300;AT1G64000;AT1G66550;AT1G68150;AT1G69310;AT1G69810;AT1G80590;AT1G80840;AT2G03340;AT2G23320;AT2G24570;AT2G25000;AT2G30250;AT2G30590;AT2G34830;AT2G37260;AT2G38470;AT2G40740;AT2G40750;AT2G44745;AT2G46130;AT2G46400;AT2G47260;AT3G01080;AT3G01970;AT3G04670;AT3G56400;AT3G58710;AT4G01250;AT4G01720;AT4G04450;AT4G12020;AT4G18170;AT4G22070…
TF_motif_seq_0339	WRKY	430	+	1	TTGACt	AT1G13960;AT1G18860;AT1G29280;AT1G29860;AT1G30650;AT1G55600;AT1G62300;AT1G64000;AT1G66550;AT1G68150;AT1G69310;AT1G69810;AT1G80590;AT1G80840;AT2G03340;AT2G23320;AT2G24570;AT2G25000;AT2G30250;AT2G30590;AT2G34830;AT2G37260;AT2G38470;AT2G40740;AT2G40750;AT2G44745;AT2G46130;AT2G46400;AT2G47260;AT3G01080;AT3G01970;AT3G04670;AT3G56400;AT3G58710;AT4G01250;AT4G01720;AT4G04450;AT4G12020;AT4G18170;AT4G22070…
TF_motif_seq_0339	WRKY	435	+	1	TTGACt	AT1G13960;AT1G18860;AT1G29280;AT1G29860;AT1G30650;AT1G55600;AT1G62300;AT1G64000;AT1G66550;AT1G68150;AT1G69310;AT1G69810;AT1G80590;AT1G80840;AT2G03340;AT2G23320;AT2G24570;AT2G25000;AT2G30250;AT2G30590;AT2G34830;AT2G37260;AT2G38470;AT2G40740;AT2G40750;AT2G44745;AT2G46130;AT2G46400;AT2G47260;AT3G01080;AT3G01970;AT3G04670;AT3G56400;AT3G58710;AT4G01250;AT4G01720;AT4G04450;AT4G12020;AT4G18170;AT4G22070…
TF_motif_seq_0339	WRKY	1320	-	0.95	tGTCAA	AT1G13960;AT1G18860;AT1G29280;AT1G29860;AT1G30650;AT1G55600;AT1G62300;AT1G64000;AT1G66550;AT1G68150;AT1G69310;AT1G69810;AT1G80590;AT1G80840;AT2G03340;AT2G23320;AT2G24570;AT2G25000;AT2G30250;AT2G30590;AT2G34830;AT2G37260;AT2G38470;AT2G40740;AT2G40750;AT2G44745;AT2G46130;AT2G46400;AT2G47260;AT3G01080;AT3G01970;AT3G04670;AT3G56400;AT3G58710;AT4G01250;AT4G01720;AT4G04450;AT4G12020;AT4G18170;AT4G22070…
TF_motif_seq_0339	WRKY	1741	-	1	aGTCAA	AT1G13960;AT1G18860;AT1G29280;AT1G29860;AT1G30650;AT1G55600;AT1G62300;AT1G64000;AT1G66550;AT1G68150;AT1G69310;AT1G69810;AT1G80590;AT1G80840;AT2G03340;AT2G23320;AT2G24570;AT2G25000;AT2G30250;AT2G30590;AT2G34830;AT2G37260;AT2G38470;AT2G40740;AT2G40750;AT2G44745;AT2G46130;AT2G46400;AT2G47260;AT3G01080;AT3G01970;AT3G04670;AT3G56400;AT3G58710;AT4G01250;AT4G01720;AT4G04450;AT4G12020;AT4G18170;AT4G22070…
TF_motif_seq_0339	WRKY	1869	-	0.95	cGTCAA	AT1G13960;AT1G18860;AT1G29280;AT1G29860;AT1G30650;AT1G55600;AT1G62300;AT1G64000;AT1G66550;AT1G68150;AT1G69310;AT1G69810;AT1G80590;AT1G80840;AT2G03340;AT2G23320;AT2G24570;AT2G25000;AT2G30250;AT2G30590;AT2G34830;AT2G37260;AT2G38470;AT2G40740;AT2G40750;AT2G44745;AT2G46130;AT2G46400;AT2G47260;AT3G01080;AT3G01970;AT3G04670;AT3G56400;AT3G58710;AT4G01250;AT4G01720;AT4G04450;AT4G12020;AT4G18170;AT4G22070…
TF_motif_seq_0339	WRKY	2550	-	1	aGTCAA	AT1G13960;AT1G18860;AT1G29280;AT1G29860;AT1G30650;AT1G55600;AT1G62300;AT1G64000;AT1G66550;AT1G68150;AT1G69310;AT1G69810;AT1G80590;AT1G80840;AT2G03340;AT2G23320;AT2G24570;AT2G25000;AT2G30250;AT2G30590;AT2G34830;AT2G37260;AT2G38470;AT2G40740;AT2G40750;AT2G44745;AT2G46130;AT2G46400;AT2G47260;AT3G01080;AT3G01970;AT3G04670;AT3G56400;AT3G58710;AT4G01250;AT4G01720;AT4G04450;AT4G12020;AT4G18170;AT4G22070…
TF_motif_seq_0349	(Others)	1956	-	0.86	tgTCCGT	X67670;X67671
TF_motif_seq_0349	(Others)	2741	-	0.86	tgTTGGT	X67670;X67671
TF_motif_seq_0355	SRS	6	-	1	gtAGAGT	AT1G75520;AT2G18120;AT3G54430;AT4G36260;AT5G12330;AT5G66350
TF_motif_seq_0355	SRS	2975	+	0.86	ACTCTat	AT1G75520;AT2G18120;AT3G54430;AT4G36260;AT5G12330;AT5G66350
TF_motif_seq_0359	FAR1	2832	+	0.86	CACGCcc	AT3G22170;AT4G15090
TF_motif_seq_0359	FAR1	2840	+	0.86	CACGCcc	AT3G22170;AT4G15090
TF_motif_seq_0359	FAR1	2848	+	0.86	CACGCcc	AT3G22170;AT4G15090
TF_motif_seq_0359	FAR1	2864	+	0.86	CACGCcc	AT3G22170;AT4G15090
TF_motif_seq_0367	Myb/SANT;trp;MYB;NF-YC	2368	-	0.86	ggCTGAG	AT1G09770;AT1G08970
TF_motif_seq_0367	Myb/SANT;trp;MYB;NF-YC	2398	-	0.86	agCTGAG	AT1G09770;AT1G08970
TF_motif_seq_0367	Myb/SANT;trp;MYB;NF-YC	2736	+	0.86	CTCAGtg	AT1G09770;AT1G08970
TF_motif_seq_0410	bHLH	19	-	0.75	aaaGGTAT	AT1G32640
TF_motif_seq_0410	bHLH	196	+	0.75	ATACTtga	AT1G32640
TF_motif_seq_0410	bHLH	217	-	0.75	aaaCATAT	AT1G32640
TF_motif_seq_0410	bHLH	345	+	0.75	ATAAGtat	AT1G32640
TF_motif_seq_0410	bHLH	345	-	0.75	ataAGTAT	AT1G32640
TF_motif_seq_0410	bHLH	351	+	0.75	ATACAttt	AT1G32640
TF_motif_seq_0410	bHLH	653	+	0.75	ATACAtct	AT1G32640
TF_motif_seq_0410	bHLH	687	+	0.75	ATATGtat	AT1G32640
TF_motif_seq_0410	bHLH	687	-	0.75	ataTGTAT	AT1G32640
TF_motif_seq_0410	bHLH	823	-	0.75	aaaCATAT	AT1G32640
TF_motif_seq_0410	bHLH	870	+	0.75	ATACAtat	AT1G32640
TF_motif_seq_0410	bHLH	870	-	0.75	ataCATAT	AT1G32640
TF_motif_seq_0410	bHLH	924	+	0.75	ATACCtat	AT1G32640
TF_motif_seq_0410	bHLH	924	-	0.75	ataCCTAT	AT1G32640
TF_motif_seq_0410	bHLH	959	+	0.75	ATATGtat	AT1G32640
TF_motif_seq_0410	bHLH	959	-	0.75	ataTGTAT	AT1G32640
TF_motif_seq_0410	bHLH	1000	-	0.75	tcaAGTAT	AT1G32640
TF_motif_seq_0410	bHLH	1059	-	0.75	tcaCCTAT	AT1G32640
TF_motif_seq_0410	bHLH	1352	-	0.88	acaTGTAT	AT1G32640
TF_motif_seq_0410	bHLH	1430	-	0.75	aaaAGTAT	AT1G32640
TF_motif_seq_0410	bHLH	2019	-	0.75	accCATAT	AT1G32640
TF_motif_seq_0410	bHLH	2078	-	0.75	accCGAAT	AT1G32640
TF_motif_seq_0410	bHLH	2086	+	0.75	ATATGtat	AT1G32640
TF_motif_seq_0410	bHLH	2086	-	0.75	ataTGTAT	AT1G32640
TF_motif_seq_0410	bHLH	2556	+	0.75	ATACCtga	AT1G32640
TF_motif_seq_0410	bHLH	2617	+	0.75	CTACGagt	AT1G32640
TF_motif_seq_0421	AP2;ERF	940	+	0.88	CACTTaca	AT2G40220
TF_motif_seq_0444	Homeodomain;HD-ZIP	352	-	1	tacATTTA	AT4G21750;AT4G04890
TF_motif_seq_0444	Homeodomain;HD-ZIP	522	-	0.86	tatATTTA	AT4G21750;AT4G04890
TF_motif_seq_0444	Homeodomain;HD-ZIP	907	+	0.86	TAAATtta	AT4G21750;AT4G04890
TF_motif_seq_0444	Homeodomain;HD-ZIP	907	-	0.86	taaATTTA	AT4G21750;AT4G04890
TF_motif_seq_0444	Homeodomain;HD-ZIP	1160	-	0.86	tgaATTTA	AT4G21750;AT4G04890
TF_motif_seq_0444	Homeodomain;HD-ZIP	1181	-	0.86	tatATTTA	AT4G21750;AT4G04890
TF_motif_seq_0444	Homeodomain;HD-ZIP	1208	+	0.97	TAAATgaa	AT4G21750;AT4G04890
TF_motif_seq_0444	Homeodomain;HD-ZIP	1415	-	0.86	tatATTTA	AT4G21750;AT4G04890
TF_motif_seq_0444	Homeodomain;HD-ZIP	1535	-	0.86	gacATTTA	AT4G21750;AT4G04890
TF_motif_seq_0456	E2F/DP	778	+	1	TTTCCcgc	AT5G22220;AT2G36010
TF_motif_seq_0456	E2F/DP	1703	+	0.86	TTTCCctc	AT5G22220;AT2G36010
TF_motif_seq_0472	Homeodomain;bZIP;HD-ZIP	1369	-	0.88	aaatAATTG	AT5G65310
TF_motif_seq_0472	Homeodomain;bZIP;HD-ZIP	2353	+	0.88	CAATCaatg	AT5G65310
TF_motif_seq_0472	Homeodomain;bZIP;HD-ZIP	2376	-	0.88	gaatGATTG	AT5G65310
TF_motif_seq_0508	SBP	183	-	0.75	atTTACGaa	AT1G20980;AT1G27360;AT1G27370;AT1G53160;AT1G69170;AT1G76580;AT2G33810;AT2G42200;AT2G47070;AT3G15270;AT3G57920;AT3G60030;AT5G18830;AT5G43270
TF_motif_seq_0508	SBP	238	+	0.75	ccCTTACaa	AT1G20980;AT1G27360;AT1G27370;AT1G53160;AT1G69170;AT1G76580;AT2G33810;AT2G42200;AT2G47070;AT3G15270;AT3G57920;AT3G60030;AT5G18830;AT5G43270
TF_motif_seq_0508	SBP	603	-	0.88	ttGAACGaa	AT1G20980;AT1G27360;AT1G27370;AT1G53160;AT1G69170;AT1G76580;AT2G33810;AT2G42200;AT2G47070;AT3G15270;AT3G57920;AT3G60030;AT5G18830;AT5G43270
TF_motif_seq_0508	SBP	663	+	0.75	aaCGTACag	AT1G20980;AT1G27360;AT1G27370;AT1G53160;AT1G69170;AT1G76580;AT2G33810;AT2G42200;AT2G47070;AT3G15270;AT3G57920;AT3G60030;AT5G18830;AT5G43270
TF_motif_seq_0508	SBP	940	+	0.75	caCTTACaa	AT1G20980;AT1G27360;AT1G27370;AT1G53160;AT1G69170;AT1G76580;AT2G33810;AT2G42200;AT2G47070;AT3G15270;AT3G57920;AT3G60030;AT5G18830;AT5G43270
TF_motif_seq_0508	SBP	1078	+	0.88	ttCGTAAaa	AT1G20980;AT1G27360;AT1G27370;AT1G53160;AT1G69170;AT1G76580;AT2G33810;AT2G42200;AT2G47070;AT3G15270;AT3G57920;AT3G60030;AT5G18830;AT5G43270
TF_motif_seq_0508	SBP	1986	-	0.75	gtGTACCaa	AT1G20980;AT1G27360;AT1G27370;AT1G53160;AT1G69170;AT1G76580;AT2G33810;AT2G42200;AT2G47070;AT3G15270;AT3G57920;AT3G60030;AT5G18830;AT5G43270
TF_motif_seq_0508	SBP	2472	+	0.75	tgCGTAGga	AT1G20980;AT1G27360;AT1G27370;AT1G53160;AT1G69170;AT1G76580;AT2G33810;AT2G42200;AT2G47070;AT3G15270;AT3G57920;AT3G60030;AT5G18830;AT5G43270
TF_motif_seq_0508	SBP	2636	+	0.75	ggCGTAGaa	AT1G20980;AT1G27360;AT1G27370;AT1G53160;AT1G69170;AT1G76580;AT2G33810;AT2G42200;AT2G47070;AT3G15270;AT3G57920;AT3G60030;AT5G18830;AT5G43270
TF_motif_seq_0009	(Motif sequence only)	644	+	0.7	ACATCaaaaa	LS7ATPR1
TF_motif_seq_0009	(Motif sequence only)	658	-	0.7	tctgcAACGT	LS7ATPR1
TF_motif_seq_0009	(Motif sequence only)	2431	-	0.7	tttagGATGT	LS7ATPR1
TF_motif_seq_0009	(Motif sequence only)	2654	+	0.7	ATGTCacaaa	LS7ATPR1
TF_motif_seq_0009	(Motif sequence only)	2710	-	0.7	tcaaaGACTT	LS7ATPR1
TF_motif_seq_0009	(Motif sequence only)	2758	-	0.7	tttgtGACTT	LS7ATPR1
TF_motif_seq_0027	(Motif sequence only)	143	+	1	CAAAAtatag	CARGCW8GAT
TF_motif_seq_0027	(Motif sequence only)	143	-	1	caaaaTATAG	CARGCW8GAT
TF_motif_seq_0027	(Motif sequence only)	954	+	1	CTTTAatatg	CARGCW8GAT
TF_motif_seq_0027	(Motif sequence only)	954	-	1	ctttaATATG	CARGCW8GAT
TF_motif_seq_0027	(Motif sequence only)	1977	+	1	CAAAAtaaag	CARGCW8GAT
TF_motif_seq_0027	(Motif sequence only)	1977	-	1	caaaaTAAAG	CARGCW8GAT
TF_motif_seq_0027	(Motif sequence only)	2693	+	1	CATATaatag	CARGCW8GAT
TF_motif_seq_0027	(Motif sequence only)	2693	-	1	catatAATAG	CARGCW8GAT
TF_motif_seq_0052	(Motif sequence only)	2302	-	0.7	atgggGTAGA	LS5ATPR1
TF_motif_seq_0052	(Motif sequence only)	2634	-	0.9	gtggcGTAGA	LS5ATPR1
TF_motif_seq_0053	(Motif sequence only)	272	+	0.7	TTGCAaaaat	SORLREP5AT
TF_motif_seq_0053	(Motif sequence only)	589	-	0.7	tattaTGCAA	SORLREP5AT
TF_motif_seq_0053	(Motif sequence only)	613	-	0.8	gctcaTGCAA	SORLREP5AT
TF_motif_seq_0069	(Motif sequence only)	2568	+	0.82	CTGAAaaaaaa	TL1ATSAR
TF_motif_seq_0076	(Motif sequence only)	2145	+	0.78	GTAATaataat	HDZIPIIIAT
TF_motif_seq_0114	(Motif sequence only)	410	+	0.75	TCTAAtctccaa	MREATCHS
TF_motif_seq_0154	(Motif sequence only)	2101	+	0.73	TGTGTtgttaaaaac	LREBOX2PSRBCS3
TF_motif_seq_0168	(Motif sequence only)	778	+	0.82	TTTCCcgcaatagaaa	AGAMOUSATCONSENSUS
TF_motif_seq_0178	(Motif sequence only)	553	-	0.78	ttatacaccaaagGTAAG	CARG2ATAP3
TF_motif_seq_0181	(Motif sequence only)	1157	-	0.72	gattgaatttataTAAAC	CARG1ATAP3
TF_motif_seq_0182	(Motif sequence only)	1184	-	0.88	atttatattATTGGatga	AGL2ATCONSENSUS
TF_motif_seq_0182	(Motif sequence only)	2028	+	0.88	acttCCAAAttgagaaaa	AGL2ATCONSENSUS
TF_motif_seq_0182	(Motif sequence only)	2349	-	0.88	attgcaatcAATGGagtg	AGL2ATCONSENSUS
TF_motif_seq_0183	(Motif sequence only)	777	-	0.87	gTTTCCcgcaatagaaat	AGL1ATCONSENSUS
TF_motif_seq_0200	(Motif sequence only)	544	-	0.65	ttatttttcttatacACCAA	PIIATGAPB
TF_motif_seq_0248	(Motif sequence only)	19	+	0.8	AAAGG	MYBCOREATCYCB1
TF_motif_seq_0248	(Motif sequence only)	238	-	0.8	CCCTT	MYBCOREATCYCB1
TF_motif_seq_0248	(Motif sequence only)	260	+	0.8	AAAGG	MYBCOREATCYCB1
TF_motif_seq_0248	(Motif sequence only)	304	+	0.8	AAAGG	MYBCOREATCYCB1
TF_motif_seq_0248	(Motif sequence only)	562	+	0.8	AAAGG	MYBCOREATCYCB1
TF_motif_seq_0248	(Motif sequence only)	606	+	0.8	AACGA	MYBCOREATCYCB1
TF_motif_seq_0248	(Motif sequence only)	628	-	0.8	CCCTT	MYBCOREATCYCB1
TF_motif_seq_0248	(Motif sequence only)	629	-	0.8	CCTTT	MYBCOREATCYCB1
TF_motif_seq_0248	(Motif sequence only)	663	+	0.8	AACGT	MYBCOREATCYCB1
TF_motif_seq_0248	(Motif sequence only)	1030	-	0.8	CCATT	MYBCOREATCYCB1
TF_motif_seq_0248	(Motif sequence only)	1085	+	0.8	AATGG	MYBCOREATCYCB1
TF_motif_seq_0248	(Motif sequence only)	1201	+	0.8	AATGG	MYBCOREATCYCB1
TF_motif_seq_0248	(Motif sequence only)	1263	-	0.8	CCCTT	MYBCOREATCYCB1
TF_motif_seq_0248	(Motif sequence only)	1268	-	0.8	CGGTT	MYBCOREATCYCB1
TF_motif_seq_0248	(Motif sequence only)	1391	+	0.8	AACTG	MYBCOREATCYCB1
TF_motif_seq_0248	(Motif sequence only)	1649	-	0.8	CCCTT	MYBCOREATCYCB1
TF_motif_seq_0248	(Motif sequence only)	1868	-	0.8	CCGTC	MYBCOREATCYCB1
TF_motif_seq_0248	(Motif sequence only)	1959	-	0.8	CCGTC	MYBCOREATCYCB1
TF_motif_seq_0248	(Motif sequence only)	1993	+	0.8	AAAGG	MYBCOREATCYCB1
TF_motif_seq_0248	(Motif sequence only)	2358	+	0.8	AATGG	MYBCOREATCYCB1
TF_motif_seq_0248	(Motif sequence only)	2428	-	0.8	CTGTT	MYBCOREATCYCB1
TF_motif_seq_0248	(Motif sequence only)	2460	+	0.8	AACGA	MYBCOREATCYCB1
TF_motif_seq_0248	(Motif sequence only)	2668	+	0.8	AACAG	MYBCOREATCYCB1
TF_motif_seq_0248	(Motif sequence only)	2870	-	0.8	CTGTT	MYBCOREATCYCB1
TF_motif_seq_0248	(Motif sequence only)	2926	-	0.8	CCATT	MYBCOREATCYCB1
TF_motif_seq_0248	(Motif sequence only)	2992	+	0.8	AAAGG	MYBCOREATCYCB1
TF_motif_seq_0249	(Motif sequence only)	198	+	0.8	ACTTG	ABRELATERD1
TF_motif_seq_0249	(Motif sequence only)	244	-	0.8	CAAGT	ABRELATERD1
TF_motif_seq_0249	(Motif sequence only)	293	-	0.8	CACTT	ABRELATERD1
TF_motif_seq_0249	(Motif sequence only)	294	+	0.8	ACTTG	ABRELATERD1
TF_motif_seq_0249	(Motif sequence only)	383	+	0.8	AGGTG	ABRELATERD1
TF_motif_seq_0249	(Motif sequence only)	433	+	0.8	ACTTG	ABRELATERD1
TF_motif_seq_0249	(Motif sequence only)	643	-	0.8	CACAT	ABRELATERD1
TF_motif_seq_0249	(Motif sequence only)	663	-	0.8	AACGT	ABRELATERD1
TF_motif_seq_0249	(Motif sequence only)	664	+	0.8	ACGTA	ABRELATERD1
TF_motif_seq_0249	(Motif sequence only)	757	-	0.8	CACAT	ABRELATERD1
TF_motif_seq_0249	(Motif sequence only)	940	-	0.8	CACTT	ABRELATERD1
TF_motif_seq_0249	(Motif sequence only)	991	-	0.8	CAAGT	ABRELATERD1
TF_motif_seq_0249	(Motif sequence only)	1001	-	0.8	CAAGT	ABRELATERD1
TF_motif_seq_0249	(Motif sequence only)	1060	-	0.8	CACCT	ABRELATERD1
TF_motif_seq_0249	(Motif sequence only)	1097	-	0.8	CATGT	ABRELATERD1
TF_motif_seq_0249	(Motif sequence only)	1351	-	0.8	CACAT	ABRELATERD1
TF_motif_seq_0249	(Motif sequence only)	1352	+	0.8	ACATG	ABRELATERD1
TF_motif_seq_0249	(Motif sequence only)	1353	-	0.8	CATGT	ABRELATERD1
TF_motif_seq_0249	(Motif sequence only)	1654	-	0.8	CACTT	ABRELATERD1
TF_motif_seq_0249	(Motif sequence only)	1671	-	0.8	CACTT	ABRELATERD1
TF_motif_seq_0249	(Motif sequence only)	1785	+	0.8	ACATG	ABRELATERD1
TF_motif_seq_0249	(Motif sequence only)	1838	-	0.8	CACTT	ABRELATERD1
TF_motif_seq_0249	(Motif sequence only)	1984	+	0.8	AAGTG	ABRELATERD1
TF_motif_seq_0249	(Motif sequence only)	2006	+	0.8	ACATG	ABRELATERD1
TF_motif_seq_0249	(Motif sequence only)	2142	-	0.8	CAGGT	ABRELATERD1
TF_motif_seq_0249	(Motif sequence only)	2188	-	0.8	CACAT	ABRELATERD1
TF_motif_seq_0249	(Motif sequence only)	2292	+	0.8	AGGTG	ABRELATERD1
TF_motif_seq_0249	(Motif sequence only)	2437	+	0.8	ATGTG	ABRELATERD1
TF_motif_seq_0249	(Motif sequence only)	2461	+	0.8	ACGAG	ABRELATERD1
TF_motif_seq_0249	(Motif sequence only)	2558	+	0.8	ACCTG	ABRELATERD1
TF_motif_seq_0249	(Motif sequence only)	2619	+	0.8	ACGAG	ABRELATERD1
TF_motif_seq_0249	(Motif sequence only)	2653	-	0.8	CATGT	ABRELATERD1
TF_motif_seq_0249	(Motif sequence only)	2674	+	0.8	ACATG	ABRELATERD1
TF_motif_seq_0249	(Motif sequence only)	2750	+	0.8	TCGTG	ABRELATERD1
TF_motif_seq_0249	(Motif sequence only)	2764	+	0.8	ACTTG	ABRELATERD1
TF_motif_seq_0249	(Motif sequence only)	2771	+	0.8	ACTTG	ABRELATERD1
TF_motif_seq_0249	(Motif sequence only)	2778	+	0.8	ACTTG	ABRELATERD1
TF_motif_seq_0249	(Motif sequence only)	2832	-	0.8	CACGC	ABRELATERD1
TF_motif_seq_0249	(Motif sequence only)	2840	-	0.8	CACGC	ABRELATERD1
TF_motif_seq_0249	(Motif sequence only)	2848	-	0.8	CACGC	ABRELATERD1
TF_motif_seq_0249	(Motif sequence only)	2864	-	0.8	CACGC	ABRELATERD1
TF_motif_seq_0249	(Motif sequence only)	2934	-	0.8	CACGA	ABRELATERD1
TF_motif_seq_0261	(Motif sequence only)	9	+	0.8	GAGTC	SURECOREATSULTR11
TF_motif_seq_0261	(Motif sequence only)	139	+	0.8	GAGGC	SURECOREATSULTR11
TF_motif_seq_0261	(Motif sequence only)	150	+	0.8	TAGAC	SURECOREATSULTR11
TF_motif_seq_0261	(Motif sequence only)	298	+	0.8	GAGAT	SURECOREATSULTR11
TF_motif_seq_0261	(Motif sequence only)	414	-	0.8	ATCTC	SURECOREATSULTR11
TF_motif_seq_0261	(Motif sequence only)	487	-	0.8	GTCTA	SURECOREATSULTR11
TF_motif_seq_0261	(Motif sequence only)	570	-	0.8	GTATC	SURECOREATSULTR11
TF_motif_seq_0261	(Motif sequence only)	633	-	0.8	TTCTC	SURECOREATSULTR11
TF_motif_seq_0261	(Motif sequence only)	747	-	0.8	TTCTC	SURECOREATSULTR11
TF_motif_seq_0261	(Motif sequence only)	777	-	0.8	GTTTC	SURECOREATSULTR11
TF_motif_seq_0261	(Motif sequence only)	930	-	0.8	ATCTC	SURECOREATSULTR11
TF_motif_seq_0261	(Motif sequence only)	1067	-	0.8	ATCTC	SURECOREATSULTR11
TF_motif_seq_0261	(Motif sequence only)	1147	+	0.8	GAGAG	SURECOREATSULTR11
TF_motif_seq_0261	(Motif sequence only)	1153	+	0.8	GAGAG	SURECOREATSULTR11
TF_motif_seq_0261	(Motif sequence only)	1155	+	0.8	GAGAT	SURECOREATSULTR11
TF_motif_seq_0261	(Motif sequence only)	1298	+	0.8	GAAAC	SURECOREATSULTR11
TF_motif_seq_0261	(Motif sequence only)	1339	+	0.8	GATAC	SURECOREATSULTR11
TF_motif_seq_0261	(Motif sequence only)	1356	-	0.8	GTATC	SURECOREATSULTR11
TF_motif_seq_0261	(Motif sequence only)	1424	-	0.8	TTCTC	SURECOREATSULTR11
TF_motif_seq_0261	(Motif sequence only)	1533	+	0.8	TAGAC	SURECOREATSULTR11
TF_motif_seq_0261	(Motif sequence only)	1665	-	0.8	GTCTT	SURECOREATSULTR11
TF_motif_seq_0261	(Motif sequence only)	1879	-	0.8	GTCTT	SURECOREATSULTR11
TF_motif_seq_0261	(Motif sequence only)	1961	-	0.8	GTCTT	SURECOREATSULTR11
TF_motif_seq_0261	(Motif sequence only)	2039	+	0.8	GAGAA	SURECOREATSULTR11
TF_motif_seq_0261	(Motif sequence only)	2186	-	0.8	GTCAC	SURECOREATSULTR11
TF_motif_seq_0261	(Motif sequence only)	2221	+	0.8	GAGAT	SURECOREATSULTR11
TF_motif_seq_0261	(Motif sequence only)	2372	+	0.8	GAGAG	SURECOREATSULTR11
TF_motif_seq_0261	(Motif sequence only)	2374	+	0.8	GAGAA	SURECOREATSULTR11
TF_motif_seq_0261	(Motif sequence only)	2452	+	0.8	GAGAT	SURECOREATSULTR11
TF_motif_seq_0261	(Motif sequence only)	2458	+	0.8	GAAAC	SURECOREATSULTR11
TF_motif_seq_0261	(Motif sequence only)	2479	+	0.8	GAGAG	SURECOREATSULTR11
TF_motif_seq_0261	(Motif sequence only)	2519	+	0.8	GAGAG	SURECOREATSULTR11
TF_motif_seq_0261	(Motif sequence only)	2521	+	0.8	GAGAG	SURECOREATSULTR11
TF_motif_seq_0261	(Motif sequence only)	2536	+	0.8	GGGAC	SURECOREATSULTR11
TF_motif_seq_0261	(Motif sequence only)	2562	+	0.8	GAAAC	SURECOREATSULTR11
TF_motif_seq_0261	(Motif sequence only)	2656	-	0.8	GTCAC	SURECOREATSULTR11
TF_motif_seq_0261	(Motif sequence only)	2707	-	0.8	CTCTC	SURECOREATSULTR11
TF_motif_seq_0261	(Motif sequence only)	2713	+	0.8	AAGAC	SURECOREATSULTR11
TF_motif_seq_0261	(Motif sequence only)	2726	-	0.8	ATCTC	SURECOREATSULTR11
TF_motif_seq_0261	(Motif sequence only)	2734	-	0.8	CTCTC	SURECOREATSULTR11
TF_motif_seq_0261	(Motif sequence only)	2752	+	0.8	GTGAC	SURECOREATSULTR11
TF_motif_seq_0261	(Motif sequence only)	2761	+	0.8	GTGAC	SURECOREATSULTR11
TF_motif_seq_0261	(Motif sequence only)	2768	+	0.8	GTGAC	SURECOREATSULTR11
TF_motif_seq_0261	(Motif sequence only)	2775	+	0.8	GTGAC	SURECOREATSULTR11
TF_motif_seq_0261	(Motif sequence only)	2807	-	0.8	CTCTC	SURECOREATSULTR11
TF_motif_seq_0261	(Motif sequence only)	2820	+	0.8	GAGAG	SURECOREATSULTR11
TF_motif_seq_0261	(Motif sequence only)	2822	+	0.8	GAGAA	SURECOREATSULTR11
TF_motif_seq_0261	(Motif sequence only)	2825	+	0.8	AAGAC	SURECOREATSULTR11
TF_motif_seq_0261	(Motif sequence only)	2884	-	0.8	TTCTC	SURECOREATSULTR11
TF_motif_seq_0261	(Motif sequence only)	2890	+	0.8	GCGAC	SURECOREATSULTR11
TF_motif_seq_0261	(Motif sequence only)	2892	-	0.8	GACTC	SURECOREATSULTR11
TF_motif_seq_0261	(Motif sequence only)	2901	-	0.8	GGCTC	SURECOREATSULTR11
TF_motif_seq_0263	(Motif sequence only)	87	+	0.8	GCCAA	SORLIP1AT
TF_motif_seq_0263	(Motif sequence only)	139	-	0.8	GAGGC	SORLIP1AT
TF_motif_seq_0263	(Motif sequence only)	573	+	0.8	TCCAC	SORLIP1AT
TF_motif_seq_0263	(Motif sequence only)	641	+	0.8	ACCAC	SORLIP1AT
TF_motif_seq_0263	(Motif sequence only)	661	+	0.8	GCAAC	SORLIP1AT
TF_motif_seq_0263	(Motif sequence only)	1827	+	0.8	GCCAA	SORLIP1AT
TF_motif_seq_0263	(Motif sequence only)	1860	+	0.8	GCCAA	SORLIP1AT
TF_motif_seq_0263	(Motif sequence only)	2140	+	0.8	GCCAG	SORLIP1AT
TF_motif_seq_0263	(Motif sequence only)	2186	+	0.8	GTCAC	SORLIP1AT
TF_motif_seq_0263	(Motif sequence only)	2233	-	1	GTGGC	SORLIP1AT
TF_motif_seq_0263	(Motif sequence only)	2235	+	0.8	GGCAC	SORLIP1AT
TF_motif_seq_0263	(Motif sequence only)	2364	-	0.8	GTGGG	SORLIP1AT
TF_motif_seq_0263	(Motif sequence only)	2366	-	0.8	GGGGC	SORLIP1AT
TF_motif_seq_0263	(Motif sequence only)	2396	-	0.8	GTAGC	SORLIP1AT
TF_motif_seq_0263	(Motif sequence only)	2616	+	0.8	GCTAC	SORLIP1AT
TF_motif_seq_0263	(Motif sequence only)	2634	-	1	GTGGC	SORLIP1AT
TF_motif_seq_0263	(Motif sequence only)	2656	+	0.8	GTCAC	SORLIP1AT
TF_motif_seq_0263	(Motif sequence only)	2676	-	0.8	ATGGC	SORLIP1AT
TF_motif_seq_0263	(Motif sequence only)	2730	+	0.8	CCCAC	SORLIP1AT
TF_motif_seq_0263	(Motif sequence only)	2752	-	0.8	GTGAC	SORLIP1AT
TF_motif_seq_0263	(Motif sequence only)	2761	-	0.8	GTGAC	SORLIP1AT
TF_motif_seq_0263	(Motif sequence only)	2768	-	0.8	GTGAC	SORLIP1AT
TF_motif_seq_0263	(Motif sequence only)	2775	-	0.8	GTGAC	SORLIP1AT
TF_motif_seq_0263	(Motif sequence only)	2851	+	0.8	GCCCC	SORLIP1AT
TF_motif_seq_0263	(Motif sequence only)	2854	+	0.8	CCCAC	SORLIP1AT
TF_motif_seq_0263	(Motif sequence only)	2890	+	0.8	GCGAC	SORLIP1AT
TF_motif_seq_0263	(Motif sequence only)	2932	+	0.8	CCCAC	SORLIP1AT
TF_motif_seq_0265	(Motif sequence only)	85	+	0.8	AGGCC	SORLIP2AT
TF_motif_seq_0265	(Motif sequence only)	86	-	0.8	GGCCA	SORLIP2AT
TF_motif_seq_0265	(Motif sequence only)	2009	-	0.8	TGCCC	SORLIP2AT
TF_motif_seq_0265	(Motif sequence only)	2235	-	0.8	GGCAC	SORLIP2AT
TF_motif_seq_0265	(Motif sequence only)	2366	+	0.8	GGGGC	SORLIP2AT
TF_motif_seq_0265	(Motif sequence only)	2367	+	0.8	GGGCT	SORLIP2AT
TF_motif_seq_0265	(Motif sequence only)	2536	+	0.8	GGGAC	SORLIP2AT
TF_motif_seq_0265	(Motif sequence only)	2649	+	0.8	GGGTC	SORLIP2AT
TF_motif_seq_0265	(Motif sequence only)	2834	-	0.8	CGCCC	SORLIP2AT
TF_motif_seq_0265	(Motif sequence only)	2842	-	0.8	CGCCC	SORLIP2AT
TF_motif_seq_0265	(Motif sequence only)	2850	-	0.8	CGCCC	SORLIP2AT
TF_motif_seq_0265	(Motif sequence only)	2851	-	0.8	GCCCC	SORLIP2AT
TF_motif_seq_0265	(Motif sequence only)	2866	-	0.8	CGCCC	SORLIP2AT
TF_motif_seq_0265	(Motif sequence only)	2901	-	0.8	GGCTC	SORLIP2AT
TF_motif_seq_0268	(Motif sequence only)	14	-	1	AATCT	ARR1AT
TF_motif_seq_0268	(Motif sequence only)	65	-	1	AATCA	ARR1AT
TF_motif_seq_0268	(Motif sequence only)	114	-	1	AATCA	ARR1AT
TF_motif_seq_0268	(Motif sequence only)	164	-	1	AATCT	ARR1AT
TF_motif_seq_0268	(Motif sequence only)	254	-	1	AATCC	ARR1AT
TF_motif_seq_0268	(Motif sequence only)	290	-	1	AATCA	ARR1AT
TF_motif_seq_0268	(Motif sequence only)	299	+	1	AGATT	ARR1AT
TF_motif_seq_0268	(Motif sequence only)	413	-	1	AATCT	ARR1AT
TF_motif_seq_0268	(Motif sequence only)	529	-	1	AATCT	ARR1AT
TF_motif_seq_0268	(Motif sequence only)	541	+	1	AGATT	ARR1AT
TF_motif_seq_0268	(Motif sequence only)	585	-	1	AATCT	ARR1AT
TF_motif_seq_0268	(Motif sequence only)	754	-	1	AATCA	ARR1AT
TF_motif_seq_0268	(Motif sequence only)	794	+	1	TGATT	ARR1AT
TF_motif_seq_0268	(Motif sequence only)	1121	+	1	TGATT	ARR1AT
TF_motif_seq_0268	(Motif sequence only)	1156	+	1	AGATT	ARR1AT
TF_motif_seq_0268	(Motif sequence only)	1394	+	1	TGATT	ARR1AT
TF_motif_seq_0268	(Motif sequence only)	1403	-	1	AATCA	ARR1AT
TF_motif_seq_0268	(Motif sequence only)	1466	+	1	TGATT	ARR1AT
TF_motif_seq_0268	(Motif sequence only)	1500	-	1	AATCA	ARR1AT
TF_motif_seq_0268	(Motif sequence only)	1553	-	1	AATCA	ARR1AT
TF_motif_seq_0268	(Motif sequence only)	1633	-	1	AATCT	ARR1AT
TF_motif_seq_0268	(Motif sequence only)	1751	+	1	TGATT	ARR1AT
TF_motif_seq_0268	(Motif sequence only)	1760	-	1	AATCC	ARR1AT
TF_motif_seq_0268	(Motif sequence only)	1900	+	1	GGATT	ARR1AT
TF_motif_seq_0268	(Motif sequence only)	1927	+	1	TGATT	ARR1AT
TF_motif_seq_0268	(Motif sequence only)	2337	-	1	AATCC	ARR1AT
TF_motif_seq_0268	(Motif sequence only)	2354	-	1	AATCA	ARR1AT
TF_motif_seq_0268	(Motif sequence only)	2379	+	1	TGATT	ARR1AT
TF_motif_seq_0268	(Motif sequence only)	2503	+	1	TGATT	ARR1AT
TF_motif_seq_0268	(Motif sequence only)	2936	+	1	CGATT	ARR1AT
TF_motif_seq_0275	(Motif sequence only)	11	-	1	GTCAA	WBOXATNPR1
TF_motif_seq_0275	(Motif sequence only)	61	-	0.8	TTCAA	WBOXATNPR1
TF_motif_seq_0275	(Motif sequence only)	87	-	0.8	GCCAA	WBOXATNPR1
TF_motif_seq_0275	(Motif sequence only)	105	-	0.8	GTTAA	WBOXATNPR1
TF_motif_seq_0275	(Motif sequence only)	106	+	0.8	TTAAC	WBOXATNPR1
TF_motif_seq_0275	(Motif sequence only)	115	-	0.8	ATCAA	WBOXATNPR1
TF_motif_seq_0275	(Motif sequence only)	141	-	0.8	GGCAA	WBOXATNPR1
TF_motif_seq_0275	(Motif sequence only)	150	+	0.8	TAGAC	WBOXATNPR1
TF_motif_seq_0275	(Motif sequence only)	152	-	0.8	GACAA	WBOXATNPR1
TF_motif_seq_0275	(Motif sequence only)	177	-	0.8	TTCAA	WBOXATNPR1
TF_motif_seq_0275	(Motif sequence only)	184	+	0.8	TTTAC	WBOXATNPR1
TF_motif_seq_0275	(Motif sequence only)	200	+	0.8	TTGAT	WBOXATNPR1
TF_motif_seq_0275	(Motif sequence only)	226	+	0.8	TTCAC	WBOXATNPR1
TF_motif_seq_0275	(Motif sequence only)	249	+	0.8	TTGAT	WBOXATNPR1
TF_motif_seq_0275	(Motif sequence only)	296	+	0.8	TTGAG	WBOXATNPR1
TF_motif_seq_0275	(Motif sequence only)	314	-	0.8	ATCAA	WBOXATNPR1
TF_motif_seq_0275	(Motif sequence only)	385	-	0.8	GTGAA	WBOXATNPR1
TF_motif_seq_0275	(Motif sequence only)	430	+	1	TTGAC	WBOXATNPR1
TF_motif_seq_0275	(Motif sequence only)	435	+	1	TTGAC	WBOXATNPR1
TF_motif_seq_0275	(Motif sequence only)	460	-	0.8	TTCAA	WBOXATNPR1
TF_motif_seq_0275	(Motif sequence only)	487	-	0.8	GTCTA	WBOXATNPR1
TF_motif_seq_0275	(Motif sequence only)	603	+	0.8	TTGAA	WBOXATNPR1
TF_motif_seq_0275	(Motif sequence only)	635	-	0.8	CTCAA	WBOXATNPR1
TF_motif_seq_0275	(Motif sequence only)	646	-	0.8	ATCAA	WBOXATNPR1
TF_motif_seq_0275	(Motif sequence only)	704	+	0.8	ATGAC	WBOXATNPR1
TF_motif_seq_0275	(Motif sequence only)	728	-	0.8	TTCAA	WBOXATNPR1
TF_motif_seq_0275	(Motif sequence only)	771	-	0.8	TTCAA	WBOXATNPR1
TF_motif_seq_0275	(Motif sequence only)	820	-	0.8	GTAAA	WBOXATNPR1
TF_motif_seq_0275	(Motif sequence only)	918	+	0.8	ATGAC	WBOXATNPR1
TF_motif_seq_0275	(Motif sequence only)	932	-	0.8	CTCAA	WBOXATNPR1
TF_motif_seq_0275	(Motif sequence only)	989	-	0.8	TTCAA	WBOXATNPR1
TF_motif_seq_0275	(Motif sequence only)	999	-	0.8	TTCAA	WBOXATNPR1
TF_motif_seq_0275	(Motif sequence only)	1019	+	0.8	TTGAA	WBOXATNPR1
TF_motif_seq_0275	(Motif sequence only)	1049	-	0.8	ATCAA	WBOXATNPR1
TF_motif_seq_0275	(Motif sequence only)	1058	+	0.8	TTCAC	WBOXATNPR1
TF_motif_seq_0275	(Motif sequence only)	1069	-	0.8	CTCAA	WBOXATNPR1
TF_motif_seq_0275	(Motif sequence only)	1081	-	0.8	GTAAA	WBOXATNPR1
TF_motif_seq_0275	(Motif sequence only)	1101	+	0.8	TTTAC	WBOXATNPR1
TF_motif_seq_0275	(Motif sequence only)	1120	+	0.8	TTGAT	WBOXATNPR1
TF_motif_seq_0275	(Motif sequence only)	1131	+	0.8	TTGAA	WBOXATNPR1
TF_motif_seq_0275	(Motif sequence only)	1159	+	0.8	TTGAA	WBOXATNPR1
TF_motif_seq_0275	(Motif sequence only)	1223	+	0.8	TTGAA	WBOXATNPR1
TF_motif_seq_0275	(Motif sequence only)	1296	+	0.8	TTGAA	WBOXATNPR1
TF_motif_seq_0275	(Motif sequence only)	1309	-	0.8	TTCAA	WBOXATNPR1
TF_motif_seq_0275	(Motif sequence only)	1321	-	1	GTCAA	WBOXATNPR1
TF_motif_seq_0275	(Motif sequence only)	1332	-	0.8	ATCAA	WBOXATNPR1
TF_motif_seq_0275	(Motif sequence only)	1337	+	0.8	TTGAT	WBOXATNPR1
TF_motif_seq_0275	(Motif sequence only)	1377	-	0.8	GTGAA	WBOXATNPR1
TF_motif_seq_0275	(Motif sequence only)	1398	-	0.8	TTCAA	WBOXATNPR1
TF_motif_seq_0275	(Motif sequence only)	1501	-	0.8	ATCAA	WBOXATNPR1
TF_motif_seq_0275	(Motif sequence only)	1533	+	0.8	TAGAC	WBOXATNPR1
TF_motif_seq_0275	(Motif sequence only)	1574	+	0.8	TTGAA	WBOXATNPR1
TF_motif_seq_0275	(Motif sequence only)	1587	-	0.8	GTTAA	WBOXATNPR1
TF_motif_seq_0275	(Motif sequence only)	1606	-	0.8	GTAAA	WBOXATNPR1
TF_motif_seq_0275	(Motif sequence only)	1624	+	0.8	TTTAC	WBOXATNPR1
TF_motif_seq_0275	(Motif sequence only)	1630	+	0.8	TTGAA	WBOXATNPR1
TF_motif_seq_0275	(Motif sequence only)	1652	+	0.8	TTCAC	WBOXATNPR1
TF_motif_seq_0275	(Motif sequence only)	1663	+	0.8	TTGTC	WBOXATNPR1
TF_motif_seq_0275	(Motif sequence only)	1669	+	0.8	TTCAC	WBOXATNPR1
TF_motif_seq_0275	(Motif sequence only)	1708	-	0.8	CTCAA	WBOXATNPR1
TF_motif_seq_0275	(Motif sequence only)	1742	-	1	GTCAA	WBOXATNPR1
TF_motif_seq_0275	(Motif sequence only)	1805	+	0.8	TTAAC	WBOXATNPR1
TF_motif_seq_0275	(Motif sequence only)	1825	+	0.8	TTGCC	WBOXATNPR1
TF_motif_seq_0275	(Motif sequence only)	1827	-	0.8	GCCAA	WBOXATNPR1
TF_motif_seq_0275	(Motif sequence only)	1858	+	0.8	TTGCC	WBOXATNPR1
TF_motif_seq_0275	(Motif sequence only)	1860	-	0.8	GCCAA	WBOXATNPR1
TF_motif_seq_0275	(Motif sequence only)	1865	+	0.8	TTGCC	WBOXATNPR1
TF_motif_seq_0275	(Motif sequence only)	1870	-	1	GTCAA	WBOXATNPR1
TF_motif_seq_0275	(Motif sequence only)	1877	+	0.8	TTGTC	WBOXATNPR1
TF_motif_seq_0275	(Motif sequence only)	1885	-	0.8	GTGAA	WBOXATNPR1
TF_motif_seq_0275	(Motif sequence only)	1964	-	0.8	TTCAA	WBOXATNPR1
TF_motif_seq_0275	(Motif sequence only)	1975	-	0.8	TTCAA	WBOXATNPR1
TF_motif_seq_0275	(Motif sequence only)	2013	-	0.8	CTCAA	WBOXATNPR1
TF_motif_seq_0275	(Motif sequence only)	2037	+	0.8	TTGAG	WBOXATNPR1
TF_motif_seq_0275	(Motif sequence only)	2070	-	0.8	TTCAA	WBOXATNPR1
TF_motif_seq_0275	(Motif sequence only)	2075	+	0.8	TTTAC	WBOXATNPR1
TF_motif_seq_0275	(Motif sequence only)	2107	-	0.8	GTTAA	WBOXATNPR1
TF_motif_seq_0275	(Motif sequence only)	2168	+	0.8	TTTAC	WBOXATNPR1
TF_motif_seq_0275	(Motif sequence only)	2186	-	0.8	GTCAC	WBOXATNPR1
TF_motif_seq_0275	(Motif sequence only)	2211	+	0.8	ATGAC	WBOXATNPR1
TF_motif_seq_0275	(Motif sequence only)	2213	-	0.8	GACAA	WBOXATNPR1
TF_motif_seq_0275	(Motif sequence only)	2246	-	0.8	GTGAA	WBOXATNPR1
TF_motif_seq_0275	(Motif sequence only)	2355	-	0.8	ATCAA	WBOXATNPR1
TF_motif_seq_0275	(Motif sequence only)	2382	+	0.8	TTGAA	WBOXATNPR1
TF_motif_seq_0275	(Motif sequence only)	2419	+	0.8	TTGAT	WBOXATNPR1
TF_motif_seq_0275	(Motif sequence only)	2442	+	0.8	TTGAA	WBOXATNPR1
TF_motif_seq_0275	(Motif sequence only)	2490	-	0.8	GTTAA	WBOXATNPR1
TF_motif_seq_0275	(Motif sequence only)	2502	+	0.8	TTGAT	WBOXATNPR1
TF_motif_seq_0275	(Motif sequence only)	2551	-	1	GTCAA	WBOXATNPR1
TF_motif_seq_0275	(Motif sequence only)	2651	-	0.8	GTCAT	WBOXATNPR1
TF_motif_seq_0275	(Motif sequence only)	2656	-	0.8	GTCAC	WBOXATNPR1
TF_motif_seq_0275	(Motif sequence only)	2665	-	0.8	ATCAA	WBOXATNPR1
TF_motif_seq_0275	(Motif sequence only)	2709	-	0.8	CTCAA	WBOXATNPR1
TF_motif_seq_0275	(Motif sequence only)	2718	-	0.8	TTCAA	WBOXATNPR1
TF_motif_seq_0275	(Motif sequence only)	2752	+	0.8	GTGAC	WBOXATNPR1
TF_motif_seq_0275	(Motif sequence only)	2761	+	0.8	GTGAC	WBOXATNPR1
TF_motif_seq_0275	(Motif sequence only)	2768	+	0.8	GTGAC	WBOXATNPR1
TF_motif_seq_0275	(Motif sequence only)	2775	+	0.8	GTGAC	WBOXATNPR1
TF_motif_seq_0275	(Motif sequence only)	2959	-	0.8	GTCCA	WBOXATNPR1
TF_motif_seq_0288	(Motif sequence only)	1592	-	1	aTGAGT	PREATPRODH
TF_motif_seq_0288	(Motif sequence only)	2486	-	1	aTGAGT	PREATPRODH
TF_motif_seq_0290	(Motif sequence only)	438	+	1	ACTTTg	TBOXATGAPB
TF_motif_seq_0290	(Motif sequence only)	773	-	1	cAAAGT	TBOXATGAPB
TF_motif_seq_0290	(Motif sequence only)	1627	+	1	ACTTTg	TBOXATGAPB
TF_motif_seq_0321	(Motif sequence only)	72	-	1	aTTATC	GT1CONSENSUS
TF_motif_seq_0321	(Motif sequence only)	96	-	1	tTTTTC	GT1CONSENSUS
TF_motif_seq_0321	(Motif sequence only)	97	-	1	tTTTCC	GT1CONSENSUS
TF_motif_seq_0321	(Motif sequence only)	174	-	1	tTTTTC	GT1CONSENSUS
TF_motif_seq_0321	(Motif sequence only)	223	-	1	aTTTTC	GT1CONSENSUS
TF_motif_seq_0321	(Motif sequence only)	251	+	1	GATAAt	GT1CONSENSUS
TF_motif_seq_0321	(Motif sequence only)	280	-	1	aTTTCC	GT1CONSENSUS
TF_motif_seq_0321	(Motif sequence only)	374	+	1	GAAAAa	GT1CONSENSUS
TF_motif_seq_0321	(Motif sequence only)	403	+	1	GGAAAt	GT1CONSENSUS
TF_motif_seq_0321	(Motif sequence only)	444	-	1	tTTTCC	GT1CONSENSUS
TF_motif_seq_0321	(Motif sequence only)	547	-	1	tTTTTC	GT1CONSENSUS
TF_motif_seq_0321	(Motif sequence only)	582	+	1	GAAAAt	GT1CONSENSUS
TF_motif_seq_0321	(Motif sequence only)	717	-	1	aTTTTC	GT1CONSENSUS
TF_motif_seq_0321	(Motif sequence only)	768	-	1	aTTTTC	GT1CONSENSUS
TF_motif_seq_0321	(Motif sequence only)	889	-	1	tTTTTC	GT1CONSENSUS
TF_motif_seq_0321	(Motif sequence only)	905	+	1	GATAAa	GT1CONSENSUS
TF_motif_seq_0321	(Motif sequence only)	978	-	1	tTTATC	GT1CONSENSUS
TF_motif_seq_0321	(Motif sequence only)	986	-	1	tTTTTC	GT1CONSENSUS
TF_motif_seq_0321	(Motif sequence only)	996	-	1	tTTTTC	GT1CONSENSUS
TF_motif_seq_0321	(Motif sequence only)	1006	-	1	aTTTTC	GT1CONSENSUS
TF_motif_seq_0321	(Motif sequence only)	1026	-	1	aTTTCC	GT1CONSENSUS
TF_motif_seq_0321	(Motif sequence only)	1046	-	1	tTTATC	GT1CONSENSUS
TF_motif_seq_0321	(Motif sequence only)	1101	-	1	tTTACC	GT1CONSENSUS
TF_motif_seq_0321	(Motif sequence only)	1110	-	1	aTTTTC	GT1CONSENSUS
TF_motif_seq_0321	(Motif sequence only)	1246	-	1	tTTTTC	GT1CONSENSUS
TF_motif_seq_0321	(Motif sequence only)	1276	-	1	aTTTCC	GT1CONSENSUS
TF_motif_seq_0321	(Motif sequence only)	1315	+	1	GAAAAt	GT1CONSENSUS
TF_motif_seq_0321	(Motif sequence only)	1379	+	1	GAAAAa	GT1CONSENSUS
TF_motif_seq_0321	(Motif sequence only)	1441	+	1	GGAAAa	GT1CONSENSUS
TF_motif_seq_0321	(Motif sequence only)	1442	+	1	GAAAAa	GT1CONSENSUS
TF_motif_seq_0321	(Motif sequence only)	1460	+	1	GAAAAa	GT1CONSENSUS
TF_motif_seq_0321	(Motif sequence only)	1468	-	1	aTTTTC	GT1CONSENSUS
TF_motif_seq_0321	(Motif sequence only)	1507	+	1	GAAAAa	GT1CONSENSUS
TF_motif_seq_0321	(Motif sequence only)	1579	+	1	GAAAAt	GT1CONSENSUS
TF_motif_seq_0321	(Motif sequence only)	1645	-	1	aTTTCC	GT1CONSENSUS
TF_motif_seq_0321	(Motif sequence only)	1657	-	1	tTTTTC	GT1CONSENSUS
TF_motif_seq_0321	(Motif sequence only)	1689	-	1	tTTTTC	GT1CONSENSUS
TF_motif_seq_0321	(Motif sequence only)	1690	-	1	tTTTCC	GT1CONSENSUS
TF_motif_seq_0321	(Motif sequence only)	1701	-	1	aTTTTC	GT1CONSENSUS
TF_motif_seq_0321	(Motif sequence only)	1702	-	1	tTTTCC	GT1CONSENSUS
TF_motif_seq_0321	(Motif sequence only)	1714	-	1	tTTTTC	GT1CONSENSUS
TF_motif_seq_0321	(Motif sequence only)	1814	+	1	GAAAAa	GT1CONSENSUS
TF_motif_seq_0321	(Motif sequence only)	1929	-	1	aTTTTC	GT1CONSENSUS
TF_motif_seq_0321	(Motif sequence only)	1972	-	1	aTTTTC	GT1CONSENSUS
TF_motif_seq_0321	(Motif sequence only)	2041	+	1	GAAAAa	GT1CONSENSUS
TF_motif_seq_0321	(Motif sequence only)	2075	-	1	tTTACC	GT1CONSENSUS
TF_motif_seq_0321	(Motif sequence only)	2094	-	1	aTTTTC	GT1CONSENSUS
TF_motif_seq_0321	(Motif sequence only)	2144	+	1	GGTAAt	GT1CONSENSUS
TF_motif_seq_0321	(Motif sequence only)	2465	+	1	GGAAAa	GT1CONSENSUS
TF_motif_seq_0321	(Motif sequence only)	2466	+	1	GAAAAa	GT1CONSENSUS
TF_motif_seq_0321	(Motif sequence only)	2510	+	1	GAAAAa	GT1CONSENSUS
TF_motif_seq_0321	(Motif sequence only)	2570	+	1	GAAAAa	GT1CONSENSUS
TF_motif_seq_0321	(Motif sequence only)	2995	+	1	GGAAAa	GT1CONSENSUS
TF_motif_seq_0323	(Motif sequence only)	2750	-	1	tCGTGA	RHERPATEXPA7
TF_motif_seq_0336	(Motif sequence only)	73	+	1	TTATCc	SREATMSD
TF_motif_seq_0341	(Motif sequence only)	509	+	0.95	cAACCA	MYB1AT
TF_motif_seq_0341	(Motif sequence only)	1788	-	1	TGGTTt	MYB1AT
TF_motif_seq_0343	(Motif sequence only)	217	+	0.86	AAACAta	ANAERO1CONSENSUS
TF_motif_seq_0343	(Motif sequence only)	440	-	1	ttTGTTT	ANAERO1CONSENSUS
TF_motif_seq_0343	(Motif sequence only)	731	+	0.86	AAACAta	ANAERO1CONSENSUS
TF_motif_seq_0343	(Motif sequence only)	823	+	0.86	AAACAta	ANAERO1CONSENSUS
TF_motif_seq_0343	(Motif sequence only)	1171	+	1	AAACAaa	ANAERO1CONSENSUS
TF_motif_seq_0343	(Motif sequence only)	1510	+	1	AAACAaa	ANAERO1CONSENSUS
TF_motif_seq_0343	(Motif sequence only)	1514	+	0.86	AAACAta	ANAERO1CONSENSUS
TF_motif_seq_0343	(Motif sequence only)	1678	-	1	ttTGTTT	ANAERO1CONSENSUS
TF_motif_seq_0343	(Motif sequence only)	1727	+	0.86	AAACAta	ANAERO1CONSENSUS
TF_motif_seq_0343	(Motif sequence only)	2193	-	1	ttTGTTT	ANAERO1CONSENSUS
TF_motif_seq_0366	(Motif sequence only)	32	-	0.86	agGTTAG	MYBATRD22
TF_motif_seq_0366	(Motif sequence only)	50	+	0.86	CTAACta	MYBATRD22
TF_motif_seq_0369	(Motif sequence only)	1149	+	1	GAGTGag	SORLIP5AT
TF_motif_seq_0369	(Motif sequence only)	2244	+	0.86	GAGTGaa	SORLIP5AT
TF_motif_seq_0369	(Motif sequence only)	2362	+	0.86	GAGTGgg	SORLIP5AT
TF_motif_seq_0369	(Motif sequence only)	2402	+	0.86	GAGTGat	SORLIP5AT
TF_motif_seq_0369	(Motif sequence only)	2526	+	1	GAGTGag	SORLIP5AT
TF_motif_seq_0369	(Motif sequence only)	2628	+	1	GAGTGag	SORLIP5AT
TF_motif_seq_0369	(Motif sequence only)	2730	-	0.86	ccCACTC	SORLIP5AT
TF_motif_seq_0369	(Motif sequence only)	2784	+	1	GAGTGag	SORLIP5AT
TF_motif_seq_0369	(Motif sequence only)	2854	-	0.86	ccCACTC	SORLIP5AT
TF_motif_seq_0373	(Motif sequence only)	34	+	0.86	GTTAGta	MYB1LEPR
TF_motif_seq_0373	(Motif sequence only)	48	-	0.86	taCTAAC	MYB1LEPR
TF_motif_seq_0377	(Motif sequence only)	102	-	1	ctTGTTA	GAREAT
TF_motif_seq_0377	(Motif sequence only)	211	+	1	TAACAaa	GAREAT
TF_motif_seq_0377	(Motif sequence only)	1036	+	0.96	TAACAat	GAREAT
TF_motif_seq_0377	(Motif sequence only)	1806	+	0.84	TAACAta	GAREAT
TF_motif_seq_0377	(Motif sequence only)	2104	-	0.96	gtTGTTA	GAREAT
TF_motif_seq_0377	(Motif sequence only)	2129	-	1	ttTGTTA	GAREAT
TF_motif_seq_0377	(Motif sequence only)	2682	+	0.96	TAACAat	GAREAT
TF_motif_seq_0390	(Motif sequence only)	67	+	0.86	TCATCat	ANAERO3CONSENSUS
TF_motif_seq_0390	(Motif sequence only)	2419	-	0.86	ttGATGA	ANAERO3CONSENSUS
TF_motif_seq_0399	(Motif sequence only)	114	-	0.84	aaTCAAA	WBBOXPCWRKY1
TF_motif_seq_0399	(Motif sequence only)	1018	+	0.84	TTTGAac	WBBOXPCWRKY1
TF_motif_seq_0399	(Motif sequence only)	1500	-	0.84	aaTCAAA	WBBOXPCWRKY1
TF_motif_seq_0399	(Motif sequence only)	1629	+	0.84	TTTGAat	WBBOXPCWRKY1
TF_motif_seq_0399	(Motif sequence only)	1869	-	0.96	cgTCAAA	WBBOXPCWRKY1
TF_motif_seq_0399	(Motif sequence only)	2550	-	1	agTCAAA	WBBOXPCWRKY1
TF_motif_seq_0402	(Motif sequence only)	365	+	1	AAACCcta	UP2ATMSD
TF_motif_seq_0403	(Motif sequence only)	161	+	1	aaaAATCT	CCA1ATLHCB1
TF_motif_seq_0403	(Motif sequence only)	541	-	0.97	AGATTatt	CCA1ATLHCB1
TF_motif_seq_0403	(Motif sequence only)	582	+	0.86	gaaAATCT	CCA1ATLHCB1
TF_motif_seq_0404	(Motif sequence only)	153	+	0.88	ACAAAaaa	XYLAT
TF_motif_seq_0404	(Motif sequence only)	1675	-	0.88	tttTTTGT	XYLAT
TF_motif_seq_0404	(Motif sequence only)	1879	-	0.88	gtcTTTGT	XYLAT
TF_motif_seq_0404	(Motif sequence only)	2227	-	0.88	tttTTTGT	XYLAT
TF_motif_seq_0415	(Motif sequence only)	230	+	0.88	CAAAAccc	CDA1ATCAB2
TF_motif_seq_0416	(Motif sequence only)	2660	+	0.88	CAAACatc	PROXBBNNAPA
TF_motif_seq_0417	(Motif sequence only)	2289	-	0.88	tagAGGTG	SBOXATRBCS
TF_motif_seq_0434	(Motif sequence only)	23	+	0.83	GTATAtca	P1BS
TF_motif_seq_0434	(Motif sequence only)	131	+	0.83	GCATAtat	P1BS
TF_motif_seq_0434	(Motif sequence only)	192	-	0.83	taaTATAC	P1BS
TF_motif_seq_0434	(Motif sequence only)	494	-	0.83	gttTATTC	P1BS
TF_motif_seq_0434	(Motif sequence only)	866	-	0.83	taaTATAC	P1BS
TF_motif_seq_0434	(Motif sequence only)	963	+	0.83	GTATAttt	P1BS
TF_motif_seq_0434	(Motif sequence only)	1053	-	0.83	agaTATTC	P1BS
TF_motif_seq_0434	(Motif sequence only)	1073	-	0.83	ataTATTC	P1BS
TF_motif_seq_0434	(Motif sequence only)	1088	+	0.83	GGATAtat	P1BS
TF_motif_seq_0434	(Motif sequence only)	1090	-	0.83	ataTATTC	P1BS
TF_motif_seq_0434	(Motif sequence only)	1328	+	0.83	GAATAtca	P1BS
TF_motif_seq_0434	(Motif sequence only)	2082	+	0.83	GAATAtat	P1BS
TF_motif_seq_0434	(Motif sequence only)	2090	+	0.83	GTATAttt	P1BS
TF_motif_seq_0434	(Motif sequence only)	2961	-	0.83	ccaTATTC	P1BS
TF_motif_seq_0435	(Motif sequence only)	752	-	0.75	ataATCAC	PIATGAPB
TF_motif_seq_0435	(Motif sequence only)	2404	+	0.75	GTGATctt	PIATGAPB
TF_motif_seq_0445	(Motif sequence only)	352	-	1	tacATTTA	L1BOXATPDF1
TF_motif_seq_0445	(Motif sequence only)	522	-	0.86	tatATTTA	L1BOXATPDF1
TF_motif_seq_0445	(Motif sequence only)	907	+	0.86	TAAATtta	L1BOXATPDF1
TF_motif_seq_0445	(Motif sequence only)	907	-	0.86	taaATTTA	L1BOXATPDF1
TF_motif_seq_0445	(Motif sequence only)	1160	-	0.86	tgaATTTA	L1BOXATPDF1
TF_motif_seq_0445	(Motif sequence only)	1181	-	0.86	tatATTTA	L1BOXATPDF1
TF_motif_seq_0445	(Motif sequence only)	1208	+	0.97	TAAATgaa	L1BOXATPDF1
TF_motif_seq_0445	(Motif sequence only)	1415	-	0.86	tatATTTA	L1BOXATPDF1
TF_motif_seq_0445	(Motif sequence only)	1535	-	0.86	gacATTTA	L1BOXATPDF1
TF_motif_seq_0450	(Motif sequence only)	431	+	0.75	TGACTtga	PALINDROMICCBOXGM
TF_motif_seq_0450	(Motif sequence only)	705	+	0.75	TGACAtct	PALINDROMICCBOXGM
TF_motif_seq_0450	(Motif sequence only)	1866	+	0.88	TGCCGtca	PALINDROMICCBOXGM
TF_motif_seq_0450	(Motif sequence only)	1866	-	0.88	tgcCGTCA	PALINDROMICCBOXGM
TF_motif_seq_0450	(Motif sequence only)	2009	-	0.75	tgcCCTCA	PALINDROMICCBOXGM
TF_motif_seq_0450	(Motif sequence only)	2652	-	0.75	tcaTGTCA	PALINDROMICCBOXGM
TF_motif_seq_0450	(Motif sequence only)	2714	-	0.75	agaCTTCA	PALINDROMICCBOXGM
TF_motif_seq_0450	(Motif sequence only)	2826	-	0.75	agaCCTCA	PALINDROMICCBOXGM
TF_motif_seq_0455	(Motif sequence only)	778	+	1	TTTCCcgc	E2FANTRNR
TF_motif_seq_0455	(Motif sequence only)	1646	+	0.75	TTTCCctt	E2FANTRNR
TF_motif_seq_0455	(Motif sequence only)	1703	+	0.88	TTTCCctc	E2FANTRNR
TF_motif_seq_0455	(Motif sequence only)	2269	-	0.75	ggaGGAAA	E2FANTRNR
TF_motif_seq_0455	(Motif sequence only)	2454	-	0.75	gatGGAAA	E2FANTRNR
TF_motif_seq_0458	(Motif sequence only)	139	-	0.94	gaGGCAAa	E2FCONSENSUS
TF_motif_seq_0458	(Motif sequence only)	778	+	1	tTTCCCgc	E2FCONSENSUS
TF_motif_seq_0458	(Motif sequence only)	1703	+	0.94	tTTCCCtc	E2FCONSENSUS
TF_motif_seq_0458	(Motif sequence only)	1718	-	0.94	tcGGGAAt	E2FCONSENSUS
[truncated: 10 more rows]

## Sheet: Vitvi00g01060
ID Locus	Vitvi00g01060
Gene	LBDIc5
Matrix ID	Family	Position	Strand	Similar Score	Hit Sequence	TF ID or Motif name
TFmatrixID_0002	AT-Hook	198	+	0.94	ttTAATTttt	AT1G63480
TFmatrixID_0002	AT-Hook	1431	-	0.92	ataAATTAaa	AT1G63480
TFmatrixID_0003	AT-Hook	2865	-	0.98	aaaaTATATa	AT1G63480
TFmatrixID_0005	AT-Hook	281	-	1	tatTTAATta	AT4G14465
TFmatrixID_0005	AT-Hook	1611	+	0.92	acATTAAata	AT4G14465
TFmatrixID_0005	AT-Hook	2214	-	0.97	catTTAATta	AT4G14465
TFmatrixID_0006	AT-Hook	2477	-	0.96	tataATAATt	AT4G14465
TFmatrixID_0007	AT-Hook	281	-	0.97	tattTAATTa	AT4G35390
TFmatrixID_0007	AT-Hook	2214	-	0.96	cattTAATTa	AT4G35390
TFmatrixID_0009	AT-Hook	206	+	0.98	ttatTTATTt	AT4G35390
TFmatrixID_0009	AT-Hook	210	+	0.98	ttatTTATTt	AT4G35390
TFmatrixID_0009	AT-Hook	1012	-	0.96	tAATAAataa	AT4G35390
TFmatrixID_0009	AT-Hook	1016	-	0.98	aAATAAataa	AT4G35390
TFmatrixID_0009	AT-Hook	1429	-	0.98	tAATAAatta	AT4G35390
TFmatrixID_0009	AT-Hook	2517	-	0.96	gAATAAattc	AT4G35390
TFmatrixID_0011	NAC;NAM	1189	+	1	aacACGTAac	AT3G15500
TFmatrixID_0012	NAC;NAM	1189	-	0.9	aacACGTAac	AT3G15500
TFmatrixID_0013	NAC;NAM	424	-	0.93	ttTGCGTttt	AT3G18400
TFmatrixID_0013	NAC;NAM	1634	+	1	cgcACGCAat	AT3G18400
TFmatrixID_0013	NAC;NAM	2267	+	0.93	tttACGCAaa	AT3G18400
TFmatrixID_0014	MYB;ARR-B	318	+	0.89	aaAGATAaga	AT1G67710
TFmatrixID_0018	Myb/SANT;MYB;ARR-B	1673	+	0.9	gaGGATCagc	AT2G01760
TFmatrixID_0021	C2H2	1550	+	0.92	ctCAGCTcat	AT4G35610
TFmatrixID_0021	C2H2	1978	+	0.9	ggCAGCTtaa	AT4G35610
TFmatrixID_0022	Trihelix	543	+	1	tacGGTAAat	AT5G28300
TFmatrixID_0026	bZIP;Homeodomain;HD-ZIP	240	+	0.97	ccATTATtgt	AT5G03790
TFmatrixID_0026	bZIP;Homeodomain;HD-ZIP	799	+	1	aaATTATtga	AT5G03790
TFmatrixID_0026	bZIP;Homeodomain;HD-ZIP	1005	+	0.94	aaATTATtaa	AT5G03790
TFmatrixID_0026	bZIP;Homeodomain;HD-ZIP	2478	-	0.94	ataATAATtt	AT5G03790
TFmatrixID_0026	bZIP;Homeodomain;HD-ZIP	2882	+	0.94	caATTATtaa	AT5G03790
TFmatrixID_0027	bZIP	1906	+	0.88	gTGACGtgag	AT1G42990
TFmatrixID_0028	bZIP	1767	-	0.88	ctGACGTtgt	AT1G42990
TFmatrixID_0028	bZIP	1906	-	0.95	gtGACGTgag	AT1G42990
TFmatrixID_0029	MYB-related	2564	+	0.9	ataATATCtt	AT2G46830
TFmatrixID_0030	MYB-related	2564	-	0.95	ataaTATCTt	AT2G46830
TFmatrixID_0030	MYB-related	2587	-	1	attaTATCTt	AT2G46830
TFmatrixID_0031	Dof	220	+	0.97	aaAAAAGtca	AT2G46590
TFmatrixID_0031	Dof	298	+	0.99	taAAAAGtga	AT2G46590
TFmatrixID_0031	Dof	1400	+	0.99	caAAAAGtaa	AT2G46590
TFmatrixID_0042	GATA;tify	1719	+	0.96	ctAGATCcca	AT5G25830
TFmatrixID_0044	MYB;G2-like	47	-	0.91	gcAGATTatt	AT2G20570
TFmatrixID_0044	MYB;G2-like	2310	-	0.99	ccAGATTctt	AT2G20570
TFmatrixID_0047	bZIP;Homeodomain;HD-ZIP	798	+	0.91	gaaATTATtg	AT1G52150
TFmatrixID_0047	bZIP;Homeodomain;HD-ZIP	1004	+	0.92	taaATTATta	AT1G52150
TFmatrixID_0047	bZIP;Homeodomain;HD-ZIP	2479	-	0.92	taATAATttt	AT1G52150
TFmatrixID_0047	bZIP;Homeodomain;HD-ZIP	2881	+	0.92	tcaATTATta	AT1G52150
TFmatrixID_0048	Myb/SANT;MYB;G2-like	982	+	0.99	agaaTATTCg	AT5G16560
TFmatrixID_0048	Myb/SANT;MYB;G2-like	982	-	0.98	aGAATAttcg	AT5G16560
TFmatrixID_0049	Myb/SANT;MYB;G2-like	982	+	0.99	aGAATAttcg	AT5G42630
TFmatrixID_0049	Myb/SANT;MYB;G2-like	982	-	0.98	agaaTATTCg	AT5G42630
TFmatrixID_0050	Myb/SANT;MYB;G2-like	981	-	0.98	aaGAATAttc	AT5G42630
TFmatrixID_0050	Myb/SANT;MYB;G2-like	983	+	0.97	gaaTATTCgt	AT5G42630
TFmatrixID_0057	AP2;RAV	1340	+	0.97	gCAACAtc	AT1G25560
TFmatrixID_0057	AP2;RAV	1422	-	0.94	aaTGTTGt	AT1G25560
TFmatrixID_0058	Homeodomain;bZIP;HD-ZIP	796	+	0.97	tcgaaATTATtgac	AT3G01470
TFmatrixID_0058	Homeodomain;bZIP;HD-ZIP	1002	+	0.95	attaaATTATtaat	AT3G01470
TFmatrixID_0058	Homeodomain;bZIP;HD-ZIP	2477	-	0.95	tataATAATtttct	AT3G01470
TFmatrixID_0058	Homeodomain;bZIP;HD-ZIP	2879	+	0.95	aatcaATTATtaat	AT3G01470
TFmatrixID_0063	AP2;RAV	1340	+	0.98	gCAACAtc	AT1G68840
TFmatrixID_0066	AP2;ERF	1360	+	1	gCACCGata	AT1G22190;AT1G36060;AT1G75490;AT2G40340;AT2G40350;AT3G57600;AT5G05410;AT5G18450
TFmatrixID_0079	AP2;ERF	2754	-	0.99	acgGCGGCag	AT1G04370;AT3G23220;AT3G23240;AT4G18450
TFmatrixID_0090	AP2;B3;RAV	1159	+	0.99	gccACCTGgcgc	AT1G13260
TFmatrixID_0090	AP2;B3;RAV	1195	-	0.99	taacCAGGTgcc	AT1G13260
TFmatrixID_0111	bHLH	1045	+	0.87	ctcatgCACGTgataaac	AT1G09530
TFmatrixID_0111	bHLH	1045	-	0.87	ctcatgcACGTGataaac	AT1G09530
TFmatrixID_0116	Homeodomain;bZIP;HD-ZIP	240	+	0.93	ccaTTATTg	AT5G65310
TFmatrixID_0116	Homeodomain;bZIP;HD-ZIP	799	+	0.93	aaaTTATTg	AT5G65310
TFmatrixID_0116	Homeodomain;bZIP;HD-ZIP	2882	+	0.98	caaTTATTa	AT5G65310
TFmatrixID_0123	AP2;B3;RAV	1422	+	0.99	aaTGTTGtaa	AT1G13260
TFmatrixID_0126	AP2;B3;RAV	1340	-	0.99	gCAACAtc	AT3G25730
TFmatrixID_0126	AP2;B3;RAV	1422	+	0.99	aaTGTTGt	AT3G25730
TFmatrixID_0127	AP2;B3;RAV	1650	+	0.93	aCAACAca	AT3G25730
TFmatrixID_0129	AT-Hook	90	+	1	ttaaAAATT	AT1G14900;AT1G48610
TFmatrixID_0129	AT-Hook	201	-	1	AATTTttat	AT1G14900;AT1G48610
TFmatrixID_0129	AT-Hook	617	-	1	AATTTttca	AT1G14900;AT1G48610
TFmatrixID_0129	AT-Hook	2492	-	1	AATTTtttt	AT1G14900;AT1G48610
TFmatrixID_0129	AT-Hook	2531	-	1	AATTTttta	AT1G14900;AT1G48610
TFmatrixID_0129	AT-Hook	2703	+	1	aaaaAAATT	AT1G14900;AT1G48610
TFmatrixID_0130	AT-Hook	1879	+	0.98	tATATAatat	AT1G19485;AT1G48610;AT4G17950
TFmatrixID_0130	AT-Hook	2471	-	0.94	tattTATATa	AT1G19485;AT1G48610;AT4G17950
TFmatrixID_0130	AT-Hook	2475	+	0.98	tATATAataa	AT1G19485;AT1G48610;AT4G17950
TFmatrixID_0130	AT-Hook	2585	-	0.98	gtatTATATc	AT1G19485;AT1G48610;AT4G17950
TFmatrixID_0130	AT-Hook	2865	-	0.94	aaaaTATATa	AT1G19485;AT1G48610;AT4G17950
TFmatrixID_0131	AT-Hook	205	-	1	TTTATttat	AT1G19485;AT1G48610
TFmatrixID_0131	AT-Hook	209	-	1	TTTATttat	AT1G19485;AT1G48610
TFmatrixID_0131	AT-Hook	293	+	1	ttgtATAAA	AT1G19485;AT1G48610
TFmatrixID_0131	AT-Hook	774	-	1	TTTATtttt	AT1G19485;AT1G48610
TFmatrixID_0131	AT-Hook	1014	+	1	ataaATAAA	AT1G19485;AT1G48610
TFmatrixID_0131	AT-Hook	1018	+	1	ataaATAAA	AT1G19485;AT1G48610
TFmatrixID_0131	AT-Hook	1132	-	1	TTTATtatc	AT1G19485;AT1G48610
TFmatrixID_0131	AT-Hook	2413	-	1	TTTATcctt	AT1G19485;AT1G48610
TFmatrixID_0131	AT-Hook	2435	-	1	TTTATttgt	AT1G19485;AT1G48610
TFmatrixID_0131	AT-Hook	2515	+	1	tggaATAAA	AT1G19485;AT1G48610
TFmatrixID_0131	AT-Hook	2543	+	1	taaaATAAA	AT1G19485;AT1G48610
TFmatrixID_0131	AT-Hook	2638	+	1	tacaATAAA	AT1G19485;AT1G48610
TFmatrixID_0131	AT-Hook	2642	+	1	ataaATAAA	AT1G19485;AT1G48610
TFmatrixID_0131	AT-Hook	2734	+	1	agtaATAAA	AT1G19485;AT1G48610
TFmatrixID_0132	AT-Hook	52	-	1	TTATTtttc	AT4G21895;AT5G62260
TFmatrixID_0132	AT-Hook	775	-	1	TTATTtttc	AT4G21895;AT5G62260
TFmatrixID_0135	AT-Hook	202	-	1	ATTTTtat	AT4G21895;AT5G62260
TFmatrixID_0136	AT-Hook	774	-	1	TTTATttt	AT4G21895;AT5G62260
TFmatrixID_0136	AT-Hook	1132	-	1	TTTATtat	AT4G21895;AT5G62260
TFmatrixID_0136	AT-Hook	2544	+	1	aaaATAAA	AT4G21895;AT5G62260
TFmatrixID_0136	AT-Hook	2639	+	1	acaATAAA	AT4G21895;AT5G62260
TFmatrixID_0138	AT-Hook	774	-	1	ttTATTTt	AT4G21895;AT5G62260
TFmatrixID_0138	AT-Hook	2544	+	1	aAAATAaa	AT4G21895;AT5G62260
TFmatrixID_0139	AT-Hook	1012	-	0.98	TAATAaataa	AT4G21895;AT5G62260
TFmatrixID_0139	AT-Hook	1429	-	1	TAATAaatta	AT4G21895;AT5G62260
TFmatrixID_0139	AT-Hook	2736	-	0.98	TAATAaaata	AT4G21895;AT5G62260
TFmatrixID_0140	AT-Hook	2493	-	1	ATTTTttt	AT4G21895;AT5G62260
TFmatrixID_0140	AT-Hook	2703	+	1	aaaAAAAT	AT4G21895;AT5G62260
TFmatrixID_0141	AT-Hook	1638	+	0.92	cGCAATagct	AT4G21895;AT5G62260
TFmatrixID_0141	AT-Hook	2853	-	0.92	caaaATTGCt	AT4G21895;AT5G62260
TFmatrixID_0142	AT-Hook	208	-	1	attTATTT	AT4G21895;AT5G62260
TFmatrixID_0142	AT-Hook	212	-	1	attTATTT	AT4G21895;AT5G62260
TFmatrixID_0142	AT-Hook	1016	+	1	AAATAaat	AT4G21895;AT5G62260
TFmatrixID_0144	AT-Hook	1005	+	0.9	aaatTATTAata	AT4G21895;AT5G62260
TFmatrixID_0144	AT-Hook	2449	+	0.92	ttcaTATTAaaa	AT4G21895;AT5G62260
TFmatrixID_0144	AT-Hook	2536	+	0.92	tttaTATTAaaa	AT4G21895;AT5G62260
TFmatrixID_0144	AT-Hook	2882	+	0.9	caatTATTAatc	AT4G21895;AT5G62260
TFmatrixID_0146	AT-Hook	51	-	1	ATTATtttt	AT4G21895;AT5G62260
TFmatrixID_0146	AT-Hook	556	-	0.99	ATTATgtac	AT4G21895;AT5G62260
TFmatrixID_0146	AT-Hook	1878	+	1	atatATAAT	AT4G21895;AT5G62260
TFmatrixID_0146	AT-Hook	2474	+	1	ttatATAAT	AT4G21895;AT5G62260
TFmatrixID_0146	AT-Hook	2587	-	1	ATTATatct	AT4G21895;AT5G62260
TFmatrixID_0148	AT-Hook	2432	-	0.99	aATTTTat	AT1G19485;AT1G48610
TFmatrixID_0148	AT-Hook	2492	-	1	aATTTTtt	AT1G19485;AT1G48610
TFmatrixID_0148	AT-Hook	2531	-	1	aATTTTtt	AT1G19485;AT1G48610
TFmatrixID_0148	AT-Hook	2547	+	0.99	atAAAATt	AT1G19485;AT1G48610
TFmatrixID_0148	AT-Hook	2704	+	1	aaAAAATt	AT1G19485;AT1G48610
TFmatrixID_0148	AT-Hook	2738	+	0.99	atAAAATa	AT1G19485;AT1G48610
TFmatrixID_0152	AT-Hook	92	+	1	aaAAATT	AT1G19485;AT1G48610
TFmatrixID_0152	AT-Hook	201	-	1	AATTTtt	AT1G19485;AT1G48610
TFmatrixID_0152	AT-Hook	617	-	1	AATTTtt	AT1G19485;AT1G48610
TFmatrixID_0152	AT-Hook	2492	-	1	AATTTtt	AT1G19485;AT1G48610
TFmatrixID_0152	AT-Hook	2531	-	1	AATTTtt	AT1G19485;AT1G48610
TFmatrixID_0152	AT-Hook	2705	+	1	aaAAATT	AT1G19485;AT1G48610
TFmatrixID_0153	AT-Hook	202	-	1	ATTTTtat	AT4G21895;AT5G62260
TFmatrixID_0154	AT-Hook	51	-	1	atTATTTt	AT4G21895;AT5G62260
TFmatrixID_0155	B3	1140	-	0.98	ctGCATGc	AT1G28300
TFmatrixID_0157	bHLH	1050	-	1	gCACGTg	AT2G46510;AT4G09820;AT4G16430;AT5G46830
TFmatrixID_0157	bHLH	1051	+	0.99	cACGTGa	AT2G46510;AT4G09820;AT4G16430;AT5G46830
TFmatrixID_0158	bHLH	1050	+	0.98	gCACGTga	AT1G01260;AT1G12860;AT2G46510;AT4G16430;AT5G46830;AT5G57150
TFmatrixID_0158	bHLH	1050	-	0.99	gcACGTGa	AT1G01260;AT1G12860;AT2G46510;AT4G16430;AT5G46830;AT5G57150
TFmatrixID_0159	bHLH	1050	-	1	gCACGTg	AT1G09530;AT2G46970;AT4G28790;AT4G28800;AT4G28811;AT4G28815;AT5G61270;AT5G67110
TFmatrixID_0159	bHLH	1051	+	1	cACGTGa	AT1G09530;AT2G46970;AT4G28790;AT4G28800;AT4G28811;AT4G28815;AT5G61270;AT5G67110
TFmatrixID_0160	bHLH	1049	+	1	tgCACGTgat	AT1G32640;AT2G46510;AT4G09820;AT4G16430;AT5G46830
TFmatrixID_0160	bHLH	1049	-	1	tgcACGTGat	AT1G32640;AT2G46510;AT4G09820;AT4G16430;AT5G46830
TFmatrixID_0161	bHLH	1049	+	1	tgcACGTGa	AT1G10120;AT1G18400;AT1G25330;AT1G26260;AT1G59640;AT1G68920;AT1G73830;AT3G07340;AT3G23690;AT4G34530;AT5G50915;AT5G62610
TFmatrixID_0161	bHLH	1050	-	1	gCACGTgat	AT1G10120;AT1G18400;AT1G25330;AT1G26260;AT1G59640;AT1G68920;AT1G73830;AT3G07340;AT3G23690;AT4G34530;AT5G50915;AT5G62610
TFmatrixID_0162	bHLH	1049	+	1	tgCACGTgat	AT1G69010
TFmatrixID_0162	bHLH	1049	-	1	tgcACGTGat	AT1G69010
TFmatrixID_0163	bHLH	1047	-	1	catgCACGTgat	AT1G10120;AT1G18400;AT1G25330;AT1G26260;AT1G68920;AT1G73830;AT2G18300;AT3G07340;AT3G23690;AT4G34530;AT5G50915;AT5G62610
TFmatrixID_0163	bHLH	1049	+	0.95	tgcACGTGataa	AT1G10120;AT1G18400;AT1G25330;AT1G26260;AT1G68920;AT1G73830;AT2G18300;AT3G07340;AT3G23690;AT4G34530;AT5G50915;AT5G62610
TFmatrixID_0164	bHLH	1049	+	1	tgCACGTgat	AT2G20180;AT2G46970;AT4G28790;AT4G28800;AT4G28811;AT4G28815;AT5G67110
TFmatrixID_0164	bHLH	1049	-	1	tgcACGTGat	AT2G20180;AT2G46970;AT4G28790;AT4G28800;AT4G28811;AT4G28815;AT5G67110
TFmatrixID_0165	bHLH	1050	+	0.96	gCACGTga	AT1G51070;AT3G23210
TFmatrixID_0165	bHLH	1050	-	0.99	gcACGTGa	AT1G51070;AT3G23210
TFmatrixID_0166	bHLH	1050	+	0.98	gCACGTga	AT4G00050;AT4G28790;AT4G28811;AT5G61270;AT5G67110
TFmatrixID_0166	bHLH	1050	-	0.99	gcACGTGa	AT4G00050;AT4G28790;AT4G28811;AT5G61270;AT5G67110
TFmatrixID_0167	bHLH	1049	+	0.83	tgCACGTgat	AT4G14410
TFmatrixID_0167	bHLH	1049	-	0.83	tgcACGTGat	AT4G14410
TFmatrixID_0168	bHLH	1049	+	1	tgCACGTgat	AT2G46510;AT4G16430;AT4G17880;AT5G46830
TFmatrixID_0168	bHLH	1049	-	1	tgcACGTGat	AT2G46510;AT4G16430;AT4G17880;AT5G46830
TFmatrixID_0169	bHLH	1049	+	1	tgCACGTgat	AT1G10120;AT1G18400;AT1G25330;AT1G26260;AT1G68920;AT1G73830;AT3G07340;AT3G23690;AT4G34530;AT4G36540;AT5G50915;AT5G62610
TFmatrixID_0169	bHLH	1049	-	1	tgcACGTGat	AT1G10120;AT1G18400;AT1G25330;AT1G26260;AT1G68920;AT1G73830;AT3G07340;AT3G23690;AT4G34530;AT4G36540;AT5G50915;AT5G62610
TFmatrixID_0170	bHLH	1049	-	0.98	tgCACGTga	AT4G28790;AT4G28800;AT4G28811;AT4G28815;AT4G36930;AT5G67110
TFmatrixID_0170	bHLH	1050	+	0.97	gcACGTGat	AT4G28790;AT4G28800;AT4G28811;AT4G28815;AT4G36930;AT5G67110
TFmatrixID_0171	bHLH	1048	+	1	atgCACGTga	AT5G08130
TFmatrixID_0171	bHLH	1050	-	1	gcACGTGata	AT5G08130
TFmatrixID_0172	bHLH	1049	+	1	tgCACGTgat	AT5G38860
TFmatrixID_0172	bHLH	1049	-	1	tgcACGTGat	AT5G38860
TFmatrixID_0173	bHLH	1047	-	1	catgCACGTg	AT2G46510;AT4G09820;AT4G16430;AT5G46760;AT5G46830
TFmatrixID_0173	bHLH	1051	+	1	cACGTGataa	AT2G46510;AT4G09820;AT4G16430;AT5G46760;AT5G46830
TFmatrixID_0174	bHLH	696	-	0.75	tcaTGTGC	AT1G10120;AT1G18400;AT1G25330;AT1G26260;AT1G68920;AT1G73830;AT2G24260;AT3G07340;AT3G23690;AT4G30980;AT4G34530;AT5G48560;AT5G50915;AT5G58010;AT5G62610
TFmatrixID_0174	bHLH	1044	-	0.75	gctCATGC	AT1G10120;AT1G18400;AT1G25330;AT1G26260;AT1G68920;AT1G73830;AT2G24260;AT3G07340;AT3G23690;AT4G30980;AT4G34530;AT5G48560;AT5G50915;AT5G58010;AT5G62610
TFmatrixID_0174	bHLH	1050	+	0.88	GCACGtga	AT1G10120;AT1G18400;AT1G25330;AT1G26260;AT1G68920;AT1G73830;AT2G24260;AT3G07340;AT3G23690;AT4G30980;AT4G34530;AT5G48560;AT5G50915;AT5G58010;AT5G62610
TFmatrixID_0174	bHLH	1050	-	0.88	gcaCGTGA	AT1G10120;AT1G18400;AT1G25330;AT1G26260;AT1G68920;AT1G73830;AT2G24260;AT3G07340;AT3G23690;AT4G30980;AT4G34530;AT5G48560;AT5G50915;AT5G58010;AT5G62610
TFmatrixID_0174	bHLH	1198	-	0.75	ccaGGTGC	AT1G10120;AT1G18400;AT1G25330;AT1G26260;AT1G68920;AT1G73830;AT2G24260;AT3G07340;AT3G23690;AT4G30980;AT4G34530;AT5G48560;AT5G50915;AT5G58010;AT5G62610
TFmatrixID_0174	bHLH	2022	+	0.75	GCACCtcc	AT1G10120;AT1G18400;AT1G25330;AT1G26260;AT1G68920;AT1G73830;AT2G24260;AT3G07340;AT3G23690;AT4G30980;AT4G34530;AT5G48560;AT5G50915;AT5G58010;AT5G62610
TFmatrixID_0174	bHLH	2183	-	0.75	actCGTGC	AT1G10120;AT1G18400;AT1G25330;AT1G26260;AT1G68920;AT1G73830;AT2G24260;AT3G07340;AT3G23690;AT4G30980;AT4G34530;AT5G48560;AT5G50915;AT5G58010;AT5G62610
TFmatrixID_0174	bHLH	2257	-	0.75	gccCCTGC	AT1G10120;AT1G18400;AT1G25330;AT1G26260;AT1G68920;AT1G73830;AT2G24260;AT3G07340;AT3G23690;AT4G30980;AT4G34530;AT5G48560;AT5G50915;AT5G58010;AT5G62610
TFmatrixID_0174	bHLH	2782	+	0.75	GCACGgga	AT1G10120;AT1G18400;AT1G25330;AT1G26260;AT1G68920;AT1G73830;AT2G24260;AT3G07340;AT3G23690;AT4G30980;AT4G34530;AT5G48560;AT5G50915;AT5G58010;AT5G62610
TFmatrixID_0175	bHLH	1049	+	1	tgCACGTgat	AT1G51070;AT5G54680
TFmatrixID_0175	bHLH	1049	-	1	tgcACGTGat	AT1G51070;AT5G54680
TFmatrixID_0176	bHLH	2690	-	0.93	tCAAGTtgt	AT1G05805;AT1G35460;AT1G51140;AT2G42280;AT2G43140;AT4G09180
TFmatrixID_0177	bHLH	1049	+	1	tgCACGTgat	AT1G03040;AT2G24260;AT3G07340;AT4G02590;AT4G28811;AT4G30980;AT4G34530;AT5G58010
TFmatrixID_0177	bHLH	1049	-	1	tgcACGTGat	AT1G03040;AT2G24260;AT3G07340;AT4G02590;AT4G28811;AT4G30980;AT4G34530;AT5G58010
TFmatrixID_0179	bHLH	1050	+	0.97	gCACGTga	AT1G10120;AT1G18400;AT1G25330;AT1G26260;AT1G68920;AT1G73830;AT2G24260;AT3G07340;AT3G23690;AT4G30980;AT4G34530;AT5G50915;AT5G58010;AT5G62610
TFmatrixID_0179	bHLH	1050	-	1	gcACGTGa	AT1G10120;AT1G18400;AT1G25330;AT1G26260;AT1G68920;AT1G73830;AT2G24260;AT3G07340;AT3G23690;AT4G30980;AT4G34530;AT5G50915;AT5G58010;AT5G62610
TFmatrixID_0182	bZIP	1046	-	0.94	tcatgCACGTgat	AT1G45249;AT3G19290
TFmatrixID_0182	bZIP	1049	+	0.94	tgcACGTGataaa	AT1G45249;AT3G19290
TFmatrixID_0182	bZIP	1186	-	0.96	cccaaCACGTaac	AT1G45249;AT3G19290
TFmatrixID_0183	bZIP	1048	+	0.93	atgCACGTgat	AT1G49720;AT3G19290
TFmatrixID_0183	bZIP	1049	-	0.93	tgcACGTGata	AT1G49720;AT3G19290
TFmatrixID_0184	bZIP	1049	+	0.94	tgcACGTGat	AT1G49720;AT3G19290
TFmatrixID_0184	bZIP	1049	-	0.93	tgCACGTgat	AT1G49720;AT3G19290
TFmatrixID_0185	bZIP	1766	-	0.92	acTGACGttg	AT1G08320;AT1G68640;AT1G77920;AT5G06839
TFmatrixID_0185	bZIP	1905	-	0.97	agTGACGtga	AT1G08320;AT1G68640;AT1G77920;AT5G06839
TFmatrixID_0185	bZIP	2076	-	0.9	ggTGACGgga	AT1G08320;AT1G68640;AT1G77920;AT5G06839
TFmatrixID_0188	bZIP	2608	-	0.97	attgCTGTCa	AT1G06070;AT2G31370;AT2G40620
TFmatrixID_0189	bZIP	1050	+	0.97	gCACGTgata	AT2G40950;AT3G10800;AT3G56660
TFmatrixID_0189	bZIP	1190	+	0.97	aCACGTaacc	AT2G40950;AT3G10800;AT3G56660
TFmatrixID_0189	bZIP	1905	-	0.99	agtgACGTGa	AT2G40950;AT3G10800;AT3G56660
TFmatrixID_0191	bZIP	1766	-	0.95	actGACGTtg	AT1G08320;AT1G68640;AT3G12250;AT5G06839
TFmatrixID_0191	bZIP	1905	-	0.98	agtGACGTga	AT1G08320;AT1G68640;AT3G12250;AT5G06839
TFmatrixID_0193	bZIP	165	-	0.75	agaGGTGT	AT3G19290;AT4G34000
TFmatrixID_0193	bZIP	183	+	0.75	ACACAtct	AT3G19290;AT4G34000
TFmatrixID_0193	bZIP	594	-	0.75	tcaCTTGT	AT3G19290;AT4G34000
TFmatrixID_0193	bZIP	596	-	0.75	actTGTGT	AT3G19290;AT4G34000
TFmatrixID_0193	bZIP	873	-	0.75	accAGTGT	AT3G19290;AT4G34000
TFmatrixID_0193	bZIP	987	-	0.75	attCGTGT	AT3G19290;AT4G34000
TFmatrixID_0193	bZIP	1050	+	0.75	GCACGtga	AT3G19290;AT4G34000
TFmatrixID_0193	bZIP	1050	-	0.75	gcaCGTGA	AT3G19290;AT4G34000
TFmatrixID_0193	bZIP	1190	+	0.75	ACACGtaa	AT3G19290;AT4G34000
TFmatrixID_0193	bZIP	2183	+	0.75	ACTCGtgc	AT3G19290;AT4G34000
TFmatrixID_0193	bZIP	2183	-	0.75	actCGTGC	AT3G19290;AT4G34000
TFmatrixID_0193	bZIP	2966	+	0.75	ACACGctt	AT3G19290;AT4G34000
TFmatrixID_0193	bZIP	2968	-	0.75	acgCTTGT	AT3G19290;AT4G34000
TFmatrixID_0194	bZIP	1188	+	0.93	caaCACGTaa	AT2G35530;AT4G36730
TFmatrixID_0195	bZIP	1766	-	0.97	acTGACGttg	AT1G08320;AT1G68640;AT5G06839;AT5G06950
TFmatrixID_0195	bZIP	1905	-	1	agTGACGtga	AT1G08320;AT1G68640;AT5G06839;AT5G06950
TFmatrixID_0195	bZIP	2076	-	0.94	ggTGACGgga	AT1G08320;AT1G68640;AT5G06839;AT5G06950
TFmatrixID_0196	bZIP	1767	-	0.99	cTGACGtt	AT1G08320;AT1G68640;AT5G06839;AT5G06960
TFmatrixID_0196	bZIP	1906	-	0.99	gTGACGtg	AT1G08320;AT1G68640;AT5G06839;AT5G06960
TFmatrixID_0197	bZIP	1766	-	0.96	acTGACGttg	AT1G08320;AT1G68640;AT5G06839;AT5G10030
TFmatrixID_0197	bZIP	1905	-	0.95	agTGACGtga	AT1G08320;AT1G68640;AT5G06839;AT5G10030
TFmatrixID_0197	bZIP	2076	-	0.93	ggTGACGgga	AT1G08320;AT1G68640;AT5G06839;AT5G10030
TFmatrixID_0198	bZIP	1765	-	0.93	tactGACGTtgt	AT3G54620;AT5G24800;AT5G28770
TFmatrixID_0198	bZIP	1904	-	0.97	aagtGACGTgag	AT3G54620;AT5G24800;AT5G28770
TFmatrixID_0199	bZIP	965	-	0.97	aaTGACGgtg	AT1G08320;AT1G68640;AT5G06839;AT5G65210
TFmatrixID_0199	bZIP	1766	-	0.99	acTGACGttg	AT1G08320;AT1G68640;AT5G06839;AT5G65210
TFmatrixID_0199	bZIP	1905	-	1	agTGACGtga	AT1G08320;AT1G68640;AT5G06839;AT5G65210
TFmatrixID_0199	bZIP	1936	-	0.97	ccTGACGgct	AT1G08320;AT1G68640;AT5G06839;AT5G65210
TFmatrixID_0199	bZIP	2076	-	0.97	ggTGACGgga	AT1G08320;AT1G68640;AT5G06839;AT5G65210
TFmatrixID_0199	bZIP	2327	-	0.97	tcTGACGcgc	AT1G08320;AT1G68640;AT5G06839;AT5G65210
TFmatrixID_0202	bZIP	1050	+	0.91	gCACGTga	AT1G03970;AT5G44080
TFmatrixID_0202	bZIP	1050	-	0.91	gcACGTGa	AT1G03970;AT5G44080
TFmatrixID_0211	C2H2	502	+	1	cACACTc	AT1G27730;AT3G49930;AT3G60580;AT5G04340;AT5G43170
TFmatrixID_0211	C2H2	875	-	1	cAGTGTg	AT1G27730;AT3G49930;AT3G60580;AT5G04340;AT5G43170
TFmatrixID_0211	C2H2	975	-	1	aAGTGTa	AT1G27730;AT3G49930;AT3G60580;AT5G04340;AT5G43170
TFmatrixID_0211	C2H2	1408	+	1	aACACTg	AT1G27730;AT3G49930;AT3G60580;AT5G04340;AT5G43170
TFmatrixID_0211	C2H2	1654	+	1	cACACTg	AT1G27730;AT3G49930;AT3G60580;AT5G04340;AT5G43170
TFmatrixID_0211	C2H2	2109	-	1	tAGTGTc	AT1G27730;AT3G49930;AT3G60580;AT5G04340;AT5G43170
TFmatrixID_0213	C2H2	502	+	1	cACACTc	AT1G02030;AT2G45120;AT3G19580;AT3G49930;AT3G60580;AT5G04340;AT5G43170
TFmatrixID_0213	C2H2	875	-	1	cAGTGTg	AT1G02030;AT2G45120;AT3G19580;AT3G49930;AT3G60580;AT5G04340;AT5G43170
TFmatrixID_0213	C2H2	975	-	1	aAGTGTa	AT1G02030;AT2G45120;AT3G19580;AT3G49930;AT3G60580;AT5G04340;AT5G43170
TFmatrixID_0213	C2H2	1408	+	1	aACACTg	AT1G02030;AT2G45120;AT3G19580;AT3G49930;AT3G60580;AT5G04340;AT5G43170
TFmatrixID_0213	C2H2	1654	+	1	cACACTg	AT1G02030;AT2G45120;AT3G19580;AT3G49930;AT3G60580;AT5G04340;AT5G43170
TFmatrixID_0213	C2H2	2109	-	1	tAGTGTc	AT1G02030;AT2G45120;AT3G19580;AT3G49930;AT3G60580;AT5G04340;AT5G43170
TFmatrixID_0214	C2H2	1651	+	0.98	caacACACTggac	AT2G28710;AT2G37430;AT3G46070;AT3G46080;AT3G46090
TFmatrixID_0215	C2H2	502	+	1	cACACTc	AT2G28710;AT2G37430;AT3G46070;AT3G46080;AT3G53600
TFmatrixID_0219	C2H2	502	+	1	cACACTc	AT2G45120;AT3G49930;AT3G60580;AT5G04340;AT5G43170;AT5G67450
TFmatrixID_0220	CG-1;CAMTA	2328	-	0.98	ctgACGCGc	AT2G22300
TFmatrixID_0221	CG-1;CAMTA	2331	-	0.99	ACGCGccgc	AT5G64220
TFmatrixID_0222	CSD	203	-	1	ttTTTATt	AT2G21060;AT4G38680
TFmatrixID_0222	CSD	772	-	0.97	gtTTTATt	AT2G21060;AT4G38680
TFmatrixID_0223	TCR;CPP	1894	+	0.97	gaaAATTTtgaag	AT4G14770
TFmatrixID_0223	TCR;CPP	2419	-	0.99	ctttgAAATTttg	AT4G14770
TFmatrixID_0223	TCR;CPP	2422	+	0.97	tgaAATTTtgaat	AT4G14770
TFmatrixID_0223	TCR;CPP	2453	-	1	tattaAAATTttg	AT4G14770
TFmatrixID_0223	TCR;CPP	2456	+	0.97	taaAATTTtgatt	AT4G14770
TFmatrixID_0223	TCR;CPP	2486	-	0.97	tttctAAATTttt	AT4G14770
TFmatrixID_0223	TCR;CPP	2705	+	1	aaaAATTTtaaag	AT4G14770
TFmatrixID_0224	TCR;CPP	216	+	0.99	aTTTAAaa	AT2G20110
TFmatrixID_0224	TCR;CPP	216	-	0.99	atTTAAAa	AT2G20110
TFmatrixID_0226	TCR;CPP	2427	+	1	tTTTGAat	AT3G22760;AT3G22780;AT4G14770
TFmatrixID_0227	TCR;CPP	620	-	0.97	tttTCAAAtt	AT4G29000
TFmatrixID_0227	TCR;CPP	712	+	0.96	ggTTTGAacc	AT4G29000
TFmatrixID_0227	TCR;CPP	2426	+	0.98	atTTTGAatt	AT4G29000
TFmatrixID_0227	TCR;CPP	2672	+	0.97	caTTTGAaat	AT4G29000
TFmatrixID_0233	Dof	220	+	1	aaAAAAGtca	AT1G64620
TFmatrixID_0233	Dof	298	+	1	taAAAAGtga	AT1G64620
TFmatrixID_0233	Dof	744	-	1	caaCTTTTct	AT1G64620
TFmatrixID_0233	Dof	1078	+	1	tgAAAAGtca	AT1G64620
TFmatrixID_0233	Dof	1400	+	1	caAAAAGtaa	AT1G64620
TFmatrixID_0234	Dof	221	+	1	aAAAAGt	AT2G37590
TFmatrixID_0234	Dof	299	+	1	aAAAAGt	AT2G37590
TFmatrixID_0234	Dof	1401	+	1	aAAAAGt	AT2G37590
TFmatrixID_0235	Dof	220	+	1	aaAAAAGt	AT3G21270
TFmatrixID_0235	Dof	298	+	1	taAAAAGt	AT3G21270
TFmatrixID_0235	Dof	746	-	1	aCTTTTct	AT3G21270
TFmatrixID_0235	Dof	1078	+	1	tgAAAAGt	AT3G21270
TFmatrixID_0235	Dof	1400	+	1	caAAAAGt	AT3G21270
TFmatrixID_0237	Dof	221	+	0.99	aAAAAGtca	AT3G47500
TFmatrixID_0237	Dof	299	+	1	aAAAAGtga	AT3G47500
TFmatrixID_0237	Dof	847	+	0.99	aAAAAGggt	AT3G47500
TFmatrixID_0237	Dof	1401	+	0.99	aAAAAGtaa	AT3G47500
TFmatrixID_0237	Dof	2987	-	0.99	gccCTTTTt	AT3G47500
TFmatrixID_0238	Dof	219	+	1	taaAAAAGt	AT4G38000
TFmatrixID_0238	Dof	297	+	1	ataAAAAGt	AT4G38000
TFmatrixID_0238	Dof	997	-	1	aCTTTAtta	AT4G38000
TFmatrixID_0238	Dof	1242	+	1	ggtTAAAGt	AT4G38000
TFmatrixID_0238	Dof	1399	+	1	ccaAAAAGt	AT4G38000
TFmatrixID_0238	Dof	2684	-	1	aCTTTAtca	AT4G38000
TFmatrixID_0238	Dof	2710	+	1	tttTAAAGt	AT4G38000
TFmatrixID_0239	Dof	220	+	0.99	aaAAAAGtca	AT5G39660
TFmatrixID_0239	Dof	250	-	0.98	ttcCTTTTtg	AT5G39660
TFmatrixID_0239	Dof	298	+	1	taAAAAGtga	AT5G39660
TFmatrixID_0239	Dof	846	+	0.98	taAAAAGggt	AT5G39660
TFmatrixID_0239	Dof	1400	+	1	caAAAAGtaa	AT5G39660
TFmatrixID_0239	Dof	2987	-	0.98	gccCTTTTtc	AT5G39660
TFmatrixID_0240	Dof	2015	+	1	gaAAAAG	AT5G60200
TFmatrixID_0240	Dof	2571	-	1	CTTTTtc	AT5G60200
TFmatrixID_0240	Dof	2990	-	1	CTTTTtc	AT5G60200
TFmatrixID_0243	Dof	220	+	1	aaAAAAGt	AT5G62940
TFmatrixID_0243	Dof	298	+	1	taAAAAGt	AT5G62940
TFmatrixID_0243	Dof	746	-	1	aCTTTTct	AT5G62940
TFmatrixID_0243	Dof	1078	+	1	tgAAAAGt	AT5G62940
TFmatrixID_0243	Dof	1400	+	1	caAAAAGt	AT5G62940
TFmatrixID_0252	E2F/DP	2331	+	0.99	aCGCGCcgct	AT5G22220
TFmatrixID_0255	EIN3;EIL	1812	+	0.97	gTGTATcac	AT2G27050;AT5G21120;AT5G65100
TFmatrixID_0256	EIN3;EIL	852	-	0.98	gggTGCATga	AT3G20770;AT5G21120;AT5G65100
TFmatrixID_0256	EIN3;EIL	2817	+	1	agATGCAttt	AT3G20770;AT5G21120;AT5G65100
TFmatrixID_0256	EIN3;EIL	2817	-	1	agaTGCATtt	AT3G20770;AT5G21120;AT5G65100
TFmatrixID_0262	GATA	1310	-	1	taGATCAtt	AT3G06740;AT3G16870;AT4G16141;AT4G26150;AT5G26930;AT5G49300;AT5G56860
TFmatrixID_0264	GATA;tify	1719	+	1	ctAGATCcca	AT2G45050;AT3G24050;AT5G25830;AT5G66320
TFmatrixID_0266	GATA;tify	1309	-	0.99	ttAGATCat	AT2G28340;AT2G45050;AT3G54810;AT5G25830;AT5G66320
TFmatrixID_0266	GATA;tify	1719	-	0.99	ctAGATCcc	AT2G28340;AT2G45050;AT3G54810;AT5G25830;AT5G66320
TFmatrixID_0267	GATA;tify	1719	+	0.99	ctAGATCcca	AT2G28340;AT2G45050;AT3G60530;AT5G25830;AT5G66320
TFmatrixID_0268	GATA	1111	-	1	cagcGATCGt	AT4G17570
TFmatrixID_0268	GATA	1113	+	1	gCGATCgtga	AT4G17570
TFmatrixID_0270	GATA;tify	1310	+	1	tAGATCattt	AT2G28340;AT2G45050;AT4G34680;AT5G25830;AT5G66320
TFmatrixID_0270	GATA;tify	1720	+	1	tAGATCccac	AT2G28340;AT2G45050;AT4G34680;AT5G25830;AT5G66320
TFmatrixID_0272	GATA	1112	-	1	agcGATCGt	AT5G47140
TFmatrixID_0272	GATA	1113	+	1	gCGATCgtg	AT5G47140
TFmatrixID_0274	MADS box;MIKC	191	+	0.88	tttttcttttaaTTTTTattt	AT2G45660
TFmatrixID_0278	Homeodomain;TALE	2610	-	1	tgcTGTCAtc	AT1G23380;AT1G62360;AT1G70510;AT4G08150
TFmatrixID_0280	Homeodomain;HD-ZIP	1315	+	0.99	catTTAATgc	AT1G05230;AT1G17920;AT1G73360;AT1G79840;AT3G03260;AT3G61150;AT5G46880
TFmatrixID_0280	Homeodomain;HD-ZIP	1611	-	0.98	acATTAAata	AT1G05230;AT1G17920;AT1G73360;AT1G79840;AT3G03260;AT3G61150;AT5G46880
TFmatrixID_0281	Homeodomain;HD-ZIP	241	+	1	caTTATTgt	AT1G26960;AT1G69780;AT2G22430;AT3G01220;AT5G15150
TFmatrixID_0281	Homeodomain;HD-ZIP	800	+	1	aaTTATTga	AT1G26960;AT1G69780;AT2G22430;AT3G01220;AT5G15150
TFmatrixID_0281	Homeodomain;HD-ZIP	1006	+	0.98	aaTTATTaa	AT1G26960;AT1G69780;AT2G22430;AT3G01220;AT5G15150
TFmatrixID_0281	Homeodomain;HD-ZIP	2883	+	0.98	aaTTATTaa	AT1G26960;AT1G69780;AT2G22430;AT3G01220;AT5G15150
TFmatrixID_0282	Homeodomain	1880	-	0.97	ataTAATAttgag	AT2G36610
TFmatrixID_0283	Homeodomain;HD-ZIP	2042	-	0.97	tcAATCAaaa	AT2G22800;AT2G44910;AT4G16780;AT4G37790;AT5G06710;AT5G47370
TFmatrixID_0284	Homeodomain;HD-ZIP	2042	-	0.95	tcAATCAaaa	AT2G46680
TFmatrixID_0285	Homeodomain;HB-PHD	387	+	1	cTAAACcaaa	AT3G19510
TFmatrixID_0286	Homeodomain;HD-ZIP	2042	-	0.99	tcAATCAa	AT2G22800;AT3G60390;AT4G16780;AT4G37790;AT5G06710;AT5G47370
TFmatrixID_0287	Homeodomain;bZIP;HD-ZIP	1008	+	0.96	ttaTTAATaa	AT3G61890
TFmatrixID_0287	Homeodomain;bZIP;HD-ZIP	1008	-	0.96	ttATTAAtaa	AT3G61890
TFmatrixID_0287	Homeodomain;bZIP;HD-ZIP	2885	+	0.95	ttaTTAATcc	AT3G61890
TFmatrixID_0287	Homeodomain;bZIP;HD-ZIP	2885	-	0.95	ttATTAAtcc	AT3G61890
TFmatrixID_0290	Homeodomain;HD-ZIP	1316	+	1	atTTAATgca	AT1G05230;AT1G17920;AT2G32370;AT3G61150;AT4G21750;AT5G46880
TFmatrixID_0290	Homeodomain;HD-ZIP	1610	-	0.99	cacATTAAat	AT1G05230;AT1G17920;AT2G32370;AT3G61150;AT4G21750;AT5G46880
TFmatrixID_0291	Homeodomain;bZIP;HD-ZIP;WOX	2042	-	1	tcAATCAa	AT4G35550
TFmatrixID_0292	Homeodomain;HD-ZIP	800	+	0.96	aATTATtg	AT1G26960;AT1G69780;AT3G01220;AT4G40060;AT5G15150
TFmatrixID_0292	Homeodomain;HD-ZIP	1006	+	1	aATTATta	AT1G26960;AT1G69780;AT3G01220;AT4G40060;AT5G15150
TFmatrixID_0292	Homeodomain;HD-ZIP	2479	-	1	taATAATt	AT1G26960;AT1G69780;AT3G01220;AT4G40060;AT5G15150
TFmatrixID_0292	Homeodomain;HD-ZIP	2883	+	1	aATTATta	AT1G26960;AT1G69780;AT3G01220;AT4G40060;AT5G15150
TFmatrixID_0293	Homeodomain;TALE	2610	-	1	tgcTGTCAtc	AT1G62990;AT4G32040;AT5G11060;AT5G25220
TFmatrixID_0299	Homeodomain;WOX	2042	-	1	tcAATCAa	AT1G20700;AT1G20710
TFmatrixID_0300	Homeodomain;TALE	1936	+	1	ccTGACGgct	AT1G62360;AT1G70510;AT4G08150
TFmatrixID_0301	Homeodomain;TALE	2611	-	1	gcTGTCAt	AT1G62360;AT1G70510;AT4G08150
TFmatrixID_0303	LOB;LBD	1451	+	0.99	aatCCGGGaa	AT1G16530;AT1G31320;AT2G30130
TFmatrixID_0303	LOB;LBD	2227	+	0.99	aatCCGGGaa	AT1G16530;AT1G31320;AT2G30130
TFmatrixID_0305	MADF;Trihelix	1210	-	0.95	ttTAACCt	AT1G13450
TFmatrixID_0305	MADF;Trihelix	1241	+	0.95	gGGTTAaa	AT1G13450
TFmatrixID_0306	MADF;Trihelix	1211	+	1	tTAACCtcat	AT3G25990
TFmatrixID_0306	MADF;Trihelix	1238	-	1	acagGGTTAa	AT3G25990
TFmatrixID_0306	MADF;Trihelix	2498	-	1	ttttGGTTAg	AT3G25990
TFmatrixID_0307	MADF	544	+	1	aCGGTAaa	AT5G47660
TFmatrixID_0307	MADF	2141	+	0.96	cCGGTAat	AT5G47660
TFmatrixID_0319	Myb/SANT	2413	-	1	ttTATCCttt	AT3G16350
TFmatrixID_0320	Myb/SANT;MYB-related	2565	-	1	taATATCtt	AT1G01520;AT3G09600;AT4G01280;AT5G02840;AT5G52660
TFmatrixID_0322	Myb/SANT;MYB	2351	-	0.92	ccACCTAcca	AT5G49330
TFmatrixID_0326	Myb/SANT	2412	+	0.98	attTATCCtt	AT1G70000
TFmatrixID_0328	Myb/SANT	2413	-	0.98	ttTATCCt	AT1G70000;AT3G16350
TFmatrixID_0331	Myb/SANT	2412	+	0.99	attTATCCtt	AT3G16350
TFmatrixID_0332	Myb/SANT	2312	-	0.99	aGATTCtt	AT1G13300;AT3G25790
TFmatrixID_0334	Myb/SANT;MYB-related	1364	-	0.97	cGATATtca	AT1G18330;AT3G10113
TFmatrixID_0334	Myb/SANT;MYB-related	2564	+	0.99	ataATATCt	AT1G18330;AT3G10113
TFmatrixID_0335	Myb/SANT	2413	-	0.99	ttTATCCttt	AT1G19000
TFmatrixID_0336	Myb/SANT;MYB	2350	-	0.98	gccACCTAcca	AT1G22640;AT2G16720;AT4G09460
TFmatrixID_0337	Myb/SANT	1622	+	0.99	gatGAATCtc	AT1G25550;AT2G03500;AT3G25790
TFmatrixID_0337	Myb/SANT	2311	-	1	caGATTCttt	AT1G25550;AT2G03500;AT3G25790
TFmatrixID_0338	Myb/SANT	1622	+	1	gatGAATCtc	AT1G68670;AT3G25790
TFmatrixID_0338	Myb/SANT	2311	-	1	caGATTCttt	AT1G68670;AT3G25790
TFmatrixID_0340	Myb/SANT	2311	-	0.99	caGATTCttt	AT2G01060
TFmatrixID_0341	Myb/SANT;MYB;ARR-B	1276	-	0.98	aAGATTtgac	AT2G01760
TFmatrixID_0341	Myb/SANT;MYB;ARR-B	1622	+	0.98	gatgAATCTc	AT2G01760
TFmatrixID_0341	Myb/SANT;MYB;ARR-B	2311	-	0.99	cAGATTcttt	AT2G01760
TFmatrixID_0344	Myb/SANT;ARR-B	1622	+	0.98	gatGAATCtc	AT3G16857
TFmatrixID_0344	Myb/SANT;ARR-B	2311	-	0.99	caGATTCttt	AT3G16857
TFmatrixID_0345	Myb/SANT;G2-like	2311	-	1	caGATTCttt	AT1G79430;AT3G12730;AT3G24120;AT4G13640
TFmatrixID_0346	Myb/SANT	1917	+	1	aACCGGta	AT1G08810;AT1G74650;AT3G28910;AT3G47600;AT5G62470
TFmatrixID_0346	Myb/SANT	1917	-	1	aaCCGGTa	AT1G08810;AT1G74650;AT3G28910;AT3G47600;AT5G62470
TFmatrixID_0346	Myb/SANT	2139	+	0.99	gACCGGta	AT1G08810;AT1G74650;AT3G28910;AT3G47600;AT5G62470
TFmatrixID_0346	Myb/SANT	2139	-	1	gaCCGGTa	AT1G08810;AT1G74650;AT3G28910;AT3G47600;AT5G62470
TFmatrixID_0349	Myb/SANT;ARR-B	41	-	0.99	aAGATTgcag	AT4G18020
TFmatrixID_0352	Myb/SANT;MYB	2352	-	1	cACCTAcc	AT2G16720;AT4G09460;AT4G34990;AT4G38620
TFmatrixID_0353	Myb/SANT	2684	+	0.96	actTTATCaa	AT5G04760
TFmatrixID_0354	Myb/SANT	2310	-	0.94	ccaGATTCttt	AT2G40970;AT3G10760;AT3G46640;AT5G05090;AT5G59570
TFmatrixID_0357	Myb/SANT;G2-like;MYB	982	+	0.98	agAATATtcg	AT1G32240;AT4G17695;AT5G16560;AT5G42630
TFmatrixID_0357	Myb/SANT;G2-like;MYB	982	-	0.98	agaATATTcg	AT1G32240;AT4G17695;AT5G16560;AT5G42630
TFmatrixID_0357	Myb/SANT;G2-like;MYB	2677	+	0.96	gaAATATact	AT1G32240;AT4G17695;AT5G16560;AT5G42630
TFmatrixID_0361	Myb/SANT	2412	+	0.97	atTTATCctt	AT1G70000;AT3G16350;AT5G47390
TFmatrixID_0362	Myb/SANT;ARR-B	130	-	0.94	gttaAGATAggtt	AT5G58080
TFmatrixID_0362	Myb/SANT;ARR-B	316	-	0.94	taaaAGATAagag	AT5G58080
TFmatrixID_0364	Myb/SANT;MYB-related	2565	+	0.99	taATATCt	AT3G09600;AT4G01280
TFmatrixID_0367	Myb/SANT	2311	-	1	caGATTCttt	AT2G03500
TFmatrixID_0369	Myb/SANT;MYB-related	2565	+	0.99	taATATCtt	AT1G01060;AT5G37260
TFmatrixID_0381	NAC;NAM	1191	-	0.98	cACGTAac	AT1G01720;AT1G52880;AT1G52890;AT1G61110;AT1G77450;AT3G04070;AT3G15500;AT3G15510;AT4G27410;AT5G08790;AT5G63790
TFmatrixID_0382	NAC;NAM	665	+	1	gaGTCAAac	AT1G01720;AT1G52880;AT1G52890;AT1G69490;AT3G04070;AT3G15500;AT3G15510;AT4G27410
TFmatrixID_0382	NAC;NAM	803	-	1	taTTGACtt	AT1G01720;AT1G52880;AT1G52890;AT1G69490;AT3G04070;AT3G15500;AT3G15510;AT4G27410
TFmatrixID_0382	NAC;NAM	1082	+	1	aaGTCAAag	AT1G01720;AT1G52880;AT1G52890;AT1G69490;AT3G04070;AT3G15500;AT3G15510;AT4G27410
TFmatrixID_0382	NAC;NAM	1279	-	1	atTTGACtg	AT1G01720;AT1G52880;AT1G52890;AT1G69490;AT3G04070;AT3G15500;AT3G15510;AT4G27410
TFmatrixID_0382	NAC;NAM	1443	+	1	caGTCAAga	AT1G01720;AT1G52880;AT1G52890;AT1G69490;AT3G04070;AT3G15500;AT3G15510;AT4G27410
TFmatrixID_0382	NAC;NAM	2039	+	1	agGTCAAtc	AT1G01720;AT1G52880;AT1G52890;AT1G69490;AT3G04070;AT3G15500;AT3G15510;AT4G27410
TFmatrixID_0382	NAC;NAM	2630	-	1	aaTTGACct	AT1G01720;AT1G52880;AT1G52890;AT1G69490;AT3G04070;AT3G15500;AT3G15510;AT4G27410
TFmatrixID_0384	NAC;NAM	2713	-	0.78	taaAGTAAa	AT1G33060;AT3G49530;AT4G35580;AT5G24590
TFmatrixID_0384	NAC;NAM	2731	-	0.89	tttAGTAAt	AT1G33060;AT3G49530;AT4G35580;AT5G24590
TFmatrixID_0386	NAC;NAM	1635	-	0.97	gCACGCaa	AT1G76420;AT2G24430;AT3G04060;AT3G15170;AT3G18400;AT3G29035;AT5G07680;AT5G18270;AT5G53950
TFmatrixID_0387	NAC;NAM	1635	-	0.97	gcaCGCAAta	AT2G33480;AT5G13180
TFmatrixID_0387	NAC;NAM	2268	-	0.99	ttaCGCAAat	AT2G33480;AT5G13180
TFmatrixID_0388	NAC;NAM	1635	-	0.99	gCACGCaat	AT1G76420;AT2G24430;AT3G04060;AT3G15170;AT3G18400;AT3G29035;AT5G18270;AT5G39610;AT5G53950
TFmatrixID_0389	NAC;NAM	1635	-	1	gCACGCaata	AT1G76420;AT2G24430;AT3G04060;AT3G15170;AT3G18400;AT3G29035;AT5G18270;AT5G53950;AT5G61430
TFmatrixID_0390	NAC;NAM	1635	-	0.99	gCACGCaata	AT1G76420;AT2G24430;AT3G04060;AT3G15170;AT3G18400;AT3G29035;AT5G18270;AT5G53950
TFmatrixID_0391	NAC;NAM	1635	-	0.99	gCACGCaata	AT1G76420;AT2G24430;AT3G04060;AT3G15170;AT3G18400;AT3G29035;AT5G18270;AT5G53950
TFmatrixID_0392	NAC;NAM	1633	-	0.99	gcgcACGCAa	AT1G12260;AT1G32770;AT1G33280;AT1G62700;AT1G71930;AT1G79580;AT2G18060;AT3G61910;AT4G10350;AT4G36160;AT5G62380;AT5G66300
TFmatrixID_0392	NAC;NAM	2266	-	1	ttttACGCAa	AT1G12260;AT1G32770;AT1G33280;AT1G62700;AT1G71930;AT1G79580;AT2G18060;AT3G61910;AT4G10350;AT4G36160;AT5G62380;AT5G66300
TFmatrixID_0393	NAC;NAM	1635	-	0.99	gCACGCaata	AT1G76420;AT2G24430;AT3G04060;AT3G15170;AT3G18400;AT3G29035;AT5G18270;AT5G53950
TFmatrixID_0394	NAC;NAM	422	+	0.96	attTTGCGttt	AT1G76420;AT2G24430;AT3G04060;AT3G15170;AT3G18400;AT3G29035;AT5G18270;AT5G53950
TFmatrixID_0394	NAC;NAM	1635	-	0.97	gcaCGCAAtag	AT1G76420;AT2G24430;AT3G04060;AT3G15170;AT3G18400;AT3G29035;AT5G18270;AT5G53950
TFmatrixID_0394	NAC;NAM	2268	-	0.94	ttaCGCAAatg	AT1G76420;AT2G24430;AT3G04060;AT3G15170;AT3G18400;AT3G29035;AT5G18270;AT5G53950
TFmatrixID_0395	NAC;NAM	1633	-	0.99	gcgCACGCaa	AT1G76420;AT2G24430;AT3G04060;AT3G15170;AT3G18400;AT3G29035;AT5G18270;AT5G53950
TFmatrixID_0396	NAC;NAM	424	+	0.97	ttTGCGTttt	AT1G76420;AT2G24430;AT3G04060;AT3G15170;AT3G18400;AT3G29035;AT5G18270;AT5G53950
TFmatrixID_0396	NAC;NAM	2267	-	0.98	tttACGCAaa	AT1G76420;AT2G24430;AT3G04060;AT3G15170;AT3G18400;AT3G29035;AT5G18270;AT5G53950
TFmatrixID_0397	NAC;NAM	1745	-	0.97	ccTACGCcat	AT1G12260;AT1G32770;AT1G33280;AT1G62700;AT1G71930;AT1G79580;AT2G18060;AT3G61910;AT4G10350;AT4G36160;AT5G62380;AT5G66300
TFmatrixID_0397	NAC;NAM	2267	-	0.99	ttTACGCaaa	AT1G12260;AT1G32770;AT1G33280;AT1G62700;AT1G71930;AT1G79580;AT2G18060;AT3G61910;AT4G10350;AT4G36160;AT5G62380;AT5G66300
TFmatrixID_0397	NAC;NAM	2932	-	0.97	gaTACGCcac	AT1G12260;AT1G32770;AT1G33280;AT1G62700;AT1G71930;AT1G79580;AT2G18060;AT3G61910;AT4G10350;AT4G36160;AT5G62380;AT5G66300
TFmatrixID_0398	SBP	2125	-	0.97	ttCGTACct	AT1G69170;AT2G42200;AT2G47070;AT3G57920;AT5G43270
TFmatrixID_0399	SBP	2124	-	0.93	cttCGTACct	AT1G69170;AT2G42200;AT2G47070;AT3G57920;AT5G43270
TFmatrixID_0400	SBP	2126	-	0.99	tCGTACctc	AT1G20980;AT1G69170;AT2G42200;AT2G47070;AT3G57920;AT5G43270
TFmatrixID_0402	SBP	2124	-	0.99	cttCGTACc	AT1G53160;AT1G69170;AT2G47070;AT3G57920
TFmatrixID_0405	SBP	2125	-	0.98	ttCGTACc	AT1G69170;AT2G42200;AT2G47070;AT3G57920;AT3G60030;AT5G43270;AT5G50570;AT5G50670
TFmatrixID_0406	SBP	2124	-	0.99	cttCGTACc	AT5G18830
TFmatrixID_0407	SBP	2126	-	0.94	tCGTACc	AT1G69170;AT2G42200;AT2G47070;AT3G57920;AT5G43270;AT5G50570;AT5G50670
TFmatrixID_0408	SBP	2125	-	0.97	ttCGTACct	AT1G27370;AT1G69170;AT2G42200;AT2G47070;AT3G57920;AT5G43270;AT5G50570;AT5G50670
TFmatrixID_0410	SBP	2125	-	1	ttCGTACct	AT1G27370;AT1G69170;AT2G42200;AT2G47070;AT3G57920;AT5G43270;AT5G50570;AT5G50670
TFmatrixID_0411	SBP	2126	-	0.98	tCGTACctct	AT1G27370;AT1G69170;AT2G42200;AT2G47070;AT3G57920;AT5G43270;AT5G50570;AT5G50670
TFmatrixID_0412	Sox;YABBY	282	+	1	attTAATTag	AT1G23420
TFmatrixID_0412	Sox;YABBY	2215	+	1	attTAATTag	AT1G23420
TFmatrixID_0418	TBP	2467	-	1	ttTATAT	AT1G55520;AT3G13445
TFmatrixID_0418	TBP	2473	-	1	ttTATAT	AT1G55520;AT3G13445
TFmatrixID_0418	TBP	2536	-	1	ttTATAT	AT1G55520;AT3G13445
TFmatrixID_0418	TBP	2900	-	1	ttTATAT	AT1G55520;AT3G13445
TFmatrixID_0419	TBP	2867	+	1	aaTATAT	AT1G55520;AT3G13445
TFmatrixID_0421	TCP	373	-	0.97	tGGTGCtgac	AT1G30210;AT1G67260;AT1G68800;AT3G02150;AT3G18550
TFmatrixID_0422	TCP	1218	-	0.93	catGGTCCta	AT1G53230
TFmatrixID_0422	TCP	2304	-	0.93	gatGGTCCag	AT1G53230
TFmatrixID_0424	TCP	1495	-	0.91	cgGTGGGgca	AT1G35560;AT1G58100;AT2G45680;AT3G27010;AT5G08330;AT5G23280;AT5G41030
TFmatrixID_0424	TCP	1722	+	0.91	gatCCCACtg	AT1G35560;AT1G58100;AT2G45680;AT3G27010;AT5G08330;AT5G23280;AT5G41030
TFmatrixID_0424	TCP	2157	+	0.9	gttCCCACca	AT1G35560;AT1G58100;AT2G45680;AT3G27010;AT5G08330;AT5G23280;AT5G41030
TFmatrixID_0429	TCP	1722	+	0.92	gatCCCAC	AT1G35560;AT1G58100;AT2G45680;AT5G08330;AT5G23280;AT5G41030
TFmatrixID_0431	TCP	1722	+	0.92	gatCCCAC	AT1G35560;AT1G58100;AT1G72010;AT2G45680;AT5G23280
TFmatrixID_0437	TCP	1721	+	0.89	agatCCCACt	AT1G35560;AT1G58100;AT2G45680;AT5G08330;AT5G23280
TFmatrixID_0437	TCP	2156	+	0.88	cgttCCCACc	AT1G35560;AT1G58100;AT2G45680;AT5G08330;AT5G23280
TFmatrixID_0440	TCP	1219	-	0.93	atGGTCCt	AT1G67260;AT2G31070;AT3G02150
TFmatrixID_0440	TCP	2305	-	0.94	atGGTCCa	AT1G67260;AT2G31070;AT3G02150
TFmatrixID_0441	WRC;GRF	1328	+	1	tCTGAAag	AT2G06200
TFmatrixID_0441	WRC;GRF	1579	+	1	tCTGAAaa	AT2G06200
TFmatrixID_0442	WRKY	1082	+	0.98	aaGTCAAagc	AT1G18860;AT1G29280;AT1G29860;AT1G30650;AT1G55600;AT1G62300;AT1G64000;AT1G66550;AT1G66560;AT1G68150;AT1G69810;AT2G21900;AT2G34830;AT2G40740;AT2G40750;AT2G44745;AT2G46400;AT3G01970;AT3G04670;AT3G56400;AT3G58710;AT3G62340;AT4G04450;AT4G11070;AT4G18170;AT4G22070;AT4G23810;AT4G24240;AT4G39410;AT5G15130;AT5G22570;AT5G26170;AT5G28650;AT5G41570;AT5G43290;AT5G45050;AT5G45260
TFmatrixID_0444	WRKY	664	+	0.98	tgaGTCAAac	AT1G18860;AT1G29280;AT1G29860;AT1G55600;AT1G62300;AT1G64000;AT1G66550;AT1G66560;AT1G68150;AT1G69310;AT1G69810;AT1G80590;AT2G21900;AT2G34830;AT2G40740;AT2G44745;AT2G46400;AT3G01970;AT3G04670;AT3G56400;AT3G58710;AT3G62340;AT4G04450;AT4G11070;AT4G18170;AT4G22070;AT4G23810;AT4G24240;AT4G39410;AT5G15130;AT5G22570;AT5G26170;AT5G28650;AT5G41570;AT5G43290;AT5G45050
TFmatrixID_0444	WRKY	1081	+	0.99	aaaGTCAAag	AT1G18860;AT1G29280;AT1G29860;AT1G55600;AT1G62300;AT1G64000;AT1G66550;AT1G66560;AT1G68150;AT1G69310;AT1G69810;AT1G80590;AT2G21900;AT2G34830;AT2G40740;AT2G44745;AT2G46400;AT3G01970;AT3G04670;AT3G56400;AT3G58710;AT3G62340;AT4G04450;AT4G11070;AT4G18170;AT4G22070;AT4G23810;AT4G24240;AT4G39410;AT5G15130;AT5G22570;AT5G26170;AT5G28650;AT5G41570;AT5G43290;AT5G45050
TFmatrixID_0444	WRKY	1279	-	0.98	atTTGACtgg	AT1G18860;AT1G29280;AT1G29860;AT1G55600;AT1G62300;AT1G64000;AT1G66550;AT1G66560;AT1G68150;AT1G69310;AT1G69810;AT1G80590;AT2G21900;AT2G34830;AT2G40740;AT2G44745;AT2G46400;AT3G01970;AT3G04670;AT3G56400;AT3G58710;AT3G62340;AT4G04450;AT4G11070;AT4G18170;AT4G22070;AT4G23810;AT4G24240;AT4G39410;AT5G15130;AT5G22570;AT5G26170;AT5G28650;AT5G41570;AT5G43290;AT5G45050
TFmatrixID_0445	WRKY	665	+	1	gaGTCAAa	AT1G18860;AT1G29280;AT1G29860;AT1G55600;AT1G62300;AT1G64000;AT1G68150;AT1G69810;AT1G80840;AT2G21900;AT2G34830;AT2G44745;AT3G01970;AT3G04670;AT3G58710;AT3G62340;AT4G04450;AT4G18170;AT4G22070;AT4G24240;AT4G39410;AT5G15130;AT5G26170;AT5G28650;AT5G41570;AT5G43290;AT5G45050;AT5G45260
TFmatrixID_0445	WRKY	804	-	1	aTTGACtt	AT1G18860;AT1G29280;AT1G29860;AT1G55600;AT1G62300;AT1G64000;AT1G68150;AT1G69810;AT1G80840;AT2G21900;AT2G34830;AT2G44745;AT3G01970;AT3G04670;AT3G58710;AT3G62340;AT4G04450;AT4G18170;AT4G22070;AT4G24240;AT4G39410;AT5G15130;AT5G26170;AT5G28650;AT5G41570;AT5G43290;AT5G45050;AT5G45260
TFmatrixID_0445	WRKY	1082	+	1	aaGTCAAa	AT1G18860;AT1G29280;AT1G29860;AT1G55600;AT1G62300;AT1G64000;AT1G68150;AT1G69810;AT1G80840;AT2G21900;AT2G34830;AT2G44745;AT3G01970;AT3G04670;AT3G58710;AT3G62340;AT4G04450;AT4G18170;AT4G22070;AT4G24240;AT4G39410;AT5G15130;AT5G26170;AT5G28650;AT5G41570;AT5G43290;AT5G45050;AT5G45260
TFmatrixID_0445	WRKY	1280	-	1	tTTGACtg	AT1G18860;AT1G29280;AT1G29860;AT1G55600;AT1G62300;AT1G64000;AT1G68150;AT1G69810;AT1G80840;AT2G21900;AT2G34830;AT2G44745;AT3G01970;AT3G04670;AT3G58710;AT3G62340;AT4G04450;AT4G18170;AT4G22070;AT4G24240;AT4G39410;AT5G15130;AT5G26170;AT5G28650;AT5G41570;AT5G43290;AT5G45050;AT5G45260
TFmatrixID_0445	WRKY	1443	+	1	caGTCAAg	AT1G18860;AT1G29280;AT1G29860;AT1G55600;AT1G62300;AT1G64000;AT1G68150;AT1G69810;AT1G80840;AT2G21900;AT2G34830;AT2G44745;AT3G01970;AT3G04670;AT3G58710;AT3G62340;AT4G04450;AT4G18170;AT4G22070;AT4G24240;AT4G39410;AT5G15130;AT5G26170;AT5G28650;AT5G41570;AT5G43290;AT5G45050;AT5G45260
TFmatrixID_0445	WRKY	2039	+	1	agGTCAAt	AT1G18860;AT1G29280;AT1G29860;AT1G55600;AT1G62300;AT1G64000;AT1G68150;AT1G69810;AT1G80840;AT2G21900;AT2G34830;AT2G44745;AT3G01970;AT3G04670;AT3G58710;AT3G62340;AT4G04450;AT4G18170;AT4G22070;AT4G24240;AT4G39410;AT5G15130;AT5G26170;AT5G28650;AT5G41570;AT5G43290;AT5G45050;AT5G45260
TFmatrixID_0445	WRKY	2631	-	1	aTTGACct	AT1G18860;AT1G29280;AT1G29860;AT1G55600;AT1G62300;AT1G64000;AT1G68150;AT1G69810;AT1G80840;AT2G21900;AT2G34830;AT2G44745;AT3G01970;AT3G04670;AT3G58710;AT3G62340;AT4G04450;AT4G18170;AT4G22070;AT4G24240;AT4G39410;AT5G15130;AT5G26170;AT5G28650;AT5G41570;AT5G43290;AT5G45050;AT5G45260
TFmatrixID_0446	WRKY	665	+	0.98	gaGTCAAacg	AT1G18860;AT1G29280;AT1G29860;AT1G55600;AT1G62300;AT1G64000;AT1G68150;AT1G69810;AT2G21900;AT2G23320;AT2G34830;AT2G40740;AT2G44745;AT3G01970;AT3G04670;AT3G58710;AT3G62340;AT4G04450;AT4G11070;AT4G18170;AT4G22070;AT4G23810;AT4G24240;AT4G39410;AT5G15130;AT5G22570;AT5G26170;AT5G28650;AT5G41570;AT5G43290;AT5G45050;AT5G45260
TFmatrixID_0446	WRKY	1082	+	0.98	aaGTCAAagc	AT1G18860;AT1G29280;AT1G29860;AT1G55600;AT1G62300;AT1G64000;AT1G68150;AT1G69810;AT2G21900;AT2G23320;AT2G34830;AT2G40740;AT2G44745;AT3G01970;AT3G04670;AT3G58710;AT3G62340;AT4G04450;AT4G11070;AT4G18170;AT4G22070;AT4G23810;AT4G24240;AT4G39410;AT5G15130;AT5G22570;AT5G26170;AT5G28650;AT5G41570;AT5G43290;AT5G45050;AT5G45260
TFmatrixID_0447	WRKY	1081	+	0.99	aaaGTCAAag	AT1G18860;AT1G29280;AT1G29860;AT1G55600;AT1G62300;AT1G64000;AT1G68150;AT1G69810;AT2G21900;AT2G24570;AT2G34830;AT2G40740;AT2G44745;AT3G01970;AT3G04670;AT3G58710;AT3G62340;AT4G04450;AT4G11070;AT4G18170;AT4G22070;AT4G23810;AT4G24240;AT4G39410;AT5G15130;AT5G22570;AT5G26170;AT5G28650;AT5G41570;AT5G43290;AT5G45050;AT5G45260
TFmatrixID_0448	WRKY	2038	+	0.96	cagGTCAAtca	AT1G18860;AT1G29280;AT1G29860;AT1G55600;AT1G62300;AT1G64000;AT1G68150;AT1G69810;AT2G21900;AT2G25000;AT2G34830;AT2G44745;AT2G46400;AT3G01970;AT3G04670;AT3G58710;AT3G62340;AT4G04450;AT4G11070;AT4G18170;AT4G22070;AT4G24240;AT4G39410;AT5G15130;AT5G26170;AT5G28650;AT5G41570;AT5G43290;AT5G45050
TFmatrixID_0448	WRKY	2629	-	0.96	taaTTGACcta	AT1G18860;AT1G29280;AT1G29860;AT1G55600;AT1G62300;AT1G64000;AT1G68150;AT1G69810;AT2G21900;AT2G25000;AT2G34830;AT2G44745;AT2G46400;AT3G01970;AT3G04670;AT3G58710;AT3G62340;AT4G04450;AT4G11070;AT4G18170;AT4G22070;AT4G24240;AT4G39410;AT5G15130;AT5G26170;AT5G28650;AT5G41570;AT5G43290;AT5G45050
TFmatrixID_0451	WRKY	664	+	1	tgaGTCAAac	AT1G13960;AT2G03340;AT2G37260;AT2G38470;AT3G01080;AT4G12020;AT4G26440;AT4G26640;AT4G30935;AT5G07100
TFmatrixID_0451	WRKY	1081	+	1	aaaGTCAAag	AT1G13960;AT2G03340;AT2G37260;AT2G38470;AT3G01080;AT4G12020;AT4G26440;AT4G26640;AT4G30935;AT5G07100
TFmatrixID_0451	WRKY	1279	-	1	atTTGACtgg	AT1G13960;AT2G03340;AT2G37260;AT2G38470;AT3G01080;AT4G12020;AT4G26440;AT4G26640;AT4G30935;AT5G07100
TFmatrixID_0452	WRKY	665	+	0.99	gaGTCAAacg	AT1G18860;AT1G29280;AT1G29860;AT1G55600;AT1G62300;AT1G64000;AT1G66550;AT1G66560;AT1G68150;AT1G69810;AT2G21900;AT2G34830;AT2G40740;AT2G40750;AT2G44745;AT2G46130;AT2G46400;AT3G01970;AT3G04670;AT3G56400;AT3G58710;AT3G62340;AT4G04450;AT4G11070;AT4G18170;AT4G22070;AT4G23810;AT4G24240;AT4G39410;AT5G15130;AT5G22570;AT5G26170;AT5G28650;AT5G41570;AT5G43290;AT5G45050;AT5G45260
TFmatrixID_0452	WRKY	802	-	0.99	ttaTTGACtt	AT1G18860;AT1G29280;AT1G29860;AT1G55600;AT1G62300;AT1G64000;AT1G66550;AT1G66560;AT1G68150;AT1G69810;AT2G21900;AT2G34830;AT2G40740;AT2G40750;AT2G44745;AT2G46130;AT2G46400;AT3G01970;AT3G04670;AT3G56400;AT3G58710;AT3G62340;AT4G04450;AT4G11070;AT4G18170;AT4G22070;AT4G23810;AT4G24240;AT4G39410;AT5G15130;AT5G22570;AT5G26170;AT5G28650;AT5G41570;AT5G43290;AT5G45050;AT5G45260
TFmatrixID_0452	WRKY	1082	+	0.99	aaGTCAAagc	AT1G18860;AT1G29280;AT1G29860;AT1G55600;AT1G62300;AT1G64000;AT1G66550;AT1G66560;AT1G68150;AT1G69810;AT2G21900;AT2G34830;AT2G40740;AT2G40750;AT2G44745;AT2G46130;AT2G46400;AT3G01970;AT3G04670;AT3G56400;AT3G58710;AT3G62340;AT4G04450;AT4G11070;AT4G18170;AT4G22070;AT4G23810;AT4G24240;AT4G39410;AT5G15130;AT5G22570;AT5G26170;AT5G28650;AT5G41570;AT5G43290;AT5G45050;AT5G45260
TFmatrixID_0452	WRKY	1278	-	0.99	gatTTGACtg	AT1G18860;AT1G29280;AT1G29860;AT1G55600;AT1G62300;AT1G64000;AT1G66550;AT1G66560;AT1G68150;AT1G69810;AT2G21900;AT2G34830;AT2G40740;AT2G40750;AT2G44745;AT2G46130;AT2G46400;AT3G01970;AT3G04670;AT3G56400;AT3G58710;AT3G62340;AT4G04450;AT4G11070;AT4G18170;AT4G22070;AT4G23810;AT4G24240;AT4G39410;AT5G15130;AT5G22570;AT5G26170;AT5G28650;AT5G41570;AT5G43290;AT5G45050;AT5G45260
TFmatrixID_0453	WRKY	1083	+	0.93	aGTCAAag	AT1G18860;AT1G29280;AT1G29860;AT1G55600;AT1G62300;AT1G64000;AT1G66550;AT1G66560;AT1G68150;AT1G69810;AT1G80590;AT2G21900;AT2G34830;AT2G40740;AT2G40750;AT2G44745;AT2G46400;AT2G47260;AT3G01970;AT3G04670;AT3G56400;AT3G58710;AT3G62340;AT4G04450;AT4G11070;AT4G18170;AT4G22070;AT4G23810;AT4G24240;AT4G39410;AT5G15130;AT5G22570;AT5G26170;AT5G28650;AT5G41570;AT5G43290;AT5G45050
TFmatrixID_0454	WRKY	1081	+	1	aaaGTCAAag	AT1G18860;AT1G29280;AT1G29860;AT1G55600;AT1G62300;AT1G64000;AT1G66550;AT1G66560;AT1G68150;AT1G69810;AT1G80590;AT2G21900;AT2G34830;AT2G40740;AT2G40750;AT2G44745;AT2G46400;AT3G01970;AT3G04670;AT3G56400;AT3G58710;AT3G62340;AT4G01250;AT4G04450;AT4G11070;AT4G18170;AT4G22070;AT4G23810;AT4G24240;AT4G39410;AT5G15130;AT5G22570;AT5G26170;AT5G28650;AT5G41570;AT5G43290;AT5G45050;AT5G45260
TFmatrixID_0455	WRKY	1081	+	0.92	aaaGTCAAagc	AT1G18860;AT1G29280;AT1G29860;AT1G55600;AT1G62300;AT1G64000;AT1G66550;AT1G66560;AT1G68150;AT1G69810;AT2G21900;AT2G34830;AT2G40740;AT2G44745;AT2G46400;AT3G01970;AT3G04670;AT3G58710;AT3G62340;AT4G01720;AT4G04450;AT4G11070;AT4G18170;AT4G22070;AT4G23810;AT4G24240;AT4G39410;AT5G15130;AT5G26170;AT5G28650;AT5G41570;AT5G43290;AT5G45050;AT5G45260
TFmatrixID_0457	WRKY	1082	+	0.98	aaGTCAAagc	AT1G18860;AT1G29280;AT1G29860;AT1G55600;AT1G62300;AT1G64000;AT1G66560;AT1G68150;AT1G69810;AT2G21900;AT2G34830;AT2G40740;AT2G44745;AT2G46400;AT3G01970;AT3G04670;AT3G56400;AT3G58710;AT3G62340;AT4G04450;AT4G11070;AT4G18170;AT4G22070;AT4G23810;AT4G24240;AT4G31550;AT4G39410;AT5G15130;AT5G22570;AT5G26170;AT5G28650;AT5G41570;AT5G43290;AT5G45050;AT5G45260
TFmatrixID_0458	WRKY	2038	+	1	cagGTCAAtc	AT1G18860;AT1G29280;AT1G29860;AT1G55600;AT1G62300;AT1G64000;AT1G68150;AT1G69810;AT2G21900;AT2G34830;AT2G40740;AT2G44745;AT2G46400;AT3G01970;AT3G04670;AT3G58710;AT3G62340;AT4G04450;AT4G11070;AT4G18170;AT4G22070;AT4G24240;AT4G31800;AT4G39410;AT5G15130;AT5G26170;AT5G28650;AT5G41570;AT5G43290;AT5G45050
TFmatrixID_0460	WRKY	665	+	0.98	gaGTCAAa	AT1G18860;AT1G29280;AT1G29860;AT1G55600;AT1G62300;AT1G64000;AT1G66550;AT1G66560;AT1G68150;AT1G69810;AT2G21900;AT2G34830;AT2G40740;AT2G40750;AT2G44745;AT3G01970;AT3G04670;AT3G56400;AT3G58710;AT3G62340;AT4G04450;AT4G11070;AT4G18170;AT4G22070;AT4G23810;AT4G24240;AT4G39410;AT5G13080;AT5G15130;AT5G22570;AT5G26170;AT5G28650;AT5G41570;AT5G43290;AT5G45050;AT5G45260
TFmatrixID_0460	WRKY	1082	+	0.98	aaGTCAAa	AT1G18860;AT1G29280;AT1G29860;AT1G55600;AT1G62300;AT1G64000;AT1G66550;AT1G66560;AT1G68150;AT1G69810;AT2G21900;AT2G34830;AT2G40740;AT2G40750;AT2G44745;AT3G01970;AT3G04670;AT3G56400;AT3G58710;AT3G62340;AT4G04450;AT4G11070;AT4G18170;AT4G22070;AT4G23810;AT4G24240;AT4G39410;AT5G13080;AT5G15130;AT5G22570;AT5G26170;AT5G28650;AT5G41570;AT5G43290;AT5G45050;AT5G45260
TFmatrixID_0460	WRKY	1280	-	0.98	tTTGACtg	AT1G18860;AT1G29280;AT1G29860;AT1G55600;AT1G62300;AT1G64000;AT1G66550;AT1G66560;AT1G68150;AT1G69810;AT2G21900;AT2G34830;AT2G40740;AT2G40750;AT2G44745;AT3G01970;AT3G04670;AT3G56400;AT3G58710;AT3G62340;AT4G04450;AT4G11070;AT4G18170;AT4G22070;AT4G23810;AT4G24240;AT4G39410;AT5G13080;AT5G15130;AT5G22570;AT5G26170;AT5G28650;AT5G41570;AT5G43290;AT5G45050;AT5G45260
TFmatrixID_0462	WRKY	1082	+	0.99	aaGTCAAag	AT1G18860;AT1G29280;AT1G29860;AT1G55600;AT1G62300;AT1G64000;AT1G66550;AT1G66560;AT1G68150;AT1G69810;AT1G80590;AT2G21900;AT2G34830;AT2G44745;AT3G01970;AT3G04670;AT3G58710;AT3G62340;AT4G04450;AT4G11070;AT4G18170;AT4G22070;AT4G23810;AT4G24240;AT4G39410;AT5G15130;AT5G22570;AT5G26170;AT5G28650;AT5G41570;AT5G43290;AT5G45050;AT5G45260;AT5G46350
TFmatrixID_0463	WRKY	2038	+	1	cagGTCAAtc	AT1G18860;AT1G29280;AT1G29860;AT1G55600;AT1G62300;AT1G64000;AT1G66550;AT1G66560;AT1G68150;AT1G69810;AT1G80590;AT2G21900;AT2G34830;AT2G40740;AT2G40750;AT2G44745;AT2G46400;AT3G01970;AT3G04670;AT3G56400;AT3G58710;AT3G62340;AT4G04450;AT4G11070;AT4G18170;AT4G22070;AT4G23810;AT4G24240;AT4G39410;AT5G15130;AT5G22570;AT5G26170;AT5G28650;AT5G41570;AT5G43290;AT5G45050;AT5G45260;AT5G49520
TFmatrixID_0463	WRKY	2630	-	1	aaTTGACcta	AT1G18860;AT1G29280;AT1G29860;AT1G55600;AT1G62300;AT1G64000;AT1G66550;AT1G66560;AT1G68150;AT1G69810;AT1G80590;AT2G21900;AT2G34830;AT2G40740;AT2G40750;AT2G44745;AT2G46400;AT3G01970;AT3G04670;AT3G56400;AT3G58710;AT3G62340;AT4G04450;AT4G11070;AT4G18170;AT4G22070;AT4G23810;AT4G24240;AT4G39410;AT5G15130;AT5G22570;AT5G26170;AT5G28650;AT5G41570;AT5G43290;AT5G45050;AT5G45260;AT5G49520
TFmatrixID_0465	WRKY	2039	+	0.98	agGTCAAt	AT1G13960;AT2G03340;AT2G37260;AT3G01080;AT4G12020;AT4G26440;AT4G26640;AT4G30935;AT5G07100;AT5G56270
TFmatrixID_0465	WRKY	2631	-	0.98	aTTGACct	AT1G13960;AT2G03340;AT2G37260;AT3G01080;AT4G12020;AT4G26440;AT4G26640;AT4G30935;AT5G07100;AT5G56270
TFmatrixID_0466	WRKY	1081	+	0.99	aaaGTCAAag	AT1G18860;AT1G29280;AT1G29860;AT1G55600;AT1G62300;AT1G64000;AT1G68150;AT1G69810;AT2G21900;AT2G34830;AT2G44745;AT3G01970;AT3G04670;AT3G58710;AT3G62340;AT4G04450;AT4G18170;AT4G22070;AT4G24240;AT4G39410;AT5G15130;AT5G26170;AT5G28650;AT5G41570;AT5G43290;AT5G45050;AT5G64810
TFmatrixID_0466	WRKY	2038	+	0.99	cagGTCAAtc	AT1G18860;AT1G29280;AT1G29860;AT1G55600;AT1G62300;AT1G64000;AT1G68150;AT1G69810;AT2G21900;AT2G34830;AT2G44745;AT3G01970;AT3G04670;AT3G58710;AT3G62340;AT4G04450;AT4G18170;AT4G22070;AT4G24240;AT4G39410;AT5G15130;AT5G26170;AT5G28650;AT5G41570;AT5G43290;AT5G45050;AT5G64810
TFmatrixID_0466	WRKY	2630	-	0.99	aaTTGACcta	AT1G18860;AT1G29280;AT1G29860;AT1G55600;AT1G62300;AT1G64000;AT1G68150;AT1G69810;AT2G21900;AT2G34830;AT2G44745;AT3G01970;AT3G04670;AT3G58710;AT3G62340;AT4G04450;AT4G18170;AT4G22070;AT4G24240;AT4G39410;AT5G15130;AT5G26170;AT5G28650;AT5G41570;AT5G43290;AT5G45050;AT5G64810
TFmatrixID_0468	WRKY	2039	+	0.99	agGTCAAtc	AT1G18860;AT1G29280;AT1G29860;AT1G55600;AT1G62300;AT1G64000;AT1G66550;AT1G66560;AT1G68150;AT1G69810;AT1G80590;AT2G21900;AT2G34830;AT2G40740;AT2G40750;AT2G44745;AT2G46400;AT3G01970;AT3G04670;AT3G56400;AT3G58710;AT3G62340;AT4G04450;AT4G11070;AT4G18170;AT4G22070;AT4G23810;AT4G24240;AT4G39410;AT5G15130;AT5G22570;AT5G26170;AT5G28650;AT5G41570;AT5G43290;AT5G45050;AT5G45260
TFmatrixID_0468	WRKY	2630	-	0.99	aaTTGACct	AT1G18860;AT1G29280;AT1G29860;AT1G55600;AT1G62300;AT1G64000;AT1G66550;AT1G66560;AT1G68150;AT1G69810;AT1G80590;AT2G21900;AT2G34830;AT2G40740;AT2G40750;AT2G44745;AT2G46400;AT3G01970;AT3G04670;AT3G56400;AT3G58710;AT3G62340;AT4G04450;AT4G11070;AT4G18170;AT4G22070;AT4G23810;AT4G24240;AT4G39410;AT5G15130;AT5G22570;AT5G26170;AT5G28650;AT5G41570;AT5G43290;AT5G45050;AT5G45260
TFmatrixID_0471	Homeodomain;HD-ZIP;bZIP	400	+	0.92	aATAATag	AT1G69780;AT3G01220;AT3G01470;AT5G15150
TFmatrixID_0471	Homeodomain;HD-ZIP;bZIP	799	-	0.99	aaATTATt	AT1G69780;AT3G01220;AT3G01470;AT5G15150
TFmatrixID_0471	Homeodomain;HD-ZIP;bZIP	1005	-	0.99	aaATTATt	AT1G69780;AT3G01220;AT3G01470;AT5G15150
TFmatrixID_0471	Homeodomain;HD-ZIP;bZIP	2480	+	0.99	aATAATtt	AT1G69780;AT3G01220;AT3G01470;AT5G15150
TFmatrixID_0471	Homeodomain;HD-ZIP;bZIP	2882	-	1	caATTATt	AT1G69780;AT3G01220;AT3G01470;AT5G15150
TFmatrixID_0483	bZIP	1766	-	0.78	actGACGTtgtc	AT1G75390
TFmatrixID_0484	Homeodomain;HD-ZIP;bZIP	236	-	0.92	taagccaTTATTg	AT1G26960;AT1G69780;AT3G01220;AT5G15150;AT5G65310
TFmatrixID_0484	Homeodomain;HD-ZIP;bZIP	795	-	0.92	ctcgaaaTTATTg	AT1G26960;AT1G69780;AT3G01220;AT5G15150;AT5G65310
TFmatrixID_0484	Homeodomain;HD-ZIP;bZIP	2878	-	0.88	aaatcaaTTATTa	AT1G26960;AT1G69780;AT3G01220;AT5G15150;AT5G65310
TFmatrixID_0490	bZIP	1768	-	0.99	tGACGTt	AT1G08320;AT1G68640;AT5G06839
TFmatrixID_0490	bZIP	1907	-	0.99	tGACGTg	AT1G08320;AT1G68640;AT5G06839
TFmatrixID_0491	TBP	1870	+	0.91	taaaaaacaTATATaatattg	AT1G55520;AT3G13445
TFmatrixID_0491	TBP	2860	+	0.91	gctccaaaaTATATaacaaaa	AT1G55520;AT3G13445
TFmatrixID_0491	TBP	2861	-	0.9	ctccaaaATATAtaacaaaat	AT1G55520;AT3G13445
TFmatrixID_0493	MADS box;MIKC	249	-	0.9	TTTCCtttttggact	AT4G22950;AT4G24540;AT5G13790;AT5G51860;AT5G51870;AT5G60910;AT5G62165;AT1G26310;AT2G14210;AT2G45650;AT3G30260;AT3G57230;AT3G57390;AT3G61120;AT4G09960;AT4G11880
TFmatrixID_0494	BES1	1048	+	0.94	atgcACGTGat	AT1G19350
TFmatrixID_0494	BES1	1049	-	0.98	tgCACGTgata	AT1G19350
TFmatrixID_0495	BES1	1047	+	0.98	catgCACGTgataa	AT1G75080
TFmatrixID_0495	BES1	1047	-	0.93	catgcACGTGataa	AT1G75080
TFmatrixID_0495	BES1	1187	+	0.87	ccaaCACGTaacca	AT1G75080
TFmatrixID_0497	bHLH	1044	+	0.94	gctcatgcACGTGa	AT2G20180;AT2G46970;AT4G28790;AT4G28800;AT4G28811;AT4G28815;AT5G67110
TFmatrixID_0497	bHLH	1050	-	0.96	gCACGTgataaact	AT2G20180;AT2G46970;AT4G28790;AT4G28800;AT4G28811;AT4G28815;AT5G67110
TFmatrixID_0497	bHLH	1901	+	0.89	ttgaagtgACGTGa	AT2G20180;AT2G46970;AT4G28790;AT4G28800;AT4G28811;AT4G28815;AT5G67110
TFmatrixID_0498	AP2	2124	+	0.92	ctTCGTAc	AT2G39250;AT3G54990;AT5G60120
TFmatrixID_0499	MADS box;MIKC	191	-	0.88	tttttcttttaaTTTTTattt	AT4G22950;AT4G24540;AT4G37940;AT5G51860;AT5G51870;AT5G60910;AT5G62165;AT1G26310;AT2G14210;AT2G22630;AT2G45650;AT2G45660;AT3G30260;AT3G57230;AT3G57390;AT3G61120;AT4G09960;AT4G11880
TFmatrixID_0500	MADS box;MIKC	246	-	0.85	ttgTTTCCtttttggactag	AT4G22950;AT4G24540;AT4G37940;AT5G23260;AT5G51860;AT5G51870;AT5G62165;AT2G14210;AT2G22540;AT2G45650;AT3G57390;AT4G11880
TFmatrixID_0501	MADS box;MIKC	1068	+	0.87	cccCAAAAtgtgaaa	AT5G51870;AT2G45650;AT3G54340
TFmatrixID_0502	FAR1	2328	+	0.86	ctgACGCGccgc	AT3G22170
TFmatrixID_0504	MADS box;MIKC	248	-	0.94	gTTTCCtttttgga	AT5G20240
TFmatrixID_0505	bHLH	1048	+	0.95	atgCACGTga	AT1G09530;AT2G46970;AT4G28790;AT4G28800;AT4G28811;AT4G28815;AT5G61270;AT5G67110
TFmatrixID_0506	bHLH	1049	+	0.96	tgCACGTg	AT2G24260;AT2G43010;AT2G46970;AT4G28790;AT4G28800;AT4G28811;AT4G28815;AT5G61270;AT5G67110
TFmatrixID_0507	bHLH	1050	-	0.99	gcACGTGa	AT2G24260;AT3G59060;AT4G28790;AT4G28800;AT4G28811;AT4G28815;AT5G61270;AT5G67110
TFmatrixID_0508	MADS box;MIKC	250	-	0.89	ttcctTTTTGg	AT4G22950;AT4G24540;AT5G51860;AT5G60910;AT5G62165;AT1G24260;AT1G26310;AT2G45650;AT3G30260;AT3G57230;AT3G57390;AT3G61120;AT4G09960;AT4G11880
TFmatrixID_0508	MADS box;MIKC	2493	-	0.9	attttTTTTGg	AT4G22950;AT4G24540;AT5G51860;AT5G60910;AT5G62165;AT1G24260;AT1G26310;AT2G45650;AT3G30260;AT3G57230;AT3G57390;AT3G61120;AT4G09960;AT4G11880
TFmatrixID_0509	B3	1140	-	0.99	ctGCATGcg	AT3G24650
TFmatrixID_0509	B3	1141	+	0.96	tgCATGCgt	AT3G24650
TFmatrixID_0510	B3	1140	-	0.98	ctgCATGCg	AT3G26790
TFmatrixID_0510	B3	1141	+	0.98	tGCATGcgt	AT3G26790
TFmatrixID_0511	bHLH	1050	+	0.97	gCACGTga	AT1G32640;AT2G46510;AT4G09820;AT4G16430;AT5G46830
TFmatrixID_0511	bHLH	1050	-	0.97	gcACGTGa	AT1G32640;AT2G46510;AT4G09820;AT4G16430;AT5G46830
TFmatrixID_0513	bHLH	1050	+	0.99	gCACGTga	AT2G46510;AT4G09820;AT4G16430;AT5G46760;AT5G46830
TFmatrixID_0513	bHLH	1050	-	0.99	gcACGTGa	AT2G46510;AT4G09820;AT4G16430;AT5G46760;AT5G46830
TFmatrixID_0514	bHLH	1050	+	0.95	gcACGTGa	AT2G46510;AT4G16430;AT4G17880;AT5G46830
TFmatrixID_0514	bHLH	1050	-	1	gCACGTga	AT2G46510;AT4G16430;AT4G17880;AT5G46830
TFmatrixID_0517	Homeodomain;HD-ZIP;bZIP	797	-	0.97	cgaaaTTATTga	AT1G69780;AT3G01220;AT3G01470;AT5G15150
TFmatrixID_0517	Homeodomain;HD-ZIP;bZIP	1003	-	0.94	ttaaaTTATTaa	AT1G69780;AT3G01220;AT3G01470;AT5G15150
TFmatrixID_0517	Homeodomain;HD-ZIP;bZIP	2478	+	0.92	atAATAAttttc	AT1G69780;AT3G01220;AT3G01470;AT5G15150
TFmatrixID_0517	Homeodomain;HD-ZIP;bZIP	2880	-	0.94	atcaaTTATTaa	AT1G69780;AT3G01220;AT3G01470;AT5G15150
TFmatrixID_0519	Myb/SANT	2351	-	0.93	ccacCTACCacta	AT3G23250
TFmatrixID_0521	Myb/SANT;MYB	2351	-	0.92	ccacCTACCacta	AT3G49690;AT5G57620;AT5G65790;O49746_ARATH
TFmatrixID_0522	SBP	2122	-	0.96	ggcttCGTACctcttc	AT1G69170;AT2G33810;AT2G42200;AT2G47070;AT3G57920;AT5G50570;AT5G50670
TFmatrixID_0523	SBP	137	-	0.94	taggtTGTACtccaat	AT1G02065;AT1G27370;AT1G69170;AT2G42200;AT2G47070;AT3G57920;AT5G43270
TFmatrixID_0523	SBP	555	-	0.95	aattaTGTACtatgat	AT1G02065;AT1G27370;AT1G69170;AT2G42200;AT2G47070;AT3G57920;AT5G43270
TFmatrixID_0523	SBP	735	+	0.95	aaatttGTACAacttt	AT1G02065;AT1G27370;AT1G69170;AT2G42200;AT2G47070;AT3G57920;AT5G43270
TFmatrixID_0523	SBP	735	-	0.97	aaattTGTACaacttt	AT1G02065;AT1G27370;AT1G69170;AT2G42200;AT2G47070;AT3G57920;AT5G43270
TFmatrixID_0525	bHLH	1044	-	0.89	gctcatgcaCGTGA	AT4G21330
TFmatrixID_0525	bHLH	1901	-	0.82	ttgaagtgaCGTGA	AT4G21330
TFmatrixID_0526	B3	1045	+	0.99	ctCATGCacgt	AT1G28300
TFmatrixID_0526	B3	1138	-	0.99	atctGCATGcg	AT1G28300
TFmatrixID_0528	AP2;B3;RAV	1159	+	0.99	gccACCTGgcgc	AT1G13260
TFmatrixID_0528	AP2;B3;RAV	1195	-	0.98	taacCAGGTgcc	AT1G13260
TFmatrixID_0533	bZIP	1765	-	0.97	tacTGACGttg	AT1G08320;AT1G68640;AT5G06839;AT5G65210
TFmatrixID_0533	bZIP	1904	-	0.98	aagTGACGtga	AT1G08320;AT1G68640;AT5G06839;AT5G65210
TFmatrixID_0533	bZIP	2075	-	0.93	aggTGACGgga	AT1G08320;AT1G68640;AT5G06839;AT5G65210
TFmatrixID_0534	WRKY	2035	+	0.87	aaacagGTCAA	AT1G13960;AT2G03340;AT2G04880;AT2G37260;AT3G01080;AT4G12020;AT4G26440;AT4G26640;AT4G30935;AT5G07100
TFmatrixID_0534	WRKY	2632	-	0.89	TTGACctacaa	AT1G13960;AT2G03340;AT2G04880;AT2G37260;AT3G01080;AT4G12020;AT4G26440;AT4G26640;AT4G30935;AT5G07100
TFmatrixID_0540	Homeodomain;HD-ZIP;bZIP	796	-	0.95	tcgaaaTTATTgac	AT1G69780;AT3G01220;AT3G01470;AT5G15150
TFmatrixID_0540	Homeodomain;HD-ZIP;bZIP	1002	-	0.92	attaaaTTATTaat	AT1G69780;AT3G01220;AT3G01470;AT5G15150
TFmatrixID_0540	Homeodomain;HD-ZIP;bZIP	2477	+	0.93	tatAATAAttttct	AT1G69780;AT3G01220;AT3G01470;AT5G15150
TFmatrixID_0540	Homeodomain;HD-ZIP;bZIP	2879	-	0.92	aatcaaTTATTaat	AT1G69780;AT3G01220;AT3G01470;AT5G15150
TFmatrixID_0541	Homeodomain;HD-ZIP;bZIP	240	-	0.94	ccaTTATTg	AT1G26960;AT1G69780;AT3G01220;AT5G15150;AT5G65310
TFmatrixID_0541	Homeodomain;HD-ZIP;bZIP	799	-	0.94	aaaTTATTg	AT1G26960;AT1G69780;AT3G01220;AT5G15150;AT5G65310
TFmatrixID_0541	Homeodomain;HD-ZIP;bZIP	2882	-	0.9	caaTTATTa	AT1G26960;AT1G69780;AT3G01220;AT5G15150;AT5G65310
TFmatrixID_0558	bHLH	1045	+	0.87	ctcatgCACGTgataaac	AT1G09530;AT2G46970;AT4G28790;AT4G28800;AT4G28811;AT4G28815;AT5G61270;AT5G67110
TFmatrixID_0558	bHLH	1045	-	0.87	ctcatgcACGTGataaac	AT1G09530;AT2G46970;AT4G28790;AT4G28800;AT4G28811;AT4G28815;AT5G61270;AT5G67110
TFmatrixID_0561	AP2;B3;RAV	1159	+	0.99	gccACCTGgcgc	AT1G13260
TFmatrixID_0561	AP2;B3;RAV	1195	-	0.98	taacCAGGTgcc	AT1G13260
TFmatrixID_0569	TBP	295	+	0.99	gtATAAAaagtgatg	AT1G55520;AT3G13445
TFmatrixID_0569	TBP	2459	-	0.95	aattttgaTTTATat	AT1G55520;AT3G13445
TFmatrixID_0569	TBP	2465	-	0.96	gatttataTTTATat	AT1G55520;AT3G13445
TFmatrixID_0569	TBP	2528	-	0.98	tctaatttTTTATat	AT1G55520;AT3G13445
TFmatrixID_0570	TBP	294	+	0.95	tgtaTAAAAa	AT1G55520;AT3G13445
TFmatrixID_0570	TBP	1866	+	0.96	tccaTAAAAa	AT1G55520;AT3G13445
TFmatrixID_0570	TBP	2709	-	0.95	aTTTTAaagt	AT1G55520;AT3G13445
TFmatrixID_0571	TBP	207	-	0.96	taTTTATt	AT1G55520;AT3G13445
TFmatrixID_0571	TBP	211	-	0.96	taTTTATt	AT1G55520;AT3G13445
TFmatrixID_0571	TBP	1013	+	0.96	aATAAAta	AT1G55520;AT3G13445
TFmatrixID_0571	TBP	1017	+	0.96	aATAAAta	AT1G55520;AT3G13445
TFmatrixID_0571	TBP	2411	-	0.97	taTTTATc	AT1G55520;AT3G13445
TFmatrixID_0571	TBP	2465	-	0.99	gaTTTATa	AT1G55520;AT3G13445
TFmatrixID_0571	TBP	2471	-	1	taTTTATa	AT1G55520;AT3G13445
TFmatrixID_0571	TBP	2641	+	0.96	aATAAAta	AT1G55520;AT3G13445
TFmatrixID_0572	TBP	1870	+	0.91	taaaaaacaTATATaatattg	AT1G55520;AT3G13445
TFmatrixID_0572	TBP	2860	+	0.91	gctccaaaaTATATaacaaaa	AT1G55520;AT3G13445
TFmatrixID_0572	TBP	2861	-	0.9	ctccaaaATATAtaacaaaat	AT1G55520;AT3G13445
TFmatrixID_0585	TBP	294	+	0.98	tgtATAAAaag	AT1G55520;AT3G13445
TFmatrixID_0585	TBP	2464	-	0.98	tgaTTTATatt	AT1G55520;AT3G13445
TFmatrixID_0585	TBP	2470	-	0.97	ataTTTATata	AT1G55520;AT3G13445
TFmatrixID_0585	TBP	2533	-	0.98	tttTTTATatt	AT1G55520;AT3G13445
TFmatrixID_0586	Myb/SANT;MYB	134	+	0.9	agaTAGGTtg	AT5G49330
TFmatrixID_0586	Myb/SANT;MYB	2351	-	0.99	ccACCTAcca	AT5G49330
TFmatrixID_0587	Myb/SANT;MYB	2351	-	0.99	ccacCTACCa	AT5G49330
TFmatrixID_0588	MYB	134	+	0.9	agaTAGGTtg	AT5G12870
TFmatrixID_0588	MYB	2351	-	0.96	ccACCTAcca	AT5G12870
TFmatrixID_0589	MYB	1602	-	0.97	gggTGGTTca	AT5G12870
TFmatrixID_0589	MYB	1792	+	0.93	ccAACCActc	AT5G12870
TFmatrixID_0590	MYB	2891	+	0.89	atccAACGGt	AT1G17950
TFmatrixID_0592	MYB	2352	+	0.95	cACCTAccac	AT4G01680
TFmatrixID_0602	AP2;ERF	902	+	0.94	ggGCCGCtat	AT1G43160
TFmatrixID_0603	AP2;ERF	1936	+	0.95	cctgACGGCt	AT1G43160
TFmatrixID_0604	B3	2202	-	0.94	aggtTGTAGa	AT4G31610
TFmatrixID_0609	MYB-related	2564	+	0.9	ataATATCtt	AT5G17300
TFmatrixID_0619	bZIP	1906	+	0.88	gtGACGTgag	AT5G06950
TFmatrixID_0620	bZIP	1765	-	0.94	tacTGACGtt	AT5G06950
TFmatrixID_0620	bZIP	1904	-	0.92	aagTGACGtg	AT5G06950
TFmatrixID_0621	AP2	2123	+	0.86	gctTCGTAcc	AT2G28550
TFmatrixID_0623	AP2	1983	-	0.99	ctTAAGGttt	AT2G28550
TFmatrixID_0623	AP2	2844	+	0.91	ggaCCTTAac	AT2G28550
TFmatrixID_0624	AP2	2123	+	0.88	gctTCGTAcc	AT5G60120
TFmatrixID_0626	AP2	1983	-	0.97	ctTAAGGttt	AT5G60120
TFmatrixID_0626	AP2	2844	+	0.91	ggaCCTTAac	AT5G60120
TFmatrixID_0627	Homeodomain;bZIP;HD-ZIP;WOX	2040	+	0.99	ggtCAATCaa	AT4G35550
TFmatrixID_0628	Homeodomain;bZIP;HD-ZIP;WOX	283	+	0.97	ttTAATTagc	AT4G35550
TFmatrixID_0628	Homeodomain;bZIP;HD-ZIP;WOX	283	-	0.96	tttAATTAgc	AT4G35550
TFmatrixID_0628	Homeodomain;bZIP;HD-ZIP;WOX	1431	-	0.95	ataAATTAaa	AT4G35550
TFmatrixID_0628	Homeodomain;bZIP;HD-ZIP;WOX	2216	+	0.97	ttTAATTagc	AT4G35550
TFmatrixID_0628	Homeodomain;bZIP;HD-ZIP;WOX	2216	-	0.96	tttAATTAgc	AT4G35550
TFmatrixID_0630	WRKY	2038	+	0.96	cagGTCAAtc	AT4G31800
TFmatrixID_0630	WRKY	2630	-	0.95	aaTTGACcta	AT4G31800
TFmatrixID_0632	WRKY	1082	-	0.88	aaGTCAAagc	AT3G01970
TFmatrixID_0637	C2H2	2355	+	0.89	ctacCACTAt	AT5G04340
TFmatrixID_0638	Dof	185	-	0.99	acaTCTTTtt	AT5G65590
TFmatrixID_0638	Dof	918	+	0.99	gaAAAGAgcg	AT5G65590
TFmatrixID_0638	Dof	1797	-	0.99	cacTCTTTct	AT5G65590
TFmatrixID_0638	Dof	2567	-	0.99	ataTCTTTtt	AT5G65590
TFmatrixID_0638	Dof	2647	+	0.98	taAAAGAtga	AT5G65590
TF_motif_seq_0010	HSF	614	+	0.88	AGAAAttttt	AT3G24520;AT1G32330;AT1G46264;AT1G67970;AT2G26150;AT2G41690;AT3G02990;AT3G22830;AT3G51910;AT3G63350;AT4G11660;AT4G13980;AT4G17750;AT4G18880;AT5G03720;AT5G16820;AT5G43840;AT5G45710;AT5G54070;AT5G62020
TF_motif_seq_0010	HSF	982	+	0.88	AGAATattcg	AT3G24520;AT1G32330;AT1G46264;AT1G67970;AT2G26150;AT2G41690;AT3G02990;AT3G22830;AT3G51910;AT3G63350;AT4G11660;AT4G13980;AT4G17750;AT4G18880;AT5G03720;AT5G16820;AT5G43840;AT5G45710;AT5G54070;AT5G62020
TF_motif_seq_0010	HSF	1893	+	0.88	AGAAAatttt	AT3G24520;AT1G32330;AT1G46264;AT1G67970;AT2G26150;AT2G41690;AT3G02990;AT3G22830;AT3G51910;AT3G63350;AT4G11660;AT4G13980;AT4G17750;AT4G18880;AT5G03720;AT5G16820;AT5G43840;AT5G45710;AT5G54070;AT5G62020
TF_motif_seq_0010	HSF	2481	-	0.88	ataatTTTCT	AT3G24520;AT1G32330;AT1G46264;AT1G67970;AT2G26150;AT2G41690;AT3G02990;AT3G22830;AT3G51910;AT3G63350;AT4G11660;AT4G13980;AT4G17750;AT4G18880;AT5G03720;AT5G16820;AT5G43840;AT5G45710;AT5G54070;AT5G62020
TF_motif_seq_0014	bZIP	221	-	0.7	aaaaaGTCAT	AT5G06950
TF_motif_seq_0014	bZIP	2609	-	0.7	ttgctGTCAT	AT5G06950
TF_motif_seq_0066	WRKY	1855	-	0.73	ctgaatCAACG	AT2G04880
TF_motif_seq_0067	HB-PHD	281	-	0.73	tatttaATTAG	AT4G29940
TF_motif_seq_0067	HB-PHD	2529	+	0.91	CTAATttttta	AT4G29940
TF_motif_seq_0072	HD-ZIP	1314	-	0.91	tcatttAATGC	AT5G52170
TF_motif_seq_0072	HD-ZIP	2213	+	0.73	GCATTtaatta	AT5G52170
TF_motif_seq_0080	AP2;ERF	1104	+	0.73	TAAGAggcagc	AT3G16770
TF_motif_seq_0082	bZIP	163	-	0.73	caagagGTGTA	AT5G06960;AT5G10030
TF_motif_seq_0088	bZIP	376	+	0.82	TGCTGacttct	AT4G02640
TF_motif_seq_0088	bZIP	2610	+	0.82	TGCTGtcatca	AT4G02640
TF_motif_seq_0131	AP2	2176	-	0.85	tgtgggaacTCGTG	AT4G37750
TF_motif_seq_0136	HD-ZIP	1311	-	0.79	agatcatttAATGC	AT5G17320
TF_motif_seq_0136	HD-ZIP	2213	+	0.71	GCATTtaattagcc	AT5G17320
TF_motif_seq_0151	VOZ	925	+	0.75	GCGTTgaaaggaagg	AT2G42400
TF_motif_seq_0151	VOZ	1146	+	0.75	GCGTTgatgtactgc	AT2G42400
TF_motif_seq_0151	VOZ	1737	-	0.75	tcctccctccTACGC	AT2G42400
TF_motif_seq_0151	VOZ	2259	-	0.75	ccctgcctttTACGC	AT2G42400
TF_motif_seq_0151	VOZ	2924	-	0.75	cggttcatgaTACGC	AT2G42400
TF_motif_seq_0169	(Others)	90	-	0.85	ttaaaaattgtAGTAA	U81368;U81369;U81370
TF_motif_seq_0237	GATA;tify	42	+	1	AGATT	AT1G51600;AT2G45050;AT3G06740;AT3G16870;AT3G21175;AT3G24050;AT3G54810;AT3G60530;AT4G17570;AT4G24470;AT4G26150;AT4G32890;AT4G34680;AT5G25830;AT5G26930;AT5G56860;AT5G66320;AT2G18380;AT3G50870;AT4G36620
TF_motif_seq_0237	GATA;tify	49	+	1	AGATT	AT1G51600;AT2G45050;AT3G06740;AT3G16870;AT3G21175;AT3G24050;AT3G54810;AT3G60530;AT4G17570;AT4G24470;AT4G26150;AT4G32890;AT4G34680;AT5G25830;AT5G26930;AT5G56860;AT5G66320;AT2G18380;AT3G50870;AT4G36620
TF_motif_seq_0237	GATA;tify	86	-	1	AATCT	AT1G51600;AT2G45050;AT3G06740;AT3G16870;AT3G21175;AT3G24050;AT3G54810;AT3G60530;AT4G17570;AT4G24470;AT4G26150;AT4G32890;AT4G34680;AT5G25830;AT5G26930;AT5G56860;AT5G66320;AT2G18380;AT3G50870;AT4G36620
TF_motif_seq_0237	GATA;tify	112	+	1	TGATT	AT1G51600;AT2G45050;AT3G06740;AT3G16870;AT3G21175;AT3G24050;AT3G54810;AT3G60530;AT4G17570;AT4G24470;AT4G26150;AT4G32890;AT4G34680;AT5G25830;AT5G26930;AT5G56860;AT5G66320;AT2G18380;AT3G50870;AT4G36620
TF_motif_seq_0237	GATA;tify	120	+	1	GGATG	AT1G51600;AT2G45050;AT3G06740;AT3G16870;AT3G21175;AT3G24050;AT3G54810;AT3G60530;AT4G17570;AT4G24470;AT4G26150;AT4G32890;AT4G34680;AT5G25830;AT5G26930;AT5G56860;AT5G66320;AT2G18380;AT3G50870;AT4G36620
TF_motif_seq_0237	GATA;tify	134	+	1	AGATA	AT1G51600;AT2G45050;AT3G06740;AT3G16870;AT3G21175;AT3G24050;AT3G54810;AT3G60530;AT4G17570;AT4G24470;AT4G26150;AT4G32890;AT4G34680;AT5G25830;AT5G26930;AT5G56860;AT5G66320;AT2G18380;AT3G50870;AT4G36620
TF_motif_seq_0237	GATA;tify	177	-	1	TATCA	AT1G51600;AT2G45050;AT3G06740;AT3G16870;AT3G21175;AT3G24050;AT3G54810;AT3G60530;AT4G17570;AT4G24470;AT4G26150;AT4G32890;AT4G34680;AT5G25830;AT5G26930;AT5G56860;AT5G66320;AT2G18380;AT3G50870;AT4G36620
TF_motif_seq_0237	GATA;tify	186	-	1	CATCT	AT1G51600;AT2G45050;AT3G06740;AT3G16870;AT3G21175;AT3G24050;AT3G54810;AT3G60530;AT4G17570;AT4G24470;AT4G26150;AT4G32890;AT4G34680;AT5G25830;AT5G26930;AT5G56860;AT5G66320;AT2G18380;AT3G50870;AT4G36620
TF_motif_seq_0237	GATA;tify	228	-	1	CATCA	AT1G51600;AT2G45050;AT3G06740;AT3G16870;AT3G21175;AT3G24050;AT3G54810;AT3G60530;AT4G17570;AT4G24470;AT4G26150;AT4G32890;AT4G34680;AT5G25830;AT5G26930;AT5G56860;AT5G66320;AT2G18380;AT3G50870;AT4G36620
TF_motif_seq_0237	GATA;tify	231	-	1	CATCA	AT1G51600;AT2G45050;AT3G06740;AT3G16870;AT3G21175;AT3G24050;AT3G54810;AT3G60530;AT4G17570;AT4G24470;AT4G26150;AT4G32890;AT4G34680;AT5G25830;AT5G26930;AT5G56860;AT5G66320;AT2G18380;AT3G50870;AT4G36620
TF_motif_seq_0237	GATA;tify	305	+	1	TGATG	AT1G51600;AT2G45050;AT3G06740;AT3G16870;AT3G21175;AT3G24050;AT3G54810;AT3G60530;AT4G17570;AT4G24470;AT4G26150;AT4G32890;AT4G34680;AT5G25830;AT5G26930;AT5G56860;AT5G66320;AT2G18380;AT3G50870;AT4G36620
TF_motif_seq_0237	GATA;tify	320	+	1	AGATA	AT1G51600;AT2G45050;AT3G06740;AT3G16870;AT3G21175;AT3G24050;AT3G54810;AT3G60530;AT4G17570;AT4G24470;AT4G26150;AT4G32890;AT4G34680;AT5G25830;AT5G26930;AT5G56860;AT5G66320;AT2G18380;AT3G50870;AT4G36620
TF_motif_seq_0237	GATA;tify	366	-	1	AATCC	AT1G51600;AT2G45050;AT3G06740;AT3G16870;AT3G21175;AT3G24050;AT3G54810;AT3G60530;AT4G17570;AT4G24470;AT4G26150;AT4G32890;AT4G34680;AT5G25830;AT5G26930;AT5G56860;AT5G66320;AT2G18380;AT3G50870;AT4G36620
TF_motif_seq_0237	GATA;tify	412	+	1	TGATT	AT1G51600;AT2G45050;AT3G06740;AT3G16870;AT3G21175;AT3G24050;AT3G54810;AT3G60530;AT4G17570;AT4G24470;AT4G26150;AT4G32890;AT4G34680;AT5G25830;AT5G26930;AT5G56860;AT5G66320;AT2G18380;AT3G50870;AT4G36620
TF_motif_seq_0237	GATA;tify	445	-	1	AATCA	AT1G51600;AT2G45050;AT3G06740;AT3G16870;AT3G21175;AT3G24050;AT3G54810;AT3G60530;AT4G17570;AT4G24470;AT4G26150;AT4G32890;AT4G34680;AT5G25830;AT5G26930;AT5G56860;AT5G66320;AT2G18380;AT3G50870;AT4G36620
TF_motif_seq_0237	GATA;tify	567	+	1	TGATT	AT1G51600;AT2G45050;AT3G06740;AT3G16870;AT3G21175;AT3G24050;AT3G54810;AT3G60530;AT4G17570;AT4G24470;AT4G26150;AT4G32890;AT4G34680;AT5G25830;AT5G26930;AT5G56860;AT5G66320;AT2G18380;AT3G50870;AT4G36620
TF_motif_seq_0237	GATA;tify	632	-	1	CATCA	AT1G51600;AT2G45050;AT3G06740;AT3G16870;AT3G21175;AT3G24050;AT3G54810;AT3G60530;AT4G17570;AT4G24470;AT4G26150;AT4G32890;AT4G34680;AT5G25830;AT5G26930;AT5G56860;AT5G66320;AT2G18380;AT3G50870;AT4G36620
TF_motif_seq_0237	GATA;tify	646	+	1	GGATT	AT1G51600;AT2G45050;AT3G06740;AT3G16870;AT3G21175;AT3G24050;AT3G54810;AT3G60530;AT4G17570;AT4G24470;AT4G26150;AT4G32890;AT4G34680;AT5G25830;AT5G26930;AT5G56860;AT5G66320;AT2G18380;AT3G50870;AT4G36620
TF_motif_seq_0237	GATA;tify	757	+	1	TGATT	AT1G51600;AT2G45050;AT3G06740;AT3G16870;AT3G21175;AT3G24050;AT3G54810;AT3G60530;AT4G17570;AT4G24470;AT4G26150;AT4G32890;AT4G34680;AT5G25830;AT5G26930;AT5G56860;AT5G66320;AT2G18380;AT3G50870;AT4G36620
TF_motif_seq_0237	GATA;tify	785	+	1	AGATT	AT1G51600;AT2G45050;AT3G06740;AT3G16870;AT3G21175;AT3G24050;AT3G54810;AT3G60530;AT4G17570;AT4G24470;AT4G26150;AT4G32890;AT4G34680;AT5G25830;AT5G26930;AT5G56860;AT5G66320;AT2G18380;AT3G50870;AT4G36620
TF_motif_seq_0237	GATA;tify	813	-	1	AATCG	AT1G51600;AT2G45050;AT3G06740;AT3G16870;AT3G21175;AT3G24050;AT3G54810;AT3G60530;AT4G17570;AT4G24470;AT4G26150;AT4G32890;AT4G34680;AT5G25830;AT5G26930;AT5G56860;AT5G66320;AT2G18380;AT3G50870;AT4G36620
TF_motif_seq_0237	GATA;tify	816	+	1	CGATT	AT1G51600;AT2G45050;AT3G06740;AT3G16870;AT3G21175;AT3G24050;AT3G54810;AT3G60530;AT4G17570;AT4G24470;AT4G26150;AT4G32890;AT4G34680;AT5G25830;AT5G26930;AT5G56860;AT5G66320;AT2G18380;AT3G50870;AT4G36620
TF_motif_seq_0237	GATA;tify	864	-	1	AATCT	AT1G51600;AT2G45050;AT3G06740;AT3G16870;AT3G21175;AT3G24050;AT3G54810;AT3G60530;AT4G17570;AT4G24470;AT4G26150;AT4G32890;AT4G34680;AT5G25830;AT5G26930;AT5G56860;AT5G66320;AT2G18380;AT3G50870;AT4G36620
TF_motif_seq_0237	GATA;tify	942	+	1	AGATG	AT1G51600;AT2G45050;AT3G06740;AT3G16870;AT3G21175;AT3G24050;AT3G54810;AT3G60530;AT4G17570;AT4G24470;AT4G26150;AT4G32890;AT4G34680;AT5G25830;AT5G26930;AT5G56860;AT5G66320;AT2G18380;AT3G50870;AT4G36620
TF_motif_seq_0237	GATA;tify	1055	+	1	TGATA	AT1G51600;AT2G45050;AT3G06740;AT3G16870;AT3G21175;AT3G24050;AT3G54810;AT3G60530;AT4G17570;AT4G24470;AT4G26150;AT4G32890;AT4G34680;AT5G25830;AT5G26930;AT5G56860;AT5G66320;AT2G18380;AT3G50870;AT4G36620
TF_motif_seq_0237	GATA;tify	1114	+	1	CGATC	AT1G51600;AT2G45050;AT3G06740;AT3G16870;AT3G21175;AT3G24050;AT3G54810;AT3G60530;AT4G17570;AT4G24470;AT4G26150;AT4G32890;AT4G34680;AT5G25830;AT5G26930;AT5G56860;AT5G66320;AT2G18380;AT3G50870;AT4G36620
TF_motif_seq_0237	GATA;tify	1115	-	1	GATCG	AT1G51600;AT2G45050;AT3G06740;AT3G16870;AT3G21175;AT3G24050;AT3G54810;AT3G60530;AT4G17570;AT4G24470;AT4G26150;AT4G32890;AT4G34680;AT5G25830;AT5G26930;AT5G56860;AT5G66320;AT2G18380;AT3G50870;AT4G36620
TF_motif_seq_0237	GATA;tify	1137	-	1	TATCT	AT1G51600;AT2G45050;AT3G06740;AT3G16870;AT3G21175;AT3G24050;AT3G54810;AT3G60530;AT4G17570;AT4G24470;AT4G26150;AT4G32890;AT4G34680;AT5G25830;AT5G26930;AT5G56860;AT5G66320;AT2G18380;AT3G50870;AT4G36620
TF_motif_seq_0237	GATA;tify	1150	+	1	TGATG	AT1G51600;AT2G45050;AT3G06740;AT3G16870;AT3G21175;AT3G24050;AT3G54810;AT3G60530;AT4G17570;AT4G24470;AT4G26150;AT4G32890;AT4G34680;AT5G25830;AT5G26930;AT5G56860;AT5G66320;AT2G18380;AT3G50870;AT4G36620
TF_motif_seq_0237	GATA;tify	1277	+	1	AGATT	AT1G51600;AT2G45050;AT3G06740;AT3G16870;AT3G21175;AT3G24050;AT3G54810;AT3G60530;AT4G17570;AT4G24470;AT4G26150;AT4G32890;AT4G34680;AT5G25830;AT5G26930;AT5G56860;AT5G66320;AT2G18380;AT3G50870;AT4G36620
TF_motif_seq_0237	GATA;tify	1311	+	1	AGATC	AT1G51600;AT2G45050;AT3G06740;AT3G16870;AT3G21175;AT3G24050;AT3G54810;AT3G60530;AT4G17570;AT4G24470;AT4G26150;AT4G32890;AT4G34680;AT5G25830;AT5G26930;AT5G56860;AT5G66320;AT2G18380;AT3G50870;AT4G36620
TF_motif_seq_0237	GATA;tify	1312	-	1	GATCA	AT1G51600;AT2G45050;AT3G06740;AT3G16870;AT3G21175;AT3G24050;AT3G54810;AT3G60530;AT4G17570;AT4G24470;AT4G26150;AT4G32890;AT4G34680;AT5G25830;AT5G26930;AT5G56860;AT5G66320;AT2G18380;AT3G50870;AT4G36620
TF_motif_seq_0237	GATA;tify	1344	-	1	CATCT	AT1G51600;AT2G45050;AT3G06740;AT3G16870;AT3G21175;AT3G24050;AT3G54810;AT3G60530;AT4G17570;AT4G24470;AT4G26150;AT4G32890;AT4G34680;AT5G25830;AT5G26930;AT5G56860;AT5G66320;AT2G18380;AT3G50870;AT4G36620
TF_motif_seq_0237	GATA;tify	1364	+	1	CGATA	AT1G51600;AT2G45050;AT3G06740;AT3G16870;AT3G21175;AT3G24050;AT3G54810;AT3G60530;AT4G17570;AT4G24470;AT4G26150;AT4G32890;AT4G34680;AT5G25830;AT5G26930;AT5G56860;AT5G66320;AT2G18380;AT3G50870;AT4G36620
TF_motif_seq_0237	GATA;tify	1451	-	1	AATCC	AT1G51600;AT2G45050;AT3G06740;AT3G16870;AT3G21175;AT3G24050;AT3G54810;AT3G60530;AT4G17570;AT4G24470;AT4G26150;AT4G32890;AT4G34680;AT5G25830;AT5G26930;AT5G56860;AT5G66320;AT2G18380;AT3G50870;AT4G36620
TF_motif_seq_0237	GATA;tify	1507	+	1	CGATG	AT1G51600;AT2G45050;AT3G06740;AT3G16870;AT3G21175;AT3G24050;AT3G54810;AT3G60530;AT4G17570;AT4G24470;AT4G26150;AT4G32890;AT4G34680;AT5G25830;AT5G26930;AT5G56860;AT5G66320;AT2G18380;AT3G50870;AT4G36620
TF_motif_seq_0237	GATA;tify	1522	-	1	AATCA	AT1G51600;AT2G45050;AT3G06740;AT3G16870;AT3G21175;AT3G24050;AT3G54810;AT3G60530;AT4G17570;AT4G24470;AT4G26150;AT4G32890;AT4G34680;AT5G25830;AT5G26930;AT5G56860;AT5G66320;AT2G18380;AT3G50870;AT4G36620
TF_motif_seq_0237	GATA;tify	1621	+	1	GGATG	AT1G51600;AT2G45050;AT3G06740;AT3G16870;AT3G21175;AT3G24050;AT3G54810;AT3G60530;AT4G17570;AT4G24470;AT4G26150;AT4G32890;AT4G34680;AT5G25830;AT5G26930;AT5G56860;AT5G66320;AT2G18380;AT3G50870;AT4G36620
TF_motif_seq_0237	GATA;tify	1626	-	1	AATCT	AT1G51600;AT2G45050;AT3G06740;AT3G16870;AT3G21175;AT3G24050;AT3G54810;AT3G60530;AT4G17570;AT4G24470;AT4G26150;AT4G32890;AT4G34680;AT5G25830;AT5G26930;AT5G56860;AT5G66320;AT2G18380;AT3G50870;AT4G36620
TF_motif_seq_0237	GATA;tify	1675	+	1	GGATC	AT1G51600;AT2G45050;AT3G06740;AT3G16870;AT3G21175;AT3G24050;AT3G54810;AT3G60530;AT4G17570;AT4G24470;AT4G26150;AT4G32890;AT4G34680;AT5G25830;AT5G26930;AT5G56860;AT5G66320;AT2G18380;AT3G50870;AT4G36620
TF_motif_seq_0237	GATA;tify	1676	-	1	GATCA	AT1G51600;AT2G45050;AT3G06740;AT3G16870;AT3G21175;AT3G24050;AT3G54810;AT3G60530;AT4G17570;AT4G24470;AT4G26150;AT4G32890;AT4G34680;AT5G25830;AT5G26930;AT5G56860;AT5G66320;AT2G18380;AT3G50870;AT4G36620
TF_motif_seq_0237	GATA;tify	1688	-	1	CATCC	AT1G51600;AT2G45050;AT3G06740;AT3G16870;AT3G21175;AT3G24050;AT3G54810;AT3G60530;AT4G17570;AT4G24470;AT4G26150;AT4G32890;AT4G34680;AT5G25830;AT5G26930;AT5G56860;AT5G66320;AT2G18380;AT3G50870;AT4G36620
TF_motif_seq_0237	GATA;tify	1713	-	1	CATCT	AT1G51600;AT2G45050;AT3G06740;AT3G16870;AT3G21175;AT3G24050;AT3G54810;AT3G60530;AT4G17570;AT4G24470;AT4G26150;AT4G32890;AT4G34680;AT5G25830;AT5G26930;AT5G56860;AT5G66320;AT2G18380;AT3G50870;AT4G36620
TF_motif_seq_0237	GATA;tify	1721	+	1	AGATC	AT1G51600;AT2G45050;AT3G06740;AT3G16870;AT3G21175;AT3G24050;AT3G54810;AT3G60530;AT4G17570;AT4G24470;AT4G26150;AT4G32890;AT4G34680;AT5G25830;AT5G26930;AT5G56860;AT5G66320;AT2G18380;AT3G50870;AT4G36620
TF_motif_seq_0237	GATA;tify	1722	-	1	GATCC	AT1G51600;AT2G45050;AT3G06740;AT3G16870;AT3G21175;AT3G24050;AT3G54810;AT3G60530;AT4G17570;AT4G24470;AT4G26150;AT4G32890;AT4G34680;AT5G25830;AT5G26930;AT5G56860;AT5G66320;AT2G18380;AT3G50870;AT4G36620
TF_motif_seq_0237	GATA;tify	1758	-	1	CATCT	AT1G51600;AT2G45050;AT3G06740;AT3G16870;AT3G21175;AT3G24050;AT3G54810;AT3G60530;AT4G17570;AT4G24470;AT4G26150;AT4G32890;AT4G34680;AT5G25830;AT5G26930;AT5G56860;AT5G66320;AT2G18380;AT3G50870;AT4G36620
TF_motif_seq_0237	GATA;tify	1815	-	1	TATCA	AT1G51600;AT2G45050;AT3G06740;AT3G16870;AT3G21175;AT3G24050;AT3G54810;AT3G60530;AT4G17570;AT4G24470;AT4G26150;AT4G32890;AT4G34680;AT5G25830;AT5G26930;AT5G56860;AT5G66320;AT2G18380;AT3G50870;AT4G36620
TF_motif_seq_0237	GATA;tify	1822	+	1	TGATG	AT1G51600;AT2G45050;AT3G06740;AT3G16870;AT3G21175;AT3G24050;AT3G54810;AT3G60530;AT4G17570;AT4G24470;AT4G26150;AT4G32890;AT4G34680;AT5G25830;AT5G26930;AT5G56860;AT5G66320;AT2G18380;AT3G50870;AT4G36620
TF_motif_seq_0237	GATA;tify	1858	-	1	AATCA	AT1G51600;AT2G45050;AT3G06740;AT3G16870;AT3G21175;AT3G24050;AT3G54810;AT3G60530;AT4G17570;AT4G24470;AT4G26150;AT4G32890;AT4G34680;AT5G25830;AT5G26930;AT5G56860;AT5G66320;AT2G18380;AT3G50870;AT4G36620
TF_motif_seq_0237	GATA;tify	1960	-	1	CATCA	AT1G51600;AT2G45050;AT3G06740;AT3G16870;AT3G21175;AT3G24050;AT3G54810;AT3G60530;AT4G17570;AT4G24470;AT4G26150;AT4G32890;AT4G34680;AT5G25830;AT5G26930;AT5G56860;AT5G66320;AT2G18380;AT3G50870;AT4G36620
TF_motif_seq_0237	GATA;tify	2001	+	1	CGATG	AT1G51600;AT2G45050;AT3G06740;AT3G16870;AT3G21175;AT3G24050;AT3G54810;AT3G60530;AT4G17570;AT4G24470;AT4G26150;AT4G32890;AT4G34680;AT5G25830;AT5G26930;AT5G56860;AT5G66320;AT2G18380;AT3G50870;AT4G36620
TF_motif_seq_0237	GATA;tify	2044	-	1	AATCA	AT1G51600;AT2G45050;AT3G06740;AT3G16870;AT3G21175;AT3G24050;AT3G54810;AT3G60530;AT4G17570;AT4G24470;AT4G26150;AT4G32890;AT4G34680;AT5G25830;AT5G26930;AT5G56860;AT5G66320;AT2G18380;AT3G50870;AT4G36620
TF_motif_seq_0237	GATA;tify	2227	-	1	AATCC	AT1G51600;AT2G45050;AT3G06740;AT3G16870;AT3G21175;AT3G24050;AT3G54810;AT3G60530;AT4G17570;AT4G24470;AT4G26150;AT4G32890;AT4G34680;AT5G25830;AT5G26930;AT5G56860;AT5G66320;AT2G18380;AT3G50870;AT4G36620
TF_motif_seq_0237	GATA;tify	2303	+	1	AGATG	AT1G51600;AT2G45050;AT3G06740;AT3G16870;AT3G21175;AT3G24050;AT3G54810;AT3G60530;AT4G17570;AT4G24470;AT4G26150;AT4G32890;AT4G34680;AT5G25830;AT5G26930;AT5G56860;AT5G66320;AT2G18380;AT3G50870;AT4G36620
TF_motif_seq_0237	GATA;tify	2312	+	1	AGATT	AT1G51600;AT2G45050;AT3G06740;AT3G16870;AT3G21175;AT3G24050;AT3G54810;AT3G60530;AT4G17570;AT4G24470;AT4G26150;AT4G32890;AT4G34680;AT5G25830;AT5G26930;AT5G56860;AT5G66320;AT2G18380;AT3G50870;AT4G36620
TF_motif_seq_0237	GATA;tify	2341	+	1	TGATT	AT1G51600;AT2G45050;AT3G06740;AT3G16870;AT3G21175;AT3G24050;AT3G54810;AT3G60530;AT4G17570;AT4G24470;AT4G26150;AT4G32890;AT4G34680;AT5G25830;AT5G26930;AT5G56860;AT5G66320;AT2G18380;AT3G50870;AT4G36620
TF_motif_seq_0237	GATA;tify	2415	-	1	TATCC	AT1G51600;AT2G45050;AT3G06740;AT3G16870;AT3G21175;AT3G24050;AT3G54810;AT3G60530;AT4G17570;AT4G24470;AT4G26150;AT4G32890;AT4G34680;AT5G25830;AT5G26930;AT5G56860;AT5G66320;AT2G18380;AT3G50870;AT4G36620
TF_motif_seq_0237	GATA;tify	2464	+	1	TGATT	AT1G51600;AT2G45050;AT3G06740;AT3G16870;AT3G21175;AT3G24050;AT3G54810;AT3G60530;AT4G17570;AT4G24470;AT4G26150;AT4G32890;AT4G34680;AT5G25830;AT5G26930;AT5G56860;AT5G66320;AT2G18380;AT3G50870;AT4G36620
TF_motif_seq_0237	GATA;tify	2568	-	1	TATCT	AT1G51600;AT2G45050;AT3G06740;AT3G16870;AT3G21175;AT3G24050;AT3G54810;AT3G60530;AT4G17570;AT4G24470;AT4G26150;AT4G32890;AT4G34680;AT5G25830;AT5G26930;AT5G56860;AT5G66320;AT2G18380;AT3G50870;AT4G36620
TF_motif_seq_0237	GATA;tify	2591	-	1	TATCT	AT1G51600;AT2G45050;AT3G06740;AT3G16870;AT3G21175;AT3G24050;AT3G54810;AT3G60530;AT4G17570;AT4G24470;AT4G26150;AT4G32890;AT4G34680;AT5G25830;AT5G26930;AT5G56860;AT5G66320;AT2G18380;AT3G50870;AT4G36620
TF_motif_seq_0237	GATA;tify	2616	-	1	CATCA	AT1G51600;AT2G45050;AT3G06740;AT3G16870;AT3G21175;AT3G24050;AT3G54810;AT3G60530;AT4G17570;AT4G24470;AT4G26150;AT4G32890;AT4G34680;AT5G25830;AT5G26930;AT5G56860;AT5G66320;AT2G18380;AT3G50870;AT4G36620
TF_motif_seq_0237	GATA;tify	2651	+	1	AGATG	AT1G51600;AT2G45050;AT3G06740;AT3G16870;AT3G21175;AT3G24050;AT3G54810;AT3G60530;AT4G17570;AT4G24470;AT4G26150;AT4G32890;AT4G34680;AT5G25830;AT5G26930;AT5G56860;AT5G66320;AT2G18380;AT3G50870;AT4G36620
TF_motif_seq_0237	GATA;tify	2665	-	1	CATCC	AT1G51600;AT2G45050;AT3G06740;AT3G16870;AT3G21175;AT3G24050;AT3G54810;AT3G60530;AT4G17570;AT4G24470;AT4G26150;AT4G32890;AT4G34680;AT5G25830;AT5G26930;AT5G56860;AT5G66320;AT2G18380;AT3G50870;AT4G36620
TF_motif_seq_0237	GATA;tify	2669	-	1	CATCA	AT1G51600;AT2G45050;AT3G06740;AT3G16870;AT3G21175;AT3G24050;AT3G54810;AT3G60530;AT4G17570;AT4G24470;AT4G26150;AT4G32890;AT4G34680;AT5G25830;AT5G26930;AT5G56860;AT5G66320;AT2G18380;AT3G50870;AT4G36620
TF_motif_seq_0237	GATA;tify	2688	-	1	TATCA	AT1G51600;AT2G45050;AT3G06740;AT3G16870;AT3G21175;AT3G24050;AT3G54810;AT3G60530;AT4G17570;AT4G24470;AT4G26150;AT4G32890;AT4G34680;AT5G25830;AT5G26930;AT5G56860;AT5G66320;AT2G18380;AT3G50870;AT4G36620
TF_motif_seq_0237	GATA;tify	2817	+	1	AGATG	AT1G51600;AT2G45050;AT3G06740;AT3G16870;AT3G21175;AT3G24050;AT3G54810;AT3G60530;AT4G17570;AT4G24470;AT4G26150;AT4G32890;AT4G34680;AT5G25830;AT5G26930;AT5G56860;AT5G66320;AT2G18380;AT3G50870;AT4G36620
TF_motif_seq_0237	GATA;tify	2879	-	1	AATCA	AT1G51600;AT2G45050;AT3G06740;AT3G16870;AT3G21175;AT3G24050;AT3G54810;AT3G60530;AT4G17570;AT4G24470;AT4G26150;AT4G32890;AT4G34680;AT5G25830;AT5G26930;AT5G56860;AT5G66320;AT2G18380;AT3G50870;AT4G36620
TF_motif_seq_0237	GATA;tify	2890	-	1	AATCC	AT1G51600;AT2G45050;AT3G06740;AT3G16870;AT3G21175;AT3G24050;AT3G54810;AT3G60530;AT4G17570;AT4G24470;AT4G26150;AT4G32890;AT4G34680;AT5G25830;AT5G26930;AT5G56860;AT5G66320;AT2G18380;AT3G50870;AT4G36620
TF_motif_seq_0237	GATA;tify	2904	-	1	TATCA	AT1G51600;AT2G45050;AT3G06740;AT3G16870;AT3G21175;AT3G24050;AT3G54810;AT3G60530;AT4G17570;AT4G24470;AT4G26150;AT4G32890;AT4G34680;AT5G25830;AT5G26930;AT5G56860;AT5G66320;AT2G18380;AT3G50870;AT4G36620
TF_motif_seq_0237	GATA;tify	2931	+	1	TGATA	AT1G51600;AT2G45050;AT3G06740;AT3G16870;AT3G21175;AT3G24050;AT3G54810;AT3G60530;AT4G17570;AT4G24470;AT4G26150;AT4G32890;AT4G34680;AT5G25830;AT5G26930;AT5G56860;AT5G66320;AT2G18380;AT3G50870;AT4G36620
TF_motif_seq_0239	Dof	155	+	1	AAGGC	AT1G29160;AT1G64620;AT2G37590;AT3G21270;AT3G45610;AT3G47500;AT4G38000;AT5G39660;AT5G60200;AT5G60850;AT5G62940;AT2G46590;AT1G07640;AT1G21340;AT1G26790;AT1G47655;AT1G51700;AT1G69570;AT2G28510;AT2G28810;AT2G34140;AT3G50410;AT3G55370;AT3G61850;AT4G00940;AT4G21050;AT4G21080;AT4G24060;AT5G02460;AT5G62430;AT5G65590;AT5G66940
TF_motif_seq_0239	Dof	188	-	1	TCTTT	AT1G29160;AT1G64620;AT2G37590;AT3G21270;AT3G45610;AT3G47500;AT4G38000;AT5G39660;AT5G60200;AT5G60850;AT5G62940;AT2G46590;AT1G07640;AT1G21340;AT1G26790;AT1G47655;AT1G51700;AT1G69570;AT2G28510;AT2G28810;AT2G34140;AT3G50410;AT3G55370;AT3G61850;AT4G00940;AT4G21050;AT4G21080;AT4G24060;AT5G02460;AT5G62430;AT5G65590;AT5G66940
TF_motif_seq_0239	Dof	195	-	1	TCTTT	AT1G29160;AT1G64620;AT2G37590;AT3G21270;AT3G45610;AT3G47500;AT4G38000;AT5G39660;AT5G60200;AT5G60850;AT5G62940;AT2G46590;AT1G07640;AT1G21340;AT1G26790;AT1G47655;AT1G51700;AT1G69570;AT2G28510;AT2G28810;AT2G34140;AT3G50410;AT3G55370;AT3G61850;AT4G00940;AT4G21050;AT4G21080;AT4G24060;AT5G02460;AT5G62430;AT5G65590;AT5G66940
TF_motif_seq_0239	Dof	223	+	1	AAAGT	AT1G29160;AT1G64620;AT2G37590;AT3G21270;AT3G45610;AT3G47500;AT4G38000;AT5G39660;AT5G60200;AT5G60850;AT5G62940;AT2G46590;AT1G07640;AT1G21340;AT1G26790;AT1G47655;AT1G51700;AT1G69570;AT2G28510;AT2G28810;AT2G34140;AT3G50410;AT3G55370;AT3G61850;AT4G00940;AT4G21050;AT4G21080;AT4G24060;AT5G02460;AT5G62430;AT5G65590;AT5G66940
TF_motif_seq_0239	Dof	251	-	1	TCCTT	AT1G29160;AT1G64620;AT2G37590;AT3G21270;AT3G45610;AT3G47500;AT4G38000;AT5G39660;AT5G60200;AT5G60850;AT5G62940;AT2G46590;AT1G07640;AT1G21340;AT1G26790;AT1G47655;AT1G51700;AT1G69570;AT2G28510;AT2G28810;AT2G34140;AT3G50410;AT3G55370;AT3G61850;AT4G00940;AT4G21050;AT4G21080;AT4G24060;AT5G02460;AT5G62430;AT5G65590;AT5G66940
TF_motif_seq_0239	Dof	252	-	1	CCTTT	AT1G29160;AT1G64620;AT2G37590;AT3G21270;AT3G45610;AT3G47500;AT4G38000;AT5G39660;AT5G60200;AT5G60850;AT5G62940;AT2G46590;AT1G07640;AT1G21340;AT1G26790;AT1G47655;AT1G51700;AT1G69570;AT2G28510;AT2G28810;AT2G34140;AT3G50410;AT3G55370;AT3G61850;AT4G00940;AT4G21050;AT4G21080;AT4G24060;AT5G02460;AT5G62430;AT5G65590;AT5G66940
TF_motif_seq_0239	Dof	301	+	1	AAAGT	AT1G29160;AT1G64620;AT2G37590;AT3G21270;AT3G45610;AT3G47500;AT4G38000;AT5G39660;AT5G60200;AT5G60850;AT5G62940;AT2G46590;AT1G07640;AT1G21340;AT1G26790;AT1G47655;AT1G51700;AT1G69570;AT2G28510;AT2G28810;AT2G34140;AT3G50410;AT3G55370;AT3G61850;AT4G00940;AT4G21050;AT4G21080;AT4G24060;AT5G02460;AT5G62430;AT5G65590;AT5G66940
TF_motif_seq_0239	Dof	318	+	1	AAAGA	AT1G29160;AT1G64620;AT2G37590;AT3G21270;AT3G45610;AT3G47500;AT4G38000;AT5G39660;AT5G60200;AT5G60850;AT5G62940;AT2G46590;AT1G07640;AT1G21340;AT1G26790;AT1G47655;AT1G51700;AT1G69570;AT2G28510;AT2G28810;AT2G34140;AT3G50410;AT3G55370;AT3G61850;AT4G00940;AT4G21050;AT4G21080;AT4G24060;AT5G02460;AT5G62430;AT5G65590;AT5G66940
TF_motif_seq_0239	Dof	331	+	1	AAAGC	AT1G29160;AT1G64620;AT2G37590;AT3G21270;AT3G45610;AT3G47500;AT4G38000;AT5G39660;AT5G60200;AT5G60850;AT5G62940;AT2G46590;AT1G07640;AT1G21340;AT1G26790;AT1G47655;AT1G51700;AT1G69570;AT2G28510;AT2G28810;AT2G34140;AT3G50410;AT3G55370;AT3G61850;AT4G00940;AT4G21050;AT4G21080;AT4G24060;AT5G02460;AT5G62430;AT5G65590;AT5G66940
TF_motif_seq_0239	Dof	456	-	1	GCCTT	AT1G29160;AT1G64620;AT2G37590;AT3G21270;AT3G45610;AT3G47500;AT4G38000;AT5G39660;AT5G60200;AT5G60850;AT5G62940;AT2G46590;AT1G07640;AT1G21340;AT1G26790;AT1G47655;AT1G51700;AT1G69570;AT2G28510;AT2G28810;AT2G34140;AT3G50410;AT3G55370;AT3G61850;AT4G00940;AT4G21050;AT4G21080;AT4G24060;AT5G02460;AT5G62430;AT5G65590;AT5G66940
TF_motif_seq_0239	Dof	457	-	1	CCTTT	AT1G29160;AT1G64620;AT2G37590;AT3G21270;AT3G45610;AT3G47500;AT4G38000;AT5G39660;AT5G60200;AT5G60850;AT5G62940;AT2G46590;AT1G07640;AT1G21340;AT1G26790;AT1G47655;AT1G51700;AT1G69570;AT2G28510;AT2G28810;AT2G34140;AT3G50410;AT3G55370;AT3G61850;AT4G00940;AT4G21050;AT4G21080;AT4G24060;AT5G02460;AT5G62430;AT5G65590;AT5G66940
TF_motif_seq_0239	Dof	496	-	1	TCTTT	AT1G29160;AT1G64620;AT2G37590;AT3G21270;AT3G45610;AT3G47500;AT4G38000;AT5G39660;AT5G60200;AT5G60850;AT5G62940;AT2G46590;AT1G07640;AT1G21340;AT1G26790;AT1G47655;AT1G51700;AT1G69570;AT2G28510;AT2G28810;AT2G34140;AT3G50410;AT3G55370;AT3G61850;AT4G00940;AT4G21050;AT4G21080;AT4G24060;AT5G02460;AT5G62430;AT5G65590;AT5G66940
TF_motif_seq_0239	Dof	539	-	1	TCTTT	AT1G29160;AT1G64620;AT2G37590;AT3G21270;AT3G45610;AT3G47500;AT4G38000;AT5G39660;AT5G60200;AT5G60850;AT5G62940;AT2G46590;AT1G07640;AT1G21340;AT1G26790;AT1G47655;AT1G51700;AT1G69570;AT2G28510;AT2G28810;AT2G34140;AT3G50410;AT3G55370;AT3G61850;AT4G00940;AT4G21050;AT4G21080;AT4G24060;AT5G02460;AT5G62430;AT5G65590;AT5G66940
TF_motif_seq_0239	Dof	606	-	1	CCCTT	AT1G29160;AT1G64620;AT2G37590;AT3G21270;AT3G45610;AT3G47500;AT4G38000;AT5G39660;AT5G60200;AT5G60850;AT5G62940;AT2G46590;AT1G07640;AT1G21340;AT1G26790;AT1G47655;AT1G51700;AT1G69570;AT2G28510;AT2G28810;AT2G34140;AT3G50410;AT3G55370;AT3G61850;AT4G00940;AT4G21050;AT4G21080;AT4G24060;AT5G02460;AT5G62430;AT5G65590;AT5G66940
TF_motif_seq_0239	Dof	691	-	1	TCTTT	AT1G29160;AT1G64620;AT2G37590;AT3G21270;AT3G45610;AT3G47500;AT4G38000;AT5G39660;AT5G60200;AT5G60850;AT5G62940;AT2G46590;AT1G07640;AT1G21340;AT1G26790;AT1G47655;AT1G51700;AT1G69570;AT2G28510;AT2G28810;AT2G34140;AT3G50410;AT3G55370;AT3G61850;AT4G00940;AT4G21050;AT4G21080;AT4G24060;AT5G02460;AT5G62430;AT5G65590;AT5G66940
TF_motif_seq_0239	Dof	746	-	1	ACTTT	AT1G29160;AT1G64620;AT2G37590;AT3G21270;AT3G45610;AT3G47500;AT4G38000;AT5G39660;AT5G60200;AT5G60850;AT5G62940;AT2G46590;AT1G07640;AT1G21340;AT1G26790;AT1G47655;AT1G51700;AT1G69570;AT2G28510;AT2G28810;AT2G34140;AT3G50410;AT3G55370;AT3G61850;AT4G00940;AT4G21050;AT4G21080;AT4G24060;AT5G02460;AT5G62430;AT5G65590;AT5G66940
TF_motif_seq_0239	Dof	751	-	1	TCTTT	AT1G29160;AT1G64620;AT2G37590;AT3G21270;AT3G45610;AT3G47500;AT4G38000;AT5G39660;AT5G60200;AT5G60850;AT5G62940;AT2G46590;AT1G07640;AT1G21340;AT1G26790;AT1G47655;AT1G51700;AT1G69570;AT2G28510;AT2G28810;AT2G34140;AT3G50410;AT3G55370;AT3G61850;AT4G00940;AT4G21050;AT4G21080;AT4G24060;AT5G02460;AT5G62430;AT5G65590;AT5G66940
TF_motif_seq_0239	Dof	769	+	1	AAAGT	AT1G29160;AT1G64620;AT2G37590;AT3G21270;AT3G45610;AT3G47500;AT4G38000;AT5G39660;AT5G60200;AT5G60850;AT5G62940;AT2G46590;AT1G07640;AT1G21340;AT1G26790;AT1G47655;AT1G51700;AT1G69570;AT2G28510;AT2G28810;AT2G34140;AT3G50410;AT3G55370;AT3G61850;AT4G00940;AT4G21050;AT4G21080;AT4G24060;AT5G02460;AT5G62430;AT5G65590;AT5G66940
TF_motif_seq_0239	Dof	849	+	1	AAAGG	AT1G29160;AT1G64620;AT2G37590;AT3G21270;AT3G45610;AT3G47500;AT4G38000;AT5G39660;AT5G60200;AT5G60850;AT5G62940;AT2G46590;AT1G07640;AT1G21340;AT1G26790;AT1G47655;AT1G51700;AT1G69570;AT2G28510;AT2G28810;AT2G34140;AT3G50410;AT3G55370;AT3G61850;AT4G00940;AT4G21050;AT4G21080;AT4G24060;AT5G02460;AT5G62430;AT5G65590;AT5G66940
TF_motif_seq_0239	Dof	850	+	1	AAGGG	AT1G29160;AT1G64620;AT2G37590;AT3G21270;AT3G45610;AT3G47500;AT4G38000;AT5G39660;AT5G60200;AT5G60850;AT5G62940;AT2G46590;AT1G07640;AT1G21340;AT1G26790;AT1G47655;AT1G51700;AT1G69570;AT2G28510;AT2G28810;AT2G34140;AT3G50410;AT3G55370;AT3G61850;AT4G00940;AT4G21050;AT4G21080;AT4G24060;AT5G02460;AT5G62430;AT5G65590;AT5G66940
TF_motif_seq_0239	Dof	883	+	1	AAAGG	AT1G29160;AT1G64620;AT2G37590;AT3G21270;AT3G45610;AT3G47500;AT4G38000;AT5G39660;AT5G60200;AT5G60850;AT5G62940;AT2G46590;AT1G07640;AT1G21340;AT1G26790;AT1G47655;AT1G51700;AT1G69570;AT2G28510;AT2G28810;AT2G34140;AT3G50410;AT3G55370;AT3G61850;AT4G00940;AT4G21050;AT4G21080;AT4G24060;AT5G02460;AT5G62430;AT5G65590;AT5G66940
TF_motif_seq_0239	Dof	884	+	1	AAGGG	AT1G29160;AT1G64620;AT2G37590;AT3G21270;AT3G45610;AT3G47500;AT4G38000;AT5G39660;AT5G60200;AT5G60850;AT5G62940;AT2G46590;AT1G07640;AT1G21340;AT1G26790;AT1G47655;AT1G51700;AT1G69570;AT2G28510;AT2G28810;AT2G34140;AT3G50410;AT3G55370;AT3G61850;AT4G00940;AT4G21050;AT4G21080;AT4G24060;AT5G02460;AT5G62430;AT5G65590;AT5G66940
TF_motif_seq_0239	Dof	899	+	1	AAAGG	AT1G29160;AT1G64620;AT2G37590;AT3G21270;AT3G45610;AT3G47500;AT4G38000;AT5G39660;AT5G60200;AT5G60850;AT5G62940;AT2G46590;AT1G07640;AT1G21340;AT1G26790;AT1G47655;AT1G51700;AT1G69570;AT2G28510;AT2G28810;AT2G34140;AT3G50410;AT3G55370;AT3G61850;AT4G00940;AT4G21050;AT4G21080;AT4G24060;AT5G02460;AT5G62430;AT5G65590;AT5G66940
TF_motif_seq_0239	Dof	900	+	1	AAGGG	AT1G29160;AT1G64620;AT2G37590;AT3G21270;AT3G45610;AT3G47500;AT4G38000;AT5G39660;AT5G60200;AT5G60850;AT5G62940;AT2G46590;AT1G07640;AT1G21340;AT1G26790;AT1G47655;AT1G51700;AT1G69570;AT2G28510;AT2G28810;AT2G34140;AT3G50410;AT3G55370;AT3G61850;AT4G00940;AT4G21050;AT4G21080;AT4G24060;AT5G02460;AT5G62430;AT5G65590;AT5G66940
TF_motif_seq_0239	Dof	920	+	1	AAAGA	AT1G29160;AT1G64620;AT2G37590;AT3G21270;AT3G45610;AT3G47500;AT4G38000;AT5G39660;AT5G60200;AT5G60850;AT5G62940;AT2G46590;AT1G07640;AT1G21340;AT1G26790;AT1G47655;AT1G51700;AT1G69570;AT2G28510;AT2G28810;AT2G34140;AT3G50410;AT3G55370;AT3G61850;AT4G00940;AT4G21050;AT4G21080;AT4G24060;AT5G02460;AT5G62430;AT5G65590;AT5G66940
TF_motif_seq_0239	Dof	931	+	1	AAAGG	AT1G29160;AT1G64620;AT2G37590;AT3G21270;AT3G45610;AT3G47500;AT4G38000;AT5G39660;AT5G60200;AT5G60850;AT5G62940;AT2G46590;AT1G07640;AT1G21340;AT1G26790;AT1G47655;AT1G51700;AT1G69570;AT2G28510;AT2G28810;AT2G34140;AT3G50410;AT3G55370;AT3G61850;AT4G00940;AT4G21050;AT4G21080;AT4G24060;AT5G02460;AT5G62430;AT5G65590;AT5G66940
TF_motif_seq_0239	Dof	932	+	1	AAGGA	AT1G29160;AT1G64620;AT2G37590;AT3G21270;AT3G45610;AT3G47500;AT4G38000;AT5G39660;AT5G60200;AT5G60850;AT5G62940;AT2G46590;AT1G07640;AT1G21340;AT1G26790;AT1G47655;AT1G51700;AT1G69570;AT2G28510;AT2G28810;AT2G34140;AT3G50410;AT3G55370;AT3G61850;AT4G00940;AT4G21050;AT4G21080;AT4G24060;AT5G02460;AT5G62430;AT5G65590;AT5G66940
TF_motif_seq_0239	Dof	936	+	1	AAGGG	AT1G29160;AT1G64620;AT2G37590;AT3G21270;AT3G45610;AT3G47500;AT4G38000;AT5G39660;AT5G60200;AT5G60850;AT5G62940;AT2G46590;AT1G07640;AT1G21340;AT1G26790;AT1G47655;AT1G51700;AT1G69570;AT2G28510;AT2G28810;AT2G34140;AT3G50410;AT3G55370;AT3G61850;AT4G00940;AT4G21050;AT4G21080;AT4G24060;AT5G02460;AT5G62430;AT5G65590;AT5G66940
TF_motif_seq_0239	Dof	997	-	1	ACTTT	AT1G29160;AT1G64620;AT2G37590;AT3G21270;AT3G45610;AT3G47500;AT4G38000;AT5G39660;AT5G60200;AT5G60850;AT5G62940;AT2G46590;AT1G07640;AT1G21340;AT1G26790;AT1G47655;AT1G51700;AT1G69570;AT2G28510;AT2G28810;AT2G34140;AT3G50410;AT3G55370;AT3G61850;AT4G00940;AT4G21050;AT4G21080;AT4G24060;AT5G02460;AT5G62430;AT5G65590;AT5G66940
TF_motif_seq_0239	Dof	1024	+	1	AAAGC	AT1G29160;AT1G64620;AT2G37590;AT3G21270;AT3G45610;AT3G47500;AT4G38000;AT5G39660;AT5G60200;AT5G60850;AT5G62940;AT2G46590;AT1G07640;AT1G21340;AT1G26790;AT1G47655;AT1G51700;AT1G69570;AT2G28510;AT2G28810;AT2G34140;AT3G50410;AT3G55370;AT3G61850;AT4G00940;AT4G21050;AT4G21080;AT4G24060;AT5G02460;AT5G62430;AT5G65590;AT5G66940
TF_motif_seq_0239	Dof	1081	+	1	AAAGT	AT1G29160;AT1G64620;AT2G37590;AT3G21270;AT3G45610;AT3G47500;AT4G38000;AT5G39660;AT5G60200;AT5G60850;AT5G62940;AT2G46590;AT1G07640;AT1G21340;AT1G26790;AT1G47655;AT1G51700;AT1G69570;AT2G28510;AT2G28810;AT2G34140;AT3G50410;AT3G55370;AT3G61850;AT4G00940;AT4G21050;AT4G21080;AT4G24060;AT5G02460;AT5G62430;AT5G65590;AT5G66940
TF_motif_seq_0239	Dof	1087	+	1	AAAGC	AT1G29160;AT1G64620;AT2G37590;AT3G21270;AT3G45610;AT3G47500;AT4G38000;AT5G39660;AT5G60200;AT5G60850;AT5G62940;AT2G46590;AT1G07640;AT1G21340;AT1G26790;AT1G47655;AT1G51700;AT1G69570;AT2G28510;AT2G28810;AT2G34140;AT3G50410;AT3G55370;AT3G61850;AT4G00940;AT4G21050;AT4G21080;AT4G24060;AT5G02460;AT5G62430;AT5G65590;AT5G66940
TF_motif_seq_0239	Dof	1204	-	1	GCCTT	AT1G29160;AT1G64620;AT2G37590;AT3G21270;AT3G45610;AT3G47500;AT4G38000;AT5G39660;AT5G60200;AT5G60850;AT5G62940;AT2G46590;AT1G07640;AT1G21340;AT1G26790;AT1G47655;AT1G51700;AT1G69570;AT2G28510;AT2G28810;AT2G34140;AT3G50410;AT3G55370;AT3G61850;AT4G00940;AT4G21050;AT4G21080;AT4G24060;AT5G02460;AT5G62430;AT5G65590;AT5G66940
TF_motif_seq_0239	Dof	1205	-	1	CCTTT	AT1G29160;AT1G64620;AT2G37590;AT3G21270;AT3G45610;AT3G47500;AT4G38000;AT5G39660;AT5G60200;AT5G60850;AT5G62940;AT2G46590;AT1G07640;AT1G21340;AT1G26790;AT1G47655;AT1G51700;AT1G69570;AT2G28510;AT2G28810;AT2G34140;AT3G50410;AT3G55370;AT3G61850;AT4G00940;AT4G21050;AT4G21080;AT4G24060;AT5G02460;AT5G62430;AT5G65590;AT5G66940
TF_motif_seq_0239	Dof	1246	+	1	AAAGT	AT1G29160;AT1G64620;AT2G37590;AT3G21270;AT3G45610;AT3G47500;AT4G38000;AT5G39660;AT5G60200;AT5G60850;AT5G62940;AT2G46590;AT1G07640;AT1G21340;AT1G26790;AT1G47655;AT1G51700;AT1G69570;AT2G28510;AT2G28810;AT2G34140;AT3G50410;AT3G55370;AT3G61850;AT4G00940;AT4G21050;AT4G21080;AT4G24060;AT5G02460;AT5G62430;AT5G65590;AT5G66940
TF_motif_seq_0239	Dof	1266	+	1	AAAGG	AT1G29160;AT1G64620;AT2G37590;AT3G21270;AT3G45610;AT3G47500;AT4G38000;AT5G39660;AT5G60200;AT5G60850;AT5G62940;AT2G46590;AT1G07640;AT1G21340;AT1G26790;AT1G47655;AT1G51700;AT1G69570;AT2G28510;AT2G28810;AT2G34140;AT3G50410;AT3G55370;AT3G61850;AT4G00940;AT4G21050;AT4G21080;AT4G24060;AT5G02460;AT5G62430;AT5G65590;AT5G66940
TF_motif_seq_0239	Dof	1267	+	1	AAGGC	AT1G29160;AT1G64620;AT2G37590;AT3G21270;AT3G45610;AT3G47500;AT4G38000;AT5G39660;AT5G60200;AT5G60850;AT5G62940;AT2G46590;AT1G07640;AT1G21340;AT1G26790;AT1G47655;AT1G51700;AT1G69570;AT2G28510;AT2G28810;AT2G34140;AT3G50410;AT3G55370;AT3G61850;AT4G00940;AT4G21050;AT4G21080;AT4G24060;AT5G02460;AT5G62430;AT5G65590;AT5G66940
TF_motif_seq_0239	Dof	1275	+	1	AAAGA	AT1G29160;AT1G64620;AT2G37590;AT3G21270;AT3G45610;AT3G47500;AT4G38000;AT5G39660;AT5G60200;AT5G60850;AT5G62940;AT2G46590;AT1G07640;AT1G21340;AT1G26790;AT1G47655;AT1G51700;AT1G69570;AT2G28510;AT2G28810;AT2G34140;AT3G50410;AT3G55370;AT3G61850;AT4G00940;AT4G21050;AT4G21080;AT4G24060;AT5G02460;AT5G62430;AT5G65590;AT5G66940
TF_motif_seq_0239	Dof	1332	+	1	AAAGT	AT1G29160;AT1G64620;AT2G37590;AT3G21270;AT3G45610;AT3G47500;AT4G38000;AT5G39660;AT5G60200;AT5G60850;AT5G62940;AT2G46590;AT1G07640;AT1G21340;AT1G26790;AT1G47655;AT1G51700;AT1G69570;AT2G28510;AT2G28810;AT2G34140;AT3G50410;AT3G55370;AT3G61850;AT4G00940;AT4G21050;AT4G21080;AT4G24060;AT5G02460;AT5G62430;AT5G65590;AT5G66940
TF_motif_seq_0239	Dof	1403	+	1	AAAGT	AT1G29160;AT1G64620;AT2G37590;AT3G21270;AT3G45610;AT3G47500;AT4G38000;AT5G39660;AT5G60200;AT5G60850;AT5G62940;AT2G46590;AT1G07640;AT1G21340;AT1G26790;AT1G47655;AT1G51700;AT1G69570;AT2G28510;AT2G28810;AT2G34140;AT3G50410;AT3G55370;AT3G61850;AT4G00940;AT4G21050;AT4G21080;AT4G24060;AT5G02460;AT5G62430;AT5G65590;AT5G66940
TF_motif_seq_0239	Dof	1439	+	1	AAAGC	AT1G29160;AT1G64620;AT2G37590;AT3G21270;AT3G45610;AT3G47500;AT4G38000;AT5G39660;AT5G60200;AT5G60850;AT5G62940;AT2G46590;AT1G07640;AT1G21340;AT1G26790;AT1G47655;AT1G51700;AT1G69570;AT2G28510;AT2G28810;AT2G34140;AT3G50410;AT3G55370;AT3G61850;AT4G00940;AT4G21050;AT4G21080;AT4G24060;AT5G02460;AT5G62430;AT5G65590;AT5G66940
TF_motif_seq_0239	Dof	1516	+	1	AAAGA	AT1G29160;AT1G64620;AT2G37590;AT3G21270;AT3G45610;AT3G47500;AT4G38000;AT5G39660;AT5G60200;AT5G60850;AT5G62940;AT2G46590;AT1G07640;AT1G21340;AT1G26790;AT1G47655;AT1G51700;AT1G69570;AT2G28510;AT2G28810;AT2G34140;AT3G50410;AT3G55370;AT3G61850;AT4G00940;AT4G21050;AT4G21080;AT4G24060;AT5G02460;AT5G62430;AT5G65590;AT5G66940
TF_motif_seq_0239	Dof	1529	+	1	AAAGA	AT1G29160;AT1G64620;AT2G37590;AT3G21270;AT3G45610;AT3G47500;AT4G38000;AT5G39660;AT5G60200;AT5G60850;AT5G62940;AT2G46590;AT1G07640;AT1G21340;AT1G26790;AT1G47655;AT1G51700;AT1G69570;AT2G28510;AT2G28810;AT2G34140;AT3G50410;AT3G55370;AT3G61850;AT4G00940;AT4G21050;AT4G21080;AT4G24060;AT5G02460;AT5G62430;AT5G65590;AT5G66940
TF_motif_seq_0239	Dof	1533	+	1	AAAGG	AT1G29160;AT1G64620;AT2G37590;AT3G21270;AT3G45610;AT3G47500;AT4G38000;AT5G39660;AT5G60200;AT5G60850;AT5G62940;AT2G46590;AT1G07640;AT1G21340;AT1G26790;AT1G47655;AT1G51700;AT1G69570;AT2G28510;AT2G28810;AT2G34140;AT3G50410;AT3G55370;AT3G61850;AT4G00940;AT4G21050;AT4G21080;AT4G24060;AT5G02460;AT5G62430;AT5G65590;AT5G66940
TF_motif_seq_0239	Dof	1534	+	1	AAGGG	AT1G29160;AT1G64620;AT2G37590;AT3G21270;AT3G45610;AT3G47500;AT4G38000;AT5G39660;AT5G60200;AT5G60850;AT5G62940;AT2G46590;AT1G07640;AT1G21340;AT1G26790;AT1G47655;AT1G51700;AT1G69570;AT2G28510;AT2G28810;AT2G34140;AT3G50410;AT3G55370;AT3G61850;AT4G00940;AT4G21050;AT4G21080;AT4G24060;AT5G02460;AT5G62430;AT5G65590;AT5G66940
TF_motif_seq_0239	Dof	1694	-	1	ACCTT	AT1G29160;AT1G64620;AT2G37590;AT3G21270;AT3G45610;AT3G47500;AT4G38000;AT5G39660;AT5G60200;AT5G60850;AT5G62940;AT2G46590;AT1G07640;AT1G21340;AT1G26790;AT1G47655;AT1G51700;AT1G69570;AT2G28510;AT2G28810;AT2G34140;AT3G50410;AT3G55370;AT3G61850;AT4G00940;AT4G21050;AT4G21080;AT4G24060;AT5G02460;AT5G62430;AT5G65590;AT5G66940
TF_motif_seq_0239	Dof	1698	-	1	TCCTT	AT1G29160;AT1G64620;AT2G37590;AT3G21270;AT3G45610;AT3G47500;AT4G38000;AT5G39660;AT5G60200;AT5G60850;AT5G62940;AT2G46590;AT1G07640;AT1G21340;AT1G26790;AT1G47655;AT1G51700;AT1G69570;AT2G28510;AT2G28810;AT2G34140;AT3G50410;AT3G55370;AT3G61850;AT4G00940;AT4G21050;AT4G21080;AT4G24060;AT5G02460;AT5G62430;AT5G65590;AT5G66940
TF_motif_seq_0239	Dof	1699	-	1	CCTTT	AT1G29160;AT1G64620;AT2G37590;AT3G21270;AT3G45610;AT3G47500;AT4G38000;AT5G39660;AT5G60200;AT5G60850;AT5G62940;AT2G46590;AT1G07640;AT1G21340;AT1G26790;AT1G47655;AT1G51700;AT1G69570;AT2G28510;AT2G28810;AT2G34140;AT3G50410;AT3G55370;AT3G61850;AT4G00940;AT4G21050;AT4G21080;AT4G24060;AT5G02460;AT5G62430;AT5G65590;AT5G66940
TF_motif_seq_0239	Dof	1800	-	1	TCTTT	AT1G29160;AT1G64620;AT2G37590;AT3G21270;AT3G45610;AT3G47500;AT4G38000;AT5G39660;AT5G60200;AT5G60850;AT5G62940;AT2G46590;AT1G07640;AT1G21340;AT1G26790;AT1G47655;AT1G51700;AT1G69570;AT2G28510;AT2G28810;AT2G34140;AT3G50410;AT3G55370;AT3G61850;AT4G00940;AT4G21050;AT4G21080;AT4G24060;AT5G02460;AT5G62430;AT5G65590;AT5G66940
TF_motif_seq_0239	Dof	1986	+	1	AAGGT	AT1G29160;AT1G64620;AT2G37590;AT3G21270;AT3G45610;AT3G47500;AT4G38000;AT5G39660;AT5G60200;AT5G60850;AT5G62940;AT2G46590;AT1G07640;AT1G21340;AT1G26790;AT1G47655;AT1G51700;AT1G69570;AT2G28510;AT2G28810;AT2G34140;AT3G50410;AT3G55370;AT3G61850;AT4G00940;AT4G21050;AT4G21080;AT4G24060;AT5G02460;AT5G62430;AT5G65590;AT5G66940
TF_motif_seq_0239	Dof	2018	+	1	AAAGG	AT1G29160;AT1G64620;AT2G37590;AT3G21270;AT3G45610;AT3G47500;AT4G38000;AT5G39660;AT5G60200;AT5G60850;AT5G62940;AT2G46590;AT1G07640;AT1G21340;AT1G26790;AT1G47655;AT1G51700;AT1G69570;AT2G28510;AT2G28810;AT2G34140;AT3G50410;AT3G55370;AT3G61850;AT4G00940;AT4G21050;AT4G21080;AT4G24060;AT5G02460;AT5G62430;AT5G65590;AT5G66940
TF_motif_seq_0239	Dof	2019	+	1	AAGGC	AT1G29160;AT1G64620;AT2G37590;AT3G21270;AT3G45610;AT3G47500;AT4G38000;AT5G39660;AT5G60200;AT5G60850;AT5G62940;AT2G46590;AT1G07640;AT1G21340;AT1G26790;AT1G47655;AT1G51700;AT1G69570;AT2G28510;AT2G28810;AT2G34140;AT3G50410;AT3G55370;AT3G61850;AT4G00940;AT4G21050;AT4G21080;AT4G24060;AT5G02460;AT5G62430;AT5G65590;AT5G66940
TF_motif_seq_0239	Dof	2074	+	1	AAGGT	AT1G29160;AT1G64620;AT2G37590;AT3G21270;AT3G45610;AT3G47500;AT4G38000;AT5G39660;AT5G60200;AT5G60850;AT5G62940;AT2G46590;AT1G07640;AT1G21340;AT1G26790;AT1G47655;AT1G51700;AT1G69570;AT2G28510;AT2G28810;AT2G34140;AT3G50410;AT3G55370;AT3G61850;AT4G00940;AT4G21050;AT4G21080;AT4G24060;AT5G02460;AT5G62430;AT5G65590;AT5G66940
TF_motif_seq_0239	Dof	2092	-	1	CCCTT	AT1G29160;AT1G64620;AT2G37590;AT3G21270;AT3G45610;AT3G47500;AT4G38000;AT5G39660;AT5G60200;AT5G60850;AT5G62940;AT2G46590;AT1G07640;AT1G21340;AT1G26790;AT1G47655;AT1G51700;AT1G69570;AT2G28510;AT2G28810;AT2G34140;AT3G50410;AT3G55370;AT3G61850;AT4G00940;AT4G21050;AT4G21080;AT4G24060;AT5G02460;AT5G62430;AT5G65590;AT5G66940
TF_motif_seq_0239	Dof	2169	-	1	CCCTT	AT1G29160;AT1G64620;AT2G37590;AT3G21270;AT3G45610;AT3G47500;AT4G38000;AT5G39660;AT5G60200;AT5G60850;AT5G62940;AT2G46590;AT1G07640;AT1G21340;AT1G26790;AT1G47655;AT1G51700;AT1G69570;AT2G28510;AT2G28810;AT2G34140;AT3G50410;AT3G55370;AT3G61850;AT4G00940;AT4G21050;AT4G21080;AT4G24060;AT5G02460;AT5G62430;AT5G65590;AT5G66940
TF_motif_seq_0239	Dof	2170	-	1	CCTTT	AT1G29160;AT1G64620;AT2G37590;AT3G21270;AT3G45610;AT3G47500;AT4G38000;AT5G39660;AT5G60200;AT5G60850;AT5G62940;AT2G46590;AT1G07640;AT1G21340;AT1G26790;AT1G47655;AT1G51700;AT1G69570;AT2G28510;AT2G28810;AT2G34140;AT3G50410;AT3G55370;AT3G61850;AT4G00940;AT4G21050;AT4G21080;AT4G24060;AT5G02460;AT5G62430;AT5G65590;AT5G66940
TF_motif_seq_0239	Dof	2201	+	1	AAGGT	AT1G29160;AT1G64620;AT2G37590;AT3G21270;AT3G45610;AT3G47500;AT4G38000;AT5G39660;AT5G60200;AT5G60850;AT5G62940;AT2G46590;AT1G07640;AT1G21340;AT1G26790;AT1G47655;AT1G51700;AT1G69570;AT2G28510;AT2G28810;AT2G34140;AT3G50410;AT3G55370;AT3G61850;AT4G00940;AT4G21050;AT4G21080;AT4G24060;AT5G02460;AT5G62430;AT5G65590;AT5G66940
TF_motif_seq_0239	Dof	2263	-	1	GCCTT	AT1G29160;AT1G64620;AT2G37590;AT3G21270;AT3G45610;AT3G47500;AT4G38000;AT5G39660;AT5G60200;AT5G60850;AT5G62940;AT2G46590;AT1G07640;AT1G21340;AT1G26790;AT1G47655;AT1G51700;AT1G69570;AT2G28510;AT2G28810;AT2G34140;AT3G50410;AT3G55370;AT3G61850;AT4G00940;AT4G21050;AT4G21080;AT4G24060;AT5G02460;AT5G62430;AT5G65590;AT5G66940
TF_motif_seq_0239	Dof	2264	-	1	CCTTT	AT1G29160;AT1G64620;AT2G37590;AT3G21270;AT3G45610;AT3G47500;AT4G38000;AT5G39660;AT5G60200;AT5G60850;AT5G62940;AT2G46590;AT1G07640;AT1G21340;AT1G26790;AT1G47655;AT1G51700;AT1G69570;AT2G28510;AT2G28810;AT2G34140;AT3G50410;AT3G55370;AT3G61850;AT4G00940;AT4G21050;AT4G21080;AT4G24060;AT5G02460;AT5G62430;AT5G65590;AT5G66940
TF_motif_seq_0239	Dof	2316	-	1	TCTTT	AT1G29160;AT1G64620;AT2G37590;AT3G21270;AT3G45610;AT3G47500;AT4G38000;AT5G39660;AT5G60200;AT5G60850;AT5G62940;AT2G46590;AT1G07640;AT1G21340;AT1G26790;AT1G47655;AT1G51700;AT1G69570;AT2G28510;AT2G28810;AT2G34140;AT3G50410;AT3G55370;AT3G61850;AT4G00940;AT4G21050;AT4G21080;AT4G24060;AT5G02460;AT5G62430;AT5G65590;AT5G66940
TF_motif_seq_0239	Dof	2391	-	1	TCTTT	AT1G29160;AT1G64620;AT2G37590;AT3G21270;AT3G45610;AT3G47500;AT4G38000;AT5G39660;AT5G60200;AT5G60850;AT5G62940;AT2G46590;AT1G07640;AT1G21340;AT1G26790;AT1G47655;AT1G51700;AT1G69570;AT2G28510;AT2G28810;AT2G34140;AT3G50410;AT3G55370;AT3G61850;AT4G00940;AT4G21050;AT4G21080;AT4G24060;AT5G02460;AT5G62430;AT5G65590;AT5G66940
TF_motif_seq_0239	Dof	2417	-	1	TCCTT	AT1G29160;AT1G64620;AT2G37590;AT3G21270;AT3G45610;AT3G47500;AT4G38000;AT5G39660;AT5G60200;AT5G60850;AT5G62940;AT2G46590;AT1G07640;AT1G21340;AT1G26790;AT1G47655;AT1G51700;AT1G69570;AT2G28510;AT2G28810;AT2G34140;AT3G50410;AT3G55370;AT3G61850;AT4G00940;AT4G21050;AT4G21080;AT4G24060;AT5G02460;AT5G62430;AT5G65590;AT5G66940
TF_motif_seq_0239	Dof	2418	-	1	CCTTT	AT1G29160;AT1G64620;AT2G37590;AT3G21270;AT3G45610;AT3G47500;AT4G38000;AT5G39660;AT5G60200;AT5G60850;AT5G62940;AT2G46590;AT1G07640;AT1G21340;AT1G26790;AT1G47655;AT1G51700;AT1G69570;AT2G28510;AT2G28810;AT2G34140;AT3G50410;AT3G55370;AT3G61850;AT4G00940;AT4G21050;AT4G21080;AT4G24060;AT5G02460;AT5G62430;AT5G65590;AT5G66940
TF_motif_seq_0239	Dof	2446	-	1	TCTTT	AT1G29160;AT1G64620;AT2G37590;AT3G21270;AT3G45610;AT3G47500;AT4G38000;AT5G39660;AT5G60200;AT5G60850;AT5G62940;AT2G46590;AT1G07640;AT1G21340;AT1G26790;AT1G47655;AT1G51700;AT1G69570;AT2G28510;AT2G28810;AT2G34140;AT3G50410;AT3G55370;AT3G61850;AT4G00940;AT4G21050;AT4G21080;AT4G24060;AT5G02460;AT5G62430;AT5G65590;AT5G66940
TF_motif_seq_0239	Dof	2570	-	1	TCTTT	AT1G29160;AT1G64620;AT2G37590;AT3G21270;AT3G45610;AT3G47500;AT4G38000;AT5G39660;AT5G60200;AT5G60850;AT5G62940;AT2G46590;AT1G07640;AT1G21340;AT1G26790;AT1G47655;AT1G51700;AT1G69570;AT2G28510;AT2G28810;AT2G34140;AT3G50410;AT3G55370;AT3G61850;AT4G00940;AT4G21050;AT4G21080;AT4G24060;AT5G02460;AT5G62430;AT5G65590;AT5G66940
TF_motif_seq_0239	Dof	2624	-	1	ACCTT	AT1G29160;AT1G64620;AT2G37590;AT3G21270;AT3G45610;AT3G47500;AT4G38000;AT5G39660;AT5G60200;AT5G60850;AT5G62940;AT2G46590;AT1G07640;AT1G21340;AT1G26790;AT1G47655;AT1G51700;AT1G69570;AT2G28510;AT2G28810;AT2G34140;AT3G50410;AT3G55370;AT3G61850;AT4G00940;AT4G21050;AT4G21080;AT4G24060;AT5G02460;AT5G62430;AT5G65590;AT5G66940
TF_motif_seq_0239	Dof	2625	-	1	CCTTT	AT1G29160;AT1G64620;AT2G37590;AT3G21270;AT3G45610;AT3G47500;AT4G38000;AT5G39660;AT5G60200;AT5G60850;AT5G62940;AT2G46590;AT1G07640;AT1G21340;AT1G26790;AT1G47655;AT1G51700;AT1G69570;AT2G28510;AT2G28810;AT2G34140;AT3G50410;AT3G55370;AT3G61850;AT4G00940;AT4G21050;AT4G21080;AT4G24060;AT5G02460;AT5G62430;AT5G65590;AT5G66940
TF_motif_seq_0239	Dof	2649	+	1	AAAGA	AT1G29160;AT1G64620;AT2G37590;AT3G21270;AT3G45610;AT3G47500;AT4G38000;AT5G39660;AT5G60200;AT5G60850;AT5G62940;AT2G46590;AT1G07640;AT1G21340;AT1G26790;AT1G47655;AT1G51700;AT1G69570;AT2G28510;AT2G28810;AT2G34140;AT3G50410;AT3G55370;AT3G61850;AT4G00940;AT4G21050;AT4G21080;AT4G24060;AT5G02460;AT5G62430;AT5G65590;AT5G66940
TF_motif_seq_0239	Dof	2684	-	1	ACTTT	AT1G29160;AT1G64620;AT2G37590;AT3G21270;AT3G45610;AT3G47500;AT4G38000;AT5G39660;AT5G60200;AT5G60850;AT5G62940;AT2G46590;AT1G07640;AT1G21340;AT1G26790;AT1G47655;AT1G51700;AT1G69570;AT2G28510;AT2G28810;AT2G34140;AT3G50410;AT3G55370;AT3G61850;AT4G00940;AT4G21050;AT4G21080;AT4G24060;AT5G02460;AT5G62430;AT5G65590;AT5G66940
TF_motif_seq_0239	Dof	2714	+	1	AAAGT	AT1G29160;AT1G64620;AT2G37590;AT3G21270;AT3G45610;AT3G47500;AT4G38000;AT5G39660;AT5G60200;AT5G60850;AT5G62940;AT2G46590;AT1G07640;AT1G21340;AT1G26790;AT1G47655;AT1G51700;AT1G69570;AT2G28510;AT2G28810;AT2G34140;AT3G50410;AT3G55370;AT3G61850;AT4G00940;AT4G21050;AT4G21080;AT4G24060;AT5G02460;AT5G62430;AT5G65590;AT5G66940
TF_motif_seq_0239	Dof	2719	+	1	AAAGG	AT1G29160;AT1G64620;AT2G37590;AT3G21270;AT3G45610;AT3G47500;AT4G38000;AT5G39660;AT5G60200;AT5G60850;AT5G62940;AT2G46590;AT1G07640;AT1G21340;AT1G26790;AT1G47655;AT1G51700;AT1G69570;AT2G28510;AT2G28810;AT2G34140;AT3G50410;AT3G55370;AT3G61850;AT4G00940;AT4G21050;AT4G21080;AT4G24060;AT5G02460;AT5G62430;AT5G65590;AT5G66940
TF_motif_seq_0239	Dof	2720	+	1	AAGGG	AT1G29160;AT1G64620;AT2G37590;AT3G21270;AT3G45610;AT3G47500;AT4G38000;AT5G39660;AT5G60200;AT5G60850;AT5G62940;AT2G46590;AT1G07640;AT1G21340;AT1G26790;AT1G47655;AT1G51700;AT1G69570;AT2G28510;AT2G28810;AT2G34140;AT3G50410;AT3G55370;AT3G61850;AT4G00940;AT4G21050;AT4G21080;AT4G24060;AT5G02460;AT5G62430;AT5G65590;AT5G66940
TF_motif_seq_0239	Dof	2802	+	1	AAAGT	AT1G29160;AT1G64620;AT2G37590;AT3G21270;AT3G45610;AT3G47500;AT4G38000;AT5G39660;AT5G60200;AT5G60850;AT5G62940;AT2G46590;AT1G07640;AT1G21340;AT1G26790;AT1G47655;AT1G51700;AT1G69570;AT2G28510;AT2G28810;AT2G34140;AT3G50410;AT3G55370;AT3G61850;AT4G00940;AT4G21050;AT4G21080;AT4G24060;AT5G02460;AT5G62430;AT5G65590;AT5G66940
TF_motif_seq_0239	Dof	2846	-	1	ACCTT	AT1G29160;AT1G64620;AT2G37590;AT3G21270;AT3G45610;AT3G47500;AT4G38000;AT5G39660;AT5G60200;AT5G60850;AT5G62940;AT2G46590;AT1G07640;AT1G21340;AT1G26790;AT1G47655;AT1G51700;AT1G69570;AT2G28510;AT2G28810;AT2G34140;AT3G50410;AT3G55370;AT3G61850;AT4G00940;AT4G21050;AT4G21080;AT4G24060;AT5G02460;AT5G62430;AT5G65590;AT5G66940
TF_motif_seq_0239	Dof	2951	-	1	TCTTT	AT1G29160;AT1G64620;AT2G37590;AT3G21270;AT3G45610;AT3G47500;AT4G38000;AT5G39660;AT5G60200;AT5G60850;AT5G62940;AT2G46590;AT1G07640;AT1G21340;AT1G26790;AT1G47655;AT1G51700;AT1G69570;AT2G28510;AT2G28810;AT2G34140;AT3G50410;AT3G55370;AT3G61850;AT4G00940;AT4G21050;AT4G21080;AT4G24060;AT5G02460;AT5G62430;AT5G65590;AT5G66940
TF_motif_seq_0239	Dof	2988	-	1	CCCTT	AT1G29160;AT1G64620;AT2G37590;AT3G21270;AT3G45610;AT3G47500;AT4G38000;AT5G39660;AT5G60200;AT5G60850;AT5G62940;AT2G46590;AT1G07640;AT1G21340;AT1G26790;AT1G47655;AT1G51700;AT1G69570;AT2G28510;AT2G28810;AT2G34140;AT3G50410;AT3G55370;AT3G61850;AT4G00940;AT4G21050;AT4G21080;AT4G24060;AT5G02460;AT5G62430;AT5G65590;AT5G66940
TF_motif_seq_0239	Dof	2989	-	1	CCTTT	AT1G29160;AT1G64620;AT2G37590;AT3G21270;AT3G45610;AT3G47500;AT4G38000;AT5G39660;AT5G60200;AT5G60850;AT5G62940;AT2G46590;AT1G07640;AT1G21340;AT1G26790;AT1G47655;AT1G51700;AT1G69570;AT2G28510;AT2G28810;AT2G34140;AT3G50410;AT3G55370;AT3G61850;AT4G00940;AT4G21050;AT4G21080;AT4G24060;AT5G02460;AT5G62430;AT5G65590;AT5G66940
TF_motif_seq_0240	bZIP	839	-	1	GACGT	AT3G54620;AT4G02640
TF_motif_seq_0240	bZIP	840	+	1	ACGTT	AT3G54620;AT4G02640
TF_motif_seq_0240	bZIP	1051	-	1	CACGT	AT3G54620;AT4G02640
TF_motif_seq_0240	bZIP	1052	+	1	ACGTG	AT3G54620;AT4G02640
TF_motif_seq_0240	bZIP	1191	-	1	CACGT	AT3G54620;AT4G02640
TF_motif_seq_0240	bZIP	1192	+	1	ACGTA	AT3G54620;AT4G02640
TF_motif_seq_0240	bZIP	1769	-	1	GACGT	AT3G54620;AT4G02640
TF_motif_seq_0240	bZIP	1770	+	1	ACGTT	AT3G54620;AT4G02640
TF_motif_seq_0240	bZIP	1862	-	1	AACGT	AT3G54620;AT4G02640
TF_motif_seq_0240	bZIP	1863	+	1	ACGTC	AT3G54620;AT4G02640
TF_motif_seq_0240	bZIP	1908	-	1	GACGT	AT3G54620;AT4G02640
TF_motif_seq_0240	bZIP	1909	+	1	ACGTG	AT3G54620;AT4G02640
TF_motif_seq_0241	ZF-HD	28	-	1	GTAAT	AT1G75240
TF_motif_seq_0241	ZF-HD	51	+	1	ATTAT	AT1G75240
TF_motif_seq_0241	ZF-HD	199	-	1	TTAAT	AT1G75240
TF_motif_seq_0241	ZF-HD	242	+	1	ATTAT	AT1G75240
TF_motif_seq_0241	ZF-HD	284	-	1	TTAAT	AT1G75240
TF_motif_seq_0241	ZF-HD	287	+	1	ATTAG	AT1G75240
TF_motif_seq_0241	ZF-HD	401	-	1	ATAAT	AT1G75240
TF_motif_seq_0241	ZF-HD	443	-	1	GTAAT	AT1G75240
TF_motif_seq_0241	ZF-HD	522	-	1	GTAAT	AT1G75240
TF_motif_seq_0241	ZF-HD	556	+	1	ATTAT	AT1G75240
TF_motif_seq_0241	ZF-HD	583	+	1	ATTAA	AT1G75240
TF_motif_seq_0241	ZF-HD	787	+	1	ATTAA	AT1G75240
TF_motif_seq_0241	ZF-HD	801	+	1	ATTAT	AT1G75240
TF_motif_seq_0241	ZF-HD	1002	+	1	ATTAA	AT1G75240
TF_motif_seq_0241	ZF-HD	1007	+	1	ATTAT	AT1G75240
TF_motif_seq_0241	ZF-HD	1010	+	1	ATTAA	AT1G75240
TF_motif_seq_0241	ZF-HD	1011	-	1	TTAAT	AT1G75240
TF_motif_seq_0241	ZF-HD	1135	+	1	ATTAT	AT1G75240
TF_motif_seq_0241	ZF-HD	1291	-	1	ATAAT	AT1G75240
TF_motif_seq_0241	ZF-HD	1308	+	1	ATTAG	AT1G75240
TF_motif_seq_0241	ZF-HD	1318	-	1	TTAAT	AT1G75240
TF_motif_seq_0241	ZF-HD	1418	+	1	ATTAA	AT1G75240
TF_motif_seq_0241	ZF-HD	1428	-	1	GTAAT	AT1G75240
TF_motif_seq_0241	ZF-HD	1435	+	1	ATTAA	AT1G75240
TF_motif_seq_0241	ZF-HD	1513	+	1	ATTAA	AT1G75240
TF_motif_seq_0241	ZF-HD	1567	+	1	ATTAA	AT1G75240
TF_motif_seq_0241	ZF-HD	1613	+	1	ATTAA	AT1G75240
TF_motif_seq_0241	ZF-HD	1882	-	1	ATAAT	AT1G75240
TF_motif_seq_0241	ZF-HD	2144	-	1	GTAAT	AT1G75240
TF_motif_seq_0241	ZF-HD	2217	-	1	TTAAT	AT1G75240
TF_motif_seq_0241	ZF-HD	2220	+	1	ATTAG	AT1G75240
TF_motif_seq_0241	ZF-HD	2368	-	1	CTAAT	AT1G75240
TF_motif_seq_0241	ZF-HD	2371	+	1	ATTAC	AT1G75240
TF_motif_seq_0241	ZF-HD	2402	+	1	ATTAC	AT1G75240
TF_motif_seq_0241	ZF-HD	2454	+	1	ATTAA	AT1G75240
TF_motif_seq_0241	ZF-HD	2478	-	1	ATAAT	AT1G75240
TF_motif_seq_0241	ZF-HD	2481	-	1	ATAAT	AT1G75240
TF_motif_seq_0241	ZF-HD	2529	-	1	CTAAT	AT1G75240
TF_motif_seq_0241	ZF-HD	2541	+	1	ATTAA	AT1G75240
TF_motif_seq_0241	ZF-HD	2552	+	1	ATTAC	AT1G75240
TF_motif_seq_0241	ZF-HD	2564	-	1	ATAAT	AT1G75240
TF_motif_seq_0241	ZF-HD	2587	+	1	ATTAT	AT1G75240
TF_motif_seq_0241	ZF-HD	2598	-	1	GTAAT	AT1G75240
TF_motif_seq_0241	ZF-HD	2628	-	1	TTAAT	AT1G75240
TF_motif_seq_0241	ZF-HD	2735	-	1	GTAAT	AT1G75240
TF_motif_seq_0241	ZF-HD	2778	+	1	ATTAG	AT1G75240
TF_motif_seq_0241	ZF-HD	2884	+	1	ATTAT	AT1G75240
TF_motif_seq_0241	ZF-HD	2887	+	1	ATTAA	AT1G75240
TF_motif_seq_0241	ZF-HD	2888	-	1	TTAAT	AT1G75240
TF_motif_seq_0243	GATA;tify	135	+	1	GATAG	AT1G51600;AT2G45050;AT3G06740;AT3G16870;AT3G21175;AT3G24050;AT3G54810;AT3G60530;AT4G17570;AT4G24470;AT4G26150;AT4G32890;AT4G34680;AT5G25830;AT5G26930;AT5G56860;AT5G66320;AT2G18380;AT3G50870;AT4G36620
TF_motif_seq_0243	GATA;tify	176	-	1	GTATC	AT1G51600;AT2G45050;AT3G06740;AT3G16870;AT3G21175;AT3G24050;AT3G54810;AT3G60530;AT4G17570;AT4G24470;AT4G26150;AT4G32890;AT4G34680;AT5G25830;AT5G26930;AT5G56860;AT5G66320;AT2G18380;AT3G50870;AT4G36620
TF_motif_seq_0243	GATA;tify	321	+	1	GATAA	AT1G51600;AT2G45050;AT3G06740;AT3G16870;AT3G21175;AT3G24050;AT3G54810;AT3G60530;AT4G17570;AT4G24470;AT4G26150;AT4G32890;AT4G34680;AT5G25830;AT5G26930;AT5G56860;AT5G66320;AT2G18380;AT3G50870;AT4G36620
TF_motif_seq_0243	GATA;tify	1056	+	1	GATAA	AT1G51600;AT2G45050;AT3G06740;AT3G16870;AT3G21175;AT3G24050;AT3G54810;AT3G60530;AT4G17570;AT4G24470;AT4G26150;AT4G32890;AT4G34680;AT5G25830;AT5G26930;AT5G56860;AT5G66320;AT2G18380;AT3G50870;AT4G36620
TF_motif_seq_0243	GATA;tify	1136	-	1	TTATC	AT1G51600;AT2G45050;AT3G06740;AT3G16870;AT3G21175;AT3G24050;AT3G54810;AT3G60530;AT4G17570;AT4G24470;AT4G26150;AT4G32890;AT4G34680;AT5G25830;AT5G26930;AT5G56860;AT5G66320;AT2G18380;AT3G50870;AT4G36620
TF_motif_seq_0243	GATA;tify	1365	+	1	GATAT	AT1G51600;AT2G45050;AT3G06740;AT3G16870;AT3G21175;AT3G24050;AT3G54810;AT3G60530;AT4G17570;AT4G24470;AT4G26150;AT4G32890;AT4G34680;AT5G25830;AT5G26930;AT5G56860;AT5G66320;AT2G18380;AT3G50870;AT4G36620
TF_motif_seq_0243	GATA;tify	1814	-	1	GTATC	AT1G51600;AT2G45050;AT3G06740;AT3G16870;AT3G21175;AT3G24050;AT3G54810;AT3G60530;AT4G17570;AT4G24470;AT4G26150;AT4G32890;AT4G34680;AT5G25830;AT5G26930;AT5G56860;AT5G66320;AT2G18380;AT3G50870;AT4G36620
TF_motif_seq_0243	GATA;tify	2414	-	1	TTATC	AT1G51600;AT2G45050;AT3G06740;AT3G16870;AT3G21175;AT3G24050;AT3G54810;AT3G60530;AT4G17570;AT4G24470;AT4G26150;AT4G32890;AT4G34680;AT5G25830;AT5G26930;AT5G56860;AT5G66320;AT2G18380;AT3G50870;AT4G36620
TF_motif_seq_0243	GATA;tify	2567	-	1	ATATC	AT1G51600;AT2G45050;AT3G06740;AT3G16870;AT3G21175;AT3G24050;AT3G54810;AT3G60530;AT4G17570;AT4G24470;AT4G26150;AT4G32890;AT4G34680;AT5G25830;AT5G26930;AT5G56860;AT5G66320;AT2G18380;AT3G50870;AT4G36620
TF_motif_seq_0243	GATA;tify	2590	-	1	ATATC	AT1G51600;AT2G45050;AT3G06740;AT3G16870;AT3G21175;AT3G24050;AT3G54810;AT3G60530;AT4G17570;AT4G24470;AT4G26150;AT4G32890;AT4G34680;AT5G25830;AT5G26930;AT5G56860;AT5G66320;AT2G18380;AT3G50870;AT4G36620
TF_motif_seq_0243	GATA;tify	2687	-	1	TTATC	AT1G51600;AT2G45050;AT3G06740;AT3G16870;AT3G21175;AT3G24050;AT3G54810;AT3G60530;AT4G17570;AT4G24470;AT4G26150;AT4G32890;AT4G34680;AT5G25830;AT5G26930;AT5G56860;AT5G66320;AT2G18380;AT3G50870;AT4G36620
TF_motif_seq_0243	GATA;tify	2903	-	1	ATATC	AT1G51600;AT2G45050;AT3G06740;AT3G16870;AT3G21175;AT3G24050;AT3G54810;AT3G60530;AT4G17570;AT4G24470;AT4G26150;AT4G32890;AT4G34680;AT5G25830;AT5G26930;AT5G56860;AT5G66320;AT2G18380;AT3G50870;AT4G36620
TF_motif_seq_0243	GATA;tify	2932	+	1	GATAC	AT1G51600;AT2G45050;AT3G06740;AT3G16870;AT3G21175;AT3G24050;AT3G54810;AT3G60530;AT4G17570;AT4G24470;AT4G26150;AT4G32890;AT4G34680;AT5G25830;AT5G26930;AT5G56860;AT5G66320;AT2G18380;AT3G50870;AT4G36620
TF_motif_seq_0244	SBP	142	-	1	TGTAC	AT2G33810;AT2G47070
TF_motif_seq_0244	SBP	143	+	1	GTACT	AT2G33810;AT2G47070
TF_motif_seq_0244	SBP	170	-	1	TGTAC	AT2G33810;AT2G47070
TF_motif_seq_0244	SBP	171	+	1	GTACA	AT2G33810;AT2G47070
TF_motif_seq_0244	SBP	560	-	1	TGTAC	AT2G33810;AT2G47070
TF_motif_seq_0244	SBP	561	+	1	GTACT	AT2G33810;AT2G47070
TF_motif_seq_0244	SBP	740	-	1	TGTAC	AT2G33810;AT2G47070
TF_motif_seq_0244	SBP	741	+	1	GTACA	AT2G33810;AT2G47070
TF_motif_seq_0244	SBP	791	-	1	AGTAC	AT2G33810;AT2G47070
TF_motif_seq_0244	SBP	792	+	1	GTACT	AT2G33810;AT2G47070
TF_motif_seq_0244	SBP	1153	-	1	TGTAC	AT2G33810;AT2G47070
TF_motif_seq_0244	SBP	1154	+	1	GTACT	AT2G33810;AT2G47070
TF_motif_seq_0244	SBP	2127	-	1	CGTAC	AT2G33810;AT2G47070
TF_motif_seq_0244	SBP	2128	+	1	GTACC	AT2G33810;AT2G47070
TF_motif_seq_0246	Homeodomain;TALE	225	-	1	AGTCA	AT1G23380;AT1G62360;AT1G70510;AT4G08150
TF_motif_seq_0246	Homeodomain;TALE	379	+	1	TGACT	AT1G23380;AT1G62360;AT1G70510;AT4G08150
TF_motif_seq_0246	Homeodomain;TALE	666	-	1	AGTCA	AT1G23380;AT1G62360;AT1G70510;AT4G08150
TF_motif_seq_0246	Homeodomain;TALE	806	+	1	TGACT	AT1G23380;AT1G62360;AT1G70510;AT4G08150
TF_motif_seq_0246	Homeodomain;TALE	859	+	1	TGACA	AT1G23380;AT1G62360;AT1G70510;AT4G08150
TF_motif_seq_0246	Homeodomain;TALE	967	+	1	TGACG	AT1G23380;AT1G62360;AT1G70510;AT4G08150
TF_motif_seq_0246	Homeodomain;TALE	1083	-	1	AGTCA	AT1G23380;AT1G62360;AT1G70510;AT4G08150
TF_motif_seq_0246	Homeodomain;TALE	1120	+	1	TGACC	AT1G23380;AT1G62360;AT1G70510;AT4G08150
TF_motif_seq_0246	Homeodomain;TALE	1282	+	1	TGACT	AT1G23380;AT1G62360;AT1G70510;AT4G08150
TF_motif_seq_0246	Homeodomain;TALE	1374	+	1	TGACT	AT1G23380;AT1G62360;AT1G70510;AT4G08150
TF_motif_seq_0246	Homeodomain;TALE	1444	-	1	AGTCA	AT1G23380;AT1G62360;AT1G70510;AT4G08150
TF_motif_seq_0246	Homeodomain;TALE	1472	+	1	TGACC	AT1G23380;AT1G62360;AT1G70510;AT4G08150
TF_motif_seq_0246	Homeodomain;TALE	1490	+	1	TGACC	AT1G23380;AT1G62360;AT1G70510;AT4G08150
TF_motif_seq_0246	Homeodomain;TALE	1666	-	1	AGTCA	AT1G23380;AT1G62360;AT1G70510;AT4G08150
TF_motif_seq_0246	Homeodomain;TALE	1768	+	1	TGACG	AT1G23380;AT1G62360;AT1G70510;AT4G08150
TF_motif_seq_0246	Homeodomain;TALE	1825	+	1	TGACT	AT1G23380;AT1G62360;AT1G70510;AT4G08150
TF_motif_seq_0246	Homeodomain;TALE	1907	+	1	TGACG	AT1G23380;AT1G62360;AT1G70510;AT4G08150
TF_motif_seq_0246	Homeodomain;TALE	1938	+	1	TGACG	AT1G23380;AT1G62360;AT1G70510;AT4G08150
TF_motif_seq_0246	Homeodomain;TALE	1993	-	1	TGTCA	AT1G23380;AT1G62360;AT1G70510;AT4G08150
TF_motif_seq_0246	Homeodomain;TALE	2040	-	1	GGTCA	AT1G23380;AT1G62360;AT1G70510;AT4G08150
TF_motif_seq_0246	Homeodomain;TALE	2068	-	1	GGTCA	AT1G23380;AT1G62360;AT1G70510;AT4G08150
TF_motif_seq_0246	Homeodomain;TALE	2078	+	1	TGACG	AT1G23380;AT1G62360;AT1G70510;AT4G08150
TF_motif_seq_0246	Homeodomain;TALE	2138	+	1	TGACC	AT1G23380;AT1G62360;AT1G70510;AT4G08150
TF_motif_seq_0246	Homeodomain;TALE	2329	+	1	TGACG	AT1G23380;AT1G62360;AT1G70510;AT4G08150
TF_motif_seq_0246	Homeodomain;TALE	2613	-	1	TGTCA	AT1G23380;AT1G62360;AT1G70510;AT4G08150
TF_motif_seq_0246	Homeodomain;TALE	2633	+	1	TGACC	AT1G23380;AT1G62360;AT1G70510;AT4G08150
TF_motif_seq_0246	Homeodomain;TALE	2774	+	1	TGACA	AT1G23380;AT1G62360;AT1G70510;AT4G08150
TF_motif_seq_0246	Homeodomain;TALE	2964	+	1	TGACA	AT1G23380;AT1G62360;AT1G70510;AT4G08150
TF_motif_seq_0251	TCP	1482	+	1	ACCCG	AT3G27010
TF_motif_seq_0251	TCP	1492	+	1	ACCCG	AT3G27010
TF_motif_seq_0251	TCP	1504	+	1	ACCCG	AT3G27010
TF_motif_seq_0251	TCP	2066	-	1	CGGGT	AT3G27010
TF_motif_seq_0252	Myb/SANT;MYB;ARR-B	42	+	1	AGATT	AT2G01760;AT3G16857;AT4G16110;AT4G18020;AT4G31920;AT5G58080;AT1G67710;AT1G49190;AT2G25180;AT5G49240
TF_motif_seq_0252	Myb/SANT;MYB;ARR-B	49	+	1	AGATT	AT2G01760;AT3G16857;AT4G16110;AT4G18020;AT4G31920;AT5G58080;AT1G67710;AT1G49190;AT2G25180;AT5G49240
TF_motif_seq_0252	Myb/SANT;MYB;ARR-B	86	-	1	AATCT	AT2G01760;AT3G16857;AT4G16110;AT4G18020;AT4G31920;AT5G58080;AT1G67710;AT1G49190;AT2G25180;AT5G49240
TF_motif_seq_0252	Myb/SANT;MYB;ARR-B	366	-	1	AATCC	AT2G01760;AT3G16857;AT4G16110;AT4G18020;AT4G31920;AT5G58080;AT1G67710;AT1G49190;AT2G25180;AT5G49240
TF_motif_seq_0252	Myb/SANT;MYB;ARR-B	646	+	1	GGATT	AT2G01760;AT3G16857;AT4G16110;AT4G18020;AT4G31920;AT5G58080;AT1G67710;AT1G49190;AT2G25180;AT5G49240
TF_motif_seq_0252	Myb/SANT;MYB;ARR-B	785	+	1	AGATT	AT2G01760;AT3G16857;AT4G16110;AT4G18020;AT4G31920;AT5G58080;AT1G67710;AT1G49190;AT2G25180;AT5G49240
TF_motif_seq_0252	Myb/SANT;MYB;ARR-B	864	-	1	AATCT	AT2G01760;AT3G16857;AT4G16110;AT4G18020;AT4G31920;AT5G58080;AT1G67710;AT1G49190;AT2G25180;AT5G49240
TF_motif_seq_0252	Myb/SANT;MYB;ARR-B	1277	+	1	AGATT	AT2G01760;AT3G16857;AT4G16110;AT4G18020;AT4G31920;AT5G58080;AT1G67710;AT1G49190;AT2G25180;AT5G49240
TF_motif_seq_0252	Myb/SANT;MYB;ARR-B	1451	-	1	AATCC	AT2G01760;AT3G16857;AT4G16110;AT4G18020;AT4G31920;AT5G58080;AT1G67710;AT1G49190;AT2G25180;AT5G49240
TF_motif_seq_0252	Myb/SANT;MYB;ARR-B	1626	-	1	AATCT	AT2G01760;AT3G16857;AT4G16110;AT4G18020;AT4G31920;AT5G58080;AT1G67710;AT1G49190;AT2G25180;AT5G49240
TF_motif_seq_0252	Myb/SANT;MYB;ARR-B	2227	-	1	AATCC	AT2G01760;AT3G16857;AT4G16110;AT4G18020;AT4G31920;AT5G58080;AT1G67710;AT1G49190;AT2G25180;AT5G49240
TF_motif_seq_0252	Myb/SANT;MYB;ARR-B	2312	+	1	AGATT	AT2G01760;AT3G16857;AT4G16110;AT4G18020;AT4G31920;AT5G58080;AT1G67710;AT1G49190;AT2G25180;AT5G49240
TF_motif_seq_0252	Myb/SANT;MYB;ARR-B	2890	-	1	AATCC	AT2G01760;AT3G16857;AT4G16110;AT4G18020;AT4G31920;AT5G58080;AT1G67710;AT1G49190;AT2G25180;AT5G49240
TF_motif_seq_0254	AP2;ERF	41	-	0.8	AAGAT	AT3G14230
TF_motif_seq_0254	AP2;ERF	48	-	0.8	CAGAT	AT3G14230
TF_motif_seq_0254	AP2;ERF	87	+	0.8	ATCTT	AT3G14230
TF_motif_seq_0254	AP2;ERF	133	-	0.8	AAGAT	AT3G14230
TF_motif_seq_0254	AP2;ERF	137	-	0.8	TAGGT	AT3G14230
TF_motif_seq_0254	AP2;ERF	187	+	0.8	ATCTT	AT3G14230
TF_motif_seq_0254	AP2;ERF	208	+	0.8	ATTTA	AT3G14230
TF_motif_seq_0254	AP2;ERF	212	+	0.8	ATTTA	AT3G14230
TF_motif_seq_0254	AP2;ERF	216	+	0.8	ATTTA	AT3G14230
TF_motif_seq_0254	AP2;ERF	282	+	0.8	ATTTA	AT3G14230
TF_motif_seq_0254	AP2;ERF	289	-	0.8	TAGCT	AT3G14230
TF_motif_seq_0254	AP2;ERF	319	-	0.8	AAGAT	AT3G14230
TF_motif_seq_0254	AP2;ERF	345	-	0.8	TATAT	AT3G14230
TF_motif_seq_0254	AP2;ERF	385	+	0.8	CTCTA	AT3G14230
TF_motif_seq_0254	AP2;ERF	411	-	0.8	TTGAT	AT3G14230
TF_motif_seq_0254	AP2;ERF	438	-	0.8	TAAAT	AT3G14230
TF_motif_seq_0254	AP2;ERF	441	+	0.8	ATGTA	AT3G14230
TF_motif_seq_0254	AP2;ERF	478	-	0.8	TAGCT	AT3G14230
TF_motif_seq_0254	AP2;ERF	483	-	0.8	TATAT	AT3G14230
TF_motif_seq_0254	AP2;ERF	484	+	0.8	ATATA	AT3G14230
TF_motif_seq_0254	AP2;ERF	548	-	0.8	TAAAT	AT3G14230
TF_motif_seq_0254	AP2;ERF	559	+	0.8	ATGTA	AT3G14230
TF_motif_seq_0254	AP2;ERF	659	+	0.8	ATGTA	AT3G14230
TF_motif_seq_0254	AP2;ERF	784	-	0.8	AAGAT	AT3G14230
TF_motif_seq_0254	AP2;ERF	814	+	0.8	ATCGA	AT3G14230
TF_motif_seq_0254	AP2;ERF	815	-	0.8	TCGAT	AT3G14230
TF_motif_seq_0254	AP2;ERF	832	+	0.8	AACTA	AT3G14230
TF_motif_seq_0254	AP2;ERF	865	+	0.8	ATCTG	AT3G14230
TF_motif_seq_0254	AP2;ERF	941	-	0.8	GAGAT	AT3G14230
TF_motif_seq_0254	AP2;ERF	1004	-	0.8	TAAAT	AT3G14230
TF_motif_seq_0254	AP2;ERF	1015	-	0.8	TAAAT	AT3G14230
TF_motif_seq_0254	AP2;ERF	1019	-	0.8	TAAAT	AT3G14230
TF_motif_seq_0254	AP2;ERF	1089	+	0.8	AGCTA	AT3G14230
TF_motif_seq_0254	AP2;ERF	1138	+	0.8	ATCTG	AT3G14230
TF_motif_seq_0254	AP2;ERF	1149	-	0.8	TTGAT	AT3G14230
TF_motif_seq_0254	AP2;ERF	1152	+	0.8	ATGTA	AT3G14230
TF_motif_seq_0254	AP2;ERF	1271	+	0.8	CTCTA	AT3G14230
TF_motif_seq_0254	AP2;ERF	1276	-	0.8	AAGAT	AT3G14230
TF_motif_seq_0254	AP2;ERF	1310	-	1	TAGAT	AT3G14230
TF_motif_seq_0254	AP2;ERF	1316	+	0.8	ATTTA	AT3G14230
TF_motif_seq_0254	AP2;ERF	1345	+	0.8	ATCTT	AT3G14230
TF_motif_seq_0254	AP2;ERF	1420	-	0.8	TAAAT	AT3G14230
TF_motif_seq_0254	AP2;ERF	1432	-	0.8	TAAAT	AT3G14230
TF_motif_seq_0254	AP2;ERF	1586	+	0.8	ATGTA	AT3G14230
TF_motif_seq_0254	AP2;ERF	1615	-	0.8	TAAAT	AT3G14230
TF_motif_seq_0254	AP2;ERF	1627	+	0.8	ATCTC	AT3G14230
TF_motif_seq_0254	AP2;ERF	1643	-	0.8	TAGCT	AT3G14230
TF_motif_seq_0254	AP2;ERF	1714	+	0.8	ATCTC	AT3G14230
TF_motif_seq_0254	AP2;ERF	1720	-	1	TAGAT	AT3G14230
TF_motif_seq_0254	AP2;ERF	1759	+	0.8	ATCTT	AT3G14230
TF_motif_seq_0254	AP2;ERF	1762	+	0.8	TTCTA	AT3G14230
TF_motif_seq_0254	AP2;ERF	1832	-	0.8	TAGAG	AT3G14230
TF_motif_seq_0254	AP2;ERF	1859	+	0.8	ATCAA	AT3G14230
TF_motif_seq_0254	AP2;ERF	1878	+	0.8	ATATA	AT3G14230
TF_motif_seq_0254	AP2;ERF	1879	-	0.8	TATAT	AT3G14230
TF_motif_seq_0254	AP2;ERF	1880	+	0.8	ATATA	AT3G14230
TF_motif_seq_0254	AP2;ERF	1954	-	0.8	TAGCT	AT3G14230
TF_motif_seq_0254	AP2;ERF	2000	-	0.8	TCGAT	AT3G14230
TF_motif_seq_0254	AP2;ERF	2045	+	0.8	ATCAA	AT3G14230
TF_motif_seq_0254	AP2;ERF	2050	+	0.8	AACTA	AT3G14230
TF_motif_seq_0254	AP2;ERF	2113	+	0.8	GTCTA	AT3G14230
TF_motif_seq_0254	AP2;ERF	2208	-	0.8	TAGAA	AT3G14230
TF_motif_seq_0254	AP2;ERF	2215	+	0.8	ATTTA	AT3G14230
TF_motif_seq_0254	AP2;ERF	2302	-	0.8	AAGAT	AT3G14230
TF_motif_seq_0254	AP2;ERF	2311	-	0.8	CAGAT	AT3G14230
TF_motif_seq_0254	AP2;ERF	2340	-	0.8	TTGAT	AT3G14230
TF_motif_seq_0254	AP2;ERF	2353	+	0.8	ACCTA	AT3G14230
TF_motif_seq_0254	AP2;ERF	2366	+	0.8	GTCTA	AT3G14230
TF_motif_seq_0254	AP2;ERF	2412	+	0.8	ATTTA	AT3G14230
TF_motif_seq_0254	AP2;ERF	2463	-	0.8	TTGAT	AT3G14230
TF_motif_seq_0254	AP2;ERF	2466	+	0.8	ATTTA	AT3G14230
TF_motif_seq_0254	AP2;ERF	2469	-	0.8	TATAT	AT3G14230
TF_motif_seq_0254	AP2;ERF	2472	+	0.8	ATTTA	AT3G14230
TF_motif_seq_0254	AP2;ERF	2475	-	0.8	TATAT	AT3G14230
TF_motif_seq_0254	AP2;ERF	2476	+	0.8	ATATA	AT3G14230
TF_motif_seq_0254	AP2;ERF	2487	+	0.8	TTCTA	AT3G14230
TF_motif_seq_0254	AP2;ERF	2490	-	0.8	TAAAT	AT3G14230
TF_motif_seq_0254	AP2;ERF	2505	-	0.8	TAGAA	AT3G14230
TF_motif_seq_0254	AP2;ERF	2520	-	0.8	TAAAT	AT3G14230
TF_motif_seq_0254	AP2;ERF	2527	+	0.8	TTCTA	AT3G14230
TF_motif_seq_0254	AP2;ERF	2538	-	0.8	TATAT	AT3G14230
TF_motif_seq_0254	AP2;ERF	2554	-	0.8	TACAT	AT3G14230
TF_motif_seq_0254	AP2;ERF	2569	+	0.8	ATCTT	AT3G14230
TF_motif_seq_0254	AP2;ERF	2579	+	0.8	AGCTA	AT3G14230
TF_motif_seq_0254	AP2;ERF	2589	-	0.8	TATAT	AT3G14230
TF_motif_seq_0254	AP2;ERF	2592	+	0.8	ATCTT	AT3G14230
TF_motif_seq_0254	AP2;ERF	2635	+	0.8	ACCTA	AT3G14230
TF_motif_seq_0254	AP2;ERF	2643	-	0.8	TAAAT	AT3G14230
TF_motif_seq_0254	AP2;ERF	2650	-	0.8	AAGAT	AT3G14230
TF_motif_seq_0254	AP2;ERF	2666	+	0.8	ATCCA	AT3G14230
TF_motif_seq_0254	AP2;ERF	2680	+	0.8	ATATA	AT3G14230
TF_motif_seq_0254	AP2;ERF	2689	+	0.8	ATCAA	AT3G14230
TF_motif_seq_0254	AP2;ERF	2728	-	0.8	TAGTT	AT3G14230
TF_motif_seq_0254	AP2;ERF	2744	-	0.8	TAGAG	AT3G14230
TF_motif_seq_0254	AP2;ERF	2816	-	0.8	GAGAT	AT3G14230
TF_motif_seq_0254	AP2;ERF	2823	+	0.8	ATTTA	AT3G14230
TF_motif_seq_0254	AP2;ERF	2868	+	0.8	ATATA	AT3G14230
TF_motif_seq_0254	AP2;ERF	2869	-	0.8	TATAT	AT3G14230
TF_motif_seq_0254	AP2;ERF	2870	+	0.8	ATATA	AT3G14230
TF_motif_seq_0254	AP2;ERF	2880	+	0.8	ATCAA	AT3G14230
TF_motif_seq_0254	AP2;ERF	2891	+	0.8	ATCCA	AT3G14230
TF_motif_seq_0254	AP2;ERF	2902	-	0.8	TATAT	AT3G14230
TF_motif_seq_0254	AP2;ERF	2913	-	0.8	TAAAT	AT3G14230
TF_motif_seq_0254	AP2;ERF	2958	-	0.8	TATAT	AT3G14230
TF_motif_seq_0255	AP2;RAV;B3	1188	+	1	CAACA	AT1G25560;AT1G13260
TF_motif_seq_0255	AP2;RAV;B3	1341	+	1	CAACA	AT1G25560;AT1G13260
TF_motif_seq_0255	AP2;RAV;B3	1424	-	1	TGTTG	AT1G25560;AT1G13260
TF_motif_seq_0255	AP2;RAV;B3	1648	+	1	CAACA	AT1G25560;AT1G13260
TF_motif_seq_0255	AP2;RAV;B3	1651	+	1	CAACA	AT1G25560;AT1G13260
TF_motif_seq_0255	AP2;RAV;B3	2056	-	1	TGTTG	AT1G25560;AT1G13260
TF_motif_seq_0255	AP2;RAV;B3	2298	+	1	CAACA	AT1G25560;AT1G13260
TF_motif_seq_0257	NF-YB;NF-YA;NF-YC	31	-	0.8	ATTTG	AT1G09030;AT1G17590;AT1G21970;AT1G30500;AT1G54160;AT1G54830;AT1G56170;AT1G72830;AT2G38880;AT2G47810;AT3G05690;AT3G14020;AT3G20910;AT3G53340;AT4G14540;AT5G06510;AT5G12840;AT5G27910;AT5G38140;AT5G47640;AT5G47670;AT5G50470;AT5G50480
TF_motif_seq_0257	NF-YB;NF-YA;NF-YC	44	-	0.8	ATTGC	AT1G09030;AT1G17590;AT1G21970;AT1G30500;AT1G54160;AT1G54830;AT1G56170;AT1G72830;AT2G38880;AT2G47810;AT3G05690;AT3G14020;AT3G20910;AT3G53340;AT4G14540;AT5G06510;AT5G12840;AT5G27910;AT5G38140;AT5G47640;AT5G47670;AT5G50470;AT5G50480
TF_motif_seq_0257	NF-YB;NF-YA;NF-YC	79	+	0.8	GCAAT	AT1G09030;AT1G17590;AT1G21970;AT1G30500;AT1G54160;AT1G54830;AT1G56170;AT1G72830;AT2G38880;AT2G47810;AT3G05690;AT3G14020;AT3G20910;AT3G53340;AT4G14540;AT5G06510;AT5G12840;AT5G27910;AT5G38140;AT5G47640;AT5G47670;AT5G50470;AT5G50480
TF_motif_seq_0257	NF-YB;NF-YA;NF-YC	84	+	0.8	TCAAT	AT1G09030;AT1G17590;AT1G21970;AT1G30500;AT1G54160;AT1G54830;AT1G56170;AT1G72830;AT2G38880;AT2G47810;AT3G05690;AT3G14020;AT3G20910;AT3G53340;AT4G14540;AT5G06510;AT5G12840;AT5G27910;AT5G38140;AT5G47640;AT5G47670;AT5G50470;AT5G50480
TF_motif_seq_0257	NF-YB;NF-YA;NF-YC	96	-	0.8	ATTGT	AT1G09030;AT1G17590;AT1G21970;AT1G30500;AT1G54160;AT1G54830;AT1G56170;AT1G72830;AT2G38880;AT2G47810;AT3G05690;AT3G14020;AT3G20910;AT3G53340;AT4G14540;AT5G06510;AT5G12840;AT5G27910;AT5G38140;AT5G47640;AT5G47670;AT5G50470;AT5G50480
TF_motif_seq_0257	NF-YB;NF-YA;NF-YC	136	-	0.8	ATAGG	AT1G09030;AT1G17590;AT1G21970;AT1G30500;AT1G54160;AT1G54830;AT1G56170;AT1G72830;AT2G38880;AT2G47810;AT3G05690;AT3G14020;AT3G20910;AT3G53340;AT4G14540;AT5G06510;AT5G12840;AT5G27910;AT5G38140;AT5G47640;AT5G47670;AT5G50470;AT5G50480
TF_motif_seq_0257	NF-YB;NF-YA;NF-YC	148	+	1	CCAAT	AT1G09030;AT1G17590;AT1G21970;AT1G30500;AT1G54160;AT1G54830;AT1G56170;AT1G72830;AT2G38880;AT2G47810;AT3G05690;AT3G14020;AT3G20910;AT3G53340;AT4G14540;AT5G06510;AT5G12840;AT5G27910;AT5G38140;AT5G47640;AT5G47670;AT5G50470;AT5G50480
TF_motif_seq_0257	NF-YB;NF-YA;NF-YC	151	-	0.8	ATTGA	AT1G09030;AT1G17590;AT1G21970;AT1G30500;AT1G54160;AT1G54830;AT1G56170;AT1G72830;AT2G38880;AT2G47810;AT3G05690;AT3G14020;AT3G20910;AT3G53340;AT4G14540;AT5G06510;AT5G12840;AT5G27910;AT5G38140;AT5G47640;AT5G47670;AT5G50470;AT5G50480
TF_motif_seq_0257	NF-YB;NF-YA;NF-YC	240	+	0.8	CCATT	AT1G09030;AT1G17590;AT1G21970;AT1G30500;AT1G54160;AT1G54830;AT1G56170;AT1G72830;AT2G38880;AT2G47810;AT3G05690;AT3G14020;AT3G20910;AT3G53340;AT4G14540;AT5G06510;AT5G12840;AT5G27910;AT5G38140;AT5G47640;AT5G47670;AT5G50470;AT5G50480
TF_motif_seq_0257	NF-YB;NF-YA;NF-YC	245	-	0.8	ATTGT	AT1G09030;AT1G17590;AT1G21970;AT1G30500;AT1G54160;AT1G54830;AT1G56170;AT1G72830;AT2G38880;AT2G47810;AT3G05690;AT3G14020;AT3G20910;AT3G53340;AT4G14540;AT5G06510;AT5G12840;AT5G27910;AT5G38140;AT5G47640;AT5G47670;AT5G50470;AT5G50480
TF_motif_seq_0257	NF-YB;NF-YA;NF-YC	256	-	0.8	TTTGG	AT1G09030;AT1G17590;AT1G21970;AT1G30500;AT1G54160;AT1G54830;AT1G56170;AT1G72830;AT2G38880;AT2G47810;AT3G05690;AT3G14020;AT3G20910;AT3G53340;AT4G14540;AT5G06510;AT5G12840;AT5G27910;AT5G38140;AT5G47640;AT5G47670;AT5G50470;AT5G50480
TF_motif_seq_0257	NF-YB;NF-YA;NF-YC	287	-	0.8	ATTAG	AT1G09030;AT1G17590;AT1G21970;AT1G30500;AT1G54160;AT1G54830;AT1G56170;AT1G72830;AT2G38880;AT2G47810;AT3G05690;AT3G14020;AT3G20910;AT3G53340;AT4G14540;AT5G06510;AT5G12840;AT5G27910;AT5G38140;AT5G47640;AT5G47670;AT5G50470;AT5G50480
TF_motif_seq_0257	NF-YB;NF-YA;NF-YC	307	-	0.8	ATGGG	AT1G09030;AT1G17590;AT1G21970;AT1G30500;AT1G54160;AT1G54830;AT1G56170;AT1G72830;AT2G38880;AT2G47810;AT3G05690;AT3G14020;AT3G20910;AT3G53340;AT4G14540;AT5G06510;AT5G12840;AT5G27910;AT5G38140;AT5G47640;AT5G47670;AT5G50470;AT5G50480
TF_motif_seq_0257	NF-YB;NF-YA;NF-YC	336	-	0.8	ATTTG	AT1G09030;AT1G17590;AT1G21970;AT1G30500;AT1G54160;AT1G54830;AT1G56170;AT1G72830;AT2G38880;AT2G47810;AT3G05690;AT3G14020;AT3G20910;AT3G53340;AT4G14540;AT5G06510;AT5G12840;AT5G27910;AT5G38140;AT5G47640;AT5G47670;AT5G50470;AT5G50480
TF_motif_seq_0257	NF-YB;NF-YA;NF-YC	337	-	0.8	TTTGG	AT1G09030;AT1G17590;AT1G21970;AT1G30500;AT1G54160;AT1G54830;AT1G56170;AT1G72830;AT2G38880;AT2G47810;AT3G05690;AT3G14020;AT3G20910;AT3G53340;AT4G14540;AT5G06510;AT5G12840;AT5G27910;AT5G38140;AT5G47640;AT5G47670;AT5G50470;AT5G50480
TF_motif_seq_0257	NF-YB;NF-YA;NF-YC	351	+	0.8	CAAAT	AT1G09030;AT1G17590;AT1G21970;AT1G30500;AT1G54160;AT1G54830;AT1G56170;AT1G72830;AT2G38880;AT2G47810;AT3G05690;AT3G14020;AT3G20910;AT3G53340;AT4G14540;AT5G06510;AT5G12840;AT5G27910;AT5G38140;AT5G47640;AT5G47670;AT5G50470;AT5G50480
TF_motif_seq_0257	NF-YB;NF-YA;NF-YC	354	-	0.8	ATAGG	AT1G09030;AT1G17590;AT1G21970;AT1G30500;AT1G54160;AT1G54830;AT1G56170;AT1G72830;AT2G38880;AT2G47810;AT3G05690;AT3G14020;AT3G20910;AT3G53340;AT4G14540;AT5G06510;AT5G12840;AT5G27910;AT5G38140;AT5G47640;AT5G47670;AT5G50470;AT5G50480
TF_motif_seq_0257	NF-YB;NF-YA;NF-YC	363	+	0.8	CCAAA	AT1G09030;AT1G17590;AT1G21970;AT1G30500;AT1G54160;AT1G54830;AT1G56170;AT1G72830;AT2G38880;AT2G47810;AT3G05690;AT3G14020;AT3G20910;AT3G53340;AT4G14540;AT5G06510;AT5G12840;AT5G27910;AT5G38140;AT5G47640;AT5G47670;AT5G50470;AT5G50480
TF_motif_seq_0257	NF-YB;NF-YA;NF-YC	364	+	0.8	CAAAT	AT1G09030;AT1G17590;AT1G21970;AT1G30500;AT1G54160;AT1G54830;AT1G56170;AT1G72830;AT2G38880;AT2G47810;AT3G05690;AT3G14020;AT3G20910;AT3G53340;AT4G14540;AT5G06510;AT5G12840;AT5G27910;AT5G38140;AT5G47640;AT5G47670;AT5G50470;AT5G50480
TF_motif_seq_0257	NF-YB;NF-YA;NF-YC	392	+	0.8	CCAAA	AT1G09030;AT1G17590;AT1G21970;AT1G30500;AT1G54160;AT1G54830;AT1G56170;AT1G72830;AT2G38880;AT2G47810;AT3G05690;AT3G14020;AT3G20910;AT3G53340;AT4G14540;AT5G06510;AT5G12840;AT5G27910;AT5G38140;AT5G47640;AT5G47670;AT5G50470;AT5G50480
TF_motif_seq_0257	NF-YB;NF-YA;NF-YC	416	-	0.8	TTTGG	AT1G09030;AT1G17590;AT1G21970;AT1G30500;AT1G54160;AT1G54830;AT1G56170;AT1G72830;AT2G38880;AT2G47810;AT3G05690;AT3G14020;AT3G20910;AT3G53340;AT4G14540;AT5G06510;AT5G12840;AT5G27910;AT5G38140;AT5G47640;AT5G47670;AT5G50470;AT5G50480
TF_motif_seq_0257	NF-YB;NF-YA;NF-YC	431	-	0.8	TTTGG	AT1G09030;AT1G17590;AT1G21970;AT1G30500;AT1G54160;AT1G54830;AT1G56170;AT1G72830;AT2G38880;AT2G47810;AT3G05690;AT3G14020;AT3G20910;AT3G53340;AT4G14540;AT5G06510;AT5G12840;AT5G27910;AT5G38140;AT5G47640;AT5G47670;AT5G50470;AT5G50480
TF_motif_seq_0257	NF-YB;NF-YA;NF-YC	491	+	0.8	CCACT	AT1G09030;AT1G17590;AT1G21970;AT1G30500;AT1G54160;AT1G54830;AT1G56170;AT1G72830;AT2G38880;AT2G47810;AT3G05690;AT3G14020;AT3G20910;AT3G53340;AT4G14540;AT5G06510;AT5G12840;AT5G27910;AT5G38140;AT5G47640;AT5G47670;AT5G50470;AT5G50480
TF_motif_seq_0257	NF-YB;NF-YA;NF-YC	510	-	0.8	ATGGG	AT1G09030;AT1G17590;AT1G21970;AT1G30500;AT1G54160;AT1G54830;AT1G56170;AT1G72830;AT2G38880;AT2G47810;AT3G05690;AT3G14020;AT3G20910;AT3G53340;AT4G14540;AT5G06510;AT5G12840;AT5G27910;AT5G38140;AT5G47640;AT5G47670;AT5G50470;AT5G50480
TF_motif_seq_0257	NF-YB;NF-YA;NF-YC	518	-	0.8	TTTGG	AT1G09030;AT1G17590;AT1G21970;AT1G30500;AT1G54160;AT1G54830;AT1G56170;AT1G72830;AT2G38880;AT2G47810;AT3G05690;AT3G14020;AT3G20910;AT3G53340;AT4G14540;AT5G06510;AT5G12840;AT5G27910;AT5G38140;AT5G47640;AT5G47670;AT5G50470;AT5G50480
TF_motif_seq_0257	NF-YB;NF-YA;NF-YC	527	+	0.8	TCAAT	AT1G09030;AT1G17590;AT1G21970;AT1G30500;AT1G54160;AT1G54830;AT1G56170;AT1G72830;AT2G38880;AT2G47810;AT3G05690;AT3G14020;AT3G20910;AT3G53340;AT4G14540;AT5G06510;AT5G12840;AT5G27910;AT5G38140;AT5G47640;AT5G47670;AT5G50470;AT5G50480
TF_motif_seq_0257	NF-YB;NF-YA;NF-YC	529	-	0.8	AATGG	AT1G09030;AT1G17590;AT1G21970;AT1G30500;AT1G54160;AT1G54830;AT1G56170;AT1G72830;AT2G38880;AT2G47810;AT3G05690;AT3G14020;AT3G20910;AT3G53340;AT4G14540;AT5G06510;AT5G12840;AT5G27910;AT5G38140;AT5G47640;AT5G47670;AT5G50470;AT5G50480
TF_motif_seq_0257	NF-YB;NF-YA;NF-YC	530	-	0.8	ATGGG	AT1G09030;AT1G17590;AT1G21970;AT1G30500;AT1G54160;AT1G54830;AT1G56170;AT1G72830;AT2G38880;AT2G47810;AT3G05690;AT3G14020;AT3G20910;AT3G53340;AT4G14540;AT5G06510;AT5G12840;AT5G27910;AT5G38140;AT5G47640;AT5G47670;AT5G50470;AT5G50480
TF_motif_seq_0257	NF-YB;NF-YA;NF-YC	553	+	0.8	TCAAT	AT1G09030;AT1G17590;AT1G21970;AT1G30500;AT1G54160;AT1G54830;AT1G56170;AT1G72830;AT2G38880;AT2G47810;AT3G05690;AT3G14020;AT3G20910;AT3G53340;AT4G14540;AT5G06510;AT5G12840;AT5G27910;AT5G38140;AT5G47640;AT5G47670;AT5G50470;AT5G50480
TF_motif_seq_0257	NF-YB;NF-YA;NF-YC	608	-	0.8	CTTGG	AT1G09030;AT1G17590;AT1G21970;AT1G30500;AT1G54160;AT1G54830;AT1G56170;AT1G72830;AT2G38880;AT2G47810;AT3G05690;AT3G14020;AT3G20910;AT3G53340;AT4G14540;AT5G06510;AT5G12840;AT5G27910;AT5G38140;AT5G47640;AT5G47670;AT5G50470;AT5G50480
TF_motif_seq_0257	NF-YB;NF-YA;NF-YC	624	+	0.8	CAAAT	AT1G09030;AT1G17590;AT1G21970;AT1G30500;AT1G54160;AT1G54830;AT1G56170;AT1G72830;AT2G38880;AT2G47810;AT3G05690;AT3G14020;AT3G20910;AT3G53340;AT4G14540;AT5G06510;AT5G12840;AT5G27910;AT5G38140;AT5G47640;AT5G47670;AT5G50470;AT5G50480
TF_motif_seq_0257	NF-YB;NF-YA;NF-YC	627	-	0.8	ATTGC	AT1G09030;AT1G17590;AT1G21970;AT1G30500;AT1G54160;AT1G54830;AT1G56170;AT1G72830;AT2G38880;AT2G47810;AT3G05690;AT3G14020;AT3G20910;AT3G53340;AT4G14540;AT5G06510;AT5G12840;AT5G27910;AT5G38140;AT5G47640;AT5G47670;AT5G50470;AT5G50480
TF_motif_seq_0257	NF-YB;NF-YA;NF-YC	650	-	0.8	TTTGG	AT1G09030;AT1G17590;AT1G21970;AT1G30500;AT1G54160;AT1G54830;AT1G56170;AT1G72830;AT2G38880;AT2G47810;AT3G05690;AT3G14020;AT3G20910;AT3G53340;AT4G14540;AT5G06510;AT5G12840;AT5G27910;AT5G38140;AT5G47640;AT5G47670;AT5G50470;AT5G50480
TF_motif_seq_0257	NF-YB;NF-YA;NF-YC	675	-	0.8	GTTGG	AT1G09030;AT1G17590;AT1G21970;AT1G30500;AT1G54160;AT1G54830;AT1G56170;AT1G72830;AT2G38880;AT2G47810;AT3G05690;AT3G14020;AT3G20910;AT3G53340;AT4G14540;AT5G06510;AT5G12840;AT5G27910;AT5G38140;AT5G47640;AT5G47670;AT5G50470;AT5G50480
TF_motif_seq_0257	NF-YB;NF-YA;NF-YC	721	+	0.8	CCAAA	AT1G09030;AT1G17590;AT1G21970;AT1G30500;AT1G54160;AT1G54830;AT1G56170;AT1G72830;AT2G38880;AT2G47810;AT3G05690;AT3G14020;AT3G20910;AT3G53340;AT4G14540;AT5G06510;AT5G12840;AT5G27910;AT5G38140;AT5G47640;AT5G47670;AT5G50470;AT5G50480
TF_motif_seq_0257	NF-YB;NF-YA;NF-YC	737	-	0.8	ATTTG	AT1G09030;AT1G17590;AT1G21970;AT1G30500;AT1G54160;AT1G54830;AT1G56170;AT1G72830;AT2G38880;AT2G47810;AT3G05690;AT3G14020;AT3G20910;AT3G53340;AT4G14540;AT5G06510;AT5G12840;AT5G27910;AT5G38140;AT5G47640;AT5G47670;AT5G50470;AT5G50480
TF_motif_seq_0257	NF-YB;NF-YA;NF-YC	764	-	0.8	ATGGG	AT1G09030;AT1G17590;AT1G21970;AT1G30500;AT1G54160;AT1G54830;AT1G56170;AT1G72830;AT2G38880;AT2G47810;AT3G05690;AT3G14020;AT3G20910;AT3G53340;AT4G14540;AT5G06510;AT5G12840;AT5G27910;AT5G38140;AT5G47640;AT5G47670;AT5G50470;AT5G50480
TF_motif_seq_0257	NF-YB;NF-YA;NF-YC	804	-	0.8	ATTGA	AT1G09030;AT1G17590;AT1G21970;AT1G30500;AT1G54160;AT1G54830;AT1G56170;AT1G72830;AT2G38880;AT2G47810;AT3G05690;AT3G14020;AT3G20910;AT3G53340;AT4G14540;AT5G06510;AT5G12840;AT5G27910;AT5G38140;AT5G47640;AT5G47670;AT5G50470;AT5G50480
TF_motif_seq_0257	NF-YB;NF-YA;NF-YC	862	+	0.8	CAAAT	AT1G09030;AT1G17590;AT1G21970;AT1G30500;AT1G54160;AT1G54830;AT1G56170;AT1G72830;AT2G38880;AT2G47810;AT3G05690;AT3G14020;AT3G20910;AT3G53340;AT4G14540;AT5G06510;AT5G12840;AT5G27910;AT5G38140;AT5G47640;AT5G47670;AT5G50470;AT5G50480
TF_motif_seq_0257	NF-YB;NF-YA;NF-YC	874	+	0.8	CCAGT	AT1G09030;AT1G17590;AT1G21970;AT1G30500;AT1G54160;AT1G54830;AT1G56170;AT1G72830;AT2G38880;AT2G47810;AT3G05690;AT3G14020;AT3G20910;AT3G53340;AT4G14540;AT5G06510;AT5G12840;AT5G27910;AT5G38140;AT5G47640;AT5G47670;AT5G50470;AT5G50480
TF_motif_seq_0257	NF-YB;NF-YA;NF-YC	893	-	1	ATTGG	AT1G09030;AT1G17590;AT1G21970;AT1G30500;AT1G54160;AT1G54830;AT1G56170;AT1G72830;AT2G38880;AT2G47810;AT3G05690;AT3G14020;AT3G20910;AT3G53340;AT4G14540;AT5G06510;AT5G12840;AT5G27910;AT5G38140;AT5G47640;AT5G47670;AT5G50470;AT5G50480
TF_motif_seq_0257	NF-YB;NF-YA;NF-YC	944	-	0.8	ATGGG	AT1G09030;AT1G17590;AT1G21970;AT1G30500;AT1G54160;AT1G54830;AT1G56170;AT1G72830;AT2G38880;AT2G47810;AT3G05690;AT3G14020;AT3G20910;AT3G53340;AT4G14540;AT5G06510;AT5G12840;AT5G27910;AT5G38140;AT5G47640;AT5G47670;AT5G50470;AT5G50480
TF_motif_seq_0257	NF-YB;NF-YA;NF-YC	961	-	0.8	ATTGA	AT1G09030;AT1G17590;AT1G21970;AT1G30500;AT1G54160;AT1G54830;AT1G56170;AT1G72830;AT2G38880;AT2G47810;AT3G05690;AT3G14020;AT3G20910;AT3G53340;AT4G14540;AT5G06510;AT5G12840;AT5G27910;AT5G38140;AT5G47640;AT5G47670;AT5G50470;AT5G50480
TF_motif_seq_0257	NF-YB;NF-YA;NF-YC	987	-	0.8	ATTCG	AT1G09030;AT1G17590;AT1G21970;AT1G30500;AT1G54160;AT1G54830;AT1G56170;AT1G72830;AT2G38880;AT2G47810;AT3G05690;AT3G14020;AT3G20910;AT3G53340;AT4G14540;AT5G06510;AT5G12840;AT5G27910;AT5G38140;AT5G47640;AT5G47670;AT5G50470;AT5G50480
TF_motif_seq_0257	NF-YB;NF-YA;NF-YC	995	+	0.8	CCACT	AT1G09030;AT1G17590;AT1G21970;AT1G30500;AT1G54160;AT1G54830;AT1G56170;AT1G72830;AT2G38880;AT2G47810;AT3G05690;AT3G14020;AT3G20910;AT3G53340;AT4G14540;AT5G06510;AT5G12840;AT5G27910;AT5G38140;AT5G47640;AT5G47670;AT5G50470;AT5G50480
TF_motif_seq_0257	NF-YB;NF-YA;NF-YC	1041	-	0.8	ATTGC	AT1G09030;AT1G17590;AT1G21970;AT1G30500;AT1G54160;AT1G54830;AT1G56170;AT1G72830;AT2G38880;AT2G47810;AT3G05690;AT3G14020;AT3G20910;AT3G53340;AT4G14540;AT5G06510;AT5G12840;AT5G27910;AT5G38140;AT5G47640;AT5G47670;AT5G50470;AT5G50480
TF_motif_seq_0257	NF-YB;NF-YA;NF-YC	1070	+	0.8	CCAAA	AT1G09030;AT1G17590;AT1G21970;AT1G30500;AT1G54160;AT1G54830;AT1G56170;AT1G72830;AT2G38880;AT2G47810;AT3G05690;AT3G14020;AT3G20910;AT3G53340;AT4G14540;AT5G06510;AT5G12840;AT5G27910;AT5G38140;AT5G47640;AT5G47670;AT5G50470;AT5G50480
TF_motif_seq_0257	NF-YB;NF-YA;NF-YC	1123	+	0.8	CCAAA	AT1G09030;AT1G17590;AT1G21970;AT1G30500;AT1G54160;AT1G54830;AT1G56170;AT1G72830;AT2G38880;AT2G47810;AT3G05690;AT3G14020;AT3G20910;AT3G53340;AT4G14540;AT5G06510;AT5G12840;AT5G27910;AT5G38140;AT5G47640;AT5G47670;AT5G50470;AT5G50480
TF_motif_seq_0257	NF-YB;NF-YA;NF-YC	1127	-	0.8	AATGG	AT1G09030;AT1G17590;AT1G21970;AT1G30500;AT1G54160;AT1G54830;AT1G56170;AT1G72830;AT2G38880;AT2G47810;AT3G05690;AT3G14020;AT3G20910;AT3G53340;AT4G14540;AT5G06510;AT5G12840;AT5G27910;AT5G38140;AT5G47640;AT5G47670;AT5G50470;AT5G50480
TF_motif_seq_0257	NF-YB;NF-YA;NF-YC	1175	+	0.8	CCAAC	AT1G09030;AT1G17590;AT1G21970;AT1G30500;AT1G54160;AT1G54830;AT1G56170;AT1G72830;AT2G38880;AT2G47810;AT3G05690;AT3G14020;AT3G20910;AT3G53340;AT4G14540;AT5G06510;AT5G12840;AT5G27910;AT5G38140;AT5G47640;AT5G47670;AT5G50470;AT5G50480
TF_motif_seq_0257	NF-YB;NF-YA;NF-YC	1187	+	0.8	CCAAC	AT1G09030;AT1G17590;AT1G21970;AT1G30500;AT1G54160;AT1G54830;AT1G56170;AT1G72830;AT2G38880;AT2G47810;AT3G05690;AT3G14020;AT3G20910;AT3G53340;AT4G14540;AT5G06510;AT5G12840;AT5G27910;AT5G38140;AT5G47640;AT5G47670;AT5G50470;AT5G50480
TF_motif_seq_0257	NF-YB;NF-YA;NF-YC	1224	+	0.8	CCTAT	AT1G09030;AT1G17590;AT1G21970;AT1G30500;AT1G54160;AT1G54830;AT1G56170;AT1G72830;AT2G38880;AT2G47810;AT3G05690;AT3G14020;AT3G20910;AT3G53340;AT4G14540;AT5G06510;AT5G12840;AT5G27910;AT5G38140;AT5G47640;AT5G47670;AT5G50470;AT5G50480
TF_motif_seq_0257	NF-YB;NF-YA;NF-YC	1257	+	0.8	CCAAA	AT1G09030;AT1G17590;AT1G21970;AT1G30500;AT1G54160;AT1G54830;AT1G56170;AT1G72830;AT2G38880;AT2G47810;AT3G05690;AT3G14020;AT3G20910;AT3G53340;AT4G14540;AT5G06510;AT5G12840;AT5G27910;AT5G38140;AT5G47640;AT5G47670;AT5G50470;AT5G50480
TF_motif_seq_0257	NF-YB;NF-YA;NF-YC	1263	+	0.8	CCAAA	AT1G09030;AT1G17590;AT1G21970;AT1G30500;AT1G54160;AT1G54830;AT1G56170;AT1G72830;AT2G38880;AT2G47810;AT3G05690;AT3G14020;AT3G20910;AT3G53340;AT4G14540;AT5G06510;AT5G12840;AT5G27910;AT5G38140;AT5G47640;AT5G47670;AT5G50470;AT5G50480
TF_motif_seq_0257	NF-YB;NF-YA;NF-YC	1279	-	0.8	ATTTG	AT1G09030;AT1G17590;AT1G21970;AT1G30500;AT1G54160;AT1G54830;AT1G56170;AT1G72830;AT2G38880;AT2G47810;AT3G05690;AT3G14020;AT3G20910;AT3G53340;AT4G14540;AT5G06510;AT5G12840;AT5G27910;AT5G38140;AT5G47640;AT5G47670;AT5G50470;AT5G50480
TF_motif_seq_0257	NF-YB;NF-YA;NF-YC	1284	-	0.8	ACTGG	AT1G09030;AT1G17590;AT1G21970;AT1G30500;AT1G54160;AT1G54830;AT1G56170;AT1G72830;AT2G38880;AT2G47810;AT3G05690;AT3G14020;AT3G20910;AT3G53340;AT4G14540;AT5G06510;AT5G12840;AT5G27910;AT5G38140;AT5G47640;AT5G47670;AT5G50470;AT5G50480
TF_motif_seq_0257	NF-YB;NF-YA;NF-YC	1294	-	0.8	ATTTG	AT1G09030;AT1G17590;AT1G21970;AT1G30500;AT1G54160;AT1G54830;AT1G56170;AT1G72830;AT2G38880;AT2G47810;AT3G05690;AT3G14020;AT3G20910;AT3G53340;AT4G14540;AT5G06510;AT5G12840;AT5G27910;AT5G38140;AT5G47640;AT5G47670;AT5G50470;AT5G50480
TF_motif_seq_0257	NF-YB;NF-YA;NF-YC	1308	-	0.8	ATTAG	AT1G09030;AT1G17590;AT1G21970;AT1G30500;AT1G54160;AT1G54830;AT1G56170;AT1G72830;AT2G38880;AT2G47810;AT3G05690;AT3G14020;AT3G20910;AT3G53340;AT4G14540;AT5G06510;AT5G12840;AT5G27910;AT5G38140;AT5G47640;AT5G47670;AT5G50470;AT5G50480
TF_motif_seq_0257	NF-YB;NF-YA;NF-YC	1323	+	0.8	GCAAT	AT1G09030;AT1G17590;AT1G21970;AT1G30500;AT1G54160;AT1G54830;AT1G56170;AT1G72830;AT2G38880;AT2G47810;AT3G05690;AT3G14020;AT3G20910;AT3G53340;AT4G14540;AT5G06510;AT5G12840;AT5G27910;AT5G38140;AT5G47640;AT5G47670;AT5G50470;AT5G50480
TF_motif_seq_0257	NF-YB;NF-YA;NF-YC	1363	+	0.8	CCGAT	AT1G09030;AT1G17590;AT1G21970;AT1G30500;AT1G54160;AT1G54830;AT1G56170;AT1G72830;AT2G38880;AT2G47810;AT3G05690;AT3G14020;AT3G20910;AT3G53340;AT4G14540;AT5G06510;AT5G12840;AT5G27910;AT5G38140;AT5G47640;AT5G47670;AT5G50470;AT5G50480
TF_motif_seq_0257	NF-YB;NF-YA;NF-YC	1370	+	0.8	TCAAT	AT1G09030;AT1G17590;AT1G21970;AT1G30500;AT1G54160;AT1G54830;AT1G56170;AT1G72830;AT2G38880;AT2G47810;AT3G05690;AT3G14020;AT3G20910;AT3G53340;AT4G14540;AT5G06510;AT5G12840;AT5G27910;AT5G38140;AT5G47640;AT5G47670;AT5G50470;AT5G50480
TF_motif_seq_0257	NF-YB;NF-YA;NF-YC	1399	+	0.8	CCAAA	AT1G09030;AT1G17590;AT1G21970;AT1G30500;AT1G54160;AT1G54830;AT1G56170;AT1G72830;AT2G38880;AT2G47810;AT3G05690;AT3G14020;AT3G20910;AT3G53340;AT4G14540;AT5G06510;AT5G12840;AT5G27910;AT5G38140;AT5G47640;AT5G47670;AT5G50470;AT5G50480
TF_motif_seq_0257	NF-YB;NF-YA;NF-YC	1415	+	0.8	CCTAT	AT1G09030;AT1G17590;AT1G21970;AT1G30500;AT1G54160;AT1G54830;AT1G56170;AT1G72830;AT2G38880;AT2G47810;AT3G05690;AT3G14020;AT3G20910;AT3G53340;AT4G14540;AT5G06510;AT5G12840;AT5G27910;AT5G38140;AT5G47640;AT5G47670;AT5G50470;AT5G50480
TF_motif_seq_0257	NF-YB;NF-YA;NF-YC	1475	+	0.8	CCAAG	AT1G09030;AT1G17590;AT1G21970;AT1G30500;AT1G54160;AT1G54830;AT1G56170;AT1G72830;AT2G38880;AT2G47810;AT3G05690;AT3G14020;AT3G20910;AT3G53340;AT4G14540;AT5G06510;AT5G12840;AT5G27910;AT5G38140;AT5G47640;AT5G47670;AT5G50470;AT5G50480
TF_motif_seq_0257	NF-YB;NF-YA;NF-YC	1506	+	0.8	CCGAT	AT1G09030;AT1G17590;AT1G21970;AT1G30500;AT1G54160;AT1G54830;AT1G56170;AT1G72830;AT2G38880;AT2G47810;AT3G05690;AT3G14020;AT3G20910;AT3G53340;AT4G14540;AT5G06510;AT5G12840;AT5G27910;AT5G38140;AT5G47640;AT5G47670;AT5G50470;AT5G50480
TF_motif_seq_0257	NF-YB;NF-YA;NF-YC	1564	+	0.8	ACAAT	AT1G09030;AT1G17590;AT1G21970;AT1G30500;AT1G54160;AT1G54830;AT1G56170;AT1G72830;AT2G38880;AT2G47810;AT3G05690;AT3G14020;AT3G20910;AT3G53340;AT4G14540;AT5G06510;AT5G12840;AT5G27910;AT5G38140;AT5G47640;AT5G47670;AT5G50470;AT5G50480
TF_motif_seq_0257	NF-YB;NF-YA;NF-YC	1618	-	0.8	ATAGG	AT1G09030;AT1G17590;AT1G21970;AT1G30500;AT1G54160;AT1G54830;AT1G56170;AT1G72830;AT2G38880;AT2G47810;AT3G05690;AT3G14020;AT3G20910;AT3G53340;AT4G14540;AT5G06510;AT5G12840;AT5G27910;AT5G38140;AT5G47640;AT5G47670;AT5G50470;AT5G50480
TF_motif_seq_0257	NF-YB;NF-YA;NF-YC	1639	+	0.8	GCAAT	AT1G09030;AT1G17590;AT1G21970;AT1G30500;AT1G54160;AT1G54830;AT1G56170;AT1G72830;AT2G38880;AT2G47810;AT3G05690;AT3G14020;AT3G20910;AT3G53340;AT4G14540;AT5G06510;AT5G12840;AT5G27910;AT5G38140;AT5G47640;AT5G47670;AT5G50470;AT5G50480
TF_motif_seq_0257	NF-YB;NF-YA;NF-YC	1657	-	0.8	ACTGG	AT1G09030;AT1G17590;AT1G21970;AT1G30500;AT1G54160;AT1G54830;AT1G56170;AT1G72830;AT2G38880;AT2G47810;AT3G05690;AT3G14020;AT3G20910;AT3G53340;AT4G14540;AT5G06510;AT5G12840;AT5G27910;AT5G38140;AT5G47640;AT5G47670;AT5G50470;AT5G50480
TF_motif_seq_0257	NF-YB;NF-YA;NF-YC	1726	+	0.8	CCACT	AT1G09030;AT1G17590;AT1G21970;AT1G30500;AT1G54160;AT1G54830;AT1G56170;AT1G72830;AT2G38880;AT2G47810;AT3G05690;AT3G14020;AT3G20910;AT3G53340;AT4G14540;AT5G06510;AT5G12840;AT5G27910;AT5G38140;AT5G47640;AT5G47670;AT5G50470;AT5G50480
TF_motif_seq_0257	NF-YB;NF-YA;NF-YC	1751	+	0.8	CCATT	AT1G09030;AT1G17590;AT1G21970;AT1G30500;AT1G54160;AT1G54830;AT1G56170;AT1G72830;AT2G38880;AT2G47810;AT3G05690;AT3G14020;AT3G20910;AT3G53340;AT4G14540;AT5G06510;AT5G12840;AT5G27910;AT5G38140;AT5G47640;AT5G47670;AT5G50470;AT5G50480
TF_motif_seq_0257	NF-YB;NF-YA;NF-YC	1792	+	0.8	CCAAC	AT1G09030;AT1G17590;AT1G21970;AT1G30500;AT1G54160;AT1G54830;AT1G56170;AT1G72830;AT2G38880;AT2G47810;AT3G05690;AT3G14020;AT3G20910;AT3G53340;AT4G14540;AT5G06510;AT5G12840;AT5G27910;AT5G38140;AT5G47640;AT5G47670;AT5G50470;AT5G50480
TF_motif_seq_0257	NF-YB;NF-YA;NF-YC	1796	+	0.8	CCACT	AT1G09030;AT1G17590;AT1G21970;AT1G30500;AT1G54160;AT1G54830;AT1G56170;AT1G72830;AT2G38880;AT2G47810;AT3G05690;AT3G14020;AT3G20910;AT3G53340;AT4G14540;AT5G06510;AT5G12840;AT5G27910;AT5G38140;AT5G47640;AT5G47670;AT5G50470;AT5G50480
TF_motif_seq_0257	NF-YB;NF-YA;NF-YC	1836	-	0.8	GTTGG	AT1G09030;AT1G17590;AT1G21970;AT1G30500;AT1G54160;AT1G54830;AT1G56170;AT1G72830;AT2G38880;AT2G47810;AT3G05690;AT3G14020;AT3G20910;AT3G53340;AT4G14540;AT5G06510;AT5G12840;AT5G27910;AT5G38140;AT5G47640;AT5G47670;AT5G50470;AT5G50480
TF_motif_seq_0257	NF-YB;NF-YA;NF-YC	1887	-	0.8	ATTGA	AT1G09030;AT1G17590;AT1G21970;AT1G30500;AT1G54160;AT1G54830;AT1G56170;AT1G72830;AT2G38880;AT2G47810;AT3G05690;AT3G14020;AT3G20910;AT3G53340;AT4G14540;AT5G06510;AT5G12840;AT5G27910;AT5G38140;AT5G47640;AT5G47670;AT5G50470;AT5G50480
TF_motif_seq_0257	NF-YB;NF-YA;NF-YC	1965	-	0.8	GTTGG	AT1G09030;AT1G17590;AT1G21970;AT1G30500;AT1G54160;AT1G54830;AT1G56170;AT1G72830;AT2G38880;AT2G47810;AT3G05690;AT3G14020;AT3G20910;AT3G53340;AT4G14540;AT5G06510;AT5G12840;AT5G27910;AT5G38140;AT5G47640;AT5G47670;AT5G50470;AT5G50480
TF_motif_seq_0257	NF-YB;NF-YA;NF-YC	2006	+	0.8	CGAAT	AT1G09030;AT1G17590;AT1G21970;AT1G30500;AT1G54160;AT1G54830;AT1G56170;AT1G72830;AT2G38880;AT2G47810;AT3G05690;AT3G14020;AT3G20910;AT3G53340;AT4G14540;AT5G06510;AT5G12840;AT5G27910;AT5G38140;AT5G47640;AT5G47670;AT5G50470;AT5G50480
TF_motif_seq_0257	NF-YB;NF-YA;NF-YC	2008	-	0.8	AATGG	AT1G09030;AT1G17590;AT1G21970;AT1G30500;AT1G54160;AT1G54830;AT1G56170;AT1G72830;AT2G38880;AT2G47810;AT3G05690;AT3G14020;AT3G20910;AT3G53340;AT4G14540;AT5G06510;AT5G12840;AT5G27910;AT5G38140;AT5G47640;AT5G47670;AT5G50470;AT5G50480
TF_motif_seq_0257	NF-YB;NF-YA;NF-YC	2042	+	0.8	TCAAT	AT1G09030;AT1G17590;AT1G21970;AT1G30500;AT1G54160;AT1G54830;AT1G56170;AT1G72830;AT2G38880;AT2G47810;AT3G05690;AT3G14020;AT3G20910;AT3G53340;AT4G14540;AT5G06510;AT5G12840;AT5G27910;AT5G38140;AT5G47640;AT5G47670;AT5G50470;AT5G50480
TF_motif_seq_0257	NF-YB;NF-YA;NF-YC	2057	-	0.8	GTTGG	AT1G09030;AT1G17590;AT1G21970;AT1G30500;AT1G54160;AT1G54830;AT1G56170;AT1G72830;AT2G38880;AT2G47810;AT3G05690;AT3G14020;AT3G20910;AT3G53340;AT4G14540;AT5G06510;AT5G12840;AT5G27910;AT5G38140;AT5G47640;AT5G47670;AT5G50470;AT5G50480
TF_motif_seq_0257	NF-YB;NF-YA;NF-YC	2220	-	0.8	ATTAG	AT1G09030;AT1G17590;AT1G21970;AT1G30500;AT1G54160;AT1G54830;AT1G56170;AT1G72830;AT2G38880;AT2G47810;AT3G05690;AT3G14020;AT3G20910;AT3G53340;AT4G14540;AT5G06510;AT5G12840;AT5G27910;AT5G38140;AT5G47640;AT5G47670;AT5G50470;AT5G50480
TF_motif_seq_0257	NF-YB;NF-YA;NF-YC	2225	+	1	CCAAT	AT1G09030;AT1G17590;AT1G21970;AT1G30500;AT1G54160;AT1G54830;AT1G56170;AT1G72830;AT2G38880;AT2G47810;AT3G05690;AT3G14020;AT3G20910;AT3G53340;AT4G14540;AT5G06510;AT5G12840;AT5G27910;AT5G38140;AT5G47640;AT5G47670;AT5G50470;AT5G50480
TF_motif_seq_0257	NF-YB;NF-YA;NF-YC	2236	+	0.8	ACAAT	AT1G09030;AT1G17590;AT1G21970;AT1G30500;AT1G54160;AT1G54830;AT1G56170;AT1G72830;AT2G38880;AT2G47810;AT3G05690;AT3G14020;AT3G20910;AT3G53340;AT4G14540;AT5G06510;AT5G12840;AT5G27910;AT5G38140;AT5G47640;AT5G47670;AT5G50470;AT5G50480
TF_motif_seq_0257	NF-YB;NF-YA;NF-YC	2244	+	0.8	CCAAA	AT1G09030;AT1G17590;AT1G21970;AT1G30500;AT1G54160;AT1G54830;AT1G56170;AT1G72830;AT2G38880;AT2G47810;AT3G05690;AT3G14020;AT3G20910;AT3G53340;AT4G14540;AT5G06510;AT5G12840;AT5G27910;AT5G38140;AT5G47640;AT5G47670;AT5G50470;AT5G50480
TF_motif_seq_0257	NF-YB;NF-YA;NF-YC	2245	+	0.8	CAAAT	AT1G09030;AT1G17590;AT1G21970;AT1G30500;AT1G54160;AT1G54830;AT1G56170;AT1G72830;AT2G38880;AT2G47810;AT3G05690;AT3G14020;AT3G20910;AT3G53340;AT4G14540;AT5G06510;AT5G12840;AT5G27910;AT5G38140;AT5G47640;AT5G47670;AT5G50470;AT5G50480
TF_motif_seq_0257	NF-YB;NF-YA;NF-YC	2273	+	0.8	CAAAT	AT1G09030;AT1G17590;AT1G21970;AT1G30500;AT1G54160;AT1G54830;AT1G56170;AT1G72830;AT2G38880;AT2G47810;AT3G05690;AT3G14020;AT3G20910;AT3G53340;AT4G14540;AT5G06510;AT5G12840;AT5G27910;AT5G38140;AT5G47640;AT5G47670;AT5G50470;AT5G50480
TF_motif_seq_0257	NF-YB;NF-YA;NF-YC	2358	+	0.8	CCACT	AT1G09030;AT1G17590;AT1G21970;AT1G30500;AT1G54160;AT1G54830;AT1G56170;AT1G72830;AT2G38880;AT2G47810;AT3G05690;AT3G14020;AT3G20910;AT3G53340;AT4G14540;AT5G06510;AT5G12840;AT5G27910;AT5G38140;AT5G47640;AT5G47670;AT5G50470;AT5G50480
TF_motif_seq_0257	NF-YB;NF-YA;NF-YC	2363	-	0.8	ATTGT	AT1G09030;AT1G17590;AT1G21970;AT1G30500;AT1G54160;AT1G54830;AT1G56170;AT1G72830;AT2G38880;AT2G47810;AT3G05690;AT3G14020;AT3G20910;AT3G53340;AT4G14540;AT5G06510;AT5G12840;AT5G27910;AT5G38140;AT5G47640;AT5G47670;AT5G50470;AT5G50480
TF_motif_seq_0257	NF-YB;NF-YA;NF-YC	2368	+	0.8	CTAAT	AT1G09030;AT1G17590;AT1G21970;AT1G30500;AT1G54160;AT1G54830;AT1G56170;AT1G72830;AT2G38880;AT2G47810;AT3G05690;AT3G14020;AT3G20910;AT3G53340;AT4G14540;AT5G06510;AT5G12840;AT5G27910;AT5G38140;AT5G47640;AT5G47670;AT5G50470;AT5G50480
TF_motif_seq_0257	NF-YB;NF-YA;NF-YC	2383	+	0.8	CCCAT	AT1G09030;AT1G17590;AT1G21970;AT1G30500;AT1G54160;AT1G54830;AT1G56170;AT1G72830;AT2G38880;AT2G47810;AT3G05690;AT3G14020;AT3G20910;AT3G53340;AT4G14540;AT5G06510;AT5G12840;AT5G27910;AT5G38140;AT5G47640;AT5G47670;AT5G50470;AT5G50480
TF_motif_seq_0257	NF-YB;NF-YA;NF-YC	2384	+	0.8	CCATT	AT1G09030;AT1G17590;AT1G21970;AT1G30500;AT1G54160;AT1G54830;AT1G56170;AT1G72830;AT2G38880;AT2G47810;AT3G05690;AT3G14020;AT3G20910;AT3G53340;AT4G14540;AT5G06510;AT5G12840;AT5G27910;AT5G38140;AT5G47640;AT5G47670;AT5G50470;AT5G50480
TF_motif_seq_0257	NF-YB;NF-YA;NF-YC	2386	-	0.8	ATTTG	AT1G09030;AT1G17590;AT1G21970;AT1G30500;AT1G54160;AT1G54830;AT1G56170;AT1G72830;AT2G38880;AT2G47810;AT3G05690;AT3G14020;AT3G20910;AT3G53340;AT4G14540;AT5G06510;AT5G12840;AT5G27910;AT5G38140;AT5G47640;AT5G47670;AT5G50470;AT5G50480
TF_motif_seq_0257	NF-YB;NF-YA;NF-YC	2397	+	0.8	CCAAA	AT1G09030;AT1G17590;AT1G21970;AT1G30500;AT1G54160;AT1G54830;AT1G56170;AT1G72830;AT2G38880;AT2G47810;AT3G05690;AT3G14020;AT3G20910;AT3G53340;AT4G14540;AT5G06510;AT5G12840;AT5G27910;AT5G38140;AT5G47640;AT5G47670;AT5G50470;AT5G50480
TF_motif_seq_0257	NF-YB;NF-YA;NF-YC	2406	+	0.8	CCACT	AT1G09030;AT1G17590;AT1G21970;AT1G30500;AT1G54160;AT1G54830;AT1G56170;AT1G72830;AT2G38880;AT2G47810;AT3G05690;AT3G14020;AT3G20910;AT3G53340;AT4G14540;AT5G06510;AT5G12840;AT5G27910;AT5G38140;AT5G47640;AT5G47670;AT5G50470;AT5G50480
TF_motif_seq_0257	NF-YB;NF-YA;NF-YC	2438	-	0.8	ATTTG	AT1G09030;AT1G17590;AT1G21970;AT1G30500;AT1G54160;AT1G54830;AT1G56170;AT1G72830;AT2G38880;AT2G47810;AT3G05690;AT3G14020;AT3G20910;AT3G53340;AT4G14540;AT5G06510;AT5G12840;AT5G27910;AT5G38140;AT5G47640;AT5G47670;AT5G50470;AT5G50480
TF_motif_seq_0257	NF-YB;NF-YA;NF-YC	2499	-	0.8	TTTGG	AT1G09030;AT1G17590;AT1G21970;AT1G30500;AT1G54160;AT1G54830;AT1G56170;AT1G72830;AT2G38880;AT2G47810;AT3G05690;AT3G14020;AT3G20910;AT3G53340;AT4G14540;AT5G06510;AT5G12840;AT5G27910;AT5G38140;AT5G47640;AT5G47670;AT5G50470;AT5G50480
TF_motif_seq_0257	NF-YB;NF-YA;NF-YC	2509	-	0.8	ATTGA	AT1G09030;AT1G17590;AT1G21970;AT1G30500;AT1G54160;AT1G54830;AT1G56170;AT1G72830;AT2G38880;AT2G47810;AT3G05690;AT3G14020;AT3G20910;AT3G53340;AT4G14540;AT5G06510;AT5G12840;AT5G27910;AT5G38140;AT5G47640;AT5G47670;AT5G50470;AT5G50480
TF_motif_seq_0257	NF-YB;NF-YA;NF-YC	2513	-	0.8	AATGG	AT1G09030;AT1G17590;AT1G21970;AT1G30500;AT1G54160;AT1G54830;AT1G56170;AT1G72830;AT2G38880;AT2G47810;AT3G05690;AT3G14020;AT3G20910;AT3G53340;AT4G14540;AT5G06510;AT5G12840;AT5G27910;AT5G38140;AT5G47640;AT5G47670;AT5G50470;AT5G50480
TF_motif_seq_0257	NF-YB;NF-YA;NF-YC	2529	+	0.8	CTAAT	AT1G09030;AT1G17590;AT1G21970;AT1G30500;AT1G54160;AT1G54830;AT1G56170;AT1G72830;AT2G38880;AT2G47810;AT3G05690;AT3G14020;AT3G20910;AT3G53340;AT4G14540;AT5G06510;AT5G12840;AT5G27910;AT5G38140;AT5G47640;AT5G47670;AT5G50470;AT5G50480
TF_motif_seq_0257	NF-YB;NF-YA;NF-YC	2594	-	0.8	CTTGG	AT1G09030;AT1G17590;AT1G21970;AT1G30500;AT1G54160;AT1G54830;AT1G56170;AT1G72830;AT2G38880;AT2G47810;AT3G05690;AT3G14020;AT3G20910;AT3G53340;AT4G14540;AT5G06510;AT5G12840;AT5G27910;AT5G38140;AT5G47640;AT5G47670;AT5G50470;AT5G50480
TF_motif_seq_0257	NF-YB;NF-YA;NF-YC	2608	-	0.8	ATTGC	AT1G09030;AT1G17590;AT1G21970;AT1G30500;AT1G54160;AT1G54830;AT1G56170;AT1G72830;AT2G38880;AT2G47810;AT3G05690;AT3G14020;AT3G20910;AT3G53340;AT4G14540;AT5G06510;AT5G12840;AT5G27910;AT5G38140;AT5G47640;AT5G47670;AT5G50470;AT5G50480
TF_motif_seq_0257	NF-YB;NF-YA;NF-YC	2631	-	0.8	ATTGA	AT1G09030;AT1G17590;AT1G21970;AT1G30500;AT1G54160;AT1G54830;AT1G56170;AT1G72830;AT2G38880;AT2G47810;AT3G05690;AT3G14020;AT3G20910;AT3G53340;AT4G14540;AT5G06510;AT5G12840;AT5G27910;AT5G38140;AT5G47640;AT5G47670;AT5G50470;AT5G50480
TF_motif_seq_0257	NF-YB;NF-YA;NF-YC	2639	+	0.8	ACAAT	AT1G09030;AT1G17590;AT1G21970;AT1G30500;AT1G54160;AT1G54830;AT1G56170;AT1G72830;AT2G38880;AT2G47810;AT3G05690;AT3G14020;AT3G20910;AT3G53340;AT4G14540;AT5G06510;AT5G12840;AT5G27910;AT5G38140;AT5G47640;AT5G47670;AT5G50470;AT5G50480
TF_motif_seq_0257	NF-YB;NF-YA;NF-YC	2673	-	0.8	ATTTG	AT1G09030;AT1G17590;AT1G21970;AT1G30500;AT1G54160;AT1G54830;AT1G56170;AT1G72830;AT2G38880;AT2G47810;AT3G05690;AT3G14020;AT3G20910;AT3G53340;AT4G14540;AT5G06510;AT5G12840;AT5G27910;AT5G38140;AT5G47640;AT5G47670;AT5G50470;AT5G50480
TF_motif_seq_0257	NF-YB;NF-YA;NF-YC	2778	-	0.8	ATTAG	AT1G09030;AT1G17590;AT1G21970;AT1G30500;AT1G54160;AT1G54830;AT1G56170;AT1G72830;AT2G38880;AT2G47810;AT3G05690;AT3G14020;AT3G20910;AT3G53340;AT4G14540;AT5G06510;AT5G12840;AT5G27910;AT5G38140;AT5G47640;AT5G47670;AT5G50470;AT5G50480
TF_motif_seq_0257	NF-YB;NF-YA;NF-YC	2804	-	0.8	AGTGG	AT1G09030;AT1G17590;AT1G21970;AT1G30500;AT1G54160;AT1G54830;AT1G56170;AT1G72830;AT2G38880;AT2G47810;AT3G05690;AT3G14020;AT3G20910;AT3G53340;AT4G14540;AT5G06510;AT5G12840;AT5G27910;AT5G38140;AT5G47640;AT5G47670;AT5G50470;AT5G50480
TF_motif_seq_0257	NF-YB;NF-YA;NF-YC	2857	-	0.8	ATTGC	AT1G09030;AT1G17590;AT1G21970;AT1G30500;AT1G54160;AT1G54830;AT1G56170;AT1G72830;AT2G38880;AT2G47810;AT3G05690;AT3G14020;AT3G20910;AT3G53340;AT4G14540;AT5G06510;AT5G12840;AT5G27910;AT5G38140;AT5G47640;AT5G47670;AT5G50470;AT5G50480
TF_motif_seq_0257	NF-YB;NF-YA;NF-YC	2863	+	0.8	CCAAA	AT1G09030;AT1G17590;AT1G21970;AT1G30500;AT1G54160;AT1G54830;AT1G56170;AT1G72830;AT2G38880;AT2G47810;AT3G05690;AT3G14020;AT3G20910;AT3G53340;AT4G14540;AT5G06510;AT5G12840;AT5G27910;AT5G38140;AT5G47640;AT5G47670;AT5G50470;AT5G50480
TF_motif_seq_0257	NF-YB;NF-YA;NF-YC	2881	+	0.8	TCAAT	AT1G09030;AT1G17590;AT1G21970;AT1G30500;AT1G54160;AT1G54830;AT1G56170;AT1G72830;AT2G38880;AT2G47810;AT3G05690;AT3G14020;AT3G20910;AT3G53340;AT4G14540;AT5G06510;AT5G12840;AT5G27910;AT5G38140;AT5G47640;AT5G47670;AT5G50470;AT5G50480
TF_motif_seq_0257	NF-YB;NF-YA;NF-YC	2893	+	0.8	CCAAC	AT1G09030;AT1G17590;AT1G21970;AT1G30500;AT1G54160;AT1G54830;AT1G56170;AT1G72830;AT2G38880;AT2G47810;AT3G05690;AT3G14020;AT3G20910;AT3G53340;AT4G14540;AT5G06510;AT5G12840;AT5G27910;AT5G38140;AT5G47640;AT5G47670;AT5G50470;AT5G50480
TF_motif_seq_0257	NF-YB;NF-YA;NF-YC	2961	-	0.8	ATTTG	AT1G09030;AT1G17590;AT1G21970;AT1G30500;AT1G54160;AT1G54830;AT1G56170;AT1G72830;AT2G38880;AT2G47810;AT3G05690;AT3G14020;AT3G20910;AT3G53340;AT4G14540;AT5G06510;AT5G12840;AT5G27910;AT5G38140;AT5G47640;AT5G47670;AT5G50470;AT5G50480
TF_motif_seq_0258	Dehydrin	180	+	0.8	CAGAC	U01377
TF_motif_seq_0258	Dehydrin	378	+	0.8	CTGAC	U01377
TF_motif_seq_0258	Dehydrin	675	-	0.8	GTTGG	U01377
TF_motif_seq_0258	Dehydrin	837	+	0.8	CAGAC	U01377
TF_motif_seq_0258	Dehydrin	968	-	0.8	GACGG	U01377
TF_motif_seq_0258	Dehydrin	1175	+	0.8	CCAAC	U01377
TF_motif_seq_0258	Dehydrin	1187	+	0.8	CCAAC	U01377
TF_motif_seq_0258	Dehydrin	1300	+	0.8	ACGAC	U01377
TF_motif_seq_0258	Dehydrin	1363	+	0.8	CCGAT	U01377
TF_motif_seq_0258	Dehydrin	1395	+	0.8	CCGTC	U01377
TF_motif_seq_0258	Dehydrin	1466	+	0.8	CCGAA	U01377
TF_motif_seq_0258	Dehydrin	1497	-	0.8	GTGGG	U01377
TF_motif_seq_0258	Dehydrin	1506	+	0.8	CCGAT	U01377
TF_motif_seq_0258	Dehydrin	1543	-	0.8	TTCGG	U01377
TF_motif_seq_0258	Dehydrin	1561	+	0.8	CAGAC	U01377
TF_motif_seq_0258	Dehydrin	1578	-	0.8	GTCTG	U01377
TF_motif_seq_0258	Dehydrin	1667	-	0.8	GTCAG	U01377
TF_motif_seq_0258	Dehydrin	1691	+	0.8	CCCAC	U01377
TF_motif_seq_0258	Dehydrin	1725	+	0.8	CCCAC	U01377
TF_motif_seq_0258	Dehydrin	1745	+	0.8	CCTAC	U01377
TF_motif_seq_0258	Dehydrin	1767	+	0.8	CTGAC	U01377
TF_motif_seq_0258	Dehydrin	1792	+	0.8	CCAAC	U01377
TF_motif_seq_0258	Dehydrin	1836	-	0.8	GTTGG	U01377
TF_motif_seq_0258	Dehydrin	1932	+	0.8	TCGAC	U01377
TF_motif_seq_0258	Dehydrin	1937	+	0.8	CTGAC	U01377
TF_motif_seq_0258	Dehydrin	1939	-	0.8	GACGG	U01377
TF_motif_seq_0258	Dehydrin	1965	-	0.8	GTTGG	U01377
TF_motif_seq_0258	Dehydrin	2057	-	0.8	GTTGG	U01377
TF_motif_seq_0258	Dehydrin	2064	-	0.8	GGCGG	U01377
TF_motif_seq_0258	Dehydrin	2069	-	0.8	GTCAG	U01377
TF_motif_seq_0258	Dehydrin	2079	-	0.8	GACGG	U01377
TF_motif_seq_0258	Dehydrin	2137	+	0.8	CTGAC	U01377
TF_motif_seq_0258	Dehydrin	2154	-	0.8	GTCGT	U01377
TF_motif_seq_0258	Dehydrin	2160	+	0.8	CCCAC	U01377
TF_motif_seq_0258	Dehydrin	2177	-	0.8	GTGGG	U01377
TF_motif_seq_0258	Dehydrin	2326	-	0.8	GTCTG	U01377
TF_motif_seq_0258	Dehydrin	2328	+	0.8	CTGAC	U01377
TF_motif_seq_0258	Dehydrin	2354	+	0.8	CCTAC	U01377
TF_motif_seq_0258	Dehydrin	2621	+	0.8	CCCAC	U01377
TF_motif_seq_0258	Dehydrin	2636	+	0.8	CCTAC	U01377
TF_motif_seq_0258	Dehydrin	2756	-	0.8	GGCGG	U01377
TF_motif_seq_0258	Dehydrin	2893	+	0.8	CCAAC	U01377
TF_motif_seq_0258	Dehydrin	2983	-	0.8	CTCGG	U01377
TF_motif_seq_0267	Trihelix	16	-	0.8	GGAAC	AT5G01380
TF_motif_seq_0267	Trihelix	28	-	0.8	GTAAT	AT5G01380
TF_motif_seq_0267	Trihelix	72	-	0.8	TTAAC	AT5G01380
TF_motif_seq_0267	Trihelix	102	-	0.8	GTAAG	AT5G01380
TF_motif_seq_0267	Trihelix	130	+	0.8	GTTAA	AT5G01380
TF_motif_seq_0267	Trihelix	176	-	0.8	GTATC	AT5G01380
TF_motif_seq_0267	Trihelix	248	+	0.8	GTTTC	AT5G01380
TF_motif_seq_0267	Trihelix	279	+	0.8	GTTAT	AT5G01380
TF_motif_seq_0267	Trihelix	315	-	0.8	GTAAA	AT5G01380
TF_motif_seq_0267	Trihelix	437	-	0.8	GTAAA	AT5G01380
TF_motif_seq_0267	Trihelix	443	-	0.8	GTAAT	AT5G01380
TF_motif_seq_0267	Trihelix	522	-	0.8	GTAAT	AT5G01380
TF_motif_seq_0267	Trihelix	541	+	0.8	TTTAC	AT5G01380
TF_motif_seq_0267	Trihelix	547	-	0.8	GTAAA	AT5G01380
TF_motif_seq_0267	Trihelix	845	-	0.8	GTAAA	AT5G01380
TF_motif_seq_0267	Trihelix	913	-	0.8	GAAAC	AT5G01380
TF_motif_seq_0267	Trihelix	979	-	0.8	GTAAG	AT5G01380
TF_motif_seq_0267	Trihelix	1119	+	0.8	GTGAC	AT5G01380
TF_motif_seq_0267	Trihelix	1119	-	0.8	GTGAC	AT5G01380
TF_motif_seq_0267	Trihelix	1194	+	0.8	GTAAC	AT5G01380
TF_motif_seq_0267	Trihelix	1194	-	1	GTAAC	AT5G01380
TF_motif_seq_0267	Trihelix	1211	-	0.8	TTAAC	AT5G01380
TF_motif_seq_0267	Trihelix	1243	+	0.8	GTTAA	AT5G01380
TF_motif_seq_0267	Trihelix	1340	-	0.8	GCAAC	AT5G01380
TF_motif_seq_0267	Trihelix	1348	-	0.8	TTAAC	AT5G01380
TF_motif_seq_0267	Trihelix	1406	+	0.8	GTAAC	AT5G01380
TF_motif_seq_0267	Trihelix	1406	-	1	GTAAC	AT5G01380
TF_motif_seq_0267	Trihelix	1428	-	0.8	GTAAT	AT5G01380
TF_motif_seq_0267	Trihelix	1479	+	0.8	GTAAC	AT5G01380
TF_motif_seq_0267	Trihelix	1479	-	1	GTAAC	AT5G01380
TF_motif_seq_0267	Trihelix	1489	+	0.8	GTGAC	AT5G01380
TF_motif_seq_0267	Trihelix	1489	-	0.8	GTGAC	AT5G01380
TF_motif_seq_0267	Trihelix	1541	+	0.8	GTTTC	AT5G01380
TF_motif_seq_0267	Trihelix	1546	-	0.8	GGAAC	AT5G01380
TF_motif_seq_0267	Trihelix	1568	-	0.8	TTAAC	AT5G01380
TF_motif_seq_0267	Trihelix	1588	-	0.8	GTAGC	AT5G01380
TF_motif_seq_0267	Trihelix	1814	-	0.8	GTATC	AT5G01380
TF_motif_seq_0267	Trihelix	1906	+	0.8	GTGAC	AT5G01380
TF_motif_seq_0267	Trihelix	1906	-	0.8	GTGAC	AT5G01380
TF_motif_seq_0267	Trihelix	1915	+	0.8	GTAAC	AT5G01380
TF_motif_seq_0267	Trihelix	1915	-	1	GTAAC	AT5G01380
TF_motif_seq_0267	Trihelix	1922	-	0.8	GTAGC	AT5G01380
TF_motif_seq_0267	Trihelix	1953	-	0.8	GTAGC	AT5G01380
TF_motif_seq_0267	Trihelix	1994	+	0.8	GTCAC	AT5G01380
TF_motif_seq_0267	Trihelix	1994	-	0.8	GTCAC	AT5G01380
TF_motif_seq_0267	Trihelix	2077	+	0.8	GTGAC	AT5G01380
TF_motif_seq_0267	Trihelix	2077	-	0.8	GTGAC	AT5G01380
TF_motif_seq_0267	Trihelix	2107	+	0.8	GTTAG	AT5G01380
TF_motif_seq_0267	Trihelix	2128	-	0.8	GTACC	AT5G01380
TF_motif_seq_0267	Trihelix	2144	-	0.8	GTAAT	AT5G01380
TF_motif_seq_0267	Trihelix	2157	+	0.8	GTTCC	AT5G01380
TF_motif_seq_0267	Trihelix	2180	-	0.8	GGAAC	AT5G01380
TF_motif_seq_0267	Trihelix	2194	+	0.8	GTTAT	AT5G01380
TF_motif_seq_0267	Trihelix	2233	-	0.8	GGAAC	AT5G01380
TF_motif_seq_0267	Trihelix	2267	+	0.8	TTTAC	AT5G01380
TF_motif_seq_0267	Trihelix	2371	+	0.8	ATTAC	AT5G01380
TF_motif_seq_0267	Trihelix	2402	+	0.8	ATTAC	AT5G01380
TF_motif_seq_0267	Trihelix	2503	+	0.8	GTTAG	AT5G01380
TF_motif_seq_0267	Trihelix	2552	+	0.8	ATTAC	AT5G01380
TF_motif_seq_0267	Trihelix	2598	-	0.8	GTAAT	AT5G01380
TF_motif_seq_0267	Trihelix	2601	-	0.8	ATAAC	AT5G01380
TF_motif_seq_0267	Trihelix	2717	-	0.8	GTAAA	AT5G01380
TF_motif_seq_0267	Trihelix	2735	-	0.8	GTAAT	AT5G01380
TF_motif_seq_0267	Trihelix	2748	+	0.8	GTTTC	AT5G01380
TF_motif_seq_0267	Trihelix	2808	+	0.8	GTAAC	AT5G01380
TF_motif_seq_0267	Trihelix	2808	-	1	GTAAC	AT5G01380
TF_motif_seq_0267	Trihelix	2824	+	0.8	TTTAC	AT5G01380
TF_motif_seq_0267	Trihelix	2849	-	0.8	TTAAC	AT5G01380
TF_motif_seq_0267	Trihelix	2872	-	0.8	ATAAC	AT5G01380
TF_motif_seq_0267	Trihelix	2932	+	0.8	GATAC	AT5G01380
TF_motif_seq_0267	Trihelix	2956	+	0.8	GTTAT	AT5G01380
TF_motif_seq_0270	WRKY	225	-	1	AGTCA	AT1G13960;AT1G18860;AT1G29280;AT1G29860;AT1G30650;AT1G55600;AT1G62300;AT1G64000;AT1G66550;AT1G68150;AT1G69310;AT1G69810;AT1G80590;AT1G80840;AT2G03340;AT2G23320;AT2G24570;AT2G25000;AT2G30250;AT2G30590;AT2G34830;AT2G37260;AT2G38470;AT2G40740;AT2G40750;AT2G44745;AT2G46130;AT2G46400;AT2G47260;AT3G01080;AT3G01970;AT3G04670;AT3G56400;AT3G58710;AT4G01250;AT4G01720;AT4G04450;AT4G12020;AT4G18170;AT4G22070…
TF_motif_seq_0270	WRKY	379	+	1	TGACT	AT1G13960;AT1G18860;AT1G29280;AT1G29860;AT1G30650;AT1G55600;AT1G62300;AT1G64000;AT1G66550;AT1G68150;AT1G69310;AT1G69810;AT1G80590;AT1G80840;AT2G03340;AT2G23320;AT2G24570;AT2G25000;AT2G30250;AT2G30590;AT2G34830;AT2G37260;AT2G38470;AT2G40740;AT2G40750;AT2G44745;AT2G46130;AT2G46400;AT2G47260;AT3G01080;AT3G01970;AT3G04670;AT3G56400;AT3G58710;AT4G01250;AT4G01720;AT4G04450;AT4G12020;AT4G18170;AT4G22070…
TF_motif_seq_0270	WRKY	666	-	1	AGTCA	AT1G13960;AT1G18860;AT1G29280;AT1G29860;AT1G30650;AT1G55600;AT1G62300;AT1G64000;AT1G66550;AT1G68150;AT1G69310;AT1G69810;AT1G80590;AT1G80840;AT2G03340;AT2G23320;AT2G24570;AT2G25000;AT2G30250;AT2G30590;AT2G34830;AT2G37260;AT2G38470;AT2G40740;AT2G40750;AT2G44745;AT2G46130;AT2G46400;AT2G47260;AT3G01080;AT3G01970;AT3G04670;AT3G56400;AT3G58710;AT4G01250;AT4G01720;AT4G04450;AT4G12020;AT4G18170;AT4G22070…
TF_motif_seq_0270	WRKY	806	+	1	TGACT	AT1G13960;AT1G18860;AT1G29280;AT1G29860;AT1G30650;AT1G55600;AT1G62300;AT1G64000;AT1G66550;AT1G68150;AT1G69310;AT1G69810;AT1G80590;AT1G80840;AT2G03340;AT2G23320;AT2G24570;AT2G25000;AT2G30250;AT2G30590;AT2G34830;AT2G37260;AT2G38470;AT2G40740;AT2G40750;AT2G44745;AT2G46130;AT2G46400;AT2G47260;AT3G01080;AT3G01970;AT3G04670;AT3G56400;AT3G58710;AT4G01250;AT4G01720;AT4G04450;AT4G12020;AT4G18170;AT4G22070…
TF_motif_seq_0270	WRKY	1083	-	1	AGTCA	AT1G13960;AT1G18860;AT1G29280;AT1G29860;AT1G30650;AT1G55600;AT1G62300;AT1G64000;AT1G66550;AT1G68150;AT1G69310;AT1G69810;AT1G80590;AT1G80840;AT2G03340;AT2G23320;AT2G24570;AT2G25000;AT2G30250;AT2G30590;AT2G34830;AT2G37260;AT2G38470;AT2G40740;AT2G40750;AT2G44745;AT2G46130;AT2G46400;AT2G47260;AT3G01080;AT3G01970;AT3G04670;AT3G56400;AT3G58710;AT4G01250;AT4G01720;AT4G04450;AT4G12020;AT4G18170;AT4G22070…
TF_motif_seq_0270	WRKY	1120	+	1	TGACC	AT1G13960;AT1G18860;AT1G29280;AT1G29860;AT1G30650;AT1G55600;AT1G62300;AT1G64000;AT1G66550;AT1G68150;AT1G69310;AT1G69810;AT1G80590;AT1G80840;AT2G03340;AT2G23320;AT2G24570;AT2G25000;AT2G30250;AT2G30590;AT2G34830;AT2G37260;AT2G38470;AT2G40740;AT2G40750;AT2G44745;AT2G46130;AT2G46400;AT2G47260;AT3G01080;AT3G01970;AT3G04670;AT3G56400;AT3G58710;AT4G01250;AT4G01720;AT4G04450;AT4G12020;AT4G18170;AT4G22070…
TF_motif_seq_0270	WRKY	1282	+	1	TGACT	AT1G13960;AT1G18860;AT1G29280;AT1G29860;AT1G30650;AT1G55600;AT1G62300;AT1G64000;AT1G66550;AT1G68150;AT1G69310;AT1G69810;AT1G80590;AT1G80840;AT2G03340;AT2G23320;AT2G24570;AT2G25000;AT2G30250;AT2G30590;AT2G34830;AT2G37260;AT2G38470;AT2G40740;AT2G40750;AT2G44745;AT2G46130;AT2G46400;AT2G47260;AT3G01080;AT3G01970;AT3G04670;AT3G56400;AT3G58710;AT4G01250;AT4G01720;AT4G04450;AT4G12020;AT4G18170;AT4G22070…
TF_motif_seq_0270	WRKY	1374	+	1	TGACT	AT1G13960;AT1G18860;AT1G29280;AT1G29860;AT1G30650;AT1G55600;AT1G62300;AT1G64000;AT1G66550;AT1G68150;AT1G69310;AT1G69810;AT1G80590;AT1G80840;AT2G03340;AT2G23320;AT2G24570;AT2G25000;AT2G30250;AT2G30590;AT2G34830;AT2G37260;AT2G38470;AT2G40740;AT2G40750;AT2G44745;AT2G46130;AT2G46400;AT2G47260;AT3G01080;AT3G01970;AT3G04670;AT3G56400;AT3G58710;AT4G01250;AT4G01720;AT4G04450;AT4G12020;AT4G18170;AT4G22070…
TF_motif_seq_0270	WRKY	1444	-	1	AGTCA	AT1G13960;AT1G18860;AT1G29280;AT1G29860;AT1G30650;AT1G55600;AT1G62300;AT1G64000;AT1G66550;AT1G68150;AT1G69310;AT1G69810;AT1G80590;AT1G80840;AT2G03340;AT2G23320;AT2G24570;AT2G25000;AT2G30250;AT2G30590;AT2G34830;AT2G37260;AT2G38470;AT2G40740;AT2G40750;AT2G44745;AT2G46130;AT2G46400;AT2G47260;AT3G01080;AT3G01970;AT3G04670;AT3G56400;AT3G58710;AT4G01250;AT4G01720;AT4G04450;AT4G12020;AT4G18170;AT4G22070…
TF_motif_seq_0270	WRKY	1472	+	1	TGACC	AT1G13960;AT1G18860;AT1G29280;AT1G29860;AT1G30650;AT1G55600;AT1G62300;AT1G64000;AT1G66550;AT1G68150;AT1G69310;AT1G69810;AT1G80590;AT1G80840;AT2G03340;AT2G23320;AT2G24570;AT2G25000;AT2G30250;AT2G30590;AT2G34830;AT2G37260;AT2G38470;AT2G40740;AT2G40750;AT2G44745;AT2G46130;AT2G46400;AT2G47260;AT3G01080;AT3G01970;AT3G04670;AT3G56400;AT3G58710;AT4G01250;AT4G01720;AT4G04450;AT4G12020;AT4G18170;AT4G22070…
TF_motif_seq_0270	WRKY	1490	+	1	TGACC	AT1G13960;AT1G18860;AT1G29280;AT1G29860;AT1G30650;AT1G55600;AT1G62300;AT1G64000;AT1G66550;AT1G68150;AT1G69310;AT1G69810;AT1G80590;AT1G80840;AT2G03340;AT2G23320;AT2G24570;AT2G25000;AT2G30250;AT2G30590;AT2G34830;AT2G37260;AT2G38470;AT2G40740;AT2G40750;AT2G44745;AT2G46130;AT2G46400;AT2G47260;AT3G01080;AT3G01970;AT3G04670;AT3G56400;AT3G58710;AT4G01250;AT4G01720;AT4G04450;AT4G12020;AT4G18170;AT4G22070…
TF_motif_seq_0270	WRKY	1666	-	1	AGTCA	AT1G13960;AT1G18860;AT1G29280;AT1G29860;AT1G30650;AT1G55600;AT1G62300;AT1G64000;AT1G66550;AT1G68150;AT1G69310;AT1G69810;AT1G80590;AT1G80840;AT2G03340;AT2G23320;AT2G24570;AT2G25000;AT2G30250;AT2G30590;AT2G34830;AT2G37260;AT2G38470;AT2G40740;AT2G40750;AT2G44745;AT2G46130;AT2G46400;AT2G47260;AT3G01080;AT3G01970;AT3G04670;AT3G56400;AT3G58710;AT4G01250;AT4G01720;AT4G04450;AT4G12020;AT4G18170;AT4G22070…
TF_motif_seq_0270	WRKY	1825	+	1	TGACT	AT1G13960;AT1G18860;AT1G29280;AT1G29860;AT1G30650;AT1G55600;AT1G62300;AT1G64000;AT1G66550;AT1G68150;AT1G69310;AT1G69810;AT1G80590;AT1G80840;AT2G03340;AT2G23320;AT2G24570;AT2G25000;AT2G30250;AT2G30590;AT2G34830;AT2G37260;AT2G38470;AT2G40740;AT2G40750;AT2G44745;AT2G46130;AT2G46400;AT2G47260;AT3G01080;AT3G01970;AT3G04670;AT3G56400;AT3G58710;AT4G01250;AT4G01720;AT4G04450;AT4G12020;AT4G18170;AT4G22070…
TF_motif_seq_0270	WRKY	2040	-	1	GGTCA	AT1G13960;AT1G18860;AT1G29280;AT1G29860;AT1G30650;AT1G55600;AT1G62300;AT1G64000;AT1G66550;AT1G68150;AT1G69310;AT1G69810;AT1G80590;AT1G80840;AT2G03340;AT2G23320;AT2G24570;AT2G25000;AT2G30250;AT2G30590;AT2G34830;AT2G37260;AT2G38470;AT2G40740;AT2G40750;AT2G44745;AT2G46130;AT2G46400;AT2G47260;AT3G01080;AT3G01970;AT3G04670;AT3G56400;AT3G58710;AT4G01250;AT4G01720;AT4G04450;AT4G12020;AT4G18170;AT4G22070…
TF_motif_seq_0270	WRKY	2068	-	1	GGTCA	AT1G13960;AT1G18860;AT1G29280;AT1G29860;AT1G30650;AT1G55600;AT1G62300;AT1G64000;AT1G66550;AT1G68150;AT1G69310;AT1G69810;AT1G80590;AT1G80840;AT2G03340;AT2G23320;AT2G24570;AT2G25000;AT2G30250;AT2G30590;AT2G34830;AT2G37260;AT2G38470;AT2G40740;AT2G40750;AT2G44745;AT2G46130;AT2G46400;AT2G47260;AT3G01080;AT3G01970;AT3G04670;AT3G56400;AT3G58710;AT4G01250;AT4G01720;AT4G04450;AT4G12020;AT4G18170;AT4G22070…
TF_motif_seq_0270	WRKY	2138	+	1	TGACC	AT1G13960;AT1G18860;AT1G29280;AT1G29860;AT1G30650;AT1G55600;AT1G62300;AT1G64000;AT1G66550;AT1G68150;AT1G69310;AT1G69810;AT1G80590;AT1G80840;AT2G03340;AT2G23320;AT2G24570;AT2G25000;AT2G30250;AT2G30590;AT2G34830;AT2G37260;AT2G38470;AT2G40740;AT2G40750;AT2G44745;AT2G46130;AT2G46400;AT2G47260;AT3G01080;AT3G01970;AT3G04670;AT3G56400;AT3G58710;AT4G01250;AT4G01720;AT4G04450;AT4G12020;AT4G18170;AT4G22070…
TF_motif_seq_0270	WRKY	2633	+	1	TGACC	AT1G13960;AT1G18860;AT1G29280;AT1G29860;AT1G30650;AT1G55600;AT1G62300;AT1G64000;AT1G66550;AT1G68150;AT1G69310;AT1G69810;AT1G80590;AT1G80840;AT2G03340;AT2G23320;AT2G24570;AT2G25000;AT2G30250;AT2G30590;AT2G34830;AT2G37260;AT2G38470;AT2G40740;AT2G40750;AT2G44745;AT2G46130;AT2G46400;AT2G47260;AT3G01080;AT3G01970;AT3G04670;AT3G56400;AT3G58710;AT4G01250;AT4G01720;AT4G04450;AT4G12020;AT4G18170;AT4G22070…
TF_motif_seq_0271	bZIP	37	-	0.8	CTTCA	AT1G77920;AT3G12250;AT5G06950;AT5G06960;AT5G10030;AT5G65210;AT1G22070
TF_motif_seq_0271	bZIP	123	+	0.8	TGAAG	AT1G77920;AT3G12250;AT5G06950;AT5G06960;AT5G10030;AT5G65210;AT1G22070
TF_motif_seq_0271	bZIP	153	+	0.8	TGAAG	AT1G77920;AT3G12250;AT5G06950;AT5G06960;AT5G10030;AT5G65210;AT1G22070
TF_motif_seq_0271	bZIP	225	-	0.8	AGTCA	AT1G77920;AT3G12250;AT5G06950;AT5G06960;AT5G10030;AT5G65210;AT1G22070
TF_motif_seq_0271	bZIP	228	-	0.8	CATCA	AT1G77920;AT3G12250;AT5G06950;AT5G06960;AT5G10030;AT5G65210;AT1G22070
TF_motif_seq_0271	bZIP	231	-	0.8	CATCA	AT1G77920;AT3G12250;AT5G06950;AT5G06960;AT5G10030;AT5G65210;AT1G22070
TF_motif_seq_0271	bZIP	305	+	0.8	TGATG	AT1G77920;AT3G12250;AT5G06950;AT5G06960;AT5G10030;AT5G65210;AT1G22070
TF_motif_seq_0271	bZIP	379	+	0.8	TGACT	AT1G77920;AT3G12250;AT5G06950;AT5G06960;AT5G10030;AT5G65210;AT1G22070
TF_motif_seq_0271	bZIP	542	+	0.8	TTACG	AT1G77920;AT3G12250;AT5G06950;AT5G06960;AT5G10030;AT5G65210;AT1G22070
TF_motif_seq_0271	bZIP	632	-	0.8	CATCA	AT1G77920;AT3G12250;AT5G06950;AT5G06960;AT5G10030;AT5G65210;AT1G22070
TF_motif_seq_0271	bZIP	666	-	0.8	AGTCA	AT1G77920;AT3G12250;AT5G06950;AT5G06960;AT5G10030;AT5G65210;AT1G22070
TF_motif_seq_0271	bZIP	703	-	0.8	CTTCA	AT1G77920;AT3G12250;AT5G06950;AT5G06960;AT5G10030;AT5G65210;AT1G22070
TF_motif_seq_0271	bZIP	705	+	0.8	TCACG	AT1G77920;AT3G12250;AT5G06950;AT5G06960;AT5G10030;AT5G65210;AT1G22070
TF_motif_seq_0271	bZIP	806	+	0.8	TGACT	AT1G77920;AT3G12250;AT5G06950;AT5G06960;AT5G10030;AT5G65210;AT1G22070
TF_motif_seq_0271	bZIP	838	+	0.8	AGACG	AT1G77920;AT3G12250;AT5G06950;AT5G06960;AT5G10030;AT5G65210;AT1G22070
TF_motif_seq_0271	bZIP	859	+	0.8	TGACA	AT1G77920;AT3G12250;AT5G06950;AT5G06960;AT5G10030;AT5G65210;AT1G22070
TF_motif_seq_0271	bZIP	967	+	1	TGACG	AT1G77920;AT3G12250;AT5G06950;AT5G06960;AT5G10030;AT5G65210;AT1G22070
TF_motif_seq_0271	bZIP	973	+	0.8	TGAAG	AT1G77920;AT3G12250;AT5G06950;AT5G06960;AT5G10030;AT5G65210;AT1G22070
TF_motif_seq_0271	bZIP	1053	-	0.8	CGTGA	AT1G77920;AT3G12250;AT5G06950;AT5G06960;AT5G10030;AT5G65210;AT1G22070
TF_motif_seq_0271	bZIP	1083	-	0.8	AGTCA	AT1G77920;AT3G12250;AT5G06950;AT5G06960;AT5G10030;AT5G65210;AT1G22070
TF_motif_seq_0271	bZIP	1118	-	0.8	CGTGA	AT1G77920;AT3G12250;AT5G06950;AT5G06960;AT5G10030;AT5G65210;AT1G22070
TF_motif_seq_0271	bZIP	1120	+	0.8	TGACC	AT1G77920;AT3G12250;AT5G06950;AT5G06960;AT5G10030;AT5G65210;AT1G22070
TF_motif_seq_0271	bZIP	1150	+	0.8	TGATG	AT1G77920;AT3G12250;AT5G06950;AT5G06960;AT5G10030;AT5G65210;AT1G22070
TF_motif_seq_0271	bZIP	1165	+	0.8	TGGCG	AT1G77920;AT3G12250;AT5G06950;AT5G06960;AT5G10030;AT5G65210;AT1G22070
TF_motif_seq_0271	bZIP	1170	-	0.8	CCTCA	AT1G77920;AT3G12250;AT5G06950;AT5G06960;AT5G10030;AT5G65210;AT1G22070
TF_motif_seq_0271	bZIP	1193	-	0.8	CGTAA	AT1G77920;AT3G12250;AT5G06950;AT5G06960;AT5G10030;AT5G65210;AT1G22070
TF_motif_seq_0271	bZIP	1215	-	0.8	CCTCA	AT1G77920;AT3G12250;AT5G06950;AT5G06960;AT5G10030;AT5G65210;AT1G22070
TF_motif_seq_0271	bZIP	1282	+	0.8	TGACT	AT1G77920;AT3G12250;AT5G06950;AT5G06960;AT5G10030;AT5G65210;AT1G22070
TF_motif_seq_0271	bZIP	1301	+	0.8	CGACG	AT1G77920;AT3G12250;AT5G06950;AT5G06960;AT5G10030;AT5G65210;AT1G22070
TF_motif_seq_0271	bZIP	1336	+	0.8	TGAAG	AT1G77920;AT3G12250;AT5G06950;AT5G06960;AT5G10030;AT5G65210;AT1G22070
TF_motif_seq_0271	bZIP	1374	+	0.8	TGACT	AT1G77920;AT3G12250;AT5G06950;AT5G06960;AT5G10030;AT5G65210;AT1G22070
TF_motif_seq_0271	bZIP	1388	-	0.8	CCTCA	AT1G77920;AT3G12250;AT5G06950;AT5G06960;AT5G10030;AT5G65210;AT1G22070
TF_motif_seq_0271	bZIP	1396	-	0.8	CGTCC	AT1G77920;AT3G12250;AT5G06950;AT5G06960;AT5G10030;AT5G65210;AT1G22070
TF_motif_seq_0271	bZIP	1444	-	0.8	AGTCA	AT1G77920;AT3G12250;AT5G06950;AT5G06960;AT5G10030;AT5G65210;AT1G22070
TF_motif_seq_0271	bZIP	1472	+	0.8	TGACC	AT1G77920;AT3G12250;AT5G06950;AT5G06960;AT5G10030;AT5G65210;AT1G22070
TF_motif_seq_0271	bZIP	1490	+	0.8	TGACC	AT1G77920;AT3G12250;AT5G06950;AT5G06960;AT5G10030;AT5G65210;AT1G22070
TF_motif_seq_0271	bZIP	1660	+	0.8	GGACG	AT1G77920;AT3G12250;AT5G06950;AT5G06960;AT5G10030;AT5G65210;AT1G22070
TF_motif_seq_0271	bZIP	1666	-	0.8	AGTCA	AT1G77920;AT3G12250;AT5G06950;AT5G06960;AT5G10030;AT5G65210;AT1G22070
TF_motif_seq_0271	bZIP	1749	-	0.8	CGCCA	AT1G77920;AT3G12250;AT5G06950;AT5G06960;AT5G10030;AT5G65210;AT1G22070
TF_motif_seq_0271	bZIP	1768	+	1	TGACG	AT1G77920;AT3G12250;AT5G06950;AT5G06960;AT5G10030;AT5G65210;AT1G22070
TF_motif_seq_0271	bZIP	1822	+	0.8	TGATG	AT1G77920;AT3G12250;AT5G06950;AT5G06960;AT5G10030;AT5G65210;AT1G22070
TF_motif_seq_0271	bZIP	1825	+	0.8	TGACT	AT1G77920;AT3G12250;AT5G06950;AT5G06960;AT5G10030;AT5G65210;AT1G22070
TF_motif_seq_0271	bZIP	1864	-	0.8	CGTCC	AT1G77920;AT3G12250;AT5G06950;AT5G06960;AT5G10030;AT5G65210;AT1G22070
TF_motif_seq_0271	bZIP	1902	+	0.8	TGAAG	AT1G77920;AT3G12250;AT5G06950;AT5G06960;AT5G10030;AT5G65210;AT1G22070
TF_motif_seq_0271	bZIP	1907	+	1	TGACG	AT1G77920;AT3G12250;AT5G06950;AT5G06960;AT5G10030;AT5G65210;AT1G22070
TF_motif_seq_0271	bZIP	1910	-	0.8	CGTGA	AT1G77920;AT3G12250;AT5G06950;AT5G06960;AT5G10030;AT5G65210;AT1G22070
TF_motif_seq_0271	bZIP	1938	+	1	TGACG	AT1G77920;AT3G12250;AT5G06950;AT5G06960;AT5G10030;AT5G65210;AT1G22070
TF_motif_seq_0271	bZIP	1945	+	0.8	TGAAG	AT1G77920;AT3G12250;AT5G06950;AT5G06960;AT5G10030;AT5G65210;AT1G22070
TF_motif_seq_0271	bZIP	1960	-	0.8	CATCA	AT1G77920;AT3G12250;AT5G06950;AT5G06960;AT5G10030;AT5G65210;AT1G22070
TF_motif_seq_0271	bZIP	1993	-	0.8	TGTCA	AT1G77920;AT3G12250;AT5G06950;AT5G06960;AT5G10030;AT5G65210;AT1G22070
TF_motif_seq_0271	bZIP	2040	-	0.8	GGTCA	AT1G77920;AT3G12250;AT5G06950;AT5G06960;AT5G10030;AT5G65210;AT1G22070
TF_motif_seq_0271	bZIP	2068	-	0.8	GGTCA	AT1G77920;AT3G12250;AT5G06950;AT5G06960;AT5G10030;AT5G65210;AT1G22070
TF_motif_seq_0271	bZIP	2078	+	1	TGACG	AT1G77920;AT3G12250;AT5G06950;AT5G06960;AT5G10030;AT5G65210;AT1G22070
TF_motif_seq_0271	bZIP	2119	+	0.8	TGAGG	AT1G77920;AT3G12250;AT5G06950;AT5G06960;AT5G10030;AT5G65210;AT1G22070
TF_motif_seq_0271	bZIP	2138	+	0.8	TGACC	AT1G77920;AT3G12250;AT5G06950;AT5G06960;AT5G10030;AT5G65210;AT1G22070
TF_motif_seq_0271	bZIP	2268	+	0.8	TTACG	AT1G77920;AT3G12250;AT5G06950;AT5G06960;AT5G10030;AT5G65210;AT1G22070
TF_motif_seq_0271	bZIP	2284	-	0.8	CGTCT	AT1G77920;AT3G12250;AT5G06950;AT5G06960;AT5G10030;AT5G65210;AT1G22070
TF_motif_seq_0271	bZIP	2329	+	1	TGACG	AT1G77920;AT3G12250;AT5G06950;AT5G06960;AT5G10030;AT5G65210;AT1G22070
TF_motif_seq_0271	bZIP	2378	-	0.8	CCTCA	AT1G77920;AT3G12250;AT5G06950;AT5G06960;AT5G10030;AT5G65210;AT1G22070
TF_motif_seq_0271	bZIP	2613	-	0.8	TGTCA	AT1G77920;AT3G12250;AT5G06950;AT5G06960;AT5G10030;AT5G65210;AT1G22070
TF_motif_seq_0271	bZIP	2616	-	0.8	CATCA	AT1G77920;AT3G12250;AT5G06950;AT5G06960;AT5G10030;AT5G65210;AT1G22070
TF_motif_seq_0271	bZIP	2633	+	0.8	TGACC	AT1G77920;AT3G12250;AT5G06950;AT5G06960;AT5G10030;AT5G65210;AT1G22070
TF_motif_seq_0271	bZIP	2669	-	0.8	CATCA	AT1G77920;AT3G12250;AT5G06950;AT5G06960;AT5G10030;AT5G65210;AT1G22070
TF_motif_seq_0271	bZIP	2758	-	0.8	CGGCA	AT1G77920;AT3G12250;AT5G06950;AT5G06960;AT5G10030;AT5G65210;AT1G22070
TF_motif_seq_0271	bZIP	2774	+	0.8	TGACA	AT1G77920;AT3G12250;AT5G06950;AT5G06960;AT5G10030;AT5G65210;AT1G22070
TF_motif_seq_0271	bZIP	2936	-	0.8	CGCCA	AT1G77920;AT3G12250;AT5G06950;AT5G06960;AT5G10030;AT5G65210;AT1G22070
TF_motif_seq_0271	bZIP	2964	+	0.8	TGACA	AT1G77920;AT3G12250;AT5G06950;AT5G06960;AT5G10030;AT5G65210;AT1G22070
TF_motif_seq_0271	bZIP	2975	+	0.8	TGAAG	AT1G77920;AT3G12250;AT5G06950;AT5G06960;AT5G10030;AT5G65210;AT1G22070
TF_motif_seq_0281	bZIP	682	-	1	aTTCTT	AT1G68640
TF_motif_seq_0281	bZIP	981	+	1	AAGAAt	AT1G68640
TF_motif_seq_0281	bZIP	1448	+	1	AAGAAt	AT1G68640
TF_motif_seq_0281	bZIP	2314	-	1	aTTCTT	AT1G68640
TF_motif_seq_0281	bZIP	2523	-	1	aTTCTT	AT1G68640
TF_motif_seq_0285	CG-1;CAMTA	2189	+	1	GCGCGg	AT2G22300;AT5G64220;AT1G67310;AT3G16940;AT5G09410
TF_motif_seq_0285	CG-1;CAMTA	2189	-	1	gCGCGG	AT2G22300;AT5G64220;AT1G67310;AT3G16940;AT5G09410
TF_motif_seq_0285	CG-1;CAMTA	2331	+	1	ACGCGc	AT2G22300;AT5G64220;AT1G67310;AT3G16940;AT5G09410
TF_motif_seq_0285	CG-1;CAMTA	2331	-	1	aCGCGC	AT2G22300;AT5G64220;AT1G67310;AT3G16940;AT5G09410
TF_motif_seq_0287	bZIP	406	-	1	aGCAGT	AT1G43700
TF_motif_seq_0287	bZIP	589	+	1	ACCGCt	AT1G43700
TF_motif_seq_0287	bZIP	1026	-	1	aGCTGT	AT1G43700
TF_motif_seq_0287	bZIP	1441	-	1	aGCAGT	AT1G43700
TF_motif_seq_0287	bZIP	1940	+	1	ACGGCt	AT1G43700
TF_motif_seq_0298	bHLH	697	-	1	cATGTG	AT1G32640
TF_motif_seq_0298	bHLH	1818	+	1	CACATg	AT1G32640
TF_motif_seq_0299	AP2;RAV;B3	1161	+	1	CACCTg	AT1G25560;AT1G13260
TF_motif_seq_0299	AP2;RAV;B3	1199	-	1	cAGGTG	AT1G25560;AT1G13260
TF_motif_seq_0300	bHLH	595	+	0.83	CACTTg	AT1G09530;AT2G20180;AT4G17880;AT5G46760
TF_motif_seq_0300	bHLH	595	-	0.83	cACTTG	AT1G09530;AT2G20180;AT4G17880;AT5G46760
TF_motif_seq_0300	bHLH	697	+	0.83	CATGTg	AT1G09530;AT2G20180;AT4G17880;AT5G46760
TF_motif_seq_0300	bHLH	697	-	0.83	cATGTG	AT1G09530;AT2G20180;AT4G17880;AT5G46760
TF_motif_seq_0300	bHLH	706	+	0.83	CACGAg	AT1G09530;AT2G20180;AT4G17880;AT5G46760
TF_motif_seq_0300	bHLH	706	-	0.83	cACGAG	AT1G09530;AT2G20180;AT4G17880;AT5G46760
TF_motif_seq_0300	bHLH	1051	+	1	CACGTg	AT1G09530;AT2G20180;AT4G17880;AT5G46760
TF_motif_seq_0300	bHLH	1051	-	1	cACGTG	AT1G09530;AT2G20180;AT4G17880;AT5G46760
TF_motif_seq_0300	bHLH	1161	+	0.83	CACCTg	AT1G09530;AT2G20180;AT4G17880;AT5G46760
TF_motif_seq_0300	bHLH	1161	-	0.83	cACCTG	AT1G09530;AT2G20180;AT4G17880;AT5G46760
TF_motif_seq_0300	bHLH	1191	+	0.83	CACGTa	AT1G09530;AT2G20180;AT4G17880;AT5G46760
TF_motif_seq_0300	bHLH	1191	-	0.83	cACGTA	AT1G09530;AT2G20180;AT4G17880;AT5G46760
TF_motif_seq_0300	bHLH	1199	+	0.83	CAGGTg	AT1G09530;AT2G20180;AT4G17880;AT5G46760
TF_motif_seq_0300	bHLH	1199	-	0.83	cAGGTG	AT1G09530;AT2G20180;AT4G17880;AT5G46760
TF_motif_seq_0300	bHLH	1818	+	0.83	CACATg	AT1G09530;AT2G20180;AT4G17880;AT5G46760
TF_motif_seq_0300	bHLH	1818	-	0.83	cACATG	AT1G09530;AT2G20180;AT4G17880;AT5G46760
TF_motif_seq_0300	bHLH	1908	+	0.83	GACGTg	AT1G09530;AT2G20180;AT4G17880;AT5G46760
TF_motif_seq_0300	bHLH	1908	-	0.83	gACGTG	AT1G09530;AT2G20180;AT4G17880;AT5G46760
TF_motif_seq_0300	bHLH	2184	+	0.83	CTCGTg	AT1G09530;AT2G20180;AT4G17880;AT5G46760
TF_motif_seq_0300	bHLH	2184	-	0.83	cTCGTG	AT1G09530;AT2G20180;AT4G17880;AT5G46760
[truncated: 793 more rows]

## Sheet: Vitvi01g00290
ID Locus	Vitvi01g00290
[truncated: 2,269 more rows]

[truncated: 47 more sheets: Vitvi01g00291, Vitvi03g00628, Vitvi04g01768, Vitvi06g00336, Vitvi06g00338, Vitvi06g00706, Vitvi06g00772, Vitvi07g00572, Vitvi07g00573, Vitvi07g01326, Vitvi07g01327, Vitvi07g01328, Vitvi07g01610, Vitvi08g00144, Vitvi09g00188, Vitvi10g01237, Vitvi11g00169, Vitvi12g00230, Vitvi13g00085, Vitvi13g00109 …]
