# Supplementary material for: The LATERAL ORGAN BOUNDARIES Domain gene family in grapevine: genome-wide characterization and expression analyses during developmental processes and stress responses
Source: Sci Rep. 2017 Nov 21;7:15968. doi: 10.1038/s41598-017-16240-5 (PMC5698300; doi:10.1038/s41598-017-16240-5)
Supplement: Supplementary file 5 — Supplementary Table S4 [file 41598_2017_16240_MOESM5_ESM.xlsx]

## Sheet: Title Page
The LATERAL ORGAN BOUNDARIES Domain gene family in grapevine: genome-wide characterization and expression analyses during developmental processes and stress responses
Jérôme Grimplet1+, Diana Pimentel2+, Patricia Agudelo-Romero2#, Jose Miguel Martinez-Zapater1, Ana Margarida Fortes2 *
1Instituto de Ciencias de la Vid y del Vino (CSIC-Universidad de La Rioja-Gobierno de La Rioja), 26006 Logroño, Spain; 2Universidade de Lisboa, Faculdade de Ciências de Lisboa, BioISI, Campo Grande, 1749-016 Lisboa, Portugal;
+ co-authorship
*Correspondence:
Ana Margarida Fortes, Universidade de Lisboa, Faculdade de Ciências de Lisboa, BioISI, Campo Grande 1749-016 Lisboa, Portugal. Telephone number: +351 21 7500382; Fax number: +351 217500048. E-mail: amfortes@fc.ul.pt
#Present address: The UWA Institute of Agriculture, The University of Western Australia, M082 Perth, 6009, Australia and the ARC Centre of Excellence in Plant Energy Biology, The University of Western Australia, M316 Perth, 6009, Australia
Additional emails: JG (jerome.grimplet@icvv.es), DP (dianalpoim@gmail.com), PA-R (p.agudeloromero@gmail.com), JMM-Z (zapater@icvv.es)

## Sheet: KnownMotif
Homer Known Motif Enrichment Results (/home/p-agudeloromero/working_data_02/Meitha/Promoters/LOBs/Result)
Homer de novo Motif Results
Gene Ontology Enrichment Results
Known Motif Enrichment Results (txt file)
Total Target Sequences = 49, Total Background Sequences = 28100
Rank	Motif	Name	P-value	log P-pvalue	q-value (Benjamini)	# Target Sequences with Motif	% of Targets Sequences with Motif	# Background Sequences with Motif	% of Background Sequences with Motif
1		FRS9(ND)/col-FRS9-DAP-Seq(GSE60143)/Homer	0.0001	-1.087e+01	0.0096	30.0	61.22%	8879.7	31.60%
2		BPC1(BBRBPC)/colamp-BPC1-DAP-Seq(GSE60143)/Homer	0.0001	-9.908e+00	0.0125	41.0	83.67%	15850.0	56.41%
3		IBL1(bHLH)/Seedling-IBL1-ChIP-Seq(GSE51120)/Homer	0.001	-8.872e+00	0.0235	41.0	83.67%	16390.3	58.33%
4		At5g29000(G2like)/col-At5g29000-DAP-Seq(GSE60143)/Homer	0.001	-8.184e+00	0.0350	30.0	61.22%	10096.4	35.93%
5		BIM3(bHLH)/col-BIM3-DAP-Seq(GSE60143)/Homer	0.001	-8.081e+00	0.0350	14.0	28.57%	2891.0	10.29%
6		Replumless(BLH)/Arabidopsis-RPL.GFP-ChIP-Seq(GSE78727)/Homer	0.001	-7.924e+00	0.0350	46.0	93.88%	20767.7	73.91%
7		At4g18890(BZR)/col-At4g18890-DAP-Seq(GSE60143)/Homer	0.001	-7.845e+00	0.0350	16.0	32.65%	3720.7	13.24%
8		bHLH34(bHLH)/colamp-bHLH34-DAP-Seq(GSE60143)/Homer	0.001	-7.704e+00	0.0350	23.0	46.94%	6807.2	24.23%
9		GAGA-repeat/Arabidopsis-Promoters/Homer	0.001	-7.474e+00	0.0350	38.0	77.55%	15173.9	54.00%
10		WRKY43(WRKY)/colamp-WRKY43-DAP-Seq(GSE60143)/Homer	0.001	-7.357e+00	0.0350	32.0	65.31%	11637.1	41.41%
11		ESE3(AP2EREBP)/col-ESE3-DAP-Seq(GSE60143)/Homer	0.001	-7.349e+00	0.0350	26.0	53.06%	8438.2	30.03%
12		FUS3(ABI3VP1)/col-FUS3-DAP-Seq(GSE60143)/Homer	0.001	-7.201e+00	0.0350	41.0	83.67%	17335.3	61.69%
13		TF3A(C2H2)/col-TF3A-DAP-Seq(GSE60143)/Homer	0.001	-7.124e+00	0.0350	42.0	85.71%	18087.4	64.37%
14		ABF1(bZIP)/Arabidopsis-ABF1-ChIP-Seq(GSE80564)/Homer	0.001	-7.100e+00	0.0350	31.0	63.27%	11221.2	39.93%
15		AtIDD11(C2H2)/colamp-AtIDD11-DAP-Seq(GSE60143)/Homer	0.001	-7.063e+00	0.0350	33.0	67.35%	12376.7	44.05%
16		bHLH74(bHLH)/col-bHLH74-DAP-Seq(GSE60143)/Homer	0.001	-6.981e+00	0.0350	16.0	32.65%	4019.2	14.30%
17		At1g78700(BZR)/col-At1g78700-DAP-Seq(GSE60143)/Homer	0.001	-6.969e+00	0.0350	22.0	44.90%	6672.5	23.75%
18		At4g36780(BZR)/col-At4g36780-DAP-Seq(GSE60143)/Homer	0.01	-6.891e+00	0.0350	22.0	44.90%	6709.8	23.88%
19		Unknown4/Arabidopsis-Promoters/Homer	0.01	-6.700e+00	0.0350	43.0	87.76%	19072.7	67.88%
20		MYB3(MYB)/Arabidopsis-MYB3-ChIP-Seq(GSE80564)/Homer	0.01	-6.213e+00	0.0503	47.0	95.92%	22622.3	80.51%
21		AT3G51470(DBP)/col-AT3G51470-DAP-Seq(GSE60143)/Homer	0.01	-6.172e+00	0.0503	43.0	87.76%	19399.8	69.04%
22		ATAF1(NAC)/col-ATAF1-DAP-Seq(GSE60143)/Homer	0.01	-6.080e+00	0.0522	47.0	95.92%	22698.3	80.78%
23		ATHB6(Homeobox)/Arabidopsis-HB6-ChIP-Seq(GSE80564)/Homer	0.01	-5.999e+00	0.0541	49.0	100.00%	24858.4	88.47%
24		ATHB20(Homeobox)/colamp-ATHB20-DAP-Seq(GSE60143)/Homer	0.01	-5.985e+00	0.0541	47.0	95.92%	22753.8	80.98%
25		GT1(Trihelix)/col-GT1-DAP-Seq(GSE60143)/Homer	0.01	-5.871e+00	0.0566	6.0	12.24%	810.7	2.89%
26		At5g18450(AP2EREBP)/col-At5g18450-DAP-Seq(GSE60143)/Homer	0.01	-5.867e+00	0.0566	32.0	65.31%	12532.7	44.60%
27		bZIP3(bZIP)/col-bZIP3-DAP-Seq(GSE60143)/Homer	0.01	-5.844e+00	0.0566	30.0	61.22%	11415.1	40.62%
28		AT3G57600(AP2EREBP)/col-AT3G57600-DAP-Seq(GSE60143)/Homer	0.01	-5.826e+00	0.0566	16.0	32.65%	4479.3	15.94%
29		At5g08750(C3H)/col-At5g08750-DAP-Seq(GSE60143)/Homer	0.01	-5.776e+00	0.0566	25.0	51.02%	8780.8	31.25%
30		SPL9(SBP)/colamp-SPL9-DAP-Seq(GSE60143)/Homer	0.01	-5.756e+00	0.0566	47.0	95.92%	22886.9	81.45%
31		PHV(HB)/col-PHV-DAP-Seq(GSE60143)/Homer	0.01	-5.695e+00	0.0566	43.0	87.76%	19705.5	70.13%
32		AREB3(bZIP)/col-AREB3-DAP-Seq(GSE60143)/Homer	0.01	-5.622e+00	0.0568	23.0	46.94%	7855.7	27.96%
33		FHY3(FAR1)/Arabidopsis-FHY3-ChIP-Seq(GSE30711)/Homer	0.01	-5.588e+00	0.0569	14.0	28.57%	3730.3	13.28%
34		REM19(REM)/colamp-REM19-DAP-Seq(GSE60143)/Homer	0.01	-5.586e+00	0.0569	49.0	100.00%	25069.3	89.22%
35		MYB119(MYB)/colamp-MYB119-DAP-Seq(GSE60143)/Homer	0.01	-5.535e+00	0.0569	26.0	53.06%	9445.7	33.62%
36		LMI1(HB)/colamp-LMI1-DAP-Seq(GSE60143)/Homer	0.01	-5.529e+00	0.0569	49.0	100.00%	25098.6	89.32%
37		PUCHI(AP2EREBP)/colamp-PUCHI-DAP-Seq(GSE60143)/Homer	0.01	-5.476e+00	0.0569	12.0	24.49%	2961.8	10.54%
38		ATHB53(HB)/col-ATHB53-DAP-Seq(GSE60143)/Homer	0.01	-5.439e+00	0.0574	48.0	97.96%	24025.0	85.50%
39		E-box/Arabidopsis-Promoters/Homer	0.01	-5.255e+00	0.0672	24.0	48.98%	8579.9	30.53%
40		At1g68670(G2like)/colamp-At1g68670-DAP-Seq(GSE60143)/Homer	0.01	-5.248e+00	0.0672	43.0	87.76%	20002.2	71.18%
41		At1g14580(C2H2)/colamp-At1g14580-DAP-Seq(GSE60143)/Homer	0.01	-5.215e+00	0.0672	27.0	55.10%	10180.1	36.23%
42		NLP7(RWPRK)/col-NLP7-DAP-Seq(GSE60143)/Homer	0.01	-5.209e+00	0.0672	44.0	89.80%	20769.2	73.91%
43		FAR1(FAR1)/col-FAR1-DAP-Seq(GSE60143)/Homer	0.01	-5.066e+00	0.0736	8.0	16.33%	1605.7	5.71%
44		ANAC062(NAC)/colamp-ANAC062-DAP-Seq(GSE60143)/Homer	0.01	-5.040e+00	0.0738	27.0	55.10%	10296.3	36.64%
45		DREB26(AP2EREBP)/col-DREB26-DAP-Seq(GSE60143)/Homer	0.01	-4.982e+00	0.0765	11.0	22.45%	2748.6	9.78%
46		ATHB34(ZFHD)/colamp-ATHB34-DAP-Seq(GSE60143)/Homer	0.01	-4.915e+00	0.0800	48.0	97.96%	24323.0	86.56%
47		bZIP53(bZIP)/colamp-bZIP53-DAP-Seq(GSE60143)/Homer	0.01	-4.890e+00	0.0803	23.0	46.94%	8295.9	29.52%
48		AT1G71450(AP2EREBP)/col-AT1G71450-DAP-Seq(GSE60143)/Homer	0.01	-4.864e+00	0.0807	34.0	69.39%	14399.3	51.24%
49		SPCH(bHLH)/Seedling-SPCH-ChIP-Seq(GSE57497)/Homer	0.01	-4.855e+00	0.0807	39.0	79.59%	17530.5	62.39%
50		ATHB21(HB)/colamp-ATHB21-DAP-Seq(GSE60143)/Homer	0.01	-4.811e+00	0.0817	45.0	91.84%	21802.7	77.59%
51		ATHB40(HB)/col-ATHB40-DAP-Seq(GSE60143)/Homer	0.01	-4.799e+00	0.0817	49.0	100.00%	25475.2	90.66%
52		SGR5(C2H2)/colamp-SGR5-DAP-Seq(GSE60143)/Homer	0.01	-4.743e+00	0.0841	39.0	79.59%	17613.9	62.68%
53		GT3a(Trihelix)/col-GT3a-DAP-Seq(GSE60143)/Homer	0.01	-4.662e+00	0.0895	21.0	42.86%	7430.3	26.44%

## Sheet: DeNovoMotif
Homer de novo Motif Results (/home/p-agudeloromero/working_data_02/Meitha/Promoters/LOBs/Result/)
Known Motif Enrichment Results
Gene Ontology Enrichment Results
If Homer is having trouble matching a motif to a known motif, try copy/pasting the matrix file into STAMP
More information on motif finding results: HOMER | Description of Results | Tips
Total target sequences = 49
Total background sequences = 28090
* - possible false positive
Rank	Motif	P-value	log P-pvalue	% of Targets	% of Background	STD(Bg STD)	Best Match/Details
1		1e-12	-2.983e+01	16.33%	0.19%	555.8bp (724.7bp)	HMG-1/MA0044.1/Jaspar(0.589)
2 *		1e-11	-2.719e+01	44.90%	7.57%	798.3bp (887.4bp)	TF3A(C2H2)/col-TF3A-DAP-Seq(GSE60143)/Homer(0.776)
3 *		1e-11	-2.715e+01	10.20%	0.01%	417.2bp (522.8bp)	ABI3/MA0564.1/Jaspar(0.668)
4 *		1e-10	-2.372e+01	16.33%	0.42%	613.9bp (693.5bp)	MYB30(MYB)/colamp-MYB30-DAP-Seq(GSE60143)/Homer(0.693)
5 *		1e-09	-2.289e+01	55.10%	15.11%	709.3bp (758.8bp)	PHV(HB)/col-PHV-DAP-Seq(GSE60143)/Homer(0.774)
6 *		1e-09	-2.214e+01	14.29%	0.31%	690.6bp (731.6bp)	NLP7(RWPRK)/col-NLP7-DAP-Seq(GSE60143)/Homer(0.697)
7 *		1e-08	-2.068e+01	12.24%	0.20%	546.0bp (766.6bp)	At5g18450(AP2EREBP)/col-At5g18450-DAP-Seq(GSE60143)/Homer(0.628)
8 *		1e-08	-1.987e+01	18.37%	1.04%	723.3bp (775.6bp)	HSF21(HSF)/col-HSF21-DAP-Seq(GSE60143)/Homer(0.664)
9 *		1e-07	-1.830e+01	12.24%	0.30%	468.0bp (821.6bp)	MYB3R4(MYB)/col-MYB3R4-DAP-Seq(GSE60143)/Homer(0.680)
10 *		1e-07	-1.802e+01	20.41%	1.78%	659.6bp (720.9bp)	bHLH122(bHLH)/col100-bHLH122-DAP-Seq(GSE60143)/Homer(0.647)
11 *		1e-07	-1.799e+01	28.57%	4.37%	577.3bp (685.0bp)	AT1G04880(ARID)/colamp-AT1G04880-DAP-Seq(GSE60143)/Homer(0.688)
12 *		1e-07	-1.733e+01	14.29%	0.63%	731.9bp (794.3bp)	dof42(C2C2dof)/col-dof42-DAP-Seq(GSE60143)/Homer(0.797)
13 *		1e-07	-1.716e+01	36.73%	8.33%	672.6bp (786.4bp)	AtHB32(ZFHD)/col200-AtHB32-DAP-Seq(GSE60143)/Homer(0.654)
14 *		1e-07	-1.706e+01	44.90%	12.88%	677.7bp (867.1bp)	TGA1/MA0588.1/Jaspar(0.701)
15 *		1e-06	-1.596e+01	38.78%	10.10%	700.9bp (741.8bp)	GATA10/MA1013.1/Jaspar(0.634)
16 *		1e-06	-1.537e+01	20.41%	2.37%	591.1bp (780.7bp)	MF0003.1_REL_class/Jaspar(0.750)
17 *		1e-06	-1.472e+01	16.33%	1.39%	931.9bp (848.6bp)	Glyma19g26560.1/MA1019.1/Jaspar(0.711)
18 *		1e-06	-1.403e+01	22.45%	3.48%	704.3bp (754.1bp)	AtIDD11(C2H2)/colamp-AtIDD11-DAP-Seq(GSE60143)/Homer(0.821)
19 *		1e-06	-1.403e+01	6.12%	0.03%	359.8bp (655.2bp)	At2g03500(G2like)/col-At2g03500-DAP-Seq(GSE60143)/Homer(0.704)
20 *		1e-05	-1.375e+01	42.86%	14.18%	762.0bp (798.5bp)	HBI1/MA1025.1/Jaspar(0.861)
21 *		1e-05	-1.254e+01	26.53%	5.87%	687.6bp (823.9bp)	POL008.1_DCE_S_I/Jaspar(0.656)
22 *		1e-05	-1.244e+01	40.82%	14.01%	719.0bp (738.3bp)	AT2G31460(REMB3)/col-AT2G31460-DAP-Seq(GSE60143)/Homer(0.783)
23 *		1e-05	-1.219e+01	24.49%	5.10%	635.4bp (817.0bp)	At5g18450(AP2EREBP)/col-At5g18450-DAP-Seq(GSE60143)/Homer(0.688)
24 *		1e-05	-1.210e+01	81.63%	50.27%	778.7bp (893.7bp)	FRS9(ND)/col-FRS9-DAP-Seq(GSE60143)/Homer(0.905)
25 *		0.0001	-1.011e+01	8.16%	0.38%	532.5bp (772.1bp)	BZR1/MA0550.1/Jaspar(0.702)
26 *		0.1	-3.080e+00	10.20%	4.01%	160.9bp (760.3bp)	WUS1(Homeobox)/colamp-WUS1-DAP-Seq(GSE60143)/Homer(0.659)

## Sheet: Grape Gene DeNovo
FASTA ID	Symbol	Offset	Sequence	Motif Name	Strand	MotifScore
Vitvi07g00573	LBDIa4 LBD16	-526	GGTTGGATGCAC	ets	+	2789977
Vitvi06g00706	LBDId3	489	GTGTATTTAATC	ets	-	2.789977
Vitvi06g00338	LBDIf13	896	TTGCATTCAACC	ets	-	2.789977
Vitvi13g00559	LBDIf4	1202	CTGTATTCTACC	ets	-	2.789977
Vitvi13g00556	LBDIf10	1224	GATGGAATACAC	ets	+	2.789977
Vitvi13g00555	LBDIf3	1202	CTGTATTCTACC	ets	-	2.789977
Vitvi13g01867	LBDIf2	1119	CTGTATTCAACC	ets	-	9694727
Vitvi13g01867	LBDIf2	168	GTCTATTCAAAC	ets	-	2.789977
Vitvi13g01866	LBDIf1	625	GTGTATTCAACC	ets	-	16599478
Vitvi13g01866	LBDIf1	434	GTGTATTTAATC	ets	-	2.789977
Vitvi13g00552	LBDIf6	1224	GATGGAATACAC	ets	+	2.789977
Vitvi13g00551	LBDIf5	1140	GATGGAATACAC	ets	+	2.789977
Vitvi13g00551	LBDIf5	1071	GTGTATAAAACC	ets	-	2.789977
Vitvi13g00549	LBDIf7	1224	GATGGAATACAC	ets	+	2.789977
Vitvi13g00549	LBDIf7	124	TTCTATTCAACC	ets	-	2.789977
Vitvi13g00546	LBDIf9	1224	GATGGAATACAC	ets	+	2.789977
Vitvi13g00546	LBDIf9	1199	GTGTGCTCAACC	ets	-	2.789977
Vitvi13g00545	LBDIf8	1224	GATGGAATACAC	ets	+	2.789977
Vitvi13g00109	LBDId4	-118	GGTTAAATACAT	ets	+	2.789977
Vitvi14g01193	LBDIIa1	1163	GGTTGAATAAAT	ets	+	2.789977
