# Supplementary material for: The LATERAL ORGAN BOUNDARIES Domain gene family in grapevine: genome-wide characterization and expression analyses during developmental processes and stress responses
Source: Sci Rep. 2017 Nov 21;7:15968. doi: 10.1038/s41598-017-16240-5 (PMC5698300; doi:10.1038/s41598-017-16240-5)
Supplement: Supplementary file 6 — Supplementary Table S5 [file 41598_2017_16240_MOESM6_ESM.xlsx]

## Sheet: Title Page
The LATERAL ORGAN BOUNDARIES Domain gene family in grapevine: genome-wide characterization and expression analyses during developmental processes and stress responses
Jérôme Grimplet1+, Diana Pimentel2+, Patricia Agudelo-Romero2#, Jose Miguel Martinez-Zapater1, Ana Margarida Fortes2 *
1Instituto de Ciencias de la Vid y del Vino (CSIC-Universidad de La Rioja-Gobierno de La Rioja), 26006 Logroño, Spain; 2Universidade de Lisboa, Faculdade de Ciências de Lisboa, BioISI, Campo Grande, 1749-016 Lisboa, Portugal;
+ co-authorship
*Correspondence:
Ana Margarida Fortes, Universidade de Lisboa, Faculdade de Ciências de Lisboa, BioISI, Campo Grande 1749-016 Lisboa, Portugal. Telephone number: +351 21 7500382; Fax number: +351 217500048. E-mail: amfortes@fc.ul.pt
#Present address: The UWA Institute of Agriculture, The University of Western Australia, M082 Perth, 6009, Australia and the ARC Centre of Excellence in Plant Energy Biology, The University of Western Australia, M316 Perth, 6009, Australia
Additional emails: JG (jerome.grimplet@icvv.es), DP (dianalpoim@gmail.com), PA-R (p.agudeloromero@gmail.com), JMM-Z (zapater@icvv.es)

## Sheet: Co-expression
	Original row		Stamen_rep1	Stamen_rep2	Stamen_rep3	BerryPericarp-FS_rep1	BerryPericarp-FS_rep2	BerryPericarp-FS_rep3	BerryPericarp-PFS_rep1	BerryPericarp-PFS_rep2	BerryPericarp-PFS_rep3	BerryPericarp-V_rep1	BerryPericarp-V_rep2	BerryPericarp-V_rep3	BerryPericarp-MR_rep1	BerryPericarp-MR_rep2	BerryPericarp-MR_rep3	BerryPericarp-R_rep1	BerryPericarp-R_rep2	BerryPericarp-R_rep3	Bud-S_rep1	Bud-S_rep2	Bud-S_rep3	Bud-B_rep1	Bud-B_rep2	Bud-B_rep3	Bud-AB_rep1	Bud-AB_rep2	Bud-AB_rep3	Bud-L_rep1	Bud-L_rep2	Bud-L_rep3	Bud-W_rep1	Bud-W_rep2	Bud-W_rep3	BerryFlesh-PFS_rep1	BerryFlesh-PFS_rep2	BerryFlesh-PFS_rep3	BerryFlesh-V_rep1	BerryFlesh-V_rep2	BerryFlesh-V_rep3	BerryFlesh-MR_rep1	BerryFlesh-MR_rep2	BerryFlesh-MR_rep3	BerryFlesh-R_rep1	BerryFlesh-R_rep2	BerryFlesh-R_rep3	BerryFlesh-PHWI_rep1	BerryFlesh-PHWI_rep2
x	2884	VIT_15s0046g00240	-1.78	-1.78	-2.18	3.02	3.12	3.42	3.72	4.52	4.02	2.92	3.62	4.02	2.32	1.32	0.72	2.62	1.52	0.22	-2.48	-2.58	-2.08	-2.68	-2.78	-2.78	-1.98	0.92	-2.18	-2.28	-2.28	-2.48	2.22	2.42	2.62	4.52	4.12	4.42	1.62	3.12	1.82	0.22	-0.38	0.52	0.22	0.82	0.92	-0.18	-0.58
x	2885	VIT_15s0046g00230	-1.74	-1.74	-1.84	3.76	3.16	3.46	4.16	4.56	4.36	2.26	3.46	4.36	1.96	0.86	0.16	1.66	-1.54	-1.34	-1.64	-1.64	-1.84	-1.74	-1.74	-1.84	-1.64	1.66	-1.64	-1.74	-1.74	-1.74	1.26	-0.44	0.26	4.66	4.56	4.76	2.66	3.16	2.86	0.56	-0.24	0.26	-0.94	-0.14	-0.04	-1.74	-1.44
	Original row		Stamen_rep1	Stamen_rep2	Stamen_rep3	BerryPericarp-FS_rep1	BerryPericarp-FS_rep2	BerryPericarp-FS_rep3	BerryPericarp-PFS_rep1	BerryPericarp-PFS_rep2	BerryPericarp-PFS_rep3	BerryPericarp-V_rep1	BerryPericarp-V_rep2	BerryPericarp-V_rep3	BerryPericarp-MR_rep1	BerryPericarp-MR_rep2	BerryPericarp-MR_rep3	BerryPericarp-R_rep1	BerryPericarp-R_rep2	BerryPericarp-R_rep3	Bud-S_rep1	Bud-S_rep2	Bud-S_rep3	Bud-B_rep1	Bud-B_rep2	Bud-B_rep3	Bud-AB_rep1	Bud-AB_rep2	Bud-AB_rep3	Bud-L_rep1	Bud-L_rep2	Bud-L_rep3	Bud-W_rep1	Bud-W_rep2	Bud-W_rep3	BerryFlesh-PFS_rep1	BerryFlesh-PFS_rep2	BerryFlesh-PFS_rep3	BerryFlesh-V_rep1	BerryFlesh-V_rep2	BerryFlesh-V_rep3	BerryFlesh-MR_rep1	BerryFlesh-MR_rep2	BerryFlesh-MR_rep3	BerryFlesh-R_rep1	BerryFlesh-R_rep2	BerryFlesh-R_rep3	BerryFlesh-PHWI_rep1	BerryFlesh-PHWI_rep2
x	12134	VIT_00s0340g00090	2.82	3.62	3.12	0.52	-0.38	1.22	1.02	-0.18	-1.18	-0.48	-1.98	-1.58	1.02	0.82	1.62	-0.28	0.22	0.62	2.02	1.92	2.12	2.62	2.52	2.62	1.42	3.52	3.12	1.62	1.22	1.42	-0.28	-0.18	-0.18	-0.68	-0.78	-0.58	-0.38	-0.28	-0.98	-0.78	-0.88	-1.28	0.02	-0.18	-0.08	0.02	0.22
x	12487	VIT_00s0215g00010	1.46	1.96	1.56	1.16	-0.34	1.16	-0.24	-0.14	0.66	-0.94	-1.14	-1.24	-0.14	-0.24	1.16	-0.54	0.16	-0.44	2.66	2.26	2.36	3.76	3.66	3.76	3.06	1.06	3.26	1.06	0.86	1.16	-0.74	-0.14	0.06	-0.24	-0.14	-0.04	-1.04	-0.84	-0.94	-0.74	-0.94	-0.84	0.06	0.46	-0.14	0.16	-0.44
	Original row		Stamen_rep1	Stamen_rep2	Stamen_rep3	BerryPericarp-FS_rep1	BerryPericarp-FS_rep2	BerryPericarp-FS_rep3	BerryPericarp-PFS_rep1	BerryPericarp-PFS_rep2	BerryPericarp-PFS_rep3	BerryPericarp-V_rep1	BerryPericarp-V_rep2	BerryPericarp-V_rep3	BerryPericarp-MR_rep1	BerryPericarp-MR_rep2	BerryPericarp-MR_rep3	BerryPericarp-R_rep1	BerryPericarp-R_rep2	BerryPericarp-R_rep3	Bud-S_rep1	Bud-S_rep2	Bud-S_rep3	Bud-B_rep1	Bud-B_rep2	Bud-B_rep3	Bud-AB_rep1	Bud-AB_rep2	Bud-AB_rep3	Bud-L_rep1	Bud-L_rep2	Bud-L_rep3	Bud-W_rep1	Bud-W_rep2	Bud-W_rep3	BerryFlesh-PFS_rep1	BerryFlesh-PFS_rep2	BerryFlesh-PFS_rep3	BerryFlesh-V_rep1	BerryFlesh-V_rep2	BerryFlesh-V_rep3	BerryFlesh-MR_rep1	BerryFlesh-MR_rep2	BerryFlesh-MR_rep3	BerryFlesh-R_rep1	BerryFlesh-R_rep2	BerryFlesh-R_rep3	BerryFlesh-PHWI_rep1	BerryFlesh-PHWI_rep2
	5923	VIT_10s0003g03490	-0.59	-0.09	0.11	0.71	-0.29	0.81	-1.79	-1.19	-0.89	-0.89	-0.39	-1.79	-1.79	-1.39	-0.99	-1.39	-0.69	0.41	-2.29	-1.79	-2.09	-2.29	-2.39	-2.09	-2.29	0.91	-2.19	-1.89	-1.99	-1.89	-1.79	-1.49	-1.59	-1.99	-2.09	-2.09	0.31	1.51	0.41	0.11	-0.89	1.21	-1.09	-0.39	0.71	5.01	4.01
x	11221	VIT_01s0011g03540	0.88	1.58	0.98	0.68	-0.12	1.18	-0.12	0.48	-1.52	0.98	-0.72	-0.42	0.98	1.18	2.28	1.18	0.88	0.98	-3.32	-3.52	-3.72	-1.82	-1.82	-1.82	-1.12	-0.02	-1.12	-1.72	-2.22	-2.12	-2.62	-1.22	-0.32	-2.22	-2.92	-2.42	0.78	0.28	0.58	0.98	0.28	0.98	1.78	1.88	2.18	2.68	2.28
	Original row		Stamen_rep1	Stamen_rep2	Stamen_rep3	BerryPericarp-FS_rep1	BerryPericarp-FS_rep2	BerryPericarp-FS_rep3	BerryPericarp-PFS_rep1	BerryPericarp-PFS_rep2	BerryPericarp-PFS_rep3	BerryPericarp-V_rep1	BerryPericarp-V_rep2	BerryPericarp-V_rep3	BerryPericarp-MR_rep1	BerryPericarp-MR_rep2	BerryPericarp-MR_rep3	BerryPericarp-R_rep1	BerryPericarp-R_rep2	BerryPericarp-R_rep3	Bud-S_rep1	Bud-S_rep2	Bud-S_rep3	Bud-B_rep1	Bud-B_rep2	Bud-B_rep3	Bud-AB_rep1	Bud-AB_rep2	Bud-AB_rep3	Bud-L_rep1	Bud-L_rep2	Bud-L_rep3	Bud-W_rep1	Bud-W_rep2	Bud-W_rep3	BerryFlesh-PFS_rep1	BerryFlesh-PFS_rep2	BerryFlesh-PFS_rep3	BerryFlesh-V_rep1	BerryFlesh-V_rep2	BerryFlesh-V_rep3	BerryFlesh-MR_rep1	BerryFlesh-MR_rep2	BerryFlesh-MR_rep3	BerryFlesh-R_rep1	BerryFlesh-R_rep2	BerryFlesh-R_rep3	BerryFlesh-PHWI_rep1	BerryFlesh-PHWI_rep2
x	3774	VIT_14s0006g02950	-2.08	-1.08	-1.48	1.72	0.62	1.32	-1.48	-1.38	-1.08	2.02	1.02	1.12	2.12	1.42	1.52	1.32	0.92	0.72	0.12	-0.08	0.12	-1.78	-2.68	-2.98	1.62	1.82	1.82	2.02	2.42	1.92	0.72	1.12	1.22	0.52	-1.18	0.12	2.52	1.52	2.22	1.72	2.02	2.22	2.42	2.62	2.12	0.62	0.92
	4784	VIT_12s0057g00170	-0.94	-0.74	-0.44	0.46	-0.04	-0.04	-1.74	-2.24	0.36	0.46	0.76	1.16	2.66	2.66	2.76	1.56	1.46	0.16	-0.24	-0.34	0.06	-0.94	-1.44	-1.44	1.56	2.36	1.66	2.16	2.26	1.86	2.26	2.76	2.66	0.96	-0.64	0.46	2.16	1.86	1.86	1.96	1.96	2.36	2.56	2.66	2.36	-0.24	0.06
	4785	VIT_12s0057g00150	-1.13	-0.83	-0.43	0.67	0.37	0.17	-0.63	-1.33	0.77	1.17	0.77	1.27	1.87	1.77	1.87	1.67	1.57	0.37	-0.03	-0.33	-0.03	-0.73	-1.33	-1.63	1.67	2.17	1.77	2.07	1.97	1.77	1.87	2.27	1.97	0.77	-0.43	0.17	1.57	1.37	1.37	1.67	1.67	1.67	2.17	2.27	1.97	-0.73	-0.13
	4786	VIT_12s0057g00140	-1.13	-0.83	-0.43	0.47	0.17	0.07	-0.83	-1.03	0.87	1.17	1.07	1.37	1.67	1.67	1.87	1.77	1.57	0.47	-0.03	-0.33	0.07	-0.73	-1.43	-1.33	1.57	2.07	1.57	1.77	1.97	1.67	1.87	1.97	2.17	0.57	-0.73	0.57	1.57	1.27	1.47	1.67	1.67	1.97	2.07	2.07	1.87	-0.53	-0.23
	4788	VIT_12s0057g00120	-1.08	-0.78	-0.18	0.62	0.62	0.82	-2.18	-2.08	0.32	0.82	1.02	1.62	1.72	1.92	2.02	1.52	1.52	0.32	-0.48	-0.58	-0.48	-0.98	-1.68	-1.78	2.12	2.12	1.92	1.92	1.92	1.82	2.12	2.62	2.52	1.12	-0.38	0.72	2.42	2.32	2.42	1.72	1.82	2.02	2.42	2.62	2.32	-1.38	-0.48
	4790	VIT_12s0057g00100	-1.59	-1.09	-0.59	0.21	1.01	0.31	-0.49	-0.79	0.91	0.91	1.31	1.61	1.91	2.01	2.01	1.61	1.61	0.71	0.21	-0.29	0.31	-1.09	-1.59	-1.59	1.61	1.41	2.11	2.11	1.91	1.91	2.41	2.71	2.31	0.71	-0.19	0.51	1.81	1.81	2.01	1.81	1.81	2.11	2.51	2.61	2.41	-0.49	0.41
	4791	VIT_12s0057g00090	-1.76	-0.86	-0.76	-0.56	-0.76	-0.26	-3.46	-3.46	1.24	2.04	2.04	2.14	2.34	2.24	2.54	2.84	2.74	0.84	-0.26	-0.66	-0.16	-1.46	-2.16	-2.36	2.04	2.54	2.14	2.44	2.34	2.24	2.54	2.94	2.74	-0.46	-1.96	-1.56	3.04	2.74	2.94	2.24	2.34	2.54	3.14	3.24	2.84	-0.26	0.84
	4794	VIT_12s0057g00060	-1.83	-1.53	-1.73	0.27	0.47	-0.13	-0.73	-3.33	-0.03	1.77	1.07	1.27	2.47	2.57	2.77	1.97	2.07	-0.33	0.17	-0.33	-0.23	-1.93	-2.63	-2.83	1.67	2.67	1.57	1.97	2.27	1.77	1.67	2.47	2.17	0.67	-0.63	-0.03	2.87	2.27	2.87	1.57	1.87	2.17	2.47	2.77	2.37	0.67	1.17
	Original row		Stamen_rep1	Stamen_rep2	Stamen_rep3	BerryPericarp-FS_rep1	BerryPericarp-FS_rep2	BerryPericarp-FS_rep3	BerryPericarp-PFS_rep1	BerryPericarp-PFS_rep2	BerryPericarp-PFS_rep3	BerryPericarp-V_rep1	BerryPericarp-V_rep2	BerryPericarp-V_rep3	BerryPericarp-MR_rep1	BerryPericarp-MR_rep2	BerryPericarp-MR_rep3	BerryPericarp-R_rep1	BerryPericarp-R_rep2	BerryPericarp-R_rep3	Bud-S_rep1	Bud-S_rep2	Bud-S_rep3	Bud-B_rep1	Bud-B_rep2	Bud-B_rep3	Bud-AB_rep1	Bud-AB_rep2	Bud-AB_rep3	Bud-L_rep1	Bud-L_rep2	Bud-L_rep3	Bud-W_rep1	Bud-W_rep2	Bud-W_rep3	BerryFlesh-PFS_rep1	BerryFlesh-PFS_rep2	BerryFlesh-PFS_rep3	BerryFlesh-V_rep1	BerryFlesh-V_rep2	BerryFlesh-V_rep3	BerryFlesh-MR_rep1	BerryFlesh-MR_rep2	BerryFlesh-MR_rep3	BerryFlesh-R_rep1	BerryFlesh-R_rep2	BerryFlesh-R_rep3	BerryFlesh-PHWI_rep1	BerryFlesh-PHWI_rep2
x	7327	VIT_07s0197g00040	3.41	3.61	3.51	2.91	2.61	3.41	0.71	0.51	0.31	-1.29	-1.29	-1.99	-1.49	-0.49	-0.59	-1.19	-0.29	-1.59	0.61	-0.09	0.31	1.51	1.51	1.71	1.21	0.81	1.21	0.81	0.61	0.71	-1.29	-0.29	-0.29	1.21	2.21	1.81	-1.59	-0.99	-0.99	-1.29	-1.59	-1.69	-0.49	-0.49	-0.99	-0.79	-1.09
	7609	VIT_07s0031g02270	4.81	5.21	5.11	1.61	0.91	2.31	1.41	1.01	0.01	-1.59	0.01	-1.69	-1.79	-1.49	-1.09	-1.29	-0.79	-1.49	-1.19	-1.69	-1.59	1.81	1.81	1.71	2.41	0.61	2.01	1.81	1.81	1.81	-1.39	-1.29	-0.89	2.11	2.51	2.61	-2.39	-1.69	-2.19	-2.09	-1.89	-2.49	-1.29	-1.39	-1.49	-1.09	-1.09
	Original row		Stamen_rep1	Stamen_rep2	Stamen_rep3	BerryPericarp-FS_rep1	BerryPericarp-FS_rep2	BerryPericarp-FS_rep3	BerryPericarp-PFS_rep1	BerryPericarp-PFS_rep2	BerryPericarp-PFS_rep3	BerryPericarp-V_rep1	BerryPericarp-V_rep2	BerryPericarp-V_rep3	BerryPericarp-MR_rep1	BerryPericarp-MR_rep2	BerryPericarp-MR_rep3	BerryPericarp-R_rep1	BerryPericarp-R_rep2	BerryPericarp-R_rep3	Bud-S_rep1	Bud-S_rep2	Bud-S_rep3	Bud-B_rep1	Bud-B_rep2	Bud-B_rep3	Bud-AB_rep1	Bud-AB_rep2	Bud-AB_rep3	Bud-L_rep1	Bud-L_rep2	Bud-L_rep3	Bud-W_rep1	Bud-W_rep2	Bud-W_rep3	BerryFlesh-PFS_rep1	BerryFlesh-PFS_rep2	BerryFlesh-PFS_rep3	BerryFlesh-V_rep1	BerryFlesh-V_rep2	BerryFlesh-V_rep3	BerryFlesh-MR_rep1	BerryFlesh-MR_rep2	BerryFlesh-MR_rep3	BerryFlesh-R_rep1	BerryFlesh-R_rep2	BerryFlesh-R_rep3	BerryFlesh-PHWI_rep1	BerryFlesh-PHWI_rep2
x	3506	VIT_14s0066g00680	-2.27	-2.17	-2.27	1.63	-0.37	1.03	0.13	-0.17	-1.07	-1.87	-1.67	-2.47	1.03	0.33	2.13	-1.77	-2.47	-1.67	3.93	3.83	3.83	0.73	-0.47	-0.77	0.13	1.33	-0.07	4.23	4.03	3.63	2.23	2.23	1.73	-0.07	-0.57	-0.07	-1.57	-1.77	-2.07	-2.27	-1.97	-2.27	-1.87	-1.77	-1.97	-1.37	-1.27
	5411	VIT_11s0016g05450	-1.75	-2.15	-2.05	-0.65	-0.85	-1.25	-1.45	-1.45	-0.75	-1.25	-1.35	-1.45	-0.75	-0.55	-0.85	-1.45	-1.35	-1.25	4.35	4.35	4.25	2.15	1.75	1.65	1.05	0.95	1.55	1.95	1.85	1.85	-0.35	-0.35	-1.55	-1.45	-1.35	-1.55	-1.05	-1.55	-1.65	-1.35	-1.35	-1.05	-0.85	-0.85	-1.25	-0.85	-1.15
	Original row		Stamen_rep1	Stamen_rep2	Stamen_rep3	BerryPericarp-FS_rep1	BerryPericarp-FS_rep2	BerryPericarp-FS_rep3	BerryPericarp-PFS_rep1	BerryPericarp-PFS_rep2	BerryPericarp-PFS_rep3	BerryPericarp-V_rep1	BerryPericarp-V_rep2	BerryPericarp-V_rep3	BerryPericarp-MR_rep1	BerryPericarp-MR_rep2	BerryPericarp-MR_rep3	BerryPericarp-R_rep1	BerryPericarp-R_rep2	BerryPericarp-R_rep3	Bud-S_rep1	Bud-S_rep2	Bud-S_rep3	Bud-B_rep1	Bud-B_rep2	Bud-B_rep3	Bud-AB_rep1	Bud-AB_rep2	Bud-AB_rep3	Bud-L_rep1	Bud-L_rep2	Bud-L_rep3	Bud-W_rep1	Bud-W_rep2	Bud-W_rep3	BerryFlesh-PFS_rep1	BerryFlesh-PFS_rep2	BerryFlesh-PFS_rep3	BerryFlesh-V_rep1	BerryFlesh-V_rep2	BerryFlesh-V_rep3	BerryFlesh-MR_rep1	BerryFlesh-MR_rep2	BerryFlesh-MR_rep3	BerryFlesh-R_rep1	BerryFlesh-R_rep2	BerryFlesh-R_rep3	BerryFlesh-PHWI_rep1	BerryFlesh-PHWI_rep2
	80	VIT_19s0090g01380	-1.54	2.16	-1.34	-2.14	-1.54	-1.44	-0.14	0.26	-0.94	0.36	-1.24	-2.14	-1.14	-0.54	0.86	1.06	2.46	0.76	-2.24	-2.34	-2.14	-2.24	-2.64	-2.34	-2.74	0.06	-2.84	-1.94	-1.94	-2.34	-0.64	1.16	0.96	-1.34	-1.14	-0.94	-0.94	-0.34	-0.84	0.16	-0.44	0.26	2.86	2.56	2.36	4.36	3.56
	1210	VIT_18s0001g09000	-2.05	-1.95	-2.05	-0.45	-2.05	-0.45	1.05	0.65	-2.15	0.45	-1.75	-2.05	-0.45	0.15	1.65	1.15	2.35	1.45	-1.55	-1.95	-1.95	-1.55	-1.95	-1.95	-1.55	0.15	-1.45	-1.85	-1.75	-1.85	-0.75	1.55	1.95	-1.25	-0.95	-1.05	-0.85	-0.15	-1.55	-0.95	-0.55	-0.45	2.45	2.95	3.45	5.15	5.05
	6497	VIT_09s0002g02580	-0.57	-0.97	-0.97	-1.17	-0.57	-0.97	-0.17	0.43	-1.47	0.43	-0.87	0.23	-1.07	-0.77	-0.37	0.73	2.33	0.23	-0.87	-0.87	-0.47	-1.57	-1.57	-1.47	-1.47	0.23	-1.27	-1.57	-1.67	-1.87	0.33	1.73	0.13	-0.77	-0.67	-0.77	-0.57	-0.37	-0.27	0.83	0.33	0.63	1.53	1.83	2.63	2.23	2.73
	6498	VIT_09s0002g02570	-1.16	-1.56	-1.06	-1.16	-1.26	-1.56	-0.66	-0.26	-0.86	-0.36	-1.26	-0.56	-0.06	0.34	0.34	-0.56	0.94	-0.66	-0.66	-0.96	-0.56	-1.16	-1.06	-1.16	-0.76	1.94	-1.06	-1.26	-1.36	-1.16	0.14	0.84	-0.76	-1.06	-0.86	-1.36	-0.06	-1.16	-0.56	0.04	0.44	0.34	2.24	2.54	3.74	2.04	3.14
	2590	VIT_16s0013g00550	-1.36	-1.16	-1.36	-1.06	-0.86	-0.36	-0.46	-0.66	-0.46	-0.06	-1.26	-0.96	-0.86	-0.06	0.04	1.14	1.74	1.24	-1.46	-1.46	-1.46	-1.16	-1.36	-1.46	-1.16	1.04	-1.36	-1.26	-1.26	-1.46	-0.56	0.84	0.54	-1.06	-0.76	-0.96	-0.36	-0.16	-0.76	-0.16	-0.56	0.64	0.74	0.84	2.04	4.64	4.44
	7101	VIT_08s0007g04480	-0.92	-0.72	-0.32	-1.72	-1.72	-1.62	-0.42	-0.22	0.08	0.18	-1.62	-1.52	-0.32	0.08	0.08	0.18	0.98	0.68	-1.82	-1.72	-2.02	-2.02	-2.02	-1.82	-1.32	3.28	-1.42	-1.82	-1.72	-1.92	-1.02	-0.42	-0.32	-1.42	-1.42	-1.82	0.18	-0.02	-0.22	0.28	0.48	0.68	2.08	2.28	2.98	4.58	4.38
x	11222	VIT_01s0011g03530	0.44	0.84	0.34	-0.86	-1.36	-0.86	-1.16	-0.56	-1.36	-0.66	-1.16	-0.56	0.24	1.14	1.44	-0.56	-0.16	0.04	-1.56	-1.36	-1.66	-1.16	-0.96	-0.96	-0.86	0.64	-0.96	-1.26	-1.36	-1.36	-0.36	0.54	0.54	-1.26	-1.66	-1.46	-0.56	-1.06	-0.96	-0.36	-1.16	-0.46	-0.46	1.04	1.74	3.24	3.54
	Original row		Stamen_rep1	Stamen_rep2	Stamen_rep3	BerryPericarp-FS_rep1	BerryPericarp-FS_rep2	BerryPericarp-FS_rep3	BerryPericarp-PFS_rep1	BerryPericarp-PFS_rep2	BerryPericarp-PFS_rep3	BerryPericarp-V_rep1	BerryPericarp-V_rep2	BerryPericarp-V_rep3	BerryPericarp-MR_rep1	BerryPericarp-MR_rep2	BerryPericarp-MR_rep3	BerryPericarp-R_rep1	BerryPericarp-R_rep2	BerryPericarp-R_rep3	Bud-S_rep1	Bud-S_rep2	Bud-S_rep3	Bud-B_rep1	Bud-B_rep2	Bud-B_rep3	Bud-AB_rep1	Bud-AB_rep2	Bud-AB_rep3	Bud-L_rep1	Bud-L_rep2	Bud-L_rep3	Bud-W_rep1	Bud-W_rep2	Bud-W_rep3	BerryFlesh-PFS_rep1	BerryFlesh-PFS_rep2	BerryFlesh-PFS_rep3	BerryFlesh-V_rep1	BerryFlesh-V_rep2	BerryFlesh-V_rep3	BerryFlesh-MR_rep1	BerryFlesh-MR_rep2	BerryFlesh-MR_rep3	BerryFlesh-R_rep1	BerryFlesh-R_rep2	BerryFlesh-R_rep3	BerryFlesh-PHWI_rep1	BerryFlesh-PHWI_rep2
	10555	VIT_02s0025g02940	0.24	0.04	0.14	-2.66	-2.06	-2.96	-1.36	-0.66	-0.26	-0.56	-1.26	-0.96	1.64	1.94	1.94	0.84	0.24	0.04	-0.36	0.54	0.34	-3.06	-3.16	-3.16	-2.16	1.04	-2.26	-2.46	-2.26	-2.56	2.04	1.84	2.04	-2.26	-1.96	-1.86	0.34	-0.06	0.24	1.14	0.34	0.84	0.74	0.74	0.94	2.64	2.54
	5018	VIT_12s0028g03580	-1.56	-1.66	-1.36	-2.46	-2.56	-2.36	-2.46	-1.86	1.14	1.24	-0.16	-1.06	-0.76	-1.16	-0.96	0.14	-0.26	2.14	-1.96	-1.36	-1.06	-2.36	-2.46	-2.66	-2.56	-1.96	-2.46	-1.76	-2.46	-1.96	1.44	0.54	1.44	-2.16	-2.26	-2.36	1.24	1.64	1.44	2.84	1.74	2.74	1.44	0.74	1.44	4.14	4.04
	1139	VIT_18s0001g10480	-1.59	-1.39	-1.89	-3.19	-2.99	-2.79	-1.99	-1.59	-2.49	1.81	-0.69	-0.59	1.01	1.01	0.61	1.81	1.71	2.21	1.61	1.91	1.81	-2.39	-2.39	-2.49	-2.49	-0.59	-2.69	-2.29	-2.39	-2.49	1.61	0.81	1.51	-1.89	-1.79	-1.69	1.01	1.31	1.01	2.01	1.71	1.91	1.31	1.61	1.81	2.51	2.51
	3358	VIT_14s0068g01360	-0.86	-0.66	-0.96	-3.36	-3.66	-3.36	-3.36	-3.16	-1.26	1.74	0.04	-0.36	1.14	1.54	1.04	1.94	1.74	2.44	0.94	1.24	1.34	-3.06	-3.46	-3.66	-2.86	-2.46	-2.96	-2.76	-2.46	-2.86	0.44	0.44	0.24	-3.16	-3.26	-3.46	1.84	0.84	1.34	1.64	1.14	1.74	1.54	1.64	1.84	2.44	2.14
x	8194	VIT_06s0004g07790	-1.45	-1.35	-1.45	-3.15	-3.55	-3.55	-2.75	-2.35	-0.25	1.35	0.55	0.85	1.05	1.45	1.75	2.25	2.05	2.45	0.85	1.15	1.15	-2.25	-2.55	-2.95	-2.55	-2.35	-2.75	-1.85	-2.25	-2.05	1.15	0.75	1.15	-2.85	-2.55	-3.15	1.85	1.85	2.05	2.65	2.25	2.55	2.35	2.35	2.75	3.15	2.85
	10556	VIT_02s0025g02930	0.35	-0.15	0.35	-2.65	-2.55	-2.55	-2.65	-2.65	-1.15	-0.45	-1.75	-1.25	-0.15	-0.25	-1.35	-0.45	-1.35	0.25	-0.15	0.85	0.45	-2.85	-2.75	-2.65	-2.75	-1.35	-3.05	-2.55	-2.55	-2.35	3.15	3.05	3.15	-2.45	-2.65	-2.05	0.45	0.25	0.95	1.95	0.95	1.45	1.35	1.45	1.75	3.25	3.65
	10557	VIT_02s0025g02920	0.31	-0.49	0.31	-3.09	-2.29	-2.59	-2.09	-2.79	-0.49	1.01	0.01	-0.19	0.71	1.11	-0.19	1.01	0.11	1.91	-0.49	0.71	0.51	-3.69	-3.79	-3.79	-3.29	-0.39	-2.99	-3.59	-3.39	-3.49	2.31	1.71	2.41	-2.99	-3.09	-2.49	0.61	0.51	1.01	1.91	0.61	1.01	0.61	0.11	1.21	3.11	3.41
	9286	VIT_04s0044g01230	0.38	-0.02	0.58	-3.82	-4.42	-3.92	-3.22	-4.02	0.28	2.08	1.48	2.28	2.18	2.38	2.58	3.18	3.28	2.88	0.48	1.48	1.48	-4.32	-4.72	-4.32	-3.32	-1.72	-4.02	-2.52	-3.22	-2.82	3.68	3.88	3.98	-4.02	-4.62	-3.82	2.68	2.88	2.78	3.08	2.28	2.98	3.68	3.58	3.68	3.58	3.48
	10932	VIT_01s0127g00680	0.62	0.42	0.82	-3.18	-3.08	-3.28	-1.78	-1.48	0.62	1.72	1.22	1.22	1.82	2.12	1.52	1.92	1.92	2.42	0.12	0.82	0.52	-3.28	-3.58	-3.68	-3.28	-1.98	-3.08	-3.08	-3.38	-3.18	0.62	0.02	0.22	-1.08	-1.48	-1.28	2.12	2.22	2.12	2.32	2.52	2.42	1.92	1.72	1.82	2.82	2.72
	Original row		Stamen_rep1	Stamen_rep2	Stamen_rep3	BerryPericarp-FS_rep1	BerryPericarp-FS_rep2	BerryPericarp-FS_rep3	BerryPericarp-PFS_rep1	BerryPericarp-PFS_rep2	BerryPericarp-PFS_rep3	BerryPericarp-V_rep1	BerryPericarp-V_rep2	BerryPericarp-V_rep3	BerryPericarp-MR_rep1	BerryPericarp-MR_rep2	BerryPericarp-MR_rep3	BerryPericarp-R_rep1	BerryPericarp-R_rep2	BerryPericarp-R_rep3	Bud-S_rep1	Bud-S_rep2	Bud-S_rep3	Bud-B_rep1	Bud-B_rep2	Bud-B_rep3	Bud-AB_rep1	Bud-AB_rep2	Bud-AB_rep3	Bud-L_rep1	Bud-L_rep2	Bud-L_rep3	Bud-W_rep1	Bud-W_rep2	Bud-W_rep3	BerryFlesh-PFS_rep1	BerryFlesh-PFS_rep2	BerryFlesh-PFS_rep3	BerryFlesh-V_rep1	BerryFlesh-V_rep2	BerryFlesh-V_rep3	BerryFlesh-MR_rep1	BerryFlesh-MR_rep2	BerryFlesh-MR_rep3	BerryFlesh-R_rep1	BerryFlesh-R_rep2	BerryFlesh-R_rep3	BerryFlesh-PHWI_rep1	BerryFlesh-PHWI_rep2
	905	VIT_18s0001g15390	-2.54	-2.34	-2.14	-1.94	-1.54	-1.74	-0.84	-0.14	0.66	1.76	0.46	0.16	0.66	1.76	0.76	2.26	2.86	2.06	-2.74	-2.64	-3.04	-3.04	-3.04	-2.94	-2.64	1.36	-3.14	-3.04	-3.34	-2.94	-1.74	-0.14	0.16	-2.44	-2.44	-2.44	2.06	2.16	2.06	3.16	3.06	2.86	4.36	4.26	3.56	4.26	3.86
	2191	VIT_16s0098g00800	-1.11	-0.71	-0.81	-1.11	-1.41	-1.01	-1.51	-0.91	-0.11	1.29	-0.11	0.89	1.19	1.09	2.39	1.89	1.59	1.39	-1.61	-1.21	-1.21	-1.91	-1.91	-2.01	-1.41	2.29	-1.91	-1.21	-1.51	-1.81	-0.61	-0.61	-1.61	-1.51	-1.81	-1.81	0.69	1.49	1.39	2.09	1.59	1.89	2.59	2.79	2.49	2.09	2.29
	3564	VIT_14s0060g01880	-3.07	-3.17	-3.27	-1.57	-0.87	-2.37	-2.37	-2.87	0.93	2.33	1.53	2.23	2.23	1.83	2.13	3.03	3.13	2.83	-4.27	-4.07	-4.17	-1.87	-1.97	-1.87	-2.27	-1.97	-2.27	-0.47	-0.67	-0.87	-2.07	-2.57	-2.37	-2.07	-2.27	-1.47	2.63	2.73	2.93	3.33	2.93	3.63	3.43	3.83	4.03	3.73	3.63
	3565	VIT_14s0060g01870	-2.75	-3.15	-2.75	-1.75	-1.65	-2.65	-3.55	-3.85	0.75	2.55	1.85	2.55	1.65	1.65	2.05	2.85	3.55	2.85	-3.45	-3.25	-3.25	-2.45	-2.65	-2.35	-2.45	1.45	-3.05	-1.35	-1.65	-1.65	-2.45	-1.35	-2.75	-2.05	-2.25	-1.55	2.45	2.65	2.85	3.05	2.85	3.45	3.95	3.95	3.95	3.95	3.85
	3614	VIT_14s0060g00420	-0.04	0.06	0.06	-0.84	-1.34	-1.14	-2.34	-1.84	-2.24	0.96	-0.54	0.36	0.26	0.56	-0.74	0.96	0.36	1.76	-1.94	-1.84	-1.74	-0.84	-0.94	-0.44	-1.24	-2.14	-1.44	-1.74	-1.94	-1.84	-0.64	-0.64	-1.34	-1.24	-1.24	-0.94	1.06	1.46	1.36	1.96	1.76	1.96	2.36	2.16	2.56	3.16	2.96
	1665	VIT_17s0000g09030	-0.34	-0.54	-0.44	-1.84	-1.84	-2.84	-1.24	-1.44	-1.34	1.76	-0.04	0.06	-0.14	-0.34	-1.04	0.96	0.56	2.16	-2.04	-1.74	-2.04	-1.84	-2.44	-2.24	-2.44	-0.04	-2.24	-2.34	-2.44	-2.44	-1.54	-1.34	-1.64	-1.44	-1.44	-1.34	2.06	2.16	2.16	2.96	2.76	2.86	2.56	1.96	2.56	4.66	4.46
x	2732	VIT_15s0048g00830	-0.22	-0.52	-0.12	-1.62	-1.32	-2.12	-1.32	-1.32	-1.72	3.18	-1.32	-0.72	0.28	-0.32	1.18	2.88	3.28	2.98	-2.52	-2.32	-2.42	-2.92	-3.22	-2.82	-2.52	-0.82	-2.72	-2.92	-2.92	-3.12	-1.42	-0.82	-0.62	-1.62	-1.32	-1.82	1.88	1.78	1.88	3.38	3.48	3.68	2.88	2.48	2.98	3.68	3.58
	2750	VIT_15s0048g00500	-1.49	-1.19	-1.19	-2.69	-1.69	-2.69	-1.89	-0.99	-1.09	2.61	-0.19	-0.69	1.51	1.71	1.61	3.01	1.61	3.31	-2.99	-2.99	-2.99	-2.59	-2.99	-2.89	-1.49	-0.89	-1.59	-3.09	-2.89	-3.09	-1.59	-0.39	-1.19	-2.69	-2.89	-2.79	2.61	1.61	2.41	3.61	2.61	4.11	3.81	3.61	4.11	5.21	4.61
	5327	VIT_11s0052g00590	-0.63	-0.83	-0.63	-1.43	-1.43	-1.73	-0.83	-0.73	-0.83	0.27	-0.23	0.27	0.87	1.27	1.47	0.97	1.27	0.57	-1.63	-1.33	-1.33	-1.93	-2.13	-1.93	-0.83	-0.93	-2.03	-0.33	-0.23	-0.63	0.47	0.67	0.57	-1.23	-1.53	-1.53	0.47	0.37	0.47	0.87	0.57	0.77	1.37	1.17	1.57	2.17	1.97
	6571	VIT_09s0002g00580	-2.81	-2.71	-2.51	-3.41	-3.31	-3.91	-0.81	-0.31	-1.31	1.09	1.39	-2.11	0.29	1.99	1.99	0.99	1.69	2.19	-3.21	-3.71	-3.81	-2.71	-2.61	-2.51	-2.41	1.39	-2.71	-2.41	-2.61	-2.51	-1.21	0.79	0.89	-2.31	-2.51	-2.61	0.19	2.89	1.29	1.89	0.29	1.09	3.49	3.09	4.09	5.29	5.39
	4500	VIT_13s0019g00710	-0.98	-0.68	-0.78	-0.58	-0.68	-0.58	0.92	0.22	-2.28	1.32	-0.28	0.32	0.72	1.32	0.22	1.02	1.22	0.12	-0.98	-1.08	-0.98	-1.08	-0.88	-0.78	-0.98	-1.08	-1.18	-1.18	-0.88	-1.28	-0.18	0.82	1.12	-0.48	-0.38	-0.08	1.02	1.02	1.22	0.32	0.42	0.72	1.22	1.22	1.52	1.22	1.12
	4502	VIT_13s0019g00690	-0.92	-0.62	-0.82	-0.92	-1.02	-0.52	-0.52	-0.32	-1.92	0.78	-0.42	0.38	1.58	1.98	0.98	-0.12	-0.02	0.08	-1.22	-1.12	-1.12	-1.12	-1.22	-1.22	-0.62	-0.32	-0.82	-0.92	-0.92	-1.42	-0.92	-0.82	-0.42	-0.22	-0.12	-0.32	0.88	1.08	1.08	0.58	0.38	0.78	1.58	1.48	1.68	1.38	1.28
	1482	VIT_18s0001g02070	-0.61	-0.41	-0.51	-0.81	-0.51	-0.91	-0.11	0.29	-1.31	0.69	0.29	0.69	0.49	1.19	0.49	0.79	1.09	0.69	-1.51	-1.31	-1.31	-0.91	-1.11	-1.01	-0.51	-2.01	-1.11	-0.81	-1.01	-1.01	0.39	0.69	0.59	-0.31	-0.51	-0.31	0.79	0.89	0.79	0.79	0.89	0.89	1.49	1.59	1.59	0.99	0.89
	5900	VIT_10s0003g03960	-0.92	-0.92	-0.72	-1.02	-1.62	-1.12	-0.12	-0.22	-0.32	0.58	0.68	0.58	0.58	0.88	1.08	1.08	1.18	0.28	-0.52	-0.52	-0.62	-0.82	-0.92	-0.82	0.18	-2.82	-0.52	-1.02	-1.12	-1.12	0.28	-0.12	0.08	-0.32	-0.52	-0.42	1.08	1.18	1.08	0.88	1.08	0.98	1.68	1.88	1.78	0.98	1.08
	10993	VIT_01s0026g02210	-1.33	-1.53	-1.43	-0.63	-0.03	0.07	0.17	-0.23	-0.53	0.27	0.07	-0.03	1.37	1.67	0.97	0.17	0.77	-0.03	-0.43	-0.43	-0.33	-0.83	-0.93	-0.83	-0.83	-1.03	-0.53	-0.63	-0.93	-0.83	-0.13	-0.03	0.17	-0.23	-0.13	-0.33	1.27	1.17	1.07	0.77	0.97	0.57	1.37	1.37	1.47	1.27	1.27
	Original row		Stamen_rep1	Stamen_rep2	Stamen_rep3	BerryPericarp-FS_rep1	BerryPericarp-FS_rep2	BerryPericarp-FS_rep3	BerryPericarp-PFS_rep1	BerryPericarp-PFS_rep2	BerryPericarp-PFS_rep3	BerryPericarp-V_rep1	BerryPericarp-V_rep2	BerryPericarp-V_rep3	BerryPericarp-MR_rep1	BerryPericarp-MR_rep2	BerryPericarp-MR_rep3	BerryPericarp-R_rep1	BerryPericarp-R_rep2	BerryPericarp-R_rep3	Bud-S_rep1	Bud-S_rep2	Bud-S_rep3	Bud-B_rep1	Bud-B_rep2	Bud-B_rep3	Bud-AB_rep1	Bud-AB_rep2	Bud-AB_rep3	Bud-L_rep1	Bud-L_rep2	Bud-L_rep3	Bud-W_rep1	Bud-W_rep2	Bud-W_rep3	BerryFlesh-PFS_rep1	BerryFlesh-PFS_rep2	BerryFlesh-PFS_rep3	BerryFlesh-V_rep1	BerryFlesh-V_rep2	BerryFlesh-V_rep3	BerryFlesh-MR_rep1	BerryFlesh-MR_rep2	BerryFlesh-MR_rep3	BerryFlesh-R_rep1	BerryFlesh-R_rep2	BerryFlesh-R_rep3	BerryFlesh-PHWI_rep1	BerryFlesh-PHWI_rep2
x	4358	VIT_13s0019g03780	-1.14	-1.04	-1.14	-0.64	-0.24	-0.54	-0.74	-0.24	-0.04	-0.34	-0.44	-0.24	-0.64	0.06	0.46	0.06	0.26	-0.44	-0.94	-0.74	-1.04	-1.24	-1.24	-1.24	-0.84	3.26	-0.84	-1.04	-1.04	-0.94	-0.14	0.16	0.06	-0.74	-1.14	-0.74	-0.34	0.86	0.26	0.26	-0.34	-0.94	0.36	0.66	0.26	1.26	1.26
	7608	VIT_07s0031g02280	-1.53	-1.43	-1.43	-1.73	-1.33	-1.13	1.17	1.27	-0.63	0.87	-1.23	-0.53	-0.03	1.07	1.67	0.47	2.27	0.87	-1.33	-1.43	-1.43	-1.53	-1.73	-1.53	-0.23	2.97	-0.63	-1.33	-1.03	-1.43	-0.13	0.97	0.17	-1.23	-1.23	-1.03	-0.53	-0.73	-0.83	0.07	-0.33	-0.03	0.17	0.67	-0.13	2.17	2.07
	Original row		Stamen_rep1	Stamen_rep2	Stamen_rep3	BerryPericarp-FS_rep1	BerryPericarp-FS_rep2	BerryPericarp-FS_rep3	BerryPericarp-PFS_rep1	BerryPericarp-PFS_rep2	BerryPericarp-PFS_rep3	BerryPericarp-V_rep1	BerryPericarp-V_rep2	BerryPericarp-V_rep3	BerryPericarp-MR_rep1	BerryPericarp-MR_rep2	BerryPericarp-MR_rep3	BerryPericarp-R_rep1	BerryPericarp-R_rep2	BerryPericarp-R_rep3	Bud-S_rep1	Bud-S_rep2	Bud-S_rep3	Bud-B_rep1	Bud-B_rep2	Bud-B_rep3	Bud-AB_rep1	Bud-AB_rep2	Bud-AB_rep3	Bud-L_rep1	Bud-L_rep2	Bud-L_rep3	Bud-W_rep1	Bud-W_rep2	Bud-W_rep3	BerryFlesh-PFS_rep1	BerryFlesh-PFS_rep2	BerryFlesh-PFS_rep3	BerryFlesh-V_rep1	BerryFlesh-V_rep2	BerryFlesh-V_rep3	BerryFlesh-MR_rep1	BerryFlesh-MR_rep2	BerryFlesh-MR_rep3	BerryFlesh-R_rep1	BerryFlesh-R_rep2	BerryFlesh-R_rep3	BerryFlesh-PHWI_rep1	BerryFlesh-PHWI_rep2
	6114	VIT_09s0070g00300	7.54	7.24	7.34	-1.16	-1.26	-1.56	-0.76	-0.26	1.74	0.04	-0.56	-1.16	0.14	-0.46	0.64	0.04	1.64	0.44	-1.06	-1.06	-0.76	-1.56	-1.66	-1.46	-0.86	0.14	-0.76	-1.26	-1.36	-1.46	0.34	1.44	0.54	-0.86	-0.96	-0.96	-0.66	-0.96	-0.76	-0.56	-0.46	-0.86	0.04	0.14	0.04	-0.36	-0.16
	2856	VIT_15s0046g00970	7.67	7.37	7.57	-1.03	-0.43	-0.73	-0.03	0.27	-0.93	-0.63	-0.63	-1.23	0.67	1.27	1.87	0.27	0.27	-0.33	-1.33	-1.33	-1.33	-1.33	-1.23	-1.23	-0.93	1.07	-0.83	-1.03	-1.13	-1.33	-0.73	1.07	0.67	-1.03	-1.23	-1.13	-0.63	-0.73	-0.93	-0.93	-0.83	-1.03	-0.63	0.17	-0.63	0.07	0.07
	5221	VIT_11s0103g00200	7.91	7.51	7.81	0.31	-1.59	-0.49	-0.19	0.31	-0.99	-0.39	-0.89	-1.39	0.61	1.31	2.41	0.81	0.51	1.21	-1.19	-1.39	-1.29	-0.69	-0.39	-0.69	-0.19	-0.89	0.61	-0.89	-0.79	-1.09	-0.29	-0.09	-0.89	-0.99	-0.59	-0.39	-0.99	-0.89	-0.49	-0.99	-1.09	-0.99	-0.49	0.91	-0.39	0.31	-0.09
	5057	VIT_12s0028g02600	7.16	6.86	7.06	-0.24	-0.24	-0.34	-0.14	-0.04	1.66	0.46	-0.14	-0.74	-0.04	-0.34	-0.34	0.56	1.46	0.16	0.56	0.66	0.66	-0.34	-0.34	-0.34	-0.74	1.46	-0.54	-1.24	-1.34	-0.94	-0.54	0.46	-0.24	-0.64	-0.94	-0.34	-0.74	-0.64	-1.14	-0.44	-0.54	-1.04	-0.04	0.06	-0.04	-0.64	-0.04
	9598	VIT_04s0008g04800	7.96	7.86	7.86	-0.74	-1.14	-0.64	-0.94	-0.54	3.06	-0.24	-0.14	-0.24	-0.14	0.06	0.06	-0.54	0.16	-0.84	-0.94	-0.44	-0.94	-1.14	-0.84	-0.74	-0.84	3.16	-0.74	-0.44	-0.74	-0.64	-0.64	-0.24	-0.74	-0.24	0.06	-0.24	-0.64	-0.74	-0.74	-0.54	-0.14	-0.54	1.26	0.76	0.96	-0.54	0.76
	4952	VIT_12s0034g01840	6.4	5.9	6	-0.4	0.4	1	0.1	-0.3	0.2	-0.3	-0.2	-0.7	0.7	0.8	0.8	-0.1	0.8	-0.2	-0.4	0.1	-0.3	-0.9	-0.7	-0.9	-0.8	2.4	-0.8	-0.6	-0.8	-1.1	-0.8	0.8	1.1	-0.4	-0.4	-0.2	-0.4	-0.6	-0.6	-0.8	-0.9	-0.7	-0.1	-0.3	0.2	0.6	0.6
	9090	VIT_05s0020g02740	7.61	7.51	7.51	-0.09	0.11	-0.19	-0.49	-0.09	0.01	-0.19	-0.99	-0.79	-0.19	0.51	0.61	0.51	1.31	-0.39	-0.89	-0.99	-1.09	-0.89	-1.29	-1.09	-0.99	2.21	-0.99	-1.19	-1.19	-1.09	-0.59	-0.29	0.11	-0.59	-0.59	-0.69	0.01	-0.19	0.01	-0.79	-0.69	-0.49	-0.09	0.11	0.01	-0.39	-0.19
	10924	VIT_01s0127g00860	7.37	7.07	7.27	-0.73	-0.03	-0.13	-0.43	-0.63	0.67	-0.43	-0.73	-1.03	0.07	0.07	0.37	-0.13	-0.03	-0.43	-0.93	-0.83	-0.83	-1.03	-0.83	-1.03	-0.53	3.27	-0.33	-0.63	-1.03	-0.93	-0.43	0.17	0.07	-0.73	-0.53	-0.43	-0.63	-0.73	-0.83	-0.73	-0.13	-0.23	-0.13	-0.03	-0.13	-0.43	-0.13
	892	VIT_18s0001g15690	6.44	6.24	6.24	-0.66	-0.96	-0.76	0.14	0.44	1.04	-0.16	-0.36	0.94	-0.16	0.44	0.64	0.14	0.64	-0.06	-0.56	-0.96	-0.56	-0.76	-0.76	-0.56	-0.46	0.24	-0.56	-0.86	-0.76	-0.86	-0.36	0.44	1.14	-0.56	-0.76	-0.96	-0.16	-0.76	-0.56	-0.56	-0.66	-0.96	-0.26	-0.26	-0.16	-0.06	0.04
	893	VIT_18s0001g15680	5.91	5.31	5.61	0.11	-0.59	0.11	-0.19	-0.29	1.51	0.01	-0.09	-0.69	0.01	0.31	1.61	-0.29	0.41	-0.19	-0.59	-0.59	-0.79	-0.69	-0.59	-0.49	0.11	-0.29	-0.39	-0.59	-0.59	-0.69	-0.39	0.41	0.91	-0.59	-0.59	-0.49	-0.59	-0.49	-0.79	-0.69	-0.79	-0.49	-0.29	-0.29	0.01	-0.19	-0.29
x	6685	VIT_08s0056g01650	6.35	6.25	6.15	-0.45	-0.85	-1.05	0.25	0.65	-1.05	0.55	-0.55	-1.45	0.45	1.35	2.55	1.35	2.55	1.55	-0.95	-0.75	-0.95	-0.95	-1.05	-0.95	-0.55	1.15	-0.65	-0.95	-1.15	-1.15	-0.75	-0.45	0.65	-0.85	-0.85	-0.65	-0.85	-1.15	-0.95	-0.55	-0.75	-0.75	-0.35	0.05	-0.55	0.15	-0.15
	6451	VIT_09s0002g03630	5.9	6.2	6	-0.1	-0.5	-0.7	-0.4	-0.4	-0.3	-0.4	-0.4	-0.5	-0.1	1	-0.3	-0.3	1	-0.5	-0.3	-0.3	1	-0.4	-0.5	-0.6	-0.8	1.1	-0.7	-0.5	-0.2	-0.4	-0.5	-0.3	-0.5	-0.6	-0.3	-0.6	-0.1	-0.3	-0.6	-0.4	-0.4	-0.2	-0.2	-0.3	-0.5	0.1	-0.3
	281	VIT_19s0015g00960	5.67	5.87	4.77	-0.63	-0.03	-0.03	-0.13	-0.33	-0.03	-0.13	-0.43	-0.33	-0.23	-0.23	0.17	0.07	0.27	-0.23	-0.63	-0.53	-0.83	-0.63	-0.73	-0.83	-0.33	-0.03	-0.53	-0.53	-0.83	-0.73	-0.33	-0.23	0.07	-0.73	-0.43	-0.43	-0.23	-0.03	-0.53	-0.53	-0.13	-0.43	-0.23	-0.23	0.07	-0.33	-0.13
	3021	VIT_15s0021g02170	5.45	5.05	4.55	-1.05	-0.95	-0.25	0.05	-0.15	-0.65	-0.15	-0.65	-0.35	-0.55	-0.15	-0.25	-0.15	1.05	0.35	-0.45	-0.75	-0.05	-0.45	-0.75	-0.75	-0.55	0.25	-0.75	-0.75	-0.85	-0.95	-0.45	0.25	-0.05	-0.85	-0.45	-0.65	-0.35	-0.65	-0.65	-0.85	-0.45	-0.25	-0.05	-0.05	-0.25	0.05	-0.15
	6991	VIT_08s0007g07100	5.8	6.4	5.3	-0.3	-0.1	0.2	-0.6	1	-0.7	-0.5	-0.4	-0.1	-0.3	-0.3	0.4	-0.5	-0.3	-0.8	-1	-1.2	-1.1	-0.5	1	-0.5	-0.9	0.7	-0.5	-0.6	-0.8	-0.8	-0.1	0.4	0.2	-0.9	-0.8	-0.9	-0.7	-0.9	-0.8	-0.6	-0.2	-0.1	-0.3	-0.1	-0.1	0.2	-0.2
	10974	VIT_01s0026g02700	5.14	5.14	4.64	-0.36	-0.46	-0.36	-0.26	0.14	0.54	-0.36	-0.56	-0.76	-0.16	0.54	0.44	-0.46	0.24	0.14	-0.86	-0.96	-0.66	-1.06	-0.96	-1.06	-0.86	3.44	-0.86	-0.86	-0.66	-1.16	-0.36	-0.06	-0.36	-0.96	-1.06	-0.66	-0.76	-0.86	-0.16	-0.36	-0.86	-0.86	-0.46	-0.76	-0.46	-0.66	-0.56
	Original row		Stamen_rep1	Stamen_rep2	Stamen_rep3	BerryPericarp-FS_rep1	BerryPericarp-FS_rep2	BerryPericarp-FS_rep3	BerryPericarp-PFS_rep1	BerryPericarp-PFS_rep2	BerryPericarp-PFS_rep3	BerryPericarp-V_rep1	BerryPericarp-V_rep2	BerryPericarp-V_rep3	BerryPericarp-MR_rep1	BerryPericarp-MR_rep2	BerryPericarp-MR_rep3	BerryPericarp-R_rep1	BerryPericarp-R_rep2	BerryPericarp-R_rep3	Bud-S_rep1	Bud-S_rep2	Bud-S_rep3	Bud-B_rep1	Bud-B_rep2	Bud-B_rep3	Bud-AB_rep1	Bud-AB_rep2	Bud-AB_rep3	Bud-L_rep1	Bud-L_rep2	Bud-L_rep3	Bud-W_rep1	Bud-W_rep2	Bud-W_rep3	BerryFlesh-PFS_rep1	BerryFlesh-PFS_rep2	BerryFlesh-PFS_rep3	BerryFlesh-V_rep1	BerryFlesh-V_rep2	BerryFlesh-V_rep3	BerryFlesh-MR_rep1	BerryFlesh-MR_rep2	BerryFlesh-MR_rep3	BerryFlesh-R_rep1	BerryFlesh-R_rep2	BerryFlesh-R_rep3	BerryFlesh-PHWI_rep1	BerryFlesh-PHWI_rep2
	6415	VIT_09s0002g04380	3.73	4.23	3.93	-0.07	-0.87	-1.07	-0.17	-0.27	-0.57	-0.47	-0.67	-0.97	-0.47	-0.37	-0.07	-0.27	0.13	-0.57	0.53	0.83	0.63	0.03	0.03	0.03	-0.07	1.73	0.13	-0.77	-0.67	-0.87	0.13	0.73	-0.27	-0.77	-0.87	-0.47	-0.17	-0.37	-0.67	-0.17	-0.37	-0.17	-0.17	0.13	-0.27	0.23	-0.27
	4604	VIT_12s0059g02500	5.29	5.89	5.39	-0.71	-0.01	-0.21	-0.31	-0.31	-0.61	-0.61	-0.81	-0.41	0.19	0.49	1.19	-0.31	-0.21	0.29	-0.51	-0.41	-0.81	0.09	0.09	-0.11	-0.21	1.69	-0.01	1.69	1.99	1.89	-0.21	-0.11	0.49	-0.91	-0.51	-0.61	-0.01	-0.21	-0.31	-0.51	0.29	-0.71	-0.21	0.09	-0.41	-0.61	-0.61
	988	VIT_18s0001g13580	5.19	5.09	5.19	-1.41	-0.71	-1.51	-0.41	-0.01	0.09	0.09	-0.61	-0.61	-1.61	0.09	0.39	0.19	1.99	0.39	-0.31	-0.31	-0.41	-0.51	-0.41	-0.21	-0.11	1.59	-0.41	-0.21	-0.11	-0.21	-0.31	0.79	-0.41	-1.51	-1.41	-1.91	-0.61	-0.51	-0.21	-0.61	0.09	-0.11	0.19	0.29	0.19	-0.41	-1.21
x	1812	VIT_17s0000g05490	4.77	5.27	5.07	-0.93	-0.73	-0.93	-0.23	0.27	0.87	-0.43	-1.33	0.07	-0.73	0.17	-0.03	-0.13	0.87	-0.53	-0.83	-0.53	-0.43	-0.83	-0.73	-0.73	-0.33	-0.33	-0.33	-0.63	-0.53	-0.73	-0.43	0.37	0.07	-0.53	-0.63	-0.83	-0.53	-0.93	-0.63	-0.93	-1.03	-0.83	0.47	-0.43	-0.13	-0.03	-0.33
	10039	VIT_03s0063g00510	4.76	4.76	4.96	-1.04	-1.34	-0.04	0.16	-0.04	0.46	0.46	-0.24	-0.14	-0.94	-0.74	-0.64	0.96	2.06	0.36	-0.74	-0.74	-0.84	-1.14	-1.04	-0.94	-0.94	0.46	-0.74	-1.24	-1.04	-0.94	0.36	1.66	1.36	-0.54	-0.34	-0.74	-0.64	-0.34	-0.04	-0.74	-0.64	-0.54	0.46	0.86	-0.04	-0.34	0.26
	646	VIT_18s0117g00010	3.86	4.46	3.96	-0.24	-0.44	-0.44	-0.34	0.06	0.26	-0.34	-0.34	-0.74	-0.44	-0.24	-0.44	0.16	0.76	-0.54	-0.74	-0.24	-0.84	-0.24	-0.34	-0.34	-0.84	1.56	-0.54	-0.64	-0.64	-0.64	0.16	1.36	-0.14	-0.34	-0.54	-0.44	-0.04	-0.04	-0.64	0.16	-0.44	-0.44	0.06	0.16	-0.44	0.16	0.46
	8115	VIT_06s0009g01830	4.83	5.23	5.03	-0.37	-0.67	-0.57	0.13	0.03	-0.17	-0.47	-0.67	-0.47	-0.27	-0.37	0.53	-0.17	0.33	-0.27	-0.77	-0.47	-0.37	-0.77	-0.57	-0.57	-0.47	1.93	-0.47	-0.67	-0.67	-0.67	-0.17	0.13	-0.47	-0.37	-0.27	-0.37	0.13	-0.07	-0.17	-0.07	-0.37	-0.57	-0.37	0.23	0.13	0.63	-0.07
	7624	VIT_07s0031g01870	4.42	4.72	4.62	-0.68	-0.78	-0.68	0.02	-0.08	0.12	-0.28	-0.68	0.22	0.12	0.22	0.92	0.22	0.52	0.12	-0.98	-0.88	-0.68	-0.58	-0.58	-0.48	-0.68	0.62	-0.48	-0.88	-1.08	-0.98	-0.38	0.42	-0.48	-0.58	-0.78	-0.88	0.02	-0.38	0.12	-0.18	-0.38	0.42	0.02	0.02	0.42	0.12	-0.18
	1859	VIT_17s0000g04290	4.71	5.21	4.91	-0.39	-0.49	0.01	0.01	-0.19	-0.19	-0.19	-0.99	-0.99	-0.49	-0.09	0.91	-0.19	-0.39	0.51	-0.79	-0.99	-0.79	-0.69	-0.69	-0.59	-0.79	0.51	-0.59	-0.59	-0.79	-0.69	-0.29	0.61	1.51	-0.49	-0.69	-0.79	-0.39	-0.29	-0.79	-0.69	-0.49	-0.59	-0.39	-0.09	-0.39	0.21	0.21
	2017	VIT_17s0000g00690	4.72	4.92	4.92	-0.58	-0.28	-1.18	0.72	1.12	-0.68	-0.08	-0.88	-0.58	0.32	1.22	2.22	-0.08	0.42	0.62	-0.98	-0.88	-0.98	-0.98	-0.68	-0.78	-0.78	0.02	-0.88	-0.78	-0.98	-1.08	-0.68	0.02	0.82	-1.08	-0.68	-0.98	-0.08	-0.58	-0.68	-0.68	-0.28	-0.58	-0.58	0.12	-0.18	0.42	0.12
	9266	VIT_04s0044g01660	5.2	5.6	5.6	-0.5	-1	-0.5	-0.6	-0.6	0.3	-0.3	-0.9	-0.4	0.1	1.2	1.5	0.1	0.2	0.1	-1.4	-1.3	-1.4	-1	-1.1	-1	0.1	1	-0.4	-0.7	-0.8	-0.6	-0.2	0.6	1	-0.8	-0.8	-0.8	-1.1	-1	-1.2	-0.8	-0.7	-0.4	-0.4	1	-0.2	0.2	-0.3
	1428	VIT_18s0001g03500	4.76	5.46	5.16	-0.64	-1.14	-0.84	-0.24	0.16	1.36	0.06	-0.64	0.46	-0.64	-0.14	0.46	0.86	2.36	0.56	-0.94	-0.94	-0.94	-1.24	-0.94	-0.84	-0.64	0.76	-1.04	-0.94	-1.04	-1.14	-0.24	1.46	0.56	-0.44	-0.54	-1.04	-0.64	-0.54	-0.34	-0.34	-0.84	0.06	-0.14	0.56	0.66	-0.44	0.56
	1434	VIT_18s0001g03280	4.27	4.87	4.47	-0.73	-1.23	-0.53	-0.13	-0.23	0.47	-0.23	-0.73	-1.13	-0.43	0.57	1.07	0.07	0.77	0.27	-0.63	-0.73	-0.93	-0.73	-0.73	-1.03	-0.83	1.67	-0.73	-0.83	-0.93	-0.73	0.07	0.87	1.47	-0.43	-0.53	-0.63	-0.73	-0.43	-0.33	-0.53	-0.73	-0.63	-0.23	0.17	-0.33	-0.23	0.07
	8721	VIT_05s0077g00970	3.89	4.39	3.99	-0.71	-0.51	-0.21	-0.31	-0.31	0.09	0.19	-0.41	-0.41	-0.41	0.79	0.49	0.69	1.39	0.69	-0.91	-0.61	-0.71	-0.51	-0.51	-0.51	-0.41	0.69	-0.51	-1.01	-0.71	-0.81	-0.31	0.79	0.89	-0.41	-0.51	-0.71	-0.71	-0.41	-0.41	-0.51	-0.61	-0.51	-0.01	-0.11	-0.01	0.09	-0.41
	11554	VIT_00s2422g00010	5.12	5.72	5.32	-0.48	-0.28	-0.28	-0.18	-0.18	1.32	-0.28	-0.08	-0.08	0.22	0.22	0.62	0.42	0.92	0.32	-0.88	-0.58	-0.58	-0.68	-0.88	-0.68	-0.58	1.32	-0.68	-0.68	-0.88	-0.78	-0.28	0.12	-0.18	-0.28	0.22	-0.08	-0.28	-0.38	-0.68	-0.18	0.82	-0.08	-0.08	-0.28	0.12	-0.18	-0.48
	6992	VIT_08s0007g07040	5.64	6.04	5.94	-0.96	-1.06	-0.66	-0.56	-0.16	2.14	-0.46	-0.26	-0.56	0.44	0.34	0.34	-0.26	0.54	-0.06	-0.66	-0.86	-0.76	-1.26	-1.06	-1.16	-0.76	3.44	-0.66	-0.86	-1.06	-0.96	-0.16	-0.06	0.64	-0.46	-0.36	-0.36	-0.46	-0.06	-0.06	-0.26	-0.56	-0.36	0.34	0.04	0.94	-0.66	-0.16
	12240	VIT_00s0288g00050	5.25	5.75	5.35	-0.85	-1.15	-1.15	0.05	0.15	1.65	-0.35	-0.55	-0.25	-0.15	0.35	0.45	0.15	1.25	-0.15	-0.85	-0.65	-0.95	-0.95	-0.85	-0.75	-0.55	2.45	-0.45	-0.95	-1.05	-0.95	-0.65	-0.45	0.45	-0.75	-0.45	-0.75	-0.75	-0.25	-0.15	-0.45	-0.25	-0.35	-0.55	-0.25	0.05	-0.15	-0.45
	488	VIT_19s0014g01240	3.73	3.13	3.83	0.13	0.13	-0.57	-0.67	-0.17	-0.77	0.13	-0.67	-1.07	0.33	1.53	0.43	0.33	1.83	-0.07	-0.37	-1.27	-0.87	0.33	0.23	0.23	-0.57	2.33	-0.57	-0.67	-0.17	-0.37	-0.37	1.13	0.73	-0.57	-0.57	-0.37	-0.97	-0.47	-1.07	-1.07	-0.57	-0.47	-0.07	0.03	-0.37	-0.17	-0.17
	6465	VIT_09s0002g03390	4.76	5.16	5.06	0.66	0.76	0.66	1.06	1.26	-1.04	-0.04	-1.54	-0.54	-0.04	0.66	0.96	0.86	2.06	-0.84	-1.64	-1.54	-1.64	-0.24	0.06	0.16	-0.14	1.76	-0.14	0.06	-0.24	-0.44	-1.24	-0.04	0.06	-0.04	-0.14	0.06	-0.44	-0.34	-0.54	-1.84	-0.74	-1.34	-0.84	-0.24	-0.94	-0.44	-1.04
	581	VIT_18s0122g00910	4.9	4.9	5.1	-1.1	-0.3	-1	-0.2	-1.1	-1	-0.4	-1	-1	-0.6	0.9	-0.2	1	1.2	-0.4	-0.5	-1	-0.8	0.8	0.9	0.7	0.4	1	0.3	-1	-1.1	-0.9	-0.2	0.6	1.3	-1.1	-1	-1	-0.9	-1.2	-0.6	-0.9	-0.2	-1	-1.1	-1.1	-0.6	-0.1	-0.6
	963	VIT_18s0001g14180	5.11	4.61	5.51	-0.89	-0.89	-0.99	-0.69	-0.19	0.41	-0.39	-1.39	-0.49	0.01	1.21	2.01	-0.69	1.21	-0.99	-1.19	-0.99	-1.19	2.01	2.01	2.31	2.01	2.11	2.31	-0.59	-0.49	-0.19	-1.19	-0.09	0.11	-1.09	-1.29	-0.99	-1.19	-1.69	-0.89	-1.19	-1.39	-1.39	-0.59	-0.09	-0.19	0.41	-0.69
	1714	VIT_17s0000g07750	5.58	5.28	5.58	-0.92	-1.22	-0.72	0.08	0.28	-1.02	-0.52	-1.62	-1.22	-1.32	-0.22	0.18	0.38	1.28	-0.42	-0.12	-0.52	-0.22	0.08	0.08	-0.12	0.28	0.38	-0.02	-1.22	-1.12	-1.22	-0.72	0.18	0.58	-1.12	-1.32	-1.42	-0.92	-1.22	-0.42	-0.52	-0.42	-0.22	-0.92	-0.42	-0.42	-0.42	-0.92
	7877	VIT_07s0005g01640	5.95	5.55	6.15	-0.85	-0.75	-0.95	-1.15	-0.65	1.15	-0.55	-1.05	-1.25	-0.95	-0.45	0.05	0.05	0.55	-0.45	-1.05	-1.15	-1.35	0.65	0.75	0.75	0.35	2.05	0.65	-0.45	-1.05	-0.75	-0.75	0.15	0.85	-1.15	-0.85	-1.25	-0.75	-1.35	-1.35	-1.35	-1.25	-1.45	-0.25	0.35	-0.65	-0.95	-0.55
	4638	VIT_12s0059g01710	5.15	5.05	5.25	-1.25	-0.75	-0.75	-0.25	-0.05	-0.25	-0.35	-0.95	-0.65	-0.15	0.25	0.25	0.25	0.95	-0.05	-0.15	0.05	-0.45	-0.05	-0.05	0.15	-0.25	2.65	-0.15	-1.25	-1.15	-1.25	-0.65	0.55	0.25	-0.95	-0.95	-0.85	-0.95	-0.85	-1.15	-0.55	-0.85	-0.35	-0.75	-0.65	-0.65	0.35	0.15
	1884	VIT_17s0000g03700	5.41	4.81	5.51	-0.19	0.21	0.01	-0.99	-0.19	0.11	-0.59	-0.99	-0.99	-0.89	-0.69	-0.19	-0.49	0.81	-0.49	-0.59	-0.79	-0.69	-0.39	-0.09	-0.19	-0.39	1.31	-0.39	-1.09	-1.19	-1.09	0.31	1.41	0.31	-0.49	-0.39	-0.69	-0.39	-0.89	-0.49	-1.09	-0.89	-0.59	-0.69	-0.29	0.11	0.21	-0.09
	9139	VIT_05s0020g01190	5.13	5.33	5.53	-1.17	-1.27	-0.27	-0.07	0.83	0.03	0.03	-0.67	-0.27	-0.17	0.73	0.53	0.93	1.63	0.03	-0.97	-1.27	-0.97	-0.57	-0.37	-0.47	-0.47	2.23	-0.77	-1.17	-1.17	-1.17	0.13	1.23	1.73	-0.77	-0.97	-0.87	-1.37	-0.97	-0.87	-0.77	-1.07	-1.37	-0.77	0.33	0.33	-0.17	-0.77
	11114	VIT_01s0011g05800	5.37	5.57	5.67	-1.43	-1.53	-0.43	0.57	-0.23	1.07	0.17	-0.93	-0.73	0.47	0.67	2.47	0.97	1.97	0.07	-1.63	-1.63	-1.83	0.07	0.57	0.57	1.67	0.27	0.87	0.47	-0.03	0.67	-0.63	0.47	1.17	-1.13	-1.33	-1.23	-0.53	-1.03	-0.73	-0.93	-1.23	-1.33	-0.93	-0.43	-0.83	-0.53	-0.33
	8216	VIT_06s0004g07400	5.54	5.44	5.54	-1.06	-1.26	-1.86	0.34	-0.06	1.24	-0.06	-1.36	-0.76	-0.06	1.24	1.04	1.14	2.34	0.84	1.14	1.64	1.04	0.74	0.84	0.94	-0.16	1.04	0.24	-0.86	-0.66	-0.56	0.34	1.64	0.54	-0.96	-0.66	-0.86	-1.06	-1.16	-0.76	-1.36	-1.46	-0.96	0.94	0.64	1.14	0.74	-0.16
	4246	VIT_13s0064g00620	4.25	4.35	4.65	-0.15	-0.45	0.05	1.05	0.45	1.05	0.15	-0.65	-1.75	-0.65	0.55	0.65	0.75	2.05	-0.45	0.35	0.05	0.25	-0.25	0.25	-0.15	-0.55	-0.95	-0.45	-0.25	-0.55	-0.65	0.65	0.95	1.15	-0.55	-0.55	-0.55	-1.35	-1.55	-0.55	-1.15	-0.75	-1.15	-0.15	-0.25	0.25	1.15	0.05
	12449	VIT_00s0225g00170	3.41	2.81	3.61	-0.09	0.61	0.21	0.21	0.91	0.31	0.01	-1.49	-0.99	0.11	-0.39	1.71	1.01	2.21	0.71	0.21	0.11	0.11	0.31	0.51	0.21	0.31	-1.09	0.11	0.11	0.11	-0.09	-0.49	1.51	1.61	-0.39	-0.49	-0.69	-1.59	-1.39	-0.99	-1.59	-1.39	-1.59	0.31	0.31	0.41	0.51	0.11
[truncated: 125 more columns]
